# Supplementary material for: Transcriptome Characterization of Short Distance Transport Stress in Beef Cattle Blood
Source: Front Genet. 2021 Feb 10;12:616388. doi: 10.3389/fgene.2021.616388 (PMC7902800; doi:10.3389/fgene.2021.616388)
Supplement: Supplementary Material 1 — DEGs list. [file Data_Sheet_1.ZIP]

Archive with 10 entries (9 files):
- Supplementary material/
- Supplementary material/supplement 1 DEGs list.xls
- Supplementary material/supplement 2 DEGs GO enrichment.xls
- Supplementary material/supplement 3 DEGs KEGG enrichment.xls
- Supplementary material/supplement 4 mad TOP 5000 gene list.csv
- Supplementary material/supplement 5 modules genes list.xlsx
- Supplementary material/supplement 6 module gene GO enrichment.xlsx
- Supplementary material/supplement 7 module gene KEGG enrichment.xlsx
- Supplementary material/supplement 8 turquoise module string interactions.tsv
- Supplementary material/supplement 9 turquoise module cytphubba degree.csv
