# Supplementary material for: Transcriptome Characterization of Short Distance Transport Stress in Beef Cattle Blood
Source: Front Genet. 2021 Feb 10;12:616388. doi: 10.3389/fgene.2021.616388 (PMC7902800; doi:10.3389/fgene.2021.616388)
Supplement: Supplementary Material 1 — DEGs list. [file Data_Sheet_1.ZIP › Supplementary material/supplement 1 DEGs list.xls]

Gene id	MeanTPM (B)	MeanTPM (A)	log2FoldChange	pValue	qValue	result	GeneName	GeneDescription	GO	KEGG	KOG
LOC101904492	10.72186671	3.119392286	1.781219208	3.04E-07	4.07E-06	down	LOC101904492	-	-	-	-
NSRP1	30.58886	12.460766	1.295613583	1.67E-16	3.29E-14	down	NSRP1	-	GO:0006397;GO:0006913;GO:0008380;GO:0016607;GO:0030529;GO:0032502;GO:0000381;GO:0003729;GO:0005634	-	KOG2117-Uncharacterized conserved protein[S]
KLRA1	5.937234857	14.81334329	-1.319034198	0.00384618	0.013591438	up	KLRA1	-	GO:0030246;GO:0005886;GO:0007155;GO:0016021	K10074-ko04145 Phagosome;ko05152 Tuberculosis	-
CHST2	5.273785	11.37935986	-1.109508739	2.22E-05	0.000167644	up	CHST2	-	GO:0005975;GO:0006044;GO:0006790;GO:0006954;GO:0008146;GO:0016021;GO:0000139;GO:0001517;GO:0005802	K04745-ko00533 Glycosaminoglycan biosynthesis - keratan sulfate	-
CFP	84.02121043	183.0701164	-1.123570836	3.88E-15	5.07E-13	up	CFP	-	GO:0005576;GO:0006957;GO:0031012	K15412-ko05168 Herpes simplex infection	KOG1480-Netrin transmembrane receptor unc-5[T]
LOC100335748	3.064636429	8.251088429	-1.428868512	0.002743988	0.010248881	up	LOC100335748	-	-	-	-
PRKAR2B	14.01699843	32.945689	-1.232912252	3.82E-05	0.00026746	up	PRKAR2B	-	GO:0008603;GO:0016301;GO:0030552;GO:0005737;GO:0005886;GO:0005952	K04739-ko04910 Insulin signaling pathway	KOG1113-cAMP-dependent protein kinase types I and II, regulatory subunit[T]
GSDMB	18.23617971	6.839910286	1.414754224	1.10E-05	9.16E-05	down	GSDMB	-	GO:0005737;GO:0012501	-	-
MZB1	35.15164171	88.099791	-1.325546526	2.48E-07	3.42E-06	up	MZB1	-	GO:0008284;GO:0030888;GO:0033622;GO:0034663;GO:0042127;GO:2001274;GO:0002642;GO:0005576;GO:0005788	-	-
LY6G6E	7.270490429	2.589441714	1.489411599	0.011348489	0.033746868	down	LY6G6E	-	GO:0004675;GO:0016020	-	-
LRRC20	10.75560743	23.88455214	-1.150988821	0.003258883	0.011815278	up	LRRC20	-	-	-	KOG4579-Leucine-rich repeat (LRR) protein associated with apoptosis in muscle tissue[R]
LOC112446780	3.981889429	14.39113071	-1.853654884	2.37E-07	3.29E-06	up	LOC112446780	-	-	-	-
LOC112446439	2.963098571	7.364302714	-1.313442311	0.008630232	0.026821846	up	LOC112446439	-	-	-	-
PDK4	7.375508	26.69375143	-1.855687744	1.26E-17	2.91E-15	up	PDK4	-	GO:0042594;GO:0005524;GO:0045124;GO:0005739;GO:0046320;GO:0005743;GO:0005759;GO:0006006;GO:0006885;GO:0008286;GO:0071398;GO:0009267;GO:0072593;GO:0010510;GO:0098792;GO:0010565;GO:2000811;GO:0010906;GO:0002230;GO:0042304;GO:0004672;GO:0042593;GO:0004740	K12077-ko04066 HIF-1 signaling pathway;ko04360 Axon guidance;ko05230 Central carbon metabolism in cancer	KOG0787-Dehydrogenase kinase[T]
ALPL	9.224089714	73.21928543	-2.988745244	1.94E-05	0.000149885	up	ALPL	-	GO:0004035;GO:0005578;GO:0005886;GO:0016462;GO:0031214;GO:0031225;GO:0033280;GO:0046677;GO:0046872;GO:0065010;GO:0070062;GO:0001649;GO:0071407;GO:0001958;GO:0003006	K01077-ko00790 Folate biosynthesis;ko00627 Aminobenzoate degradation;ko02020 Two-component system	KOG4126-Alkaline phosphatase[P]
DDIT4	54.42468957	152.2508556	-1.484117157	2.66E-11	1.20E-09	up	DDIT4	-	GO:0051607;GO:0005739;GO:0072593;GO:0005829;GO:1901216;GO:0007420;GO:0008283;GO:0009968;GO:0010801;GO:0030182;GO:1902532;GO:0032007;GO:0033137;GO:0042771;GO:0043241;GO:0001666;GO:0045820;GO:0001764;GO:0048011;GO:0005737	K08270-ko04151 PI3K-Akt signaling pathway;ko04150 mTOR signaling pathway;ko05206 MicroRNAs in cancer	-
BHLHA15	3.328211714	9.275201143	-1.478631359	2.07E-07	2.93E-06	up	BHLHA15	-	GO:0048312;GO:0005634;GO:0048469;GO:0006355;GO:0006851;GO:0007030;GO:0007186;GO:0007267;GO:0010832;GO:0019722;GO:0030968;GO:0042149;GO:0042593;GO:0000977;GO:0042803;GO:0001228;GO:0045944;GO:0003677	K08040-ko04950 Maturity onset diabetes of the young	KOG3898-Transcription factor NeuroD and related HTH proteins[K]
LOC101902705	12.83348343	4.755831143	1.432143421	4.32E-12	2.36E-10	down	LOC101902705	-	-	-	-
TMEM160	14.68989886	39.15669357	-1.414434485	2.33E-08	4.43E-07	up	TMEM160	-	GO:0005739;GO:0016021	-	-
TMEM168	14.08684271	6.726299857	1.066463296	3.36E-10	1.10E-08	down	TMEM168	-	GO:0016021;GO:0030133	-	-
PPIL4	28.32240871	14.10236914	1.006006416	4.95E-10	1.54E-08	down	PPIL4	-	GO:0005654;GO:0005737;GO:0006457;GO:0000166;GO:0003676;GO:0003755	K10598-ko04120 Ubiquitin mediated proteolysis	KOG0415-Predicted peptidyl prolyl cis-trans isomerase[O]
AP5B1	15.72849857	32.86452729	-1.063150275	4.82E-11	1.97E-09	up	AP5B1	-	GO:0030119;GO:0005765;GO:0015031;GO:0016197	-	-
COBLL1	16.64790586	3.059338857	2.444048896	4.08E-16	7.53E-14	down	COBLL1	-	GO:0070062;GO:0003785;GO:0030041;GO:0051639	-	-
ST5	1.664946143	5.657423571	-1.764669679	1.63E-05	0.000129443	up	ST5	-	GO:0017112;GO:0070374	K10848-ko03420 Nucleotide excision repair;ko03460 Fanconi anemia pathway	KOG3569-RAS signaling inhibitor ST5[T]
ADRA2A	49.35027057	15.505036	1.670321119	7.51E-06	6.54E-05	down	ADRA2A	-	GO:0005887;GO:0006940;GO:0007267;GO:0016021;GO:0019229;GO:0030168;GO:0071880;GO:0004935;GO:0004938;GO:0005886	K04138-ko04022 cGMP - PKG signaling pathway;ko04080 Neuroactive ligand-receptor interaction	KOG4220-Muscarinic acetylcholine receptor[T]
SYT8	6.093544286	1.195111286	2.350136646	1.32E-05	0.000107553	down	SYT8	-	GO:0005737;GO:0005886;GO:0006906;GO:0007340;GO:0016021;GO:0017158;GO:0019905;GO:0030276;GO:0048791;GO:0098793;GO:0001669;GO:0005509;GO:0005544	K15290-ko04721 Synaptic vesicle cycle	KOG1028-Ca2+-dependent phospholipid-binding protein Synaptotagmin, required for synaptic vesicle and secretory granule exocytosis[TU]
TLR10	35.979369	4.194430857	3.100622915	6.18E-29	6.98E-26	down	TLR10	-	GO:0005887;GO:0006954;GO:0016021;GO:0034166;GO:0045087;GO:0050707;GO:0050729;GO:0002224;GO:0002755;GO:0004888	K05398-ko04620 Toll-like receptor signaling pathway;ko05152 Tuberculosis	KOG0532-Leucine-rich repeat (LRR) protein, contains calponin homology domain[Z]
MARC1	11.40445029	4.321997429	1.399826789	9.21E-08	1.46E-06	down	MARC1	-	GO:0008940;GO:0016021;GO:0030151;GO:0030170;GO:0042126;GO:0043546;GO:0051410;GO:0055114;GO:0005739;GO:0005741;GO:0005743	-	KOG2362-Uncharacterized Fe-S protein[R]
IL18RAP	15.08864857	72.04862357	-2.255507274	1.62E-12	1.00E-10	up	IL18RAP	-	GO:0006955;GO:0007165;GO:0007166;GO:0016021;GO:0070301;GO:0071345;GO:0004872;GO:0005886;GO:0006954	K05174-ko04060 Cytokine-cytokine receptor interaction;ko05321 Inflammatiory bowel disease (IBD)	-
FKBP14	6.433503857	2.405850571	1.419057643	0.012801018	0.037275834	down	FKBP14	-	GO:0006457;GO:0016853;GO:0003755;GO:0005509;GO:0005788	-	KOG0549-FKBP-type peptidyl-prolyl cis-trans isomerase[O]
LOC281376	5.139223429	19.310916	-1.909794319	1.60E-07	2.35E-06	up	LOC281376	-	GO:0005737;GO:0005886;GO:0042060;GO:0042730;GO:0043066;GO:0004867;GO:0005576;GO:0005615	K19821-ko04610 Complement and coagulation cascades	KOG2392-Serpin[V]
RMI2	2.836250143	6.062947286	-1.096034502	4.92E-07	6.14E-06	up	RMI2	-	GO:0006260;GO:0003677;GO:0005634;GO:0005737	K15365-ko03460 Fanconi anemia pathway	-
IQANK1	5.445061	2.326209429	1.226967223	3.26E-05	0.000234977	down	IQANK1	-	-	K10380-ko04624 Toll and Imd signaling pathway;ko05205 Proteoglycans in cancer	KOG4177-Ankyrin[M]
LOC101904357	11.05831743	3.518488429	1.652104216	2.10E-25	1.61E-22	down	LOC101904357	-	-	-	-
ZCCHC24	11.54863186	4.449734286	1.375930855	7.07E-08	1.16E-06	down	ZCCHC24	-	GO:0008270;GO:0003676	-	-
KCP	10.557705	1.908766571	2.467583673	6.79E-15	8.31E-13	down	KCP	-	GO:0002244;GO:0005615;GO:0030513	K03900-ko04151 PI3K-Akt signaling pathway;ko04512 ECM-receptor interaction;ko04510 Focal adhesion;ko04610 Complement and coagulation cascades;ko04611 Platelet activation	-
TGS1	25.56342771	12.75077929	1.003495873	2.43E-10	8.20E-09	down	TGS1	-	GO:0071164;GO:0005654;GO:0071167;GO:0005730;GO:0005737;GO:0005829;GO:0006351;GO:0006355;GO:0008173;GO:0009452;GO:0015030;GO:0022613;GO:0030532;GO:0000387;GO:0036261;GO:0005615;GO:0044255;GO:0005634	K14292-ko03013 RNA transport	KOG2730-Methylase[R]
SHANK3	8.506120857	3.476335286	1.290934119	0.002837586	0.010551295	down	SHANK3	-	GO:0008270;GO:0017124;GO:0021773;GO:0030054;GO:0030160;GO:0030534;GO:0032232;GO:0050885;GO:0035176;GO:0051835;GO:0035255;GO:0051968;GO:0035641;GO:0060170;GO:0060291;GO:0060292;GO:0060997;GO:2000463;GO:0060999;GO:2000821;GO:0061001;GO:2000822;GO:0071625;GO:2000969;GO:0000165;GO:0001838;GO:0005622;GO:0005737;GO:0005886;GO:0007416;GO:0007612;GO:0007613;GO:0008022;GO:0040011;GO:0042297;GO:0042802;GO:…	K15009-ko04724 Glutamatergic synapse	[KOG4375-Scaffold protein Shank and related SAM domain proteins[T], KOG4177-Ankyrin[M]]
PPP1R13L	5.035461143	2.256747857	1.157878667	0.001449985	0.005982084	down	PPP1R13L	-	GO:0060048;GO:0005634;GO:0005737;GO:0006351;GO:0006915;GO:0009791;GO:0030054;GO:0031076;GO:0035264;GO:0042633;GO:0042802;GO:0045171;GO:0000122;GO:0045597;GO:0003215;GO:0048871;GO:0003229	K16823-ko04390 Hippo signaling pathway	KOG0515-p53-interacting protein 53BP/ASPP, contains ankyrin and SH3 domains[D]
CYSLTR1	36.36251886	14.423948	1.333986039	1.99E-05	0.000153252	down	CYSLTR1	-	GO:0005887;GO:0006816;GO:0006935;GO:0007166;GO:0007200;GO:0007218;GO:0008528;GO:0001631;GO:0003013;GO:0004974	K04322-ko04020 Calcium signaling pathway;ko04080 Neuroactive ligand-receptor interaction	KOG4219-G protein-coupled receptor[T]
LOC618664	36.06509186	93.14625886	-1.368894727	2.31E-06	2.37E-05	up	LOC618664	-	GO:0016020;GO:0003956;GO:0005576;GO:0006471	K19980-ko00760 Nicotinate and nicotinamide metabolism	-
RSRC1	13.97038129	6.1684	1.179403169	3.88E-09	9.33E-08	down	RSRC1	-	GO:0005737;GO:0006468;GO:0006913;GO:0016607;GO:0046677;GO:0000380;GO:0000398;GO:0005634	-	-
CDC42EP1	1.824255714	13.61969457	-2.900314473	0.003418546	0.012304331	up	CDC42EP1	-	GO:0005886;GO:0005925;GO:0007266;GO:0008360;GO:0015629;GO:0017049;GO:0030838;GO:0031274;GO:0005096;GO:0005737;GO:0005794	-	-
ABI3	31.63888414	64.58951671	-1.029601306	1.52E-07	2.24E-06	up	ABI3	-	GO:0016020;GO:0030027;GO:0030334;GO:0005622;GO:0005737;GO:0006928	K05751-ko04810 Regulation of actin cytoskeleton	KOG2546-Abl interactor ABI-1, contains SH3 domain[TZ]
CSNK1G3	45.32083029	22.54027371	1.007669257	1.49E-14	1.69E-12	down	CSNK1G3	-	GO:0005737;GO:0006897;GO:0008360;GO:0016055;GO:0018105;GO:0004674;GO:0005524;GO:0005634	K08958-ko04340 Hedgehog signaling pathway;ko04341 Hedgehog signaling pathway - Fly	KOG1165-Casein kinase (serine/threonine/tyrosine protein kinase)[T]
TLR6	59.90054157	23.13826386	1.372288429	1.39E-17	3.18E-15	down	TLR6	-	GO:0045410;GO:0005794;GO:0050702;GO:0005887;GO:0050707;GO:0006954;GO:0016021;GO:0030670;GO:0034150;GO:0035355;GO:0071723;GO:0035663;GO:0071726;GO:0042088;GO:1900227;GO:0042496;GO:0042742;GO:0002224;GO:0045087;GO:0002755;GO:0045121;GO:0004888	K10169-ko04145 Phagosome;ko04620 Toll-like receptor signaling pathway;ko05152 Tuberculosis;ko05142 Chagas disease (American trypanosomiasis)	KOG0617-Ras suppressor protein (contains leucine-rich repeats)[T]
LOC112446907	70.87402786	32.92719843	1.105977274	1.46E-05	0.000117632	down	LOC112446907	-	-	-	-
LOC112447474	5.772173857	2.634388857	1.131646439	6.16E-06	5.55E-05	down	LOC112447474	-	-	-	-
CITED2	131.9200036	386.3408443	-1.550210866	5.78E-11	2.30E-09	up	CITED2	-	GO:0002089;GO:0002244;GO:0003151;GO:0003156;GO:0003197;GO:0003682;GO:0003700;GO:0030851;GO:0003713;GO:0035360;GO:0003714;GO:0035802;GO:0005634;GO:0035914;GO:0043066;GO:0043627;GO:0045787;GO:0070986;GO:0045893;GO:1900164;GO:0046697;GO:2000020;GO:0048536;GO:0000790;GO:0001105;GO:0001570;GO:0001666;GO:0001829;GO:0001843;GO:0001889;GO:0001892;GO:0001947;GO:0006355;GO:0006357;GO:0007179;GO:0007417;GO:…	-	-
SLC7A1	71.02236214	32.14231729	1.143799401	7.38E-06	6.44E-05	down	SLC7A1	-	GO:0006810;GO:0006865;GO:0015171;GO:0015181;GO:0015189;GO:0015297;GO:0016020;GO:1903352;GO:0000064;GO:0005886;GO:0005887	K13863-ko05206 MicroRNAs in cancer	KOG1286-Amino acid transporters[E]
LOC101906694	12.61849886	3.435021	1.877149468	0.00053814	0.002564308	down	LOC101906694	-	-	-	-
ACTN1	37.38439243	86.42226557	-1.208966965	5.22E-07	6.45E-06	up	ACTN1	-	GO:0005916;GO:0005923;GO:0005925;GO:0012506;GO:0016328;GO:0017166;GO:0030018;GO:0051015;GO:0030027;GO:0051017;GO:0030220;GO:0051234;GO:0030374;GO:0051271;GO:0051393;GO:0051639;GO:0051764;GO:0070062;GO:0090636;GO:0090637;GO:0001725;GO:0001726;GO:0003725;GO:0005509;GO:0005523;GO:0005615;GO:0005884;GO:0005903;GO:0005915;GO:0030486;GO:0031252;GO:0042383;GO:0042803;GO:0043462;GO:0043495;GO:0045214;GO:…	K05699-ko04810 Regulation of actin cytoskeleton;ko04510 Focal adhesion;ko04520 Adherens junction;ko04530 Tight junction;ko04670 Leukocyte transendothelial migration;ko05203 Viral carcinogenesis;ko05322 Systemic lupus erythematosus;ko05412 Arrhythmogenic right ventricular cardiomyopathy (ARVC);ko05146 Amoebiasis	KOG0035-Ca2+-binding actin-bundling protein (actinin), alpha chain (EF-Hand protein superfamily)[Z]
LOC101902475	5.611682571	2.309542714	1.280826176	1.15E-05	9.54E-05	down	LOC101902475	-	-	-	-
EAF2	19.788397	6.746825429	1.55237401	1.27E-05	0.000103886	down	EAF2	-	GO:0006355;GO:0006915;GO:0008023;GO:0016607;GO:0030308;GO:0032783;GO:0045944;GO:0060770;GO:0000977;GO:0001228;GO:0005654	-	KOG4795-Protein associated with transcriptional elongation factor ELL[K]
LOC514978	1.379992	5.926055286	-2.102412182	4.92E-20	1.82E-17	up	LOC514978	-	GO:0071222;GO:0043032;GO:0032496;GO:0002281;GO:0071223;GO:0044130;GO:0032720;GO:0005102;GO:0090023;GO:0045087;GO:0032722;GO:0005576;GO:0090559;GO:0050829;GO:0005615;GO:0006953;GO:0006968;GO:0008228;GO:0032755;GO:0008289;GO:0050830;GO:0032757;GO:0009986;GO:0060100;GO:0032760;GO:0015920;GO:0060265;GO:0034142;GO:0016020;GO:0001530;GO:0070062;GO:0034145;GO:0031663;GO:0001889;GO:0070891;GO:0042535;GO:…	K05399-ko04064 NF-kappa B signaling pathway;ko04620 Toll-like receptor signaling pathway;ko05132 Salmonella infection;ko05152 Tuberculosis	KOG4160-BPI/LBP/CETP family protein[V]
ZNF382	5.601461429	2.662378	1.07308786	0.000135098	0.000794262	down	ZNF382	-	GO:0005634;GO:0006351;GO:0044212;GO:0045944;GO:0046872;GO:0000122;GO:0003700;GO:0005622	-	KOG2462-C2H2-type Zn-finger protein[K]
ZFP41	7.078187143	2.766182429	1.355483601	3.83E-13	2.83E-11	down	ZFP41	-	GO:0006351;GO:0006355;GO:0007275;GO:0007283;GO:0030154;GO:0046872;GO:0003676;GO:0003677;GO:0005634	-	KOG2462-C2H2-type Zn-finger protein[K]
LOC112442086	51.07209557	177.2896084	-1.795500816	1.55E-11	7.47E-10	up	LOC112442086	-	-	-	-
PQLC3	61.706642	30.58017143	1.012829293	5.52E-08	9.45E-07	down	PQLC3	-	GO:0006488;GO:0016021	-	KOG3211-Predicted endoplasmic reticulum membrane protein Lec35/MPDU1 involved in monosaccharide-P-dolichol utilization[R]
LOC783920	70.856006	27.26666529	1.377751877	0.000620699	0.002902284	down	LOC783920	-	GO:0005525;GO:0005634;GO:0005829	K12797-ko04621 NOD-like receptor signaling pathway	-
LOC616364	20.56608471	55.29712014	-1.426937182	0.002799379	0.01042941	up	LOC616364	-	GO:0071346;GO:0006954;GO:0071347;GO:0006955;GO:0071356;GO:0007186;GO:0008009;GO:0008285;GO:0030593;GO:0043547;GO:0048020;GO:0048247;GO:0050729;GO:0060326;GO:0002548;GO:0070098;GO:0005576;GO:0070374;GO:0005615	K05408-ko04060 Cytokine-cytokine receptor interaction;ko04620 Toll-like receptor signaling pathway;ko04062 Chemokine signaling pathway;ko05323 Rheumatoid arthritis;ko05132 Salmonella infection;ko05142 Chagas disease (American trypanosomiasis)	-
TRIM2	5.726986143	1.451590143	1.980141947	5.39E-08	9.28E-07	down	TRIM2	-	GO:0008270;GO:0016874;GO:0043523;GO:0004842;GO:0005622;GO:0005737	K12035-ko05206 MicroRNAs in cancer	[KOG4367-Predicted Zn-finger protein[S], KOG2177-Predicted E3 ubiquitin ligase[O]]
TRIM5	104.1814849	49.21286443	1.081991509	0.002826027	0.010512381	down	TRIM5	-	GO:0005622;GO:0005634;GO:0006914;GO:0008270;GO:0008329;GO:0016874;GO:0031664;GO:0043123;GO:0043410;GO:0045087;GO:0051092;GO:0000932;GO:0051607;GO:0002218;GO:0070534;GO:0004842	-	KOG2177-Predicted E3 ubiquitin ligase[O]
CSF1R	109.8836354	226.7225537	-1.044951366	2.65E-13	2.10E-11	up	CSF1R	-	GO:1990682;GO:0045217;GO:0021879;GO:0005886;GO:2000249;GO:0046488;GO:0030316;GO:0006954;GO:0046777;GO:0030335;GO:0007169;GO:0048015;GO:0007411;GO:0008283;GO:0008284;GO:0008285;GO:0031529;GO:0008360;GO:0061098;GO:0036006;GO:0009986;GO:0070374;GO:0042517;GO:0016021;GO:0071345;GO:0043066;GO:0018108;GO:0005011;GO:0071902;GO:0045087;GO:0019955;GO:0005524;GO:0090197;GO:0045124;GO:0021772;GO:0005622	K05090-ko04014 Ras signaling pathway;ko04015 Rap1 signaling pathway;ko04151 PI3K-Akt signaling pathway;ko04060 Cytokine-cytokine receptor interaction;ko04144 Endocytosis;ko04640 Hematopoietic cell lineage;ko04380 Osteoclast differentiation;ko05200 Pathways in cancer;ko05202 Transcriptional misregulation in cancers	KOG0200-Fibroblast/platelet-derived growth factor receptor and related receptor tyrosine kinases[T]
SIPA1	100.0358714	220.7279946	-1.141752193	4.19E-20	1.61E-17	up	SIPA1	-	GO:0007010;GO:0007162;GO:0007165;GO:0008283;GO:0016020;GO:0030133;GO:0030308;GO:0035556;GO:0042631;GO:0043234;GO:0045786;GO:0005096;GO:0048471;GO:0005634;GO:0051056;GO:0005829	K08013-ko04015 Rap1 signaling pathway;ko04670 Leukocyte transendothelial migration	KOG3686-Rap1-GTPase-activating protein (Rap1GAP)[T]
LOC107132230	8.749775571	2.888488857	1.598931084	3.70E-05	0.000261281	down	LOC107132230	-	-	-	-
RGS1	13.07726086	161.7954297	-3.629038563	2.17E-66	4.16E-62	up	RGS1	-	GO:0005737;GO:0005829;GO:0005886;GO:0006955;GO:0007165;GO:0007186;GO:0007193;GO:0008277;GO:0009968;GO:0031234;GO:0043547;GO:0001965;GO:0061737;GO:0005096;GO:0005516	[K07524-ko04360 Axon guidance, K18154-ko04022 cGMP - PKG signaling pathway;ko04921 Oxytocin signaling pathway;ko04740 Olfactory transduction]	KOG3589-G protein signaling regulators[T]
RGS2	399.5065853	826.1039689	-1.048104079	7.99E-06	6.90E-05	up	RGS2	-	GO:0045744;GO:0005737;GO:0050873;GO:0005829;GO:0055119;GO:0005886;GO:0006417;GO:0007049;GO:0007283;GO:0008277;GO:0060087;GO:0009898;GO:0060452;GO:0009968;GO:0071877;GO:0010519;GO:0010614;GO:0005096;GO:0043407;GO:0005634;GO:0043951;GO:0005730	K18154-ko04022 cGMP - PKG signaling pathway;ko04921 Oxytocin signaling pathway;ko04740 Olfactory transduction	KOG3589-G protein signaling regulators[T]
MIR3432B	12.247403	2.090223143	2.550746994	0.002910837	0.010755065	down	MIR3432B	-	-	-	-
HIST1H1C	105.1091947	215.108356	-1.03317469	0.00157306	0.006404577	up	HIST1H1C	-	GO:0005634;GO:0005719;GO:0006334;GO:0016584;GO:0031490;GO:0035327;GO:0080182;GO:0098532;GO:0000122;GO:0000786;GO:0003677	-	KOG4012-Histone H1[B]
NCOA7	30.279649	13.133952	1.205047394	8.57E-11	3.27E-09	down	NCOA7	-	GO:0030374;GO:0035257;GO:0045944;GO:0005622;GO:0005634;GO:0006351	-	KOG2372-Oxidation resistance protein[L]
RIF1	13.66102214	6.509225286	1.069507681	5.18E-06	4.75E-05	down	RIF1	-	GO:0005634;GO:0005654;GO:0005737;GO:0005819;GO:0005886;GO:0006303;GO:0007049;GO:0019827;GO:2001034;GO:0000781;GO:0001939;GO:0001940	K11138-ko04550 Signaling pathways regulating pluripotency of stem cells	-
SREK1	40.61192571	19.04443857	1.09253368	2.84E-08	5.27E-07	down	SREK1	-	GO:0006397;GO:0008380;GO:0000166;GO:0005654;GO:0005681;GO:0003676	-	KOG4676-Splicing factor, arginine/serine-rich[A]
IDI1	60.50507029	21.99446057	1.459915826	1.54E-32	4.23E-29	down	IDI1	-	GO:0008299;GO:0016787;GO:0046872;GO:0050992;GO:0004452;GO:0005777;GO:0006695	K01823-ko00900 Terpenoid backbone biosynthesis	KOG0142-Isopentenyl pyrophosphate:dimethylallyl pyrophosphate isomerase[Q]
FCER1A	15.861867	7.709867143	1.040784687	0.014494705	0.041410671	down	FCER1A	-	GO:0005886;GO:0005887;GO:0007257;GO:0009897;GO:0009986;GO:0019370;GO:0019767;GO:0038095;GO:0043306;GO:0045401;GO:0045425;GO:0001812;GO:0050731;GO:0001820;GO:0050850;GO:0005622	K08089-ko04072 Phospholipase D signaling pathway;ko04071 Sphingolipid signaling pathway;ko04664 Fc epsilon RI signaling pathway;ko05310 Asthma	-
LOC100300764	4.186999714	17.96101971	-2.100880535	0.000568776	0.002685647	up	LOC100300764	-	-	-	-
FANCM	12.94020957	6.177333286	1.066804907	4.77E-08	8.34E-07	down	FANCM	-	GO:0004386;GO:0004518;GO:0005524;GO:0005654;GO:0006259;GO:0031297;GO:0036297;GO:0043240;GO:0071821;GO:0000712;GO:0003677;GO:0003682	K10896-ko03460 Fanconi anemia pathway	KOG0354-DEAD-box like helicase[R]
TRABD2B	5.097553857	1.468847143	1.795120845	9.23E-07	1.06E-05	down	TRABD2B	-	GO:0016055;GO:0017147;GO:0018158;GO:0030178;GO:0031301;GO:0032461;GO:0046872;GO:0070062;GO:1904808;GO:0004222;GO:0005887;GO:0006508	-	-
CTSW	137.4170096	306.6146153	-1.157865874	6.25E-07	7.57E-06	up	CTSW	-	GO:0005615;GO:0005764;GO:0006955;GO:0008234;GO:0016020;GO:0031089;GO:0051603;GO:0002576;GO:0004197;GO:0005576	K08569-ko04142 Lysosome;ko04210 Apoptosis	KOG1542-Cysteine proteinase Cathepsin F[O]
AMMECR1	14.441419	6.593501286	1.131095832	8.14E-09	1.77E-07	down	AMMECR1	-	-	-	KOG3274-Uncharacterized conserved protein, AMMECR1[S]
LOC112444655	9.119046857	0.767924857	3.569845986	2.06E-10	7.05E-09	down	LOC112444655	-	-	-	-
VAV2	11.43614243	5.363092857	1.092463355	7.08E-05	0.000455997	down	VAV2	-	GO:0035023;GO:0005154;GO:0043087;GO:0005622;GO:0043547;GO:0005737;GO:0005829;GO:0005886;GO:0007264;GO:0008361;GO:0043552;GO:0010468;GO:0046872;GO:0016477;GO:0030031;GO:0030032;GO:0001525;GO:0030168;GO:0005085;GO:0030193;GO:0005089;GO:0038096;GO:0043065;GO:0007165;GO:0048010;GO:0048013;GO:0051056;GO:0038095	K05730-ko04024 cAMP signaling pathway;ko04810 Regulation of actin cytoskeleton;ko04510 Focal adhesion;ko04650 Natural killer cell mediated cytotoxicity;ko04660 T cell receptor signaling pathway;ko04662 B cell receptor signaling pathway;ko04664 Fc epsilon RI signaling pathway;ko04666 Fc gamma R-mediated phagocytosis;ko04670 Leukocyte transendothelial migration;ko04062 Chemokine signaling pathway	KOG2996-Rho guanine nucleotide exchange factor VAV3[T]
USP6NL	8.008415	3.374770143	1.246727494	2.17E-06	2.24E-05	down	USP6NL	-	GO:0005886;GO:0006886;GO:0007030;GO:0012505;GO:0017137;GO:0019068;GO:0031338;GO:0031410;GO:0032588;GO:0035526;GO:0048227;GO:0005096;GO:0090630;GO:0005622;GO:1903358;GO:0005829	K18341-ko04152 AMPK signaling pathway	KOG1102-Rab6 GTPase activator GAPCenA and related TBC domain proteins[R]
USP16	37.524001	18.42743757	1.025958193	6.81E-14	6.17E-12	down	USP16	-	GO:0045944;GO:0005634;GO:0051289;GO:0006351;GO:0051301;GO:0006357;GO:0006511;GO:0006974;GO:0007067;GO:0008270;GO:0051726;GO:0016578;GO:0070537;GO:0035522;GO:0042393;GO:0043130;GO:0003713;GO:0045893;GO:0004197;GO:0045901;GO:0004843	-	KOG1873-Ubiquitin-specific protease[O]
LOC100847818	21.74705286	10.56781514	1.041142766	4.45E-05	0.000305839	down	LOC100847818	-	-	-	-
HNMT	19.08305743	8.299683429	1.20116412	5.38E-05	0.000360324	down	HNMT	-	GO:0008170;GO:0032259;GO:0043005;GO:0046539;GO:0070062;GO:1903955;GO:0005654;GO:0005737;GO:0007420	K00546-ko00340 Histidine metabolism	-
PSMA3	130.300789	63.59162686	1.034937097	3.53E-12	1.98E-10	down	PSMA3	-	GO:0005839;GO:0006511;GO:0019773;GO:0070062;GO:0004298;GO:0005634;GO:0005737	K02727-ko03050 Proteasome	KOG0184-20S proteasome, regulatory subunit alpha type PSMA3/PRE10[O]
SIGLEC10	56.89001614	15.85710271	1.843046293	3.97E-07	5.08E-06	down	SIGLEC10	-	GO:0007155;GO:0016021;GO:0030246;GO:0002244;GO:0005576;GO:0005886	K06473-ko04640 Hematopoietic cell lineage	KOG3513-Neural cell adhesion molecule L1[T]
ARHGEF10L	57.32947114	27.208701	1.075208889	0.002758415	0.01029476	down	ARHGEF10L	-	GO:0005089;GO:0005737;GO:0035023	K04436-ko04010 MAPK signaling pathway	KOG3522-Predicted guanine nucleotide exchange factor[T]
LOC101905293	28.41973057	9.177561429	1.630710106	6.68E-06	5.93E-05	down	LOC101905293	-	GO:0005739	-	-
TCERG1	46.23626486	21.14786129	1.128513087	1.01E-12	6.69E-11	down	TCERG1	-	GO:0003713;GO:0005634;GO:0005730;GO:0006366;GO:0015629;GO:0000122;GO:0001103;GO:0001106;GO:0003700;GO:0006351;GO:0070064	K12824-ko03040 Spliceosome;ko04212 Longevity regulating pathway - worm	KOG0155-Transcription factor CA150[K]
FCRL1	37.88404086	9.935877857	1.930870879	8.24E-08	1.33E-06	down	FCRL1	-	GO:0005886;GO:0016021	[K06471-ko04514 Cell adhesion molecules (CAMs);ko04670 Leukocyte transendothelial migration;ko05144 Malaria, K06255-ko04512 ECM-receptor interaction;ko05205 Proteoglycans in cancer;ko05161 Hepatitis B]	KOG4221-Receptor mediating netrin-dependent axon guidance[T]
FCRL3	13.81898471	2.213123714	2.642495619	5.28E-09	1.21E-07	down	FCRL3	-	GO:0005886;GO:0016021	K06498-ko04145 Phagosome;ko04640 Hematopoietic cell lineage;ko04666 Fc gamma R-mediated phagocytosis;ko04380 Osteoclast differentiation;ko05202 Transcriptional misregulation in cancers;ko05322 Systemic lupus erythematosus;ko05150 Staphylococcus aureus infection;ko05152 Tuberculosis;ko05140 Leishmaniasis	KOG3513-Neural cell adhesion molecule L1[T]
FCRL6	2.835344429	15.11790857	-2.414662664	0.000199726	0.00110554	up	FCRL6	-	GO:0009897;GO:0016021	K06498-ko04145 Phagosome;ko04640 Hematopoietic cell lineage;ko04666 Fc gamma R-mediated phagocytosis;ko04380 Osteoclast differentiation;ko05202 Transcriptional misregulation in cancers;ko05322 Systemic lupus erythematosus;ko05150 Staphylococcus aureus infection;ko05152 Tuberculosis;ko05140 Leishmaniasis	KOG4222-Axon guidance receptor Dscam[T]
FCRLA	83.912556	23.24799771	1.851780234	8.83E-06	7.55E-05	down	FCRLA	-	GO:0005737;GO:0016021;GO:0030154	K06498-ko04145 Phagosome;ko04640 Hematopoietic cell lineage;ko04666 Fc gamma R-mediated phagocytosis;ko04380 Osteoclast differentiation;ko05202 Transcriptional misregulation in cancers;ko05322 Systemic lupus erythematosus;ko05150 Staphylococcus aureus infection;ko05152 Tuberculosis;ko05140 Leishmaniasis	-
ROCK2	14.702607	6.698037286	1.134261678	0.000391566	0.001962109	down	ROCK2	-	GO:0051298;GO:0030036;GO:0005524;GO:0071394;GO:0030866;GO:0005634;GO:0072518;GO:0032956;GO:0005813;GO:0090002;GO:0005815;GO:0005829;GO:0005886;GO:0006939;GO:0035509;GO:0007249;GO:1903140;GO:0036464;GO:0007266;GO:1903347;GO:0042752;GO:0010595;GO:0045616;GO:0010628;GO:0001934;GO:0046872;GO:0010825;GO:0004672;GO:0048511;GO:0016525;GO:0004674;GO:0005856	K17388-ko04310 Wnt signaling pathway;ko04071 Sphingolipid signaling pathway;ko04024 cAMP signaling pathway;ko04022 cGMP - PKG signaling pathway;ko04810 Regulation of actin cytoskeleton;ko04510 Focal adhesion;ko04611 Platelet activation;ko04670 Leukocyte transendothelial migration;ko04062 Chemokine signaling pathway;ko04921 Oxytocin signaling pathway;ko04270 Vascular smooth muscle contraction;ko04…	KOG0612-Rho-associated, coiled-coil containing protein kinase[T]
LOC112448775	5.797706286	1.145259571	2.339807628	1.45E-08	2.91E-07	down	LOC112448775	-	-	-	-
SMIM14	45.67115071	21.78787657	1.06775754	3.76E-07	4.86E-06	down	SMIM14	-	GO:0005783;GO:0005789;GO:0016021	-	-
NT5DC2	5.821154857	13.04315114	-1.163915155	3.04E-08	5.57E-07	up	NT5DC2	-	GO:0008253;GO:0046872	K01081-ko00230 Purine metabolism;ko00240 Pyrimidine metabolism;ko00760 Nicotinate and nicotinamide metabolism	KOG2470-Similar to IMP-GMP specific 5'-nucleotidase[F]
PPIG	50.93218157	17.20990771	1.565338152	3.85E-08	6.91E-07	down	PPIG	-	GO:0005737;GO:0006457;GO:0008380;GO:0016018;GO:0016363;GO:0016607;GO:0003755;GO:0005634;GO:0005654	-	KOG0546-HSP90 co-chaperone CPR7/Cyclophilin[O]
LLPH	50.04087929	21.82017243	1.197444638	5.36E-12	2.83E-10	down	LLPH	-	GO:0005730	-	KOG4811-Uncharacterized conserved protein[S]
KBTBD7	7.105697714	23.240047	-1.709564765	1.93E-07	2.76E-06	up	KBTBD7	-	GO:0031463;GO:0000165;GO:0005829;GO:0016567	K10456-ko04120 Ubiquitin mediated proteolysis	KOG4441-Proteins containing BTB/POZ and Kelch domains, involved in regulatory/signal transduction processes[TR]
KBTBD8	25.12218757	11.42956557	1.136191527	1.03E-06	1.17E-05	down	KBTBD8	-	GO:0031463;GO:0005794;GO:0005819;GO:0016567	K10456-ko04120 Ubiquitin mediated proteolysis	KOG4441-Proteins containing BTB/POZ and Kelch domains, involved in regulatory/signal transduction processes[TR]
AMT	46.27575086	22.87860129	1.016257545	1.81E-10	6.34E-09	down	AMT	-	GO:0006546;GO:0008483;GO:0019464;GO:0031405;GO:0004047;GO:0005739;GO:0005743	K00605-ko01200 Carbon metabolism;ko00630 Glyoxylate and dicarboxylate metabolism;ko00260 Glycine, serine and threonine metabolism;ko00670 One carbon pool by folate	KOG2770-Aminomethyl transferase[E]
LRIF1	33.829471	16.48298386	1.037303185	2.69E-05	0.000198661	down	LRIF1	-	GO:0006351;GO:0006355;GO:0016363;GO:0000781;GO:0005634;GO:0005815	-	-
PHAX	25.22951814	12.57971357	1.004013579	3.51E-09	8.54E-08	down	PHAX	-	GO:0005813;GO:0006408;GO:0015030;GO:0015031;GO:0003723;GO:0005634;GO:0005737	K14291-ko03013 RNA transport	KOG3948-Mediator of U snRNA nuclear export PHAX[A]
RBM25	60.50902386	29.66649743	1.028315706	2.13E-09	5.57E-08	down	RBM25	-	GO:0003729;GO:0005654;GO:0005681;GO:0005737;GO:0006397;GO:0008380;GO:0016607;GO:0042981;GO:0000166;GO:0000381;GO:0003676	K12822-ko03040 Spliceosome	KOG2253-U1 snRNP complex, subunit SNU71 and related PWI-motif proteins[A]
RRM2	17.27259829	34.99312571	-1.018586416	4.67E-07	5.86E-06	up	RRM2	-	GO:0005634;GO:0005654;GO:0005737;GO:0005829;GO:0005971;GO:0006260;GO:0009186;GO:0009263;GO:0015949;GO:0016491;GO:0046872;GO:0000082;GO:0051290;GO:0000083;GO:0004748	K10808-ko00230 Purine metabolism;ko00240 Pyrimidine metabolism;ko00480 Glutathione metabolism;ko04115 p53 signaling pathway	KOG1567-Ribonucleotide reductase, beta subunit[F]
LOC112441944	33.95405343	16.77254829	1.017481916	0.003799092	0.013460787	down	LOC112441944	-	-	-	-
CCNT2	30.74311086	15.12037886	1.023768869	5.09E-08	8.82E-07	down	CCNT2	-	GO:0051301;GO:0005634;GO:0070063;GO:0006351;GO:0097322;GO:0007049;GO:0007519;GO:0008024;GO:0016538;GO:0019085;GO:1901409;GO:0019086;GO:0019901;GO:0045737;GO:0045944;GO:0000307;GO:0048471;GO:0001223;GO:0051147;GO:0003682;GO:0042795;GO:0004674;GO:0005654;GO:0006366;GO:0006368;GO:0000079	K15188-ko05202 Transcriptional misregulation in cancers	KOG0834-CDK9 kinase-activating protein cyclin T[D]
LOC104972869	6.042669	2.299640286	1.393777708	0.017001471	0.047361064	down	LOC104972869	-	-	-	-
LOC112442705	14.72138857	6.510007143	1.177182726	2.97E-08	5.46E-07	down	LOC112442705	-	-	-	-
IGSF6	190.9132603	74.82415	1.351341422	4.60E-05	0.000314879	down	IGSF6	-	GO:0007166;GO:0016021;GO:0004888;GO:0005887;GO:0006955	-	-
MOB1B	17.08577543	7.779591286	1.135029457	6.11E-07	7.42E-06	down	MOB1B	-	GO:0019900;GO:0031952;GO:0035329;GO:0042327;GO:0046777;GO:0046872;GO:0070062;GO:0005634;GO:0005737;GO:0019209	K06685-ko04390 Hippo signaling pathway;ko04391 Hippo signaling pathway -fly;ko04392 Hippo signaling pathway - multiple species;ko04111 Cell cycle - yeast	KOG0440-Cell cycle-associated protein Mob1-1[D]
ITGB5	2.756575286	12.94250729	-2.231168221	4.94E-07	6.15E-06	up	ITGB5	-	GO:0008305;GO:0004872;GO:0007155;GO:0007229	K06588-ko04151 PI3K-Akt signaling pathway;ko04512 ECM-receptor interaction;ko04145 Phagosome;ko04810 Regulation of actin cytoskeleton;ko04510 Focal adhesion;ko05205 Proteoglycans in cancer;ko05410 Hypertrophic cardiomyopathy (HCM);ko05412 Arrhythmogenic right ventricular cardiomyopathy (ARVC);ko05414 Dilated cardiomyopathy (DCM)	KOG1226-Integrin beta subunit (N-terminal portion of extracellular region)[TW]
LOC516599	56.28707	21.74332171	1.372231194	6.47E-09	1.44E-07	down	LOC516599	-	GO:0060333;GO:0042802;GO:0005622;GO:0070206;GO:0042803;GO:0005634;GO:0070534;GO:0043123;GO:0005737;GO:1902187;GO:0005829;GO:0006914;GO:0008270;GO:0008329;GO:0043410;GO:0016032;GO:0045087;GO:0016874;GO:0046597;GO:0019901;GO:0051091;GO:0030674;GO:0000932;GO:0051092;GO:0031664;GO:0002218;GO:0051607;GO:0032880;GO:0004842	-	KOG2177-Predicted E3 ubiquitin ligase[O]
AHI1	6.506082857	2.170406	1.583824255	3.10E-13	2.37E-11	down	AHI1	-	GO:0050795;GO:0035844;GO:0005813;GO:0060271;GO:0035845;GO:0005814;GO:0065001;GO:0036038;GO:0005829;GO:0070121;GO:0005911;GO:0005912;GO:0005929;GO:0007169;GO:0036064;GO:0007417;GO:0070986;GO:0039008;GO:0010842;GO:0071599;GO:0039023;GO:0016192;GO:0042802;GO:0030862;GO:0001738;GO:0043066;GO:0030902;GO:0001947;GO:0045944;GO:0034613;GO:0002092	-	KOG0266-WD40 repeat-containing protein[R]
GOLGB1	32.90274157	15.73261457	1.06444935	1.52E-09	4.12E-08	down	GOLGB1	-	GO:0005794;GO:0005795;GO:0005801;GO:0006888;GO:0007030;GO:0016020;GO:0016021;GO:0043565;GO:0000139;GO:0003700;GO:0005793	-	-
JUN	117.6429759	253.3313621	-1.106610508	1.00E-14	1.20E-12	up	JUN	-	GO:0003151;GO:0003682;GO:0003705;GO:0003713;GO:0005096;GO:0005654;GO:0005667;GO:0031103;GO:0005719;GO:0031953;GO:0006351;GO:0032870;GO:0007179;GO:0034097;GO:0035026;GO:0035497;GO:0035994;GO:0061029;GO:0042127;GO:0070374;GO:0042493;GO:0071277;GO:0043392;GO:1990441;GO:2000144;GO:0000122;GO:0000790;GO:0000978;GO:0000980;GO:0000981;GO:0001525;GO:0001774;GO:0001889;GO:0001938;GO:0007184;GO:0007265;GO:…	K04448-ko04010 MAPK signaling pathway;ko04013 MAPK signaling pathway - fly;ko04012 ErbB signaling pathway;ko04310 Wnt signaling pathway;ko04668 TNF signaling pathway;ko04024 cAMP signaling pathway;ko04210 Apoptosis;ko04214 Apoptosis - fly;ko04510 Focal adhesion;ko04620 Toll-like receptor signaling pathway;ko04624 Toll and Imd signaling pathway;ko04660 T cell receptor signaling pathway;ko04662 B c…	KOG0837-Transcriptional activator of the JUN family[K]
LOC104969097	7.565480857	2.105142429	1.845513936	8.59E-12	4.34E-10	down	LOC104969097	-	-	-	-
LRP8	7.243031286	3.119058143	1.21548316	2.78E-06	2.76E-05	down	LRP8	-	GO:0071363;GO:0038025;GO:0016021;GO:0005041;GO:0071397;GO:0038026;GO:0019221;GO:0005509;GO:1900006;GO:0042493;GO:0021541;GO:0005576;GO:0043025;GO:0005875;GO:0005886;GO:0005901;GO:0006508;GO:0021987;GO:0006629;GO:0043235;GO:0030229;GO:0006897;GO:0050731;GO:0030424;GO:0007165;GO:0050804;GO:0030425;GO:0008035;GO:0000122;GO:0061003;GO:0032793;GO:0014069;GO:0001523;GO:0061098;GO:0034185;GO:0016020;GO:…	K12473-ko04144 Endocytosis;ko04913 Ovarian Steroidogenesis;ko04925 Aldosterone synthesis and secretion;ko04976 Bile secretion;ko05160 Hepatitis C;ko05145 Toxoplasmosis	KOG1215-Low-density lipoprotein receptors containing Ca2+-binding EGF-like domains[T]
MAP2	5.468242286	2.432257857	1.168780982	0.008285997	0.02591549	down	MAP2	-	GO:0005198;GO:0005730;GO:0005737;GO:0005874;GO:0005875;GO:0008017;GO:0021954;GO:0031175;GO:0043005;GO:0048813;GO:0000226;GO:0001578;GO:0002162;GO:0005790;GO:0005791;GO:0030425;GO:0032355;GO:0032570;GO:0043025;GO:0043234	K04380-ko04010 MAPK signaling pathway;ko05010 Alzheimer's disease	KOG2418-Microtubule-associated protein TAU[Z]
PLEKHF1	4.995142857	10.00298843	-1.001833231	0.000902131	0.003975127	up	PLEKHF1	-	GO:0006915;GO:0007032;GO:0010314;GO:0010508;GO:0016050;GO:0032266;GO:0046872;GO:0048471;GO:0070273;GO:0072659;GO:2001244;GO:0005634;GO:0005764;GO:0005768	K12478-ko04144 Endocytosis;ko04145 Phagosome;ko05152 Tuberculosis	KOG1729-FYVE finger containing protein[R]
SERPINI1	6.176280857	2.121533429	1.541630947	1.91E-07	2.74E-06	down	SERPINI1	-	GO:0007422;GO:0030155;GO:0070062;GO:0004867;GO:0005615;GO:0007417	K03982-ko04390 Hippo signaling pathway;ko04066 HIF-1 signaling pathway;ko04115 p53 signaling pathway;ko04610 Complement and coagulation cascades;ko04933 AGE-RAGE signaling pathway in diabetic complications;ko05142 Chagas disease (American trypanosomiasis)	KOG2392-Serpin[V]
MSRA	22.32633714	50.15156371	-1.167548102	1.26E-09	3.48E-08	up	MSRA	-	GO:0008113;GO:0015629;GO:0030091;GO:0070062;GO:0005654;GO:0005739;GO:0006979	-	KOG1635-Peptide methionine sulfoxide reductase[O]
LOC101903126	29.62738929	12.15537271	1.285337373	0.000108235	0.000657241	down	LOC101903126	-	GO:0005525;GO:0005634;GO:0005829	K12797-ko04621 NOD-like receptor signaling pathway	-
SAMD9	319.29948	158.7978647	1.00771869	0.000436568	0.002153474	down	SAMD9	-	GO:0005737;GO:0043231	-	-
EIF2AK4	41.65677186	20.81708843	1.000782743	0.000526016	0.002512144	down	EIF2AK4	-	GO:1990253;GO:0045947;GO:0022626;GO:0002286;GO:0046777;GO:0032057;GO:0002821;GO:0051607;GO:0032792;GO:0004674;GO:0060259;GO:0004694;GO:0005524;GO:0005844;GO:0006446;GO:0034198;GO:0006468;GO:0060733;GO:0034644;GO:0007050;GO:0070417;GO:0036492;GO:0007612;GO:0071264;GO:0039520;GO:0007616;GO:0000049;GO:1900273;GO:0044828;GO:0010998;GO:0002230;GO:1990138;GO:0045665;GO:0019081;GO:0002250	K16196-ko04141 Protein processing in endoplasmic reticulum;ko05162 Measles;ko05164 Influenza A;ko05160 Hepatitis C;ko05168 Herpes simplex infection;ko05169 Epstein-Barr virus infection	KOG1035-eIF-2alpha kinase GCN2[J]
FAM111B	17.62424057	8.207075429	1.102620975	0.000129161	0.000764974	down	FAM111B	-	-	-	-
CDCA8	3.355413857	7.521482429	-1.164526315	3.02E-09	7.50E-08	up	CDCA8	-	GO:0005737;GO:0005819;GO:0007067;GO:0007080;GO:0010369;GO:0030496;GO:0032133;GO:0043234;GO:0045171;GO:0051233;GO:0051301;GO:0000070;GO:0000775;GO:0005730	-	-
CRISPLD2	117.30673	257.6270883	-1.13499851	4.87E-09	1.13E-07	up	CRISPLD2	-	GO:0030198;GO:0060325;GO:0070062;GO:0005578;GO:0008201;GO:0030133	-	KOG3017-Defense-related protein containing SCP domain[S]
LOC100300938	7.090767714	3.019288286	1.231733322	1.25E-13	1.08E-11	down	LOC100300938	-	-	-	-
ATP5F1D	83.55861029	185.6744603	-1.151914981	2.09E-11	9.79E-10	up	ATP5F1D	-	GO:0015078;GO:0015986;GO:0015992;GO:0045259;GO:0045261;GO:0046933;GO:0046961;GO:0000275;GO:0005740;GO:0005753	K02134-ko00190 Oxidative phosphorylation;ko05010 Alzheimer's disease;ko05012 Parkinson's disease;ko05016 Huntington's disease	KOG1758-Mitochondrial F1F0-ATP synthase, subunit delta/ATP16[C]
SSB	66.59446929	29.92935543	1.153841157	1.18E-12	7.65E-11	down	SSB	-	GO:0005634;GO:0006396;GO:0030529;GO:0000166;GO:0000784;GO:0003723	K11090-ko05322 Systemic lupus erythematosus	KOG4213-RNA-binding protein La[A]
LOC112441512	4.782155429	10.91159671	-1.190129303	0.0022255	0.00858605	up	LOC112441512	-	-	-	-
LOC112441514	17.01028014	7.188845286	1.242574941	1.15E-06	1.28E-05	down	LOC112441514	-	GO:0003682;GO:0003712;GO:0004407;GO:0005654;GO:0006351;GO:0006355;GO:0007596;GO:0008270;GO:0042393;GO:1990391;GO:0000118;GO:0000122;GO:0000977;GO:0001967;GO:0005634	-	-
ZFP90	9.116033714	4.461723857	1.030805034	2.01E-09	5.26E-08	down	ZFP90	-	GO:0006351;GO:0043392;GO:0045893;GO:0046872;GO:0001078;GO:0003677;GO:0005634	-	KOG2462-C2H2-type Zn-finger protein[K]
EGR2	5.704180143	21.85011071	-1.937549141	1.54E-08	3.07E-07	up	EGR2	-	GO:0035284;GO:0003700;GO:0035914;GO:0005634;GO:0042552;GO:0005737;GO:0006611;GO:0007622;GO:0008045;GO:0014037;GO:0044212;GO:0016874;GO:0045444;GO:0016925;GO:0045893;GO:0021612;GO:0046872;GO:0021660;GO:0000978;GO:0071310;GO:0021666;GO:0001077;GO:0030278;GO:0003682	K12496-ko05203 Viral carcinogenesis;ko05166 HTLV-I infection;ko05161 Hepatitis B	KOG3623-Homeobox transcription factor SIP1[K]
EGR1	4.952000429	223.8026777	-5.498072048	9.23E-51	4.43E-47	up	EGR1	-	GO:0046872;GO:0003677;GO:0061418;GO:0005634;GO:0070498;GO:0005654;GO:0005737;GO:0006351;GO:0006355;GO:0009749;GO:0071480;GO:0030217;GO:0071504;GO:0030509;GO:0071506;GO:0032868;GO:0072110;GO:0033233;GO:0000122;GO:0072303;GO:0035914;GO:0000977;GO:0090090;GO:0042981;GO:0001077	K09203-ko05020 Prion diseases;ko04933 AGE-RAGE signaling pathway in diabetic complications;ko05166 HTLV-I infection	KOG3623-Homeobox transcription factor SIP1[K]
CDC37L1	23.81331357	11.86280971	1.005322629	1.86E-05	0.000144511	down	CDC37L1	-	GO:0050821;GO:0051082;GO:0051087;GO:0005737;GO:0006457;GO:0031072	K09554-ko04151 PI3K-Akt signaling pathway	KOG2260-Cell division cycle 37 protein, CDC37[D]
JAGN1	31.83185914	65.74570143	-1.046425151	1.90E-13	1.56E-11	up	JAGN1	-	GO:0007029;GO:0015031;GO:0016021;GO:0016192;GO:0030223;GO:0038158;GO:0050832;GO:1990266;GO:0002446;GO:0005783;GO:0005789	-	KOG4054-Uncharacterized conserved protein[S]
LOC112441651	7.308957571	2.048673571	1.83497553	3.28E-05	0.000236069	down	LOC112441651	-	-	-	-
WBP4	28.81316557	13.93540343	1.047973403	3.01E-14	3.03E-12	down	WBP4	-	GO:0005886;GO:0008270;GO:0016607;GO:0045292;GO:0070064;GO:0003676;GO:0005654;GO:0005681	-	KOG0150-Spliceosomal protein FBP21[A]
LOC112444778	13.835733	5.683495429	1.283548693	0.000331741	0.001706489	down	LOC112444778	-	-	-	-
DIS3	20.07291443	10.02463829	1.001699918	3.69E-06	3.55E-05	down	DIS3	-	GO:0071034;GO:0000178;GO:0003723;GO:0004519;GO:0004527;GO:0005085;GO:0005654;GO:0005829;GO:0006364;GO:0006402;GO:0016020;GO:0016075;GO:0000175;GO:0043488;GO:0000176;GO:0043928;GO:0000177	K12585-ko03018 RNA degradation	KOG2102-Exosomal 3'-5' exoribonuclease complex, subunit Rrp44/Dis3[J]
ZCCHC13	27.37190743	11.18910657	1.290601129	0.002104206	0.008183828	down	ZCCHC13	-	GO:0006351;GO:0006355;GO:0008270;GO:0003676;GO:0003677;GO:0005783	-	KOG4400-E3 ubiquitin ligase interacting with arginine methyltransferase[O]
ZCCHC11	64.24599357	15.52011514	2.049467229	1.68E-16	3.29E-14	down	ZCCHC11	-	GO:0070062;GO:0005634;GO:0070102;GO:0005730;GO:0005737;GO:0008270;GO:0010586;GO:0010587;GO:0019827;GO:0031054;GO:0031123;GO:0031664;GO:0032088;GO:0001816;GO:0032755;GO:0003676;GO:0050265;GO:0005615;GO:0016779	-	KOG2277-S-M checkpoint control protein CID1 and related nucleotidyltransferases[D]
ZCCHC10	15.39197343	7.371137143	1.062219108	3.35E-09	8.22E-08	down	ZCCHC10	-	GO:0003676;GO:0008270	-	KOG3116-Predicted C3H1-type Zn-finger protein[R]
PTGR2	20.68092057	10.13257229	1.029299938	9.28E-08	1.47E-06	down	PTGR2	-	GO:0016491;GO:0036132;GO:0047522;GO:0005739;GO:0006693;GO:0008270	-	KOG1196-Predicted NAD-dependent oxidoreductase[R]
LOC112441499	201.8936516	610.6623841	-1.596779433	3.37E-06	3.28E-05	up	LOC112441499	-	GO:0006958;GO:0009897;GO:0034987;GO:0042571;GO:0042742;GO:0045087;GO:0050853;GO:0050871;GO:0070062;GO:0072562;GO:0003823;GO:0006910;GO:0006911	-	-
FADD	26.54926286	57.65908114	-1.118876041	1.83E-08	3.58E-07	up	FADD	-	GO:0097202;GO:0048536;GO:0031265;GO:0097342;GO:0048538;GO:0032729;GO:0097527;GO:0051607;GO:0032757;GO:1902043;GO:0032760;GO:0033077;GO:0036462;GO:0042104;GO:0060340;GO:0043029;GO:2000454;GO:0060546;GO:0043123;GO:0070236;GO:0045087;GO:0071260;GO:0045651;GO:0001916;GO:0097049;GO:0045944;GO:0002821;GO:0097192;GO:0048535;GO:0006915	K02373-ko04668 TNF signaling pathway;ko04210 Apoptosis;ko04215 Apoptosis - multiple species;ko04620 Toll-like receptor signaling pathway;ko04624 Toll and Imd signaling pathway;ko04622 RIG-I-like receptor signaling pathway;ko05200 Pathways in cancer;ko05010 Alzheimer's disease;ko05152 Tuberculosis;ko05161 Hepatitis B;ko05168 Herpes simplex infection;ko05142 Chagas disease (American trypanosomiasis…	-
MIR29C	30.26472829	13.58564386	1.155554459	0.002073296	0.008091796	down	MIR29C	-	-	-	-
LOC101905398	5.225701429	1.683078143	1.634522538	0.000962339	0.004201005	down	LOC101905398	-	-	-	-
LOC101903632	8.363325429	3.431746714	1.285133625	0.002225498	0.00858605	down	LOC101903632	-	-	-	-
HELQ	26.83923743	10.37360957	1.371425704	1.30E-09	3.58E-08	down	HELQ	-	GO:0005524;GO:0005654;GO:0005730;GO:0000724;GO:0003676;GO:0004386	K12854-ko03040 Spliceosome	KOG0950-DNA polymerase theta/eta, DEAD-box superfamily[R]
HELB	12.412239	5.920774571	1.067905551	0.004557985	0.015640751	down	HELB	-	GO:0005634;GO:0005658;GO:0005681;GO:0005737;GO:0006260;GO:0006269;GO:0006281;GO:0006974;GO:0017116;GO:0035861;GO:0043141;GO:0000398;GO:1903775;GO:0004004;GO:2000042;GO:0005524	-	-
LOC101907820	3.713259571	7.547204429	-1.023256184	0.008751806	0.027138227	up	LOC101907820	-	-	-	-
FOS	53.06415229	610.3807461	-3.523899978	1.33E-31	2.42E-28	up	FOS	-	GO:0060395;GO:0007399;GO:0001077;GO:0071277;GO:0031668;GO:0003677;GO:0034614;GO:0003682;GO:0003690;GO:0003700;GO:0005634;GO:0005654;GO:0035914;GO:0005667;GO:0035994;GO:0005783;GO:0042493;GO:0005829;GO:0043565;GO:0006355;GO:0000978;GO:0045672;GO:0006357;GO:0000979;GO:0046982;GO:0007179;GO:0000982	K04379-ko04010 MAPK signaling pathway;ko04668 TNF signaling pathway;ko04024 cAMP signaling pathway;ko04210 Apoptosis;ko04620 Toll-like receptor signaling pathway;ko04660 T cell receptor signaling pathway;ko04662 B cell receptor signaling pathway;ko04915 Estrogen signaling pathway;ko04917 Prolactin signaling pathway;ko04921 Oxytocin signaling pathway;ko04725 Cholinergic synapse;ko04728 Dopaminergi…	KOG1414-Transcriptional activator FOSB/c-Fos and related bZIP transcription factors[K]
LOC511354	33.59946071	6.013171714	2.482240015	1.03E-11	5.08E-10	down	LOC511354	-	-	-	-
LOC511353	10.412413	25.53229857	-1.294018982	0.002604594	0.00980448	up	LOC511353	-	-	-	-
IL18	30.17545914	11.42241943	1.401507457	1.78E-07	2.58E-06	down	IL18	-	GO:0042104;GO:0005615;GO:0042346;GO:0005622;GO:0042517;GO:0006954;GO:0006955;GO:0010628;GO:0030101;GO:0031663;GO:0045662;GO:0032725;GO:0051142;GO:0032729;GO:0070062;GO:0032740;GO:0071222;GO:0032819;GO:0000165;GO:0071407;GO:0042088;GO:0001525;GO:0042095;GO:0005125	K05482-ko04060 Cytokine-cytokine receptor interaction;ko04621 NOD-like receptor signaling pathway;ko04623 Cytosolic DNA-sensing pathway;ko05323 Rheumatoid arthritis;ko05321 Inflammatiory bowel disease (IBD);ko05132 Salmonella infection;ko05134 Legionellosis;ko05152 Tuberculosis;ko05164 Influenza A;ko05144 Malaria;ko05143 African trypanosomiasis	-
IL10	3.000866714	7.286318857	-1.279810888	0.003216191	0.011685452	up	IL10	-	GO:0045944;GO:0035729;GO:0002904;GO:0046427;GO:0042095;GO:0005125;GO:0050715;GO:0042742;GO:0005141;GO:0051045;GO:0005615;GO:0006954;GO:0006955;GO:0030886;GO:0042832;GO:0030889;GO:0051091;GO:0044130;GO:0032689;GO:0051384;GO:0045019;GO:0032695;GO:0060302;GO:0045077;GO:0032715;GO:0002237;GO:0060670;GO:0045348;GO:0032720;GO:0002740;GO:0071222;GO:0045893;GO:0032800;GO:0002875	K05443-ko04630 Jak-STAT signaling pathway;ko04068 FoxO signaling pathway;ko04060 Cytokine-cytokine receptor interaction;ko04660 T cell receptor signaling pathway;ko04672 Intestinal immune network for IgA production;ko05310 Asthma;ko05322 Systemic lupus erythematosus;ko05320 Autoimmune thyroid disease;ko05321 Inflammatiory bowel disease (IBD);ko05330 Allograft rejection;ko05133 Pertussis;ko05150 S…	-
LOC112442974	26.54872729	3.272605857	3.020130938	1.25E-16	2.51E-14	down	LOC112442974	-	-	-	-
ZDHHC21	6.613810857	3.292550286	1.006276313	3.41E-06	3.32E-05	down	ZDHHC21	-	GO:0008270;GO:0016021;GO:0018230;GO:0019706;GO:0048733;GO:0001942;GO:0005794;GO:0005886	K16675-ko04391 Hippo signaling pathway -fly	KOG1314-DHHC-type Zn-finger protein[R]
LOC100297676	1469.910348	733.7928337	1.002283445	1.14E-06	1.28E-05	down	LOC100297676	-	GO:0005886;GO:0016021;GO:0030246	-	-
MS4A1	597.5474809	114.4211409	2.384699719	1.05E-12	6.81E-11	down	MS4A1	-	GO:0005887;GO:0042113	K06466-ko04640 Hematopoietic cell lineage	-
ZNF140	5.107479	2.509113714	1.025433511	1.23E-05	0.000100918	down	ZNF140	-	GO:0005622;GO:0005634;GO:0006351;GO:0006355;GO:0046872;GO:0003676;GO:0003677;GO:0003700	-	KOG2462-C2H2-type Zn-finger protein[K]
ZNF146	25.91580971	12.60855757	1.03942923	1.15E-10	4.29E-09	down	ZNF146	-	GO:0005634;GO:0006355;GO:0046872;GO:0003676;GO:0003677;GO:0003700	-	KOG2462-C2H2-type Zn-finger protein[K]
KCNN4	28.247592	7.312327571	1.949725283	3.96E-05	0.000276356	down	KCNN4	-	GO:0043025;GO:0006813;GO:0045121;GO:0006816;GO:0045332;GO:0006884;GO:0006952;GO:0008076;GO:0015269;GO:0016021;GO:0046541;GO:0016286;GO:0050714;GO:0016323;GO:0050862;GO:0016324;GO:0071435;GO:0019903;GO:0002376;GO:0022894;GO:0005267;GO:0030322;GO:0005886	K04945-ko04911 Insulin secretion;ko04970 Salivary secretion;ko04974 Protein digestion and absorption	KOG3684-Ca2+-activated K+ channel proteins (intermediate/small conductance classes)[P]
FOXRED2	8.405692286	3.688614286	1.188287708	0.000484622	0.002347717	down	FOXRED2	-	GO:0030433;GO:0050660;GO:0055114;GO:0001948;GO:0004497;GO:0005788	-	KOG1399-Flavin-containing monooxygenase[Q]
SPATA48	6.509257	0.630478429	3.367973961	2.83E-27	2.59E-24	down	SPATA48	-	-	-	-
MUC13	5.861012286	1.731832286	1.758850638	3.50E-05	0.000249557	down	MUC13	-	GO:0016021;GO:0016266;GO:0016324;GO:0030277;GO:0042803;GO:0070062;GO:0005615;GO:0005796;GO:0005829	-	-
RASGRP3	24.64486914	9.109557	1.435834518	5.18E-06	4.76E-05	down	RASGRP3	-	GO:0005088;GO:0005096;GO:0005509;GO:0005886;GO:0005887;GO:0007264;GO:0007265;GO:0019992;GO:0032045;GO:0048471;GO:0000165;GO:0004871;GO:0005085	K12362-ko04014 Ras signaling pathway;ko04015 Rap1 signaling pathway;ko04010 MAPK signaling pathway;ko04662 B cell receptor signaling pathway;ko05200 Pathways in cancer	KOG3417-Ras1 guanine nucleotide exchange factor[T]
NEDD4	6.253439714	2.818702857	1.149618565	2.76E-05	0.00020294	down	NEDD4	-	GO:0005886;GO:0005902;GO:0005938;GO:0006513;GO:0006622;GO:0007041;GO:0007528;GO:0031623;GO:0010766;GO:0031698;GO:0010768;GO:0032801;GO:0014068;GO:0034644;GO:0034765;GO:0042110;GO:0042391;GO:0050816;GO:0042787;GO:0050847;GO:0042921;GO:0051592;GO:0043130;GO:0061630;GO:0070062;GO:0070063;GO:0070064;GO:0000151;GO:0070534;GO:0000785;GO:1901016;GO:0002250;GO:2000650;GO:0003151;GO:0003197;GO:0005634;GO:…	K10591-ko04120 Ubiquitin mediated proteolysis;ko04011 MAPK signaling pathway - yeast;ko04144 Endocytosis;ko05169 Epstein-Barr virus infection	KOG0940-Ubiquitin protein ligase RSP5/NEDD4[O]
P2RY11	9.246744	19.48958357	-1.075685913	6.73E-05	0.000436374	up	P2RY11	-	GO:0005887;GO:0006952;GO:0007186;GO:0007190;GO:0007200;GO:0016021;GO:0019722;GO:0023041;GO:0030594;GO:0045028;GO:0045031;GO:0004872;GO:0071318;GO:0005622;GO:0098794;GO:0005886	K08387-ko04080 Neuroactive ligand-receptor interaction	KOG4219-G protein-coupled receptor[T]
P2RY12	53.17956329	19.546757	1.44394266	0.000858953	0.00382458	down	P2RY12	-	GO:0005887;GO:0006930;GO:0007193;GO:0009986;GO:0016021;GO:0031224;GO:0043270;GO:0045028;GO:0070527;GO:0071318;GO:1904139;GO:0001609;GO:0001621;GO:0005886	K04298-ko04611 Platelet activation	KOG4219-G protein-coupled receptor[T]
P2RY13	60.31595557	22.68995043	1.410486236	8.58E-05	0.000535875	down	P2RY13	-	GO:0007194;GO:0045028;GO:0071407;GO:0005783;GO:0005886;GO:0005887	K08388-ko04080 Neuroactive ligand-receptor interaction	KOG4219-G protein-coupled receptor[T]
LOC100139881	2.610752714	12.30478929	-2.236682233	7.53E-08	1.22E-06	up	LOC100139881	-	GO:0006955;GO:0016485;GO:0043231;GO:0004252;GO:0005576;GO:0005737	K01329-ko04614 Renin-angiotensin system	KOG3627-Trypsin[E]
HPSE	32.216632	9.352865143	1.784325388	4.95E-05	0.000335651	down	HPSE	-	GO:0043395;GO:0005634;GO:0045121;GO:0005654;GO:0051798;GO:0005764;GO:0005765;GO:0005975;GO:0007155;GO:0007160;GO:0051897;GO:0010575;GO:0060055;GO:0030194;GO:0061042;GO:0030198;GO:0030200;GO:0004566;GO:0030305;GO:0005578;GO:0033690;GO:0005622	K07964-ko00531 Glycosaminoglycan degradation;ko05205 Proteoglycans in cancer	-
CSRNP1	24.39082286	55.17373486	-1.177643213	1.31E-24	8.36E-22	up	CSRNP1	-	GO:0006915;GO:0009791;GO:0043565;GO:0045944;GO:0048008;GO:0048705;GO:0060021;GO:0060325;GO:0001228;GO:0003700;GO:0005634	-	KOG3813-Uncharacterized conserved protein (tumor-suppressor AXUD1 in humans)[R]
RPS20	1465.796613	3072.680629	-1.067812887	4.37E-10	1.39E-08	up	RPS20	-	GO:0015935;GO:0022627;GO:0003723;GO:0003735;GO:0006412	K02969-ko03010 Ribosome	KOG0900-40S ribosomal protein S20[J]
RPS28	825.5534843	1785.023926	-1.112509822	1.23E-08	2.55E-07	up	RPS28	-	GO:0006407;GO:0006412;GO:0022627;GO:0042254;GO:0003723;GO:0003735;GO:0005840	K02979-ko03010 Ribosome	KOG3502-40S ribosomal protein S28[J]
ATRX	24.14862471	11.47050657	1.074011922	6.99E-06	6.17E-05	down	ATRX	-	GO:0060009;GO:0030900;GO:0004386;GO:0070198;GO:0031297;GO:0005524;GO:0070603;GO:0031933;GO:0005721;GO:0072520;GO:0006281;GO:0006334;GO:0006336;GO:0006338;GO:0032206;GO:0006351;GO:0072711;GO:0035128;GO:0007283;GO:1901581;GO:0035264;GO:0010571;GO:0042393;GO:0015616;GO:0000784;GO:0045944;GO:0016605;GO:0003677;GO:0046872;GO:0030330;GO:0003682;GO:0006306;GO:0006310;GO:0006355;GO:0070087;GO:0003678;GO:…	K10875-ko03440 Homologous recombination	KOG1015-Transcription regulator XNP/ATRX, DEAD-box superfamily[K]
SNAPC1	10.73549071	5.138601429	1.062940477	0.000430193	0.002126942	down	SNAPC1	-	GO:0006351;GO:0006355;GO:0019185;GO:0042795;GO:0042796;GO:0043565;GO:0003677;GO:0005634;GO:0005730	-	KOG4746-Small nuclear RNA activating complex (SNAPc), subunit SNAP43[A]
LOC508858	8.275424571	25.89451329	-1.645741205	0.000223853	0.001218036	up	LOC508858	-	GO:0016485;GO:0043231;GO:0004252;GO:0005737;GO:0006955	K01353-ko04210 Apoptosis;ko04650 Natural killer cell mediated cytotoxicity;ko05202 Transcriptional misregulation in cancers;ko05320 Autoimmune thyroid disease;ko05330 Allograft rejection;ko05332 Graft-versus-host disease;ko04940 Type I diabetes mellitus	KOG3627-Trypsin[E]
POU2AF1	83.61426429	30.71212343	1.444940818	8.51E-10	2.47E-08	down	POU2AF1	-	GO:0006355;GO:0003677;GO:0005634;GO:0006351	-	-
XIST	137.3240083	60.43931086	1.184024757	5.71E-09	1.29E-07	down	XIST	-	-	-	-
LOC101903933	3.208690429	6.784798	-1.080321257	0.003832934	0.013554604	up	LOC101903933	-	-	-	-
TRIM58	5.730368714	1.718690429	1.737318261	0.00086257	0.003837931	down	TRIM58	-	GO:0016874;GO:0005622;GO:0008270;GO:0016567	K04257-ko04740 Olfactory transduction	KOG2177-Predicted E3 ubiquitin ligase[O]
LOC112443543	22.87001514	7.835231714	1.545409475	4.43E-05	0.000304882	down	LOC112443543	-	-	-	-
KRTCAP3	13.31866743	5.307671143	1.327298853	2.15E-14	2.29E-12	down	KRTCAP3	-	GO:0016021	-	-
CD244	72.37721729	153.9505463	-1.088859441	1.94E-08	3.77E-07	up	CD244	-	GO:2000566;GO:0004872;GO:0005886;GO:0007165;GO:0009897;GO:0016021;GO:0032819;GO:0042288;GO:0045087;GO:0050900;GO:0060732;GO:0071663;GO:0001773;GO:1902715;GO:0002250;GO:2000484;GO:0002323	K06582-ko04650 Natural killer cell mediated cytotoxicity	-
MRPS15	233.6578784	100.7762376	1.213242182	4.85E-07	6.05E-06	down	MRPS15	-	GO:0005763;GO:0005840;GO:0006412;GO:0031965;GO:0032543;GO:0070125;GO:0070126;GO:0003735;GO:0005739;GO:0005743	K02956-ko03010 Ribosome	KOG2815-Mitochondrial/choloroplast ribosomal protein S15[J]
CLEC4E	13.15245357	48.15707971	-1.872415951	6.89E-06	6.09E-05	up	CLEC4E	-	GO:0016021;GO:0030246;GO:0038094;GO:0042742;GO:0045087;GO:0046872;GO:0050715;GO:0002292;GO:0004872;GO:0006955;GO:0005886;GO:0002223	K10059-ko05152 Tuberculosis	-
CLEC4D	37.446536	84.39450114	-1.172316733	9.37E-05	0.000579275	up	CLEC4D	-	GO:0005886;GO:0016021;GO:0030246;GO:0038094;GO:0042742;GO:0045087;GO:0002223;GO:0002250;GO:0002292	-	-
CLEC4A	20.78393686	62.38548786	-1.585741515	3.34E-05	0.000239458	up	CLEC4A	-	GO:0005886;GO:0005887;GO:0007155;GO:0007166;GO:0016021;GO:0030246;GO:0045087;GO:0002223;GO:0002250;GO:0004888	-	-
SSR2	261.4842966	524.9034556	-1.005327787	4.16E-15	5.33E-13	up	SSR2	-	GO:0005789;GO:0016021	K13250-ko04141 Protein processing in endoplasmic reticulum	KOG3317-Translocon-associated complex TRAP, beta subunit[U]
POU6F1	6.328600571	2.756354143	1.199125254	0.000701903	0.003227006	down	POU6F1	-	GO:0006351;GO:0007420;GO:0007507;GO:0007517;GO:0015629;GO:0000977;GO:0003700;GO:0005634	-	KOG3802-Transcription factor OCT-1, contains POU and HOX domains[K]
LOC104974460	7.416972429	2.225128	1.736942077	2.99E-06	2.95E-05	down	LOC104974460	-	-	-	-
IGCGAMMA	387.5151859	1997.575073	-2.365924971	2.34E-08	4.45E-07	up	IGCGAMMA	-	-	-	-
CXHXorf65	9.479891	4.316221571	1.135101544	9.62E-07	1.10E-05	down	CXHXorf65	-	-	-	-
OSM	5.757435286	12.30780529	-1.09607533	0.001425097	0.00588952	up	OSM	-	GO:0043410;GO:0005622;GO:0045835;GO:0006955;GO:0045944;GO:0007422;GO:0008284;GO:0008285;GO:0009408;GO:0033138;GO:0046888;GO:0038165;GO:0048266;GO:0040008;GO:2001235;GO:0042503;GO:0042506;GO:0005125;GO:0042508;GO:0005576;GO:0042517;GO:0005615	K05418-ko04630 Jak-STAT signaling pathway;ko04151 PI3K-Akt signaling pathway;ko04060 Cytokine-cytokine receptor interaction	-
TMED3	16.68380186	44.98945343	-1.431138756	7.37E-25	4.88E-22	up	TMED3	-	GO:0005793;GO:0005794;GO:0006810;GO:0006888;GO:0006890;GO:0015031;GO:0016021;GO:0030126;GO:0030133;GO:0032580;GO:0033116;GO:0000139;GO:0005783;GO:0005789	-	KOG1693-emp24/gp25L/p24 family of membrane trafficking proteins[U]
TADA1	30.87390343	14.83798229	1.057092973	6.43E-07	7.76E-06	down	TADA1	-	GO:0005925;GO:0006351;GO:0006355;GO:0030914;GO:0043966;GO:0003713;GO:0004402;GO:0005737	-	-
LOC107133315	10.99892086	3.320088714	1.728068286	3.87E-05	0.000270986	down	LOC107133315	-	-	-	-
LOC112445692	6.246415571	2.826793286	1.143862167	8.02E-11	3.09E-09	down	LOC112445692	-	GO:0005634;GO:0006355;GO:0046872;GO:0003676;GO:0003677;GO:0003700	-	KOG2462-C2H2-type Zn-finger protein[K]
SPATA7	17.80228257	7.765503286	1.196910898	1.90E-14	2.06E-12	down	SPATA7	-	GO:0007601;GO:0015630;GO:0032391;GO:0036064;GO:0045494;GO:0050896;GO:1903546;GO:1903621;GO:0005737;GO:0005930;GO:0007283	-	-
GAR1	28.29802786	12.57173871	1.170517319	2.35E-15	3.42E-13	down	GAR1	-	GO:0005634;GO:0005654;GO:0005697;GO:0005730;GO:0007004;GO:0031118;GO:0031429;GO:0034513;GO:0042254;GO:0070034;GO:0072589;GO:0000784;GO:0090661;GO:0001522;GO:0005261;GO:0006364;GO:0015030;GO:0030515;GO:0001651	K11128-ko03008 Ribosome biogenesis in eukaryotes	KOG3262-H/ACA small nucleolar RNP component GAR1[J]
SC5D	30.53713443	14.91849143	1.033463031	0.001058953	0.004557719	down	SC5D	-	GO:0006633;GO:0016021;GO:0016491;GO:0033490;GO:0000248;GO:0005506;GO:0005789;GO:0006629;GO:0033489	K00227-ko00100 Steroid biosynthesis	KOG0872-Sterol C5 desaturase[I]
MTIF2	7.108466571	3.530226857	1.009777481	7.34E-06	6.42E-05	down	MTIF2	-	GO:0005622;GO:0005654;GO:0005739;GO:0005759;GO:0008135;GO:0032790;GO:0043024;GO:0070124;GO:0003743;GO:0003924;GO:0005525	K03243-ko03013 RNA transport	KOG1145-Mitochondrial translation initiation factor 2 (IF-2; GTPase)[J]
LOC107132998	7.532854714	3.205246286	1.232761489	0.002587363	0.009754907	down	LOC107132998	-	-	-	-
LOC787858	11.85944229	5.815244143	1.028124499	0.000780316	0.003521777	down	LOC787858	-	GO:0005634;GO:0006351;GO:0006355;GO:0030097;GO:0046872;GO:0003676;GO:0003677;GO:0005622	-	KOG2462-C2H2-type Zn-finger protein[K]
SLC16A12	42.50397557	19.07726771	1.155743228	0.011344569	0.033740435	down	SLC16A12	-	GO:0015293;GO:0035879;GO:1902598;GO:0005308;GO:0005887;GO:0015129	K08180-ko05230 Central carbon metabolism in cancer	KOG2504-Monocarboxylate transporter[G]
SH3BGRL	230.4610944	99.00254386	1.21898572	3.08E-07	4.12E-06	down	SH3BGRL	-	GO:0005615;GO:0070062	-	KOG4023-Uncharacterized conserved protein[S]
SERINC2	63.68117571	129.9907587	-1.029470186	0.000135003	0.000794186	up	SERINC2	-	GO:0016021;GO:0006658;GO:0006665;GO:0015194	-	KOG2592-Tumor differentially expressed (TDE) protein[S]
SDF2L1	11.391159	24.56188886	-1.108506969	7.92E-09	1.72E-07	up	SDF2L1	-	GO:0016020;GO:0031502;GO:0034663;GO:0035269;GO:0044845;GO:1900101;GO:0000032;GO:0005788;GO:0007275	K00728-ko00514 Other types of O-glycan biosynthesis	KOG3358-Uncharacterized secreted protein SDF2 (Stromal cell-derived factor 2), contains MIR domains[R]
ABTB2	4.825418143	11.94332214	-1.307478323	1.13E-14	1.34E-12	up	ABTB2	-	GO:0019005;GO:0030162;GO:0031625;GO:0042787;GO:0043161;GO:0097237;GO:0005634;GO:0005654;GO:0005737	K10523-ko04340 Hedgehog signaling pathway;ko04341 Hedgehog signaling pathway - Fly	KOG4441-Proteins containing BTB/POZ and Kelch domains, involved in regulatory/signal transduction processes[TR]
LOC100300806	62.70313886	223.4837484	-1.833560354	0.000593026	0.00278509	up	LOC100300806	-	GO:0006958;GO:0009897;GO:0034987;GO:0042571;GO:0042742;GO:0045087;GO:0050853;GO:0050871;GO:0072562;GO:0003823;GO:0006910;GO:0006911	K06856-ko04064 NF-kappa B signaling pathway;ko04020 Calcium signaling pathway;ko04072 Phospholipase D signaling pathway;ko04151 PI3K-Akt signaling pathway;ko04145 Phagosome;ko04640 Hematopoietic cell lineage;ko04650 Natural killer cell mediated cytotoxicity;ko04662 B cell receptor signaling pathway;ko04664 Fc epsilon RI signaling pathway;ko04666 Fc gamma R-mediated phagocytosis;ko04672 Intestinal…	-
GLT1D1	3.552541	12.43371329	-1.807334012	6.57E-06	5.85E-05	up	GLT1D1	-	GO:0005576;GO:0005737;GO:0016757	-	KOG0853-Glycosyltransferase[M]
TDRD10	5.712145286	2.075392714	1.460648319	0.000460051	0.002247384	down	TDRD10	-	GO:0000166;GO:0003676;GO:0003723	-	KOG0123-Polyadenylate-binding protein (RRM superfamily)[AJ]
SCRN3	7.111623	3.529650857	1.010653363	0.000191549	0.001065192	down	SCRN3	-	GO:0006887;GO:0016805	-	-
LOC112446891	94.093055	31.57020314	1.575524698	0.004303096	0.014923354	down	LOC112446891	-	-	-	-
HMGCS1	45.79804543	13.27988271	1.786043623	1.56E-26	1.30E-23	down	HMGCS1	-	GO:0005886;GO:0006695;GO:0008299;GO:0004421;GO:0005654;GO:0005737	K01641-ko00650 Butanoate metabolism;ko00072 Synthesis and degradation of ketone bodies;ko00280 Valine, leucine and isoleucine degradation;ko00900 Terpenoid backbone biosynthesis	KOG1393-Hydroxymethylglutaryl-CoA synthase[I]
PRR5	52.58625286	126.0038604	-1.260710331	1.99E-12	1.19E-10	up	PRR5	-	GO:0014068;GO:0031295;GO:0031932;GO:0048015;GO:0001934;GO:0005829;GO:0007049	K20411-ko04150 mTOR signaling pathway	-
EEF1G	590.9871913	1444.517875	-1.289389288	1.11E-15	1.79E-13	up	EEF1G	-	GO:0005737;GO:0005783;GO:0006749;GO:0009615;GO:0016020;GO:0070062;GO:0003746;GO:0004364;GO:0005634	K03233-ko05134 Legionellosis	KOG1627-Translation elongation factor EF-1 gamma[J]
ADAM9	10.49414414	5.218115714	1.007983669	2.66E-05	0.000196641	down	ADAM9	-	GO:0070062;GO:0042117;GO:0016021;GO:0005178;GO:0071222;GO:0042542;GO:0017124;GO:0005518;GO:0043236;GO:0030216;GO:0005615;GO:0050714;GO:0005925;GO:0006509;GO:0007155;GO:0007160;GO:0031233;GO:0007179;GO:0051044;GO:0033627;GO:0007229;GO:0051088;GO:0033630;GO:0008237;GO:0051384;GO:0033631;GO:0008270;GO:0000186;GO:0051549;GO:0034241;GO:0009986;GO:0004222;GO:0051592;GO:0034612;GO:0010042;GO:0005080	K06704-ko05010 Alzheimer's disease;ko05120 Epithelial cell signaling in Helicobacter pylori infection	KOG3607-Meltrins, fertilins and related Zn-dependent metalloproteinases of the ADAMs family[O]
RPL8	1371.685355	3109.534877	-1.180749213	3.04E-13	2.34E-11	up	RPL8	-	GO:0006412;GO:0015934;GO:0022625;GO:1990090;GO:1990932;GO:0002181;GO:0003723;GO:0003735	K02938-ko03010 Ribosome	KOG2309-60s ribosomal protein L2/L8[J]
SCD	20.76553371	5.240339429	1.986458786	6.78E-18	1.72E-15	down	SCD	-	GO:0005789;GO:0006633;GO:0006636;GO:0016021;GO:0016491;GO:0016717;GO:0070542;GO:0004768;GO:0005506;GO:0005623	K00507-ko01212 Fatty acid metabolism;ko01040 Biosynthesis of unsaturated fatty acids;ko04152 AMPK signaling pathway;ko03320 PPAR signaling pathway;ko04212 Longevity regulating pathway - worm	KOG1600-Fatty acid desaturase[I]
TMEM64	9.464599429	4.590329429	1.043943754	1.05E-07	1.65E-06	down	TMEM64	-	GO:0043462;GO:0044339;GO:0045600;GO:0045668;GO:0045672;GO:0045780;GO:0051480;GO:0090090;GO:0005783;GO:0005829;GO:0016021	-	-
LOC112443650	14.56989529	3.964691571	1.877709966	0.000280721	0.00147605	down	LOC112443650	-	-	-	-
LOC112443651	12.23731429	5.976258571	1.033972491	0.013583825	0.039181208	down	LOC112443651	-	-	-	-
ZNF628	2.182357286	6.163861429	-1.497947116	2.62E-07	3.58E-06	up	ZNF628	-	GO:0006351;GO:0006355;GO:0046872;GO:0003677;GO:0003700;GO:0005634	-	KOG2462-C2H2-type Zn-finger protein[K]
ZNF624	6.021458714	2.236865	1.428634837	4.90E-15	6.23E-13	down	ZNF624	-	GO:0005622;GO:0005634;GO:0006351;GO:0006355;GO:0046872;GO:0003676;GO:0003677;GO:0003700	-	KOG2462-C2H2-type Zn-finger protein[K]
S100A8	935.3542784	2047.231864	-1.130089693	0.000727517	0.003321717	up	S100A8	-	GO:0050544;GO:0005615;GO:0050727;GO:0005634;GO:0050729;GO:0005737;GO:0005856;GO:0005886;GO:0006914;GO:0006919;GO:0070062;GO:0008270;GO:0070488;GO:0014002;GO:2001244;GO:0016209;GO:0018119;GO:0002523;GO:0030593;GO:0002793;GO:0045087;GO:0005509	-	-
IGHG1	323.9862343	1288.657379	-1.991864318	1.31E-09	3.60E-08	up	IGHG1	-	-	-	-
CAMK2D	64.42880414	27.89506171	1.207696074	1.75E-07	2.55E-06	down	CAMK2D	-	GO:0006468;GO:0006816;GO:0010389;GO:0010613;GO:0010649;GO:0010666;GO:0010880;GO:0043025;GO:0010881;GO:0043194;GO:0014704;GO:0043234;GO:0014911;GO:0044325;GO:0046777;GO:0048471;GO:0048661;GO:0050998;GO:0051259;GO:0055119;GO:0000082;GO:0001666;GO:0003254;GO:0004672;GO:0004683;GO:0005524;GO:0005634;GO:0005737;GO:0005829;GO:0018105;GO:0018107;GO:0019871;GO:0030007;GO:0030315;GO:0031594;GO:0032469;GO:…	K04515-ko04012 ErbB signaling pathway;ko04310 Wnt signaling pathway;ko04066 HIF-1 signaling pathway;ko04020 Calcium signaling pathway;ko04024 cAMP signaling pathway;ko04114 Oocyte meiosis;ko04911 Insulin secretion;ko04922 Glucagon signaling pathway;ko04912 GnRH signaling pathway;ko04921 Oxytocin signaling pathway;ko04916 Melanogenesis;ko04925 Aldosterone synthesis and secretion;ko04261 Adrenergic…	KOG0033-Ca2+/calmodulin-dependent protein kinase, EF-Hand protein superfamily[T]
ZSCAN16	6.043328714	2.596216714	1.218932602	3.30E-10	1.08E-08	down	ZSCAN16	-	GO:0043565;GO:0046872;GO:0003700;GO:0005634;GO:0006351	-	KOG2462-C2H2-type Zn-finger protein[K]
CCAR1	92.25059171	43.51225857	1.084136261	3.21E-14	3.18E-12	down	CCAR1	-	GO:0003714;GO:0005654;GO:0006351;GO:0006355;GO:0006915;GO:0007049;GO:0008284;GO:0030335;GO:0030374;GO:0048471;GO:0051301;GO:0000398;GO:0001047;GO:0003713	-	KOG4246-Predicted DNA-binding protein, contains SAP domain[R]
HDGFL3	27.66456386	11.42716814	1.275571257	1.30E-07	1.98E-06	down	HDGFL3	-	GO:0007026;GO:0008017;GO:0008283;GO:0015631;GO:0031175;GO:0046785;GO:0005634;GO:0005654;GO:0005829	-	KOG1904-Transcription coactivator[K]
LOC100139345	5.020772286	2.252996	1.156064542	0.000222503	0.001212754	down	LOC100139345	-	GO:0005622;GO:0005634;GO:0006351;GO:0006355;GO:0046872;GO:0003676;GO:0003677;GO:0003700	-	KOG2462-C2H2-type Zn-finger protein[K]
BPI	12.35057157	102.3941557	-3.051483659	0.000115041	0.000693749	up	BPI	-	GO:0016020;GO:0050829;GO:0001530;GO:0005615;GO:0006955	K05399-ko04064 NF-kappa B signaling pathway;ko04620 Toll-like receptor signaling pathway;ko05132 Salmonella infection;ko05152 Tuberculosis	KOG4160-BPI/LBP/CETP family protein[V]
LOC112443325	14.59172071	5.093529286	1.518412476	1.21E-08	2.50E-07	down	LOC112443325	-	-	-	-
LOC101905400	63.99762071	214.8254547	-1.747074774	4.85E-08	8.44E-07	up	LOC101905400	-	-	-	-
SCML4	21.99083929	46.59917629	-1.083401787	2.69E-09	6.79E-08	up	SCML4	-	GO:0005634;GO:0006351;GO:0006355	-	-
LOC112442801	10.13296186	3.708760143	1.450047062	0.012948998	0.037626534	down	LOC112442801	-	-	-	-
NOX1	5.259373571	2.289198143	1.200048633	3.77E-12	2.09E-10	down	NOX1	-	GO:1990451;GO:0048365;GO:0030171;GO:0005886;GO:0048661;GO:0030198;GO:0006739;GO:0050661;GO:0042554;GO:0006801;GO:0051454;GO:0006954;GO:0007165;GO:0008217;GO:0008284;GO:0042743;GO:0010575;GO:0055114;GO:0043020;GO:0015992;GO:0071438;GO:0045726;GO:0016021;GO:0071455;GO:0045730;GO:0016175;GO:0001525;GO:0072592;GO:0046330;GO:0016477;GO:0003081;GO:1902177;GO:0046872;GO:0030054;GO:0005769	K08008-ko04066 HIF-1 signaling pathway;ko04145 Phagosome;ko04670 Leukocyte transendothelial migration;ko04380 Osteoclast differentiation;ko04933 AGE-RAGE signaling pathway in diabetic complications	KOG0039-Ferric reductase, NADH/NADPH oxidase and related proteins[PQ]
PF4	1235.869162	452.2084676	1.450466106	0.00236313	0.009033587	down	PF4	-	GO:0016525;GO:0019221;GO:0030168;GO:0030595;GO:0030816;GO:0042127;GO:0043950;GO:0045653;GO:0045944;GO:0048248;GO:0005615;GO:0006955;GO:0008201	K05407-ko04060 Cytokine-cytokine receptor interaction;ko04062 Chemokine signaling pathway	-
QSOX1	98.03971	204.1410916	-1.05812849	6.83E-11	2.69E-09	up	QSOX1	-	GO:0005615;GO:0005794;GO:0006457;GO:0016242;GO:0016971;GO:0030173;GO:0031093;GO:0043231;GO:0045171;GO:0045454;GO:0070062;GO:0002576;GO:0003756;GO:0005576;GO:0005623;GO:0016972	K09584-ko04141 Protein processing in endoplasmic reticulum	KOG1731-FAD-dependent sulfhydryl oxidase/quiescin and related proteins[D]
LAPTM4B	3.101845714	6.764079571	-1.124766703	3.97E-12	2.19E-10	up	LAPTM4B	-	GO:0016021;GO:0006810;GO:0012505;GO:0016020	K12387-ko04142 Lysosome	-
CXCR4	203.5643691	567.7805613	-1.479848396	2.62E-15	3.65E-13	up	CXCR4	-	GO:0005770;GO:0005886;GO:0006935;GO:0009986;GO:0016021;GO:0016494;GO:0019722;GO:0030054;GO:0030334;GO:0031252;GO:0050920;GO:0001666;GO:0070062;GO:0005764;GO:0071345;GO:0005769	K04189-ko04060 Cytokine-cytokine receptor interaction;ko04144 Endocytosis;ko04670 Leukocyte transendothelial migration;ko04672 Intestinal immune network for IgA production;ko04062 Chemokine signaling pathway;ko04360 Axon guidance;ko05200 Pathways in cancer	KOG4219-G protein-coupled receptor[T]
LOC101902043	23.541421	6.825464571	1.786202256	1.48E-07	2.19E-06	down	LOC101902043	-	-	-	-
AQP9	6.469133429	14.12902929	-1.127017976	7.58E-08	1.23E-06	up	AQP9	-	GO:0071320;GO:0015837;GO:0015166;GO:0005350;GO:0071918;GO:0015855;GO:0015204;GO:0005372;GO:0016021;GO:0015250;GO:0005886;GO:0016323;GO:0005887;GO:0006810;GO:0006833;GO:0006863;GO:0015254;GO:0006955;GO:0030104;GO:0015265;GO:0006970;GO:0043231;GO:0015288;GO:0007588;GO:0046689;GO:0015722;GO:0008152;GO:0005215;GO:0046942;GO:0015791;GO:0009992;GO:0005275;GO:0046943;GO:0015793;GO:0010033;GO:0005345	K09877-ko04976 Bile secretion	KOG0224-Aquaporin (major intrinsic protein family)[G]
FHL1	155.1977229	67.00436929	1.211780309	0.0062054	0.020390686	down	FHL1	-	GO:0005886;GO:0005925;GO:0007275;GO:0008270;GO:0010972;GO:0030154;GO:0030308;GO:0043268;GO:1901016;GO:2000134;GO:0003254;GO:0005634;GO:0005737;GO:0005829;GO:0007517;GO:0009887;GO:0044325	K14365-ko04630 Jak-STAT signaling pathway	[KOG2272-Focal adhesion protein PINCH-1, contains LIM domains[TZ], KOG1703-Adaptor protein Enigma and related PDZ-LIM proteins[TZ]]
PRAP1	6.686511286	2.732905143	1.290818289	0.000221955	0.00121045	down	PRAP1	-	GO:0005576	-	-
LOC100848246	21.02065371	10.35279771	1.021786845	0.000556858	0.002639749	down	LOC100848246	-	-	-	-
LOC100848598	7.815928286	3.557746143	1.135453657	0.000129032	0.00076468	down	LOC100848598	-	-	-	-
LOC613822	11.07485914	4.680934714	1.242419801	2.97E-06	2.94E-05	down	LOC613822	-	GO:0016021	-	-
GPR18	58.13683757	27.27050029	1.092111429	0.0003433	0.00175561	down	GPR18	-	GO:0004930;GO:0005886;GO:0016021	K04273-ko04072 Phospholipase D signaling pathway;ko04151 PI3K-Akt signaling pathway;ko04080 Neuroactive ligand-receptor interaction;ko05200 Pathways in cancer	KOG4219-G protein-coupled receptor[T]
PLCG2	80.18089743	32.56499171	1.299936705	6.88E-09	1.52E-07	down	PLCG2	-	GO:0050853;GO:0032481;GO:0004435;GO:0051209;GO:0032496;GO:0004629;GO:0070062;GO:0032959;GO:0004871;GO:0005829;GO:0005886;GO:0006661;GO:0009395;GO:0035556;GO:0010468;GO:0038095;GO:0016055;GO:0038096;GO:0019722;GO:0043069;GO:0030168;GO:0002092;GO:0043647;GO:0030183;GO:0002223;GO:0050852;GO:0032237;GO:0002316	K05859-ko00562 Inositol phosphate metabolism;ko04014 Ras signaling pathway;ko04012 ErbB signaling pathway;ko04370 VEGF signaling pathway;ko04064 NF-kappa B signaling pathway;ko04066 HIF-1 signaling pathway;ko04020 Calcium signaling pathway;ko04070 Phosphatidylinositol signaling system;ko04072 Phospholipase D signaling pathway;ko04611 Platelet activation;ko04650 Natural killer cell mediated cytoto…	KOG1264-Phospholipase C[I]
LOC101904045	8.562029143	19.52310514	-1.18915788	3.26E-07	4.29E-06	up	LOC101904045	-	-	-	-
YEATS4	14.51793729	7.253778429	1.001031906	0.000146972	0.000851045	down	YEATS4	-	GO:0008022;GO:0035267;GO:0040008;GO:0043967;GO:0043968;GO:0005654;GO:0006351;GO:0006355	K15187-ko05202 Transcriptional misregulation in cancers	KOG3149-Transcription initiation factor IIF, auxiliary subunit[K]
HDAC9	6.35072	1.753797714	1.856437809	6.52E-14	6.03E-12	down	HDAC9	-	GO:0045892;GO:0030182;GO:0003714;GO:0046872;GO:0030183;GO:0004407;GO:0048742;GO:0032041;GO:0005080;GO:0051153;GO:0005634;GO:0005654;GO:0005667;GO:0005737;GO:0032869;GO:0006351;GO:0070491;GO:0033558;GO:0006355;GO:0070932;GO:0034983;GO:0006954;GO:0070933;GO:0035097;GO:0007507;GO:0000118;GO:0090050;GO:0042113;GO:0008134;GO:0000122;GO:0042826;GO:0016575;GO:0001975	K11409-ko05203 Viral carcinogenesis;ko05034 Alcoholism	KOG1343-Histone deacetylase complex, catalytic component HDA1[B]
CDT1	4.067158571	9.300537857	-1.193292911	4.77E-10	1.49E-08	up	CDT1	-	GO:0003677;GO:0005634;GO:0005654;GO:0005829;GO:0006260;GO:0030174;GO:0033262;GO:0000076;GO:0000082;GO:0000083	-	KOG4762-DNA replication factor[L]
CEBPB	159.2133736	468.7956674	-1.557997712	7.51E-21	3.21E-18	up	CEBPB	-	GO:0060850;GO:0003705;GO:0072574;GO:0005634;GO:0097421;GO:0005737;GO:0006351;GO:0006355;GO:0032753;GO:0034976;GO:0042130;GO:0042742;GO:0042803;GO:0043565;GO:0001541;GO:0045600;GO:0003677;GO:0045670;GO:0003700	K10048-ko04668 TNF signaling pathway;ko05202 Transcriptional misregulation in cancers;ko05152 Tuberculosis	KOG3119-Basic region leucine zipper transcription factor[K]
CEBPZ	48.94247986	23.85847729	1.036585234	4.58E-11	1.89E-09	down	CEBPZ	-	GO:0005634;GO:0006366;GO:0045944;GO:0000978;GO:0001077;GO:0003677	-	KOG2038-CAATT-binding transcription factor/60S ribosomal subunit biogenesis protein[JK]
CERS4	53.38985543	11.79230571	2.178719811	4.96E-15	6.27E-13	down	CERS4	-	GO:0005789;GO:0016021;GO:0031965;GO:0046513;GO:0050291;GO:0003677;GO:0005634;GO:0005783	K04710-ko00600 Sphingolipid metabolism;ko04071 Sphingolipid signaling pathway	KOG1607-Protein transporter of the TRAM (translocating chain-associating membrane) superfamily[U]
GP6	10.02496671	4.374346286	1.196458109	0.010838587	0.032471819	down	GP6	-	GO:0005886;GO:0005887;GO:0007167;GO:0007596;GO:0009986;GO:0030168;GO:0050900;GO:0070062;GO:0097197;GO:0004872;GO:0004888;GO:0005518	K06264-ko04512 ECM-receptor interaction;ko04611 Platelet activation	-
LOC107132519	40.45381929	14.60567186	1.469747192	0.000309068	0.001602733	down	LOC107132519	-	-	-	-
LCK	109.5797763	275.9459924	-1.33240437	1.42E-15	2.21E-13	up	LCK	-	GO:0005886;GO:0006468;GO:0006882;GO:0006919;GO:0007169;GO:0008022;GO:0014066;GO:0042609;GO:0016032;GO:0042610;GO:0016301;GO:0042802;GO:0019901;GO:0042981;GO:0043548;GO:0045087;GO:0045121;GO:0046934;GO:0048015;GO:0050690;GO:0000242;GO:0001772;GO:0001948;GO:0004713;GO:0004715;GO:0004722;GO:0005102;GO:0005524;GO:0005829;GO:0019903;GO:0030097;GO:0030168;GO:0030217;GO:0031234;GO:0031295;GO:0038083;GO:…	K05856-ko04064 NF-kappa B signaling pathway;ko04650 Natural killer cell mediated cytotoxicity;ko04660 T cell receptor signaling pathway;ko04380 Osteoclast differentiation;ko05340 Primary immunodeficiency;ko05166 HTLV-I infection	KOG0197-Tyrosine kinases[T]
LOC112445719	76.60329171	250.7199784	-1.710598668	2.10E-06	2.17E-05	up	LOC112445719	-	-	-	-
ODF2L	17.48866171	6.770734857	1.369035565	2.25E-15	3.34E-13	down	ODF2L	-	GO:0005813	-	-
DENND4A	44.80058114	21.911329	1.031840455	2.08E-10	7.11E-09	down	DENND4A	-	GO:0006355;GO:0017112;GO:0003677;GO:0005634;GO:0006351	-	KOG2127-Calmodulin-binding protein CRAG, contains DENN domain[T]
SWAP70	63.51884886	29.75981514	1.093819202	1.25E-05	0.000102753	down	SWAP70	-	GO:0005886;GO:0030027;GO:0003677;GO:0005634;GO:0005737;GO:0060754;GO:1902309;GO:0005856;GO:0007204;GO:0008064;GO:0016444;GO:0030835;GO:0032233;GO:0032880;GO:0033633;GO:0045190;GO:0005524;GO:0051017;GO:0005829	-	KOG1090-Predicted dual-specificity phosphatase[R]
SMAD5	9.321233857	4.055500857	1.200640839	1.48E-11	7.13E-10	down	SMAD5	-	GO:0045669;GO:0003677;GO:0046872;GO:0003700;GO:0051216;GO:0005634;GO:0005654;GO:0005667;GO:0005737;GO:0006351;GO:0060048;GO:0006468;GO:0060348;GO:0007179;GO:0060395;GO:0007281;GO:0071407;GO:0009880;GO:0000979;GO:1901522;GO:0030218;GO:0001657;GO:0030509;GO:0002051	K16790-ko04350 TGF-beta signaling pathway;ko04550 Signaling pathways regulating pluripotency of stem cells	KOG3701-TGFbeta receptor signaling protein SMAD and related proteins[TK]
LOC112442063	51.51867671	122.9718079	-1.255160163	2.28E-07	3.18E-06	up	LOC112442063	-	-	-	-
PNN	91.56381014	44.45728243	1.042357735	5.83E-12	3.05E-10	down	PNN	-	GO:0005654;GO:0005882;GO:0005886;GO:0005911;GO:0006351;GO:0006355;GO:0007155;GO:0016020;GO:0016607;GO:0030057;GO:0071013;GO:0000398;GO:0003677;GO:0005198	K13114-ko03013 RNA transport;ko03015 mRNA surveillance pathway	KOG3756-Pinin (desmosome-associated protein)[Z]
RFX5	32.93980529	16.46282843	1.000619805	3.02E-09	7.50E-08	down	RFX5	-	GO:0003700;GO:0005634;GO:0006351;GO:0006357;GO:0000122;GO:0000978;GO:0003677	K08061-ko04612 Antigen processing and presentation;ko05340 Primary immunodeficiency;ko05152 Tuberculosis	KOG3712-RFX family transcription factor[K]
RFX7	28.94738486	13.751966	1.073795136	1.39E-10	5.04E-09	down	RFX7	-	GO:0006357;GO:0000978;GO:0003700;GO:0005634	K08061-ko04612 Antigen processing and presentation;ko05340 Primary immunodeficiency;ko05152 Tuberculosis	KOG3712-RFX family transcription factor[K]
IBA57	7.283046	14.63683029	-1.006989299	3.32E-11	1.44E-09	up	IBA57	-	GO:0016740;GO:0005759;GO:0006783;GO:0016226	-	KOG2929-Transcription factor, component of CCR4 transcriptional complex[K]
APC	31.38179671	15.32636686	1.03391221	4.56E-07	5.74E-06	down	APC	-	GO:0005886;GO:0005912;GO:0005913;GO:0005923;GO:0005938;GO:0006461;GO:0006921;GO:0016342;GO:0006974;GO:0016477;GO:0007026;GO:0019887;GO:0007050;GO:0019901;GO:0030027;GO:0030335;GO:0030425;GO:0045202;GO:0030877;GO:0045295;GO:0031016;GO:0045595;GO:0031175;GO:0045732;GO:0045736;GO:0051010;GO:0051988;GO:0000281;GO:0060070;GO:0000776;GO:0070830;GO:0001708;GO:0070852;GO:0005634;GO:0005654;GO:0005737;GO:…	K02085-ko04310 Wnt signaling pathway;ko04390 Hippo signaling pathway;ko04810 Regulation of actin cytoskeleton;ko04550 Signaling pathways regulating pluripotency of stem cells;ko05200 Pathways in cancer;ko05206 MicroRNAs in cancer;ko05210 Colorectal cancer;ko05217 Basal cell carcinoma;ko05213 Endometrial cancer;ko05224 Breast cancer;ko05166 HTLV-I infection	KOG2122-Beta-catenin-binding protein APC, contains ARM repeats[TZ]
LOC101906408	7.03481	37.612924	-2.418645101	0.000497357	0.002399728	up	LOC101906408	-	GO:0032740;GO:0045087;GO:0072540;GO:0005886;GO:0009986;GO:0016021	-	-
LOC112443203	49.30349771	160.6300277	-1.703979708	3.03E-13	2.34E-11	up	LOC112443203	-	-	-	-
SUPT20H	68.52433457	34.06870829	1.008169165	1.54E-14	1.73E-12	down	SUPT20H	-	GO:0007369;GO:0035948;GO:0070461;GO:0000124;GO:0003712;GO:0006914	-	-
ATAT1	50.06490543	14.38672329	1.799061613	4.60E-18	1.21E-15	down	ATAT1	-	GO:0070507;GO:0005819;GO:0071929;GO:0005829;GO:0072686;GO:0005874;GO:0005905;GO:0005925;GO:0006996;GO:0007283;GO:0097427;GO:0019799;GO:1900227;GO:0021542;GO:0030424;GO:0045598;GO:0004468;GO:0048666;GO:0005737;GO:0050662;GO:0005794	-	KOG4601-Uncharacterized conserved protein[S]
CFAP36	27.26230329	13.25498286	1.040372651	9.03E-10	2.60E-08	down	CFAP36	-	GO:0005634;GO:0005737;GO:0042995	-	KOG4511-Uncharacterized conserved protein[S]
CALCRL	8.872399143	2.936736143	1.59511062	1.30E-08	2.66E-07	down	CALCRL	-	GO:0016021;GO:0031623;GO:0043235;GO:0004948;GO:0005886;GO:0007166	K04577-ko04080 Neuroactive ligand-receptor interaction;ko04270 Vascular smooth muscle contraction	KOG4564-Adenylate cyclase-coupled calcitonin receptor[T]
OGFRL1	29.35536757	61.22262829	-1.06044066	0.000510773	0.002452759	up	OGFRL1	-	GO:0004872;GO:0016020	-	-
ARHGAP24	10.89559814	2.502407571	2.122356711	7.13E-07	8.50E-06	down	ARHGAP24	-	GO:0005856;GO:0005925;GO:0007165;GO:0030154;GO:0042995;GO:0051056;GO:0001525;GO:0005096;GO:0005829	-	KOG4270-GTPase-activator protein[T]
LOC112448446	9.577643286	3.118035429	1.619033383	3.08E-09	7.60E-08	down	LOC112448446	-	-	-	-
LOC112447411	16.50886671	3.393194286	2.282525144	2.45E-18	6.73E-16	down	LOC112447411	-	-	-	-
HVCN1	126.973091	35.54168586	1.836938764	7.11E-14	6.41E-12	down	HVCN1	-	GO:0010043;GO:0015992;GO:0016021;GO:0022843;GO:0030171;GO:0035036;GO:0071294;GO:0071467;GO:0005886;GO:0005887;GO:0009268	-	-
ENDOG	11.94318429	26.285795	-1.138095831	3.72E-12	2.06E-10	up	ENDOG	-	GO:0005739;GO:0006309;GO:0016787;GO:0034612;GO:0043065;GO:0046677;GO:0046872;GO:0001701;GO:0003676;GO:0004519	K01173-ko04210 Apoptosis	KOG3721-Mitochondrial endonuclease[F]
EBF1	16.91507014	3.484952429	2.279098292	8.37E-11	3.21E-09	down	EBF1	-	GO:0003700;GO:0005634;GO:0005654;GO:0006355;GO:0007275;GO:0045893;GO:0045944;GO:0046872;GO:0000978;GO:0001077;GO:0003677;GO:0006351;GO:0070742	-	KOG3836-HLH transcription factor EBF/Olf-1 and related DNA binding proteins[K]
LOC112446866	11.70395771	5.167527857	1.179450296	0.009628462	0.029419789	down	LOC112446866	-	-	-	-
TMEM107	5.988891571	2.763022714	1.11604159	0.001719185	0.006921772	down	TMEM107	-	GO:0042733;GO:0016021;GO:0021532;GO:0035869	-	-
LOC100847120	66.156125	11.458124	2.529503877	6.03E-10	1.84E-08	down	LOC100847120	-	-	-	-
LOC101902721	18.95317243	3.711821429	2.35224014	5.58E-12	2.94E-10	down	LOC101902721	-	-	-	-
LOC112449071	5.457941286	1.681589429	1.69853137	0.00486145	0.016525294	down	LOC112449071	-	-	-	-
HLTF	39.28926829	14.46263071	1.441805301	1.51E-10	5.44E-09	down	HLTF	-	GO:0031625;GO:0003677;GO:0061630;GO:0004386;GO:0005524;GO:0005634;GO:0005654;GO:0005730;GO:0005737;GO:0006301;GO:0006355;GO:0008270;GO:0016020;GO:0000209;GO:0016874;GO:0000978;GO:0016887;GO:0001077	K15173-ko04918 Thyroid hormone synthesis	KOG1001-Helicase-like transcription factor HLTF/DNA helicase RAD5, DEAD-box superfamily[KL]
RUNX1T1	7.236563571	1.404481286	2.365267366	2.46E-05	0.000183737	down	RUNX1T1	-	GO:0005654;GO:0005737;GO:0005739;GO:0006091;GO:0006351;GO:0016363;GO:0045599;GO:0045892;GO:0046872;GO:0003677;GO:0003700;GO:0003714;GO:0005634	K10053-ko05200 Pathways in cancer;ko05202 Transcriptional misregulation in cancers;ko05221 Acute myeloid leukemia	-
ZNF814	5.164212143	2.468638857	1.06483247	6.18E-06	5.56E-05	down	ZNF814	-	GO:0006355;GO:0046872;GO:0003676;GO:0003700;GO:0005622;GO:0005634;GO:0006351;GO:0045892;GO:0000977	-	KOG2462-C2H2-type Zn-finger protein[K]
ZNF367	6.729268286	3.339372571	1.010872578	3.33E-13	2.52E-11	down	ZNF367	-	GO:0005634;GO:0005654;GO:0006351;GO:0006357;GO:0046872;GO:0003676;GO:0003677;GO:0003700	K12458-ko04722 Neurotrophin signaling pathway	KOG3623-Homeobox transcription factor SIP1[K]
PRF1	87.00100971	222.7181004	-1.356114762	6.68E-11	2.64E-09	up	PRF1	-	GO:0005509;GO:0005576;GO:0005886;GO:0006915;GO:0006968;GO:0016020;GO:0016021;GO:0019835;GO:0022829;GO:0031904;GO:0044194;GO:0001771;GO:0051260;GO:0002357;GO:0051607;GO:0002418	K07818-ko04210 Apoptosis;ko04650 Natural killer cell mediated cytotoxicity;ko05320 Autoimmune thyroid disease;ko05330 Allograft rejection;ko05332 Graft-versus-host disease;ko05416 Viral myocarditis;ko04940 Type I diabetes mellitus	-
DPEP2	9.038049	3.088511143	1.549099843	6.03E-14	5.68E-12	down	DPEP2	-	GO:0016805;GO:0031225;GO:0046872;GO:0008235;GO:0008239;GO:0016021	-	KOG4127-Renal dipeptidase[O]
CLUAP1	9.688964286	4.716554	1.03860927	3.42E-05	0.000244505	down	CLUAP1	-	GO:0005813;GO:0005929;GO:0007224;GO:0021508;GO:0030992;GO:0035082;GO:0042073;GO:0043231;GO:0060972;GO:0097542;GO:0097546;GO:0001843;GO:0001947;GO:0005654	-	KOG3647-Predicted coiled-coil protein[R]
DUSP23	4.529949286	9.067113857	-1.001148502	4.30E-07	5.45E-06	up	DUSP23	-	GO:0005737;GO:0005829;GO:0008138;GO:0070062;GO:0004722;GO:0004725;GO:0005634	K06639-ko04110 Cell cycle;ko04111 Cell cycle - yeast;ko04113 Meiosis - yeast	KOG1720-Protein tyrosine phosphatase CDC14[V]
CCDC58	15.49591714	6.841006571	1.179607624	9.23E-06	7.85E-05	down	CCDC58	-	GO:0005739	-	KOG4613-Predicted component of DNA replication checkpoint response mechanism (S-M checkpoint)[RD]
FLNB	22.47921214	49.680743	-1.144095277	1.22E-15	1.93E-13	up	FLNB	-	GO:0030036;GO:0003779;GO:0042802;GO:0005737;GO:0070062;GO:0005829;GO:0005886;GO:0005903;GO:0005925;GO:0005938;GO:0007016;GO:0007165;GO:0007519;GO:0015629;GO:0001725;GO:0016021;GO:0003334;GO:0030018;GO:0003382;GO:0030154	K04437-ko04010 MAPK signaling pathway;ko04510 Focal adhesion;ko05205 Proteoglycans in cancer;ko05132 Salmonella infection	KOG0518-Actin-binding cytoskeleton protein, filamin[Z]
CBWD2	13.49152086	5.986194143	1.172342014	7.25E-08	1.18E-06	down	CBWD2	-	GO:0005524	-	KOG2743-Cobalamin synthesis protein[H]
RNF19A	80.43095629	39.17472786	1.037827621	2.63E-11	1.19E-09	down	RNF19A	-	GO:0005813;GO:0008270;GO:0016021;GO:0016874;GO:0031624;GO:0032436;GO:0042787;GO:0061630;GO:0000151;GO:0000209;GO:0005737	K04556-ko04141 Protein processing in endoplasmic reticulum;ko04120 Ubiquitin mediated proteolysis;ko05012 Parkinson's disease	KOG1815-Predicted E3 ubiquitin ligase[O]
MIR421	216.8256204	70.628125	1.618220536	6.20E-10	1.88E-08	down	MIR421	-	-	-	-
NEK3	11.46444157	5.273149286	1.120429338	0.000171533	0.00097217	down	NEK3	-	GO:0005737;GO:0005813;GO:0006468;GO:0007017;GO:0007059;GO:0007067;GO:0030010;GO:0030424;GO:0046872;GO:0048812;GO:0051301;GO:0004674;GO:0090043;GO:0005524;GO:0005634	-	KOG0589-Serine/threonine protein kinase[R]
BMX	3.371933571	10.73939743	-1.671265028	0.010931478	0.032688949	up	BMX	-	GO:0045087;GO:0004871;GO:0046777;GO:0005524;GO:0046872;GO:0005829;GO:0006468;GO:0006921;GO:0007165;GO:0007169;GO:0007498;GO:0031234;GO:0032587;GO:0035556;GO:0001865;GO:0038083;GO:0004713;GO:0042127;GO:0004715	K07370-ko04064 NF-kappa B signaling pathway;ko04611 Platelet activation;ko04662 B cell receptor signaling pathway;ko04664 Fc epsilon RI signaling pathway;ko04380 Osteoclast differentiation;ko05340 Primary immunodeficiency	KOG0197-Tyrosine kinases[T]
LOC101908235	10.50246514	3.169722143	1.728299713	2.60E-05	0.000193032	down	LOC101908235	-	-	-	-
CD274	41.99791514	11.74537229	1.838225269	4.01E-10	1.30E-08	down	CD274	-	GO:1903556;GO:0007166;GO:2001181;GO:0009897;GO:0012505;GO:0016021;GO:0030335;GO:0031295;GO:0032689;GO:0032693;GO:0034097;GO:0042102;GO:0046007;GO:0005886;GO:0070062;GO:0006955;GO:1901998;GO:0007165	K06745-ko04514 Cell adhesion molecules (CAMs)	-
SVIP	9.68299	3.996595714	1.276680964	0.002567447	0.009685522	down	SVIP	-	GO:0030868;GO:0031225;GO:0031333;GO:0036513;GO:0070062;GO:1903061;GO:1903070;GO:1904153;GO:0000139;GO:0005886;GO:0010508	K14014-ko04141 Protein processing in endoplasmic reticulum	-
PHOSPHO1	9.027879714	38.51552629	-2.092981037	9.63E-05	0.000593016	up	PHOSPHO1	-	GO:0006646;GO:0006656;GO:0016462;GO:0016791;GO:0030500;GO:0035630;GO:0046872;GO:0052731;GO:0052732;GO:0065010;GO:0001958;GO:0005578;GO:0005829	K06124-ko00564 Glycerophospholipid metabolism	KOG3120-Predicted haloacid dehalogenase-like hydrolase[R]
ZNHIT6	5.570202143	2.550108857	1.127170851	2.30E-06	2.36E-05	down	ZNHIT6	-	GO:0042254;GO:0046872	-	KOG2858-Uncharacterized conserved protein[R]
LOC112444251	9.179907857	2.686227714	1.772898064	0.007820462	0.024696668	down	LOC112444251	-	-	-	-
ACE	3.719096571	8.899518714	-1.258775107	0.000166729	0.000948585	up	ACE	-	GO:0005886;GO:0008237;GO:0008241;GO:0016021;GO:0046872;GO:0004180;GO:0005576;GO:0005737	K01283-ko04924 Renin secretion;ko04614 Renin-angiotensin system;ko05410 Hypertrophic cardiomyopathy (HCM);ko05142 Chagas disease (American trypanosomiasis)	KOG3690-Angiotensin I-converting enzymes - M2 family peptidases[E]
LOC101906836	20.24657871	8.094666571	1.32263458	6.20E-06	5.57E-05	down	LOC101906836	-	-	-	-
CPM	14.28272229	5.657685571	1.335987078	0.001517374	0.006212084	down	CPM	-	GO:0005886;GO:0006518;GO:0008270;GO:0009986;GO:0016485;GO:0031225;GO:0070062;GO:0004181;GO:0004185;GO:0005615;GO:0009653;GO:0004180	K01294-ko04940 Type I diabetes mellitus	KOG2649-Zinc carboxypeptidase[R]
BANK1	179.6815709	49.86676171	1.849292021	6.44E-10	1.95E-08	down	BANK1	-	GO:0050869;GO:0051898;GO:1900165;GO:0042113;GO:0043410;GO:0045947	K12230-ko04151 PI3K-Akt signaling pathway;ko04662 B cell receptor signaling pathway	-
DOC2G	15.63323714	4.536404	1.784995512	2.64E-06	2.65E-05	down	DOC2G	-	GO:0006906;GO:0016020;GO:0017158;GO:0019905;GO:0030276;GO:0048791;GO:0098793;GO:0005509;GO:0005544;GO:0005886	K15290-ko04721 Synaptic vesicle cycle	KOG1013-Synaptic vesicle protein rabphilin-3A[U]
LOC112448378	5.301874714	2.258062143	1.231417389	6.77E-07	8.12E-06	down	LOC112448378	-	-	-	-
KCNC3	5.713468286	1.897588857	1.590199337	1.23E-07	1.88E-06	down	KCNC3	-	GO:0008076;GO:0051260;GO:0051262;GO:0071805;GO:0005249;GO:0005251;GO:0005886	K04892-ko04726 Serotonergic synapse	KOG4390-Voltage-gated A-type K+ channel KCND[P]
CMTM8	6.734276286	2.723997429	1.30579757	0.002171907	0.008399526	down	CMTM8	-	GO:0016021;GO:0005615;GO:0005654;GO:0006935	-	KOG4788-Members of chemokine-like factor super family and related proteins[V]
OMG	28.74098343	7.941118286	1.855695337	4.12E-15	5.31E-13	down	OMG	-	GO:0031225;GO:0050771;GO:0005886;GO:0007155;GO:0007409	K06838-ko04360 Axon guidance	KOG0444-Cytoskeletal regulator Flightless-I (contains leucine-rich and gelsolin repeats)[Z]
HSF4	10.65331286	4.509466	1.240273626	5.75E-12	3.02E-10	down	HSF4	-	GO:0005654;GO:0006351;GO:0006357;GO:0007601;GO:0008284;GO:0033169;GO:0043010;GO:0043565;GO:0045597;GO:0045944;GO:0048468;GO:0000122;GO:0070207;GO:0003700;GO:0005634	K09414-ko04212 Longevity regulating pathway - worm;ko05134 Legionellosis	KOG0627-Heat shock transcription factor[K]
LOC112446726	10.19214629	3.384336571	1.590512933	1.04E-09	2.96E-08	down	LOC112446726	-	GO:0005737;GO:0006869;GO:0006954;GO:0008289;GO:0016020;GO:0042157;GO:0043123;GO:0004871;GO:0005319;GO:0005576	-	-
ICE2	10.62407529	5.062620857	1.069380926	0.00018053	0.001014783	down	ICE2	-	GO:0035363;GO:0042795;GO:0042796;GO:0045945;GO:0008023;GO:0015030;GO:0035327	-	-
B4GALT6	26.10842329	5.272232143	2.308029534	4.92E-08	8.54E-07	down	B4GALT6	-	GO:0006486;GO:0008378;GO:0016021;GO:0016757;GO:0018146;GO:0032580;GO:0046872;GO:0000139;GO:0003831;GO:0005975	K07553-ko00600 Sphingolipid metabolism	KOG3916-UDP-Gal:glucosylceramide beta-1,4-galactosyltransferase[G]
FCN1	692.1936034	1678.458862	-1.277889663	5.76E-08	9.78E-07	up	FCN1	-	GO:0030246;GO:0033691;GO:0046872;GO:0001867;GO:0005576;GO:0005581	K06252-ko04151 PI3K-Akt signaling pathway;ko04512 ECM-receptor interaction;ko04510 Focal adhesion;ko05206 MicroRNAs in cancer	KOG2579-Ficolin and related extracellular proteins[R]
BOLA-DOA	118.7628064	43.085493	1.462808994	4.38E-09	1.04E-07	down	BOLA-DOA	-	GO:0005886;GO:0006955;GO:0010008;GO:0016021;GO:0019886;GO:0023026;GO:0032395;GO:0042613;GO:0045580;GO:0002504;GO:0002587;GO:0005765	K06752-ko04514 Cell adhesion molecules (CAMs);ko04145 Phagosome;ko04612 Antigen processing and presentation;ko04672 Intestinal immune network for IgA production;ko05310 Asthma;ko05322 Systemic lupus erythematosus;ko05323 Rheumatoid arthritis;ko05320 Autoimmune thyroid disease;ko05321 Inflammatiory bowel disease (IBD);ko05330 Allograft rejection;ko05332 Graft-versus-host disease;ko05416 Viral myoc…	-
HSPB8	8.552904857	1.736095571	2.300568122	1.16E-06	1.29E-05	down	HSPB8	-	GO:0005794;GO:0005634;GO:0005654;GO:0005737	K04455-ko04010 MAPK signaling pathway;ko04370 VEGF signaling pathway;ko05169 Epstein-Barr virus infection;ko05146 Amoebiasis	KOG3591-Alpha crystallins[O]
NAV3	10.4492	2.258732429	2.209807209	4.34E-18	1.16E-15	down	NAV3	-	GO:0005524;GO:0005640	-	KOG0517-Beta-spectrin[Z]
LOC112447116	11.13335486	2.739386571	2.022963618	2.83E-13	2.23E-11	down	LOC112447116	-	-	-	-
ZKSCAN8	22.64123586	10.35330086	1.128861905	6.95E-10	2.07E-08	down	ZKSCAN8	-	GO:0006351;GO:0043565;GO:0046872;GO:0003676;GO:0003700;GO:0005634	-	KOG2462-C2H2-type Zn-finger protein[K]
HMOX1	44.81322514	103.2026757	-1.203483912	2.87E-10	9.54E-09	up	HMOX1	-	GO:0071456;GO:0043123;GO:0005634;GO:1902042;GO:0043922;GO:0005789;GO:1903901;GO:0046872;GO:0006788;GO:0006879;GO:0006915;GO:0006979;GO:0016021;GO:0048471;GO:0020037;GO:0048661;GO:0034101;GO:0048662;GO:0034395;GO:0051260;GO:0034605;GO:0002246;GO:0071243;GO:0035094;GO:0004392;GO:0071276;GO:0042167;GO:0004871	K00510-ko00860 Porphyrin and chlorophyll metabolism;ko04978 Mineral absorption	KOG4480-Heme oxygenase[P]
FOSB	7.137968857	54.95238857	-2.944596679	7.40E-07	8.76E-06	up	FOSB	-	GO:0003677;GO:0005634;GO:0007565;GO:0009612;GO:0032570;GO:0032870;GO:0042493;GO:0043278;GO:0045944;GO:0051412;GO:0051591;GO:0000978;GO:0071277;GO:0000982;GO:0001077;GO:0008134;GO:0000122	K09029-ko04380 Osteoclast differentiation;ko05030 Cocaine addiction;ko05031 Amphetamine addiction;ko05034 Alcoholism	KOG1414-Transcriptional activator FOSB/c-Fos and related bZIP transcription factors[K]
PDCD1	3.923431286	10.120592	-1.367105844	3.24E-13	2.47E-11	up	PDCD1	-	GO:0006915;GO:0006959;GO:0007275;GO:0009897;GO:0016021;GO:0031295;GO:0043066;GO:0070234;GO:0002644;GO:0004871;GO:0005886	K06744-ko04514 Cell adhesion molecules (CAMs);ko04660 T cell receptor signaling pathway	-
RAB39A	6.72329	2.210814286	1.60458954	0.000724629	0.003314044	down	RAB39A	-	GO:0005794;GO:0005886;GO:0006914;GO:0007264;GO:0015031;GO:0030670;GO:0045335;GO:0090383;GO:0090385;GO:0000139;GO:0005525;GO:0005764	K07877-ko04152 AMPK signaling pathway	KOG0091-GTPase Rab39, small G protein superfamily[R]
IL12B	1.970988286	5.105510286	-1.373135961	6.77E-08	1.12E-06	up	IL12B	-	GO:0006955;GO:0007050;GO:0008083;GO:0010224;GO:0010535;GO:0016020;GO:0016477;GO:0042104;GO:0030101;GO:0042164;GO:0032693;GO:0042510;GO:0032700;GO:0042517;GO:0042520;GO:0042523;GO:0042832;GO:0072643;GO:0043514;GO:0044130;GO:0045078;GO:0001916;GO:0002230;GO:0002827;GO:0002860;GO:0002862;GO:0004896;GO:0005143;GO:0005615;GO:0005737;GO:0032725;GO:0032733;GO:0032735;GO:0032740;GO:0032760;GO:0032816;GO:…	K05425-ko04630 Jak-STAT signaling pathway;ko04060 Cytokine-cytokine receptor interaction;ko04620 Toll-like receptor signaling pathway;ko04622 RIG-I-like receptor signaling pathway;ko05205 Proteoglycans in cancer;ko05321 Inflammatiory bowel disease (IBD);ko05330 Allograft rejection;ko04940 Type I diabetes mellitus;ko05133 Pertussis;ko05134 Legionellosis;ko05152 Tuberculosis;ko05162 Measles;ko05164…	-
ZNF677	5.383939143	2.211661429	1.283531555	2.96E-05	0.000215677	down	ZNF677	-	GO:0005622;GO:0005634;GO:0006351;GO:0006355;GO:0046872;GO:0003676;GO:0003677;GO:0003700	-	KOG2462-C2H2-type Zn-finger protein[K]
LOC107132045	35.593202	14.86609514	1.259575979	6.83E-17	1.43E-14	down	LOC107132045	-	GO:0004577;GO:0005783;GO:0016758;GO:0036459;GO:0005789;GO:0006488	K07432-ko00510 N-Glycan biosynthesis;ko00513 Various types of N-glycan biosynthesis	KOG3349-Predicted glycosyltransferase[R]
LSR	7.799101857	3.768024571	1.04949962	0.010034745	0.030462563	down	LSR	-	GO:0019216;GO:0034361;GO:0034362;GO:0042627;GO:0060856;GO:0061689;GO:0070062;GO:1904274;GO:0001889;GO:0005886;GO:0016021	-	-
ZFP62	7.341079714	2.683999286	1.45160798	1.78E-11	8.52E-10	down	ZFP62	-	GO:0006355;GO:0046872;GO:0003676;GO:0005634;GO:0006351	-	KOG2462-C2H2-type Zn-finger protein[K]
LOC112447351	6.963700714	3.389781429	1.038661948	0.001291559	0.005409791	down	LOC112447351	-	-	-	-
CA2	2.715526571	5.557207714	-1.033128185	0.00048833	0.00236389	up	CA2	-	GO:0051453;GO:0005737;GO:0070062;GO:0005829;GO:2001150;GO:0005886;GO:0006730;GO:0008270;GO:0015670;GO:0032230;GO:2001225;GO:0032849;GO:0038166;GO:0043209;GO:0044070;GO:0002009;GO:0045177;GO:0004064;GO:0046903;GO:0004089	K18245-ko00910 Nitrogen metabolism;ko04971 Gastric acid secretion;ko04972 Pancreatic secretion;ko04976 Bile secretion;ko04964 Proximal tubule bicarbonate reclamation;ko04966 Collecting duct acid secretion	KOG0382-Carbonic anhydrase[R]
CEBPD	254.0074856	853.01702	-1.747703514	2.16E-30	3.19E-27	up	CEBPD	-	GO:0043565;GO:0003700;GO:0005634;GO:0006351	K10051-ko05202 Transcriptional misregulation in cancers	KOG3119-Basic region leucine zipper transcription factor[K]
KLHL17	15.70831914	6.912053	1.184342629	5.52E-10	1.70E-08	down	KLHL17	-	GO:0015629;GO:0016567;GO:0030036;GO:0030054;GO:0031463;GO:0032839;GO:0032947;GO:0043025;GO:0045211;GO:0051015;GO:0005615;GO:0007420;GO:0014069;GO:0031208	K10456-ko04120 Ubiquitin mediated proteolysis	KOG4441-Proteins containing BTB/POZ and Kelch domains, involved in regulatory/signal transduction processes[TR]
DNAJC24	14.86265471	7.376590429	1.010665788	3.52E-05	0.000251085	down	DNAJC24	-	GO:0008198;GO:0008270;GO:0017183;GO:0032781;GO:0055114;GO:0001671;GO:0005737;GO:0005856	-	[KOG0715-Molecular chaperone (DnaJ superfamily)[O], KOG0550-Molecular chaperone (DnaJ superfamily)[O]]
LOC515418	114.505041	30.31783271	1.917172583	4.15E-08	7.38E-07	down	LOC515418	-	GO:0010008;GO:0016021;GO:0030881;GO:0030883;GO:0030884;GO:0045121;GO:0048007;GO:0071723;GO:0002250;GO:0005886;GO:0006955	K06448-ko04640 Hematopoietic cell lineage	-
LOC112441910	12.29714471	5.443021429	1.175843753	0.008448624	0.026351202	down	LOC112441910	-	-	-	-
IGIP	11.63744914	3.644763571	1.674877725	4.37E-07	5.53E-06	down	IGIP	-	GO:0005576	-	-
BLNK	59.68062543	16.20968229	1.880406841	6.29E-16	1.09E-13	down	BLNK	-	GO:0005737;GO:0005829;GO:0005886;GO:0006954;GO:0006955;GO:0006959;GO:0030183;GO:0035556;GO:0005068;GO:0005070;GO:0005622;GO:0042113	K07371-ko04064 NF-kappa B signaling pathway;ko04662 B cell receptor signaling pathway;ko04380 Osteoclast differentiation;ko05340 Primary immunodeficiency	-
IL1RAP	11.91404671	27.73371786	-1.21897751	0.000244682	0.001313882	up	IL1RAP	-	GO:0005737;GO:0005886;GO:0005887;GO:0006461;GO:0006954;GO:0006955;GO:0016020;GO:0016021;GO:0043234;GO:0045087;GO:0004871;GO:0004908;GO:0005576	K04723-ko04060 Cytokine-cytokine receptor interaction;ko04750 Inflammatory mediator regulation of TRP channels	-
KIAA1143	15.71599086	5.754386429	1.449499222	1.86E-29	2.38E-26	down	KIAA1143	-	-	-	-
KANK2	2.632284571	8.172927286	-1.634537434	9.68E-08	1.53E-06	up	KANK2	-	GO:0006351;GO:0006915;GO:0008285;GO:0033147;GO:0043069;GO:0070563;GO:2000134;GO:0000122;GO:0005737;GO:0005739	K12460-ko04722 Neurotrophin signaling pathway	KOG0514-Ankyrin repeat protein[R]
TWF2	143.4000179	294.855608	-1.03996343	2.46E-14	2.58E-12	up	TWF2	-	GO:0032532;GO:0005546;GO:0032956;GO:0005622;GO:0042989;GO:0005737;GO:0005856;GO:0010592;GO:0010976;GO:0030016;GO:0045773;GO:0030027;GO:0048471;GO:0030030;GO:0051016;GO:0030175;GO:0070062;GO:0030426;GO:0003785;GO:0071300;GO:0030837;GO:0005080;GO:0071363;GO:0032420;GO:0005524	K10161-ko04620 Toll-like receptor signaling pathway;ko05152 Tuberculosis;ko05162 Measles;ko05168 Herpes simplex infection;ko05144 Malaria;ko05142 Chagas disease (American trypanosomiasis);ko05143 African trypanosomiasis	KOG1747-Protein tyrosine kinase 9/actin monomer-binding protein[W]
FZD5	17.49516657	5.179448571	1.756085985	0.014896844	0.042295413	down	FZD5	-	GO:0005923;GO:0007223;GO:0007416;GO:0008285;GO:0008595;GO:0009986;GO:0016021;GO:0045944;GO:0017147;GO:0048469;GO:0019901;GO:0048471;GO:0030182;GO:0048596;GO:0060061;GO:0060070;GO:0060071;GO:0060561;GO:0060670;GO:0060715;GO:0000139;GO:0000578;GO:0001525;GO:0001540;GO:0002726;GO:0004930;GO:0005769;GO:0005794;GO:0005886;GO:0030669;GO:0031077;GO:0031625;GO:0031901;GO:0032729;GO:0033077;GO:0035567;GO:…	K02375-ko04310 Wnt signaling pathway;ko04390 Hippo signaling pathway;ko04150 mTOR signaling pathway;ko04550 Signaling pathways regulating pluripotency of stem cells;ko04916 Melanogenesis;ko05200 Pathways in cancer;ko05205 Proteoglycans in cancer;ko05217 Basal cell carcinoma;ko05224 Breast cancer;ko05166 HTLV-I infection	KOG3577-Smoothened and related G-protein-coupled receptors[T]
ASH1L	40.62878243	19.22682743	1.079381403	5.86E-10	1.79E-08	down	ASH1L	-	GO:0043409;GO:0005634;GO:0045944;GO:0005654;GO:0046975;GO:0005694;GO:0005737;GO:0005794;GO:0005923;GO:0006323;GO:0070062;GO:0006366;GO:0097676;GO:0007267;GO:0008270;GO:0032635;GO:0002674;GO:0042800;GO:0003677;GO:0043124;GO:0003682	K06101-ko00310 Lysine degradation;ko04530 Tight junction	KOG1083-Putative transcription factor ASH1/LIN-59[K]
ESCO1	38.02916	18.95210457	1.004748009	8.10E-07	9.44E-06	down	ESCO1	-	GO:0007062;GO:0008080;GO:0034421;GO:0046872;GO:0000785;GO:0005654;GO:0006275	-	KOG3014-Protein involved in establishing cohesion between sister chromatids during DNA replication[L]
ABHD18	17.75024271	7.373726	1.267373038	3.73E-17	7.97E-15	down	ABHD18	-	GO:0005576	-	KOG1551-Uncharacterized conserved protein[S]
TBC1D2B	14.302198	34.83085886	-1.284129166	4.58E-13	3.34E-11	up	TBC1D2B	-	GO:0012505;GO:0017137;GO:0031338;GO:0090630;GO:0005096;GO:0005622;GO:0006886	K18341-ko04152 AMPK signaling pathway	KOG2058-Ypt/Rab GTPase activating protein[U]
ARPC4	254.4601394	526.7463903	-1.049668843	4.27E-10	1.36E-08	up	ARPC4	-	GO:0019899;GO:0030041;GO:0034314;GO:0042995;GO:0070062;GO:0005200;GO:0005737;GO:0005885	K05755-ko04144 Endocytosis;ko04810 Regulation of actin cytoskeleton;ko04666 Fc gamma R-mediated phagocytosis;ko05130 Pathogenic Escherichia coli infection;ko05132 Salmonella infection;ko05131 Shigellosis;ko05100 Bacterial invasion of epithelial cells	KOG1876-Actin-related protein Arp2/3 complex, subunit ARPC4[Z]
POC1A	10.84800871	22.65566429	-1.06244155	8.41E-11	3.22E-09	up	POC1A	-	GO:0036064;GO:0000922;GO:0005814;GO:0030030	-	KOG0266-WD40 repeat-containing protein[R]
WDR89	10.07708157	4.863308857	1.051067758	3.81E-08	6.85E-07	down	WDR89	-	-	-	KOG1188-WD40 repeat protein[R]
LOC112447525	9.239958	2.904594286	1.669549632	5.32E-08	9.17E-07	down	LOC112447525	-	-	-	-
LOC101902375	14.48372186	29.24507129	-1.013761129	8.73E-06	7.48E-05	up	LOC101902375	-	-	-	-
LPAR2	2.682996286	5.840907143	-1.122347392	1.37E-09	3.75E-08	up	LPAR2	-	GO:0007186;GO:0007202;GO:0007204;GO:0008289;GO:0009986;GO:0016021;GO:0070915;GO:0004930;GO:0005886;GO:0005887;GO:0030139	K04291-ko04015 Rap1 signaling pathway;ko04072 Phospholipase D signaling pathway;ko04151 PI3K-Akt signaling pathway;ko04080 Neuroactive ligand-receptor interaction;ko05200 Pathways in cancer	KOG4220-Muscarinic acetylcholine receptor[T]
LOC107132414	11.41567371	3.068509857	1.895405882	3.13E-07	4.17E-06	down	LOC107132414	-	-	-	-
ZNF318	25.83444843	12.00003114	1.106257932	0.000962516	0.004201005	down	ZNF318	-	GO:0006351;GO:0006355;GO:0008270;GO:0051321;GO:0003676;GO:0005654;GO:0005737	-	-
AHCY	198.4011687	447.5483791	-1.173623119	5.32E-15	6.60E-13	up	AHCY	-	GO:0033353;GO:0042470;GO:0070062;GO:0004013;GO:0005829;GO:0006730	K01251-ko00270 Cysteine and methionine metabolism	KOG1370-S-adenosylhomocysteine hydrolase[H]
SEMA7A	39.47676586	108.2501446	-1.455293245	1.80E-08	3.52E-07	up	SEMA7A	-	GO:0050727;GO:0005178;GO:0060907;GO:0005886;GO:0070374;GO:0006954;GO:0007229;GO:0009897;GO:0016020;GO:0021988;GO:0030335;GO:0031175;GO:0031225;GO:0038191;GO:0001649;GO:0045773;GO:0001755;GO:0048675;GO:0001934;GO:0006955	K06529-ko04360 Axon guidance	KOG3611-Semaphorins[T]
FADS1	12.75861371	3.761664857	1.762028358	1.11E-19	3.94E-17	down	FADS1	-	GO:0045485;GO:0006355;GO:0045595;GO:0006629;GO:0046456;GO:0006636;GO:0007267;GO:0008654;GO:0009267;GO:0016020;GO:0046872;GO:0016021;GO:0016491;GO:0020037;GO:0036109;GO:0000248;GO:0043231;GO:0005739;GO:0043651;GO:0005789	K10224-ko01212 Fatty acid metabolism;ko01040 Biosynthesis of unsaturated fatty acids	KOG4232-Delta 6-fatty acid desaturase/delta-8 sphingolipid desaturase[I]
DUS4L	7.221755714	2.614063857	1.466055236	3.23E-12	1.82E-10	down	DUS4L	-	GO:0005829;GO:0017150;GO:0050660	-	KOG2335-tRNA-dihydrouridine synthase[J]
LOC112442214	8.112420286	2.768096143	1.551238345	2.51E-11	1.15E-09	down	LOC112442214	-	GO:0005634;GO:0006351;GO:0006355;GO:0030097;GO:0046872;GO:0003676;GO:0003677;GO:0005622	-	KOG2462-C2H2-type Zn-finger protein[K]
PIK3C2B	19.92957357	6.090200571	1.710349195	2.63E-07	3.60E-06	down	PIK3C2B	-	GO:0005783;GO:0005829;GO:0005886;GO:0005942;GO:0006661;GO:0016303;GO:0030139;GO:0035005;GO:0035091;GO:0043491;GO:0048015;GO:0001727;GO:0005524;GO:0005634;GO:0016301;GO:0046854;GO:0005622	K00923-ko00562 Inositol phosphate metabolism;ko04070 Phosphatidylinositol signaling system	KOG0905-Phosphoinositide 3-kinase[T]
CEP70	20.68050143	9.615998571	1.104762579	2.90E-10	9.61E-09	down	CEP70	-	GO:0005737;GO:0005815;GO:0031965;GO:0005654;GO:0005813	-	-
TANK	122.4443533	52.29206943	1.227462173	2.74E-06	2.73E-05	down	TANK	-	GO:0007249;GO:0031625;GO:0035666;GO:0046872;GO:0005737;GO:0005829;GO:0007165	K12650-ko04622 RIG-I-like receptor signaling pathway	-
PPEF2	7.778247857	1.825149571	2.09143051	5.36E-19	1.63E-16	down	PPEF2	-	GO:0050906;GO:0004722;GO:0051879;GO:0005506;GO:0005509;GO:0005737;GO:0006470;GO:0007601;GO:0010801;GO:0030145;GO:0030544;GO:0031435;GO:0043405;GO:0001750;GO:0043409;GO:0001917;GO:0043506;GO:0004721	K13807-ko04745 Phototransduction - fly	KOG0377-Protein serine/threonine phosphatase RDGC/PPEF, contains STphosphatase and EF-hand domains[T]
NOP53	156.1511493	344.8526437	-1.143036839	9.35E-16	1.59E-13	up	NOP53	-	GO:0005622;GO:0005730;GO:0043231	-	KOG2823-Cellular protein (glioma tumor suppressor candidate region gene 2)[R]
MMP9	10.23096957	58.026646	-2.503772669	4.55E-05	0.00031148	up	MMP9	-	GO:0051549;GO:0004222;GO:0070062;GO:0005578;GO:0090200;GO:0005615;GO:0006508;GO:0007566;GO:0008270;GO:0030198;GO:1900122;GO:0030574;GO:2001243;GO:0031012;GO:2001258;GO:0035987;GO:2001268;GO:0043388;GO:0001501;GO:0045742;GO:0001503;GO:0050900;GO:0001934	K01403-ko04668 TNF signaling pathway;ko04670 Leukocyte transendothelial migration;ko04915 Estrogen signaling pathway;ko05200 Pathways in cancer;ko05202 Transcriptional misregulation in cancers;ko05206 MicroRNAs in cancer;ko05205 Proteoglycans in cancer;ko05219 Bladder cancer;ko05161 Hepatitis B;ko01522 Endocrine resistance	KOG1565-Gelatinase A and related matrix metalloproteases[OW]
CBFA2T3	43.74169086	13.31201786	1.716279716	4.72E-22	2.27E-19	down	CBFA2T3	-	GO:0003714;GO:0005634;GO:0005654;GO:0005730;GO:0006351;GO:0008283;GO:0008285;GO:0030851;GO:0032436;GO:0045820;GO:0045892;GO:0000139;GO:0046872;GO:0001666;GO:1903715;GO:0003700;GO:0003682;GO:0005622;GO:0000122	K10053-ko05200 Pathways in cancer;ko05202 Transcriptional misregulation in cancers;ko05221 Acute myeloid leukemia	-
IRF2BP1	16.03400371	33.70792457	-1.071953088	2.33E-12	1.36E-10	up	IRF2BP1	-	GO:0016874;GO:0046872;GO:0005654;GO:0006351;GO:0006355	-	KOG3579-Predicted E3 ubiquitin ligase[O]
RHBDF2	131.824669	60.92183186	1.113589146	2.48E-05	0.000185016	down	RHBDF2	-	GO:0015031;GO:0016021;GO:0042058;GO:0050708;GO:0050709;GO:0005789;GO:0005886;GO:0006508	-	KOG2290-Rhomboid family proteins[T]
PIN1	70.30261614	148.3432616	-1.077289113	1.88E-14	2.06E-12	up	PIN1	-	GO:0005737;GO:0007049;GO:0016607;GO:0030496;GO:0030512;GO:0032465;GO:0042127;GO:0043547;GO:0051443;GO:0060393;GO:0070373;GO:0001934;GO:2000146;GO:0003755;GO:0005634	K09578-ko04622 RIG-I-like receptor signaling pathway	KOG3259-Peptidyl-prolyl cis-trans isomerase[O]
ETFBKMT	11.16618414	5.345750429	1.062671862	5.80E-05	0.00038405	down	ETFBKMT	-	GO:0018023;GO:1904733;GO:1904736;GO:0005759;GO:0016279;GO:0018022	-	KOG1500-Protein arginine N-methyltransferase CARM1[OK]
CATHL2	0.163892286	9.707871143	-5.888335104	0.000501019	0.002415578	up	CATHL2	-	GO:0005576;GO:0006952;GO:0042742	K13916-ko04970 Salivary secretion;ko05152 Tuberculosis	-
CATHL1	0.146473143	9.570102857	-6.029826367	7.58E-06	6.59E-05	up	CATHL1	-	GO:0050829;GO:0050830;GO:0005576;GO:0006952;GO:0019835	K13916-ko04970 Salivary secretion;ko05152 Tuberculosis	-
APOL3	163.5026753	62.51863543	1.386956047	0.006863867	0.022198915	down	APOL3	-	GO:0005737;GO:0006869;GO:0006954;GO:0008289;GO:0016020;GO:0042157;GO:0043123;GO:0004871;GO:0005319;GO:0005576;GO:0016021	-	-
ITPKC	6.690176857	27.88272657	-2.05925539	3.96E-14	3.88E-12	up	ITPKC	-	GO:0005829;GO:0008440;GO:0043647;GO:0098779;GO:0098792;GO:0002230;GO:0005524;GO:0005654	K00911-ko00562 Inositol phosphate metabolism;ko04020 Calcium signaling pathway;ko04070 Phosphatidylinositol signaling system	KOG1621-1D-myo-inositol-triphosphate 3-kinase A[I]
CEP170	19.27625114	8.311634571	1.213620371	1.17E-05	9.68E-05	down	CEP170	-	GO:0005819;GO:0005874;GO:0031965;GO:0005737;GO:0005813;GO:0005814	-	KOG1881-Anion exchanger adaptor protein Kanadaptin, contains FHA domain[R]
RPRD1A	37.565396	16.75597514	1.164728662	7.36E-13	5.03E-11	down	RPRD1A	-	GO:0016591;GO:0070940	-	KOG2669-Regulator of nuclear mRNA[A]
NCLN	58.84581143	118.2673777	-1.007040548	4.70E-09	1.10E-07	up	NCLN	-	GO:0016021;GO:0031648;GO:0043254;GO:0005789;GO:0009966;GO:0016020	-	KOG2526-Predicted aminopeptidases - M20/M25/M40 family[E]
LOC100848991	6.770600571	2.751299286	1.299170726	2.89E-07	3.90E-06	down	LOC100848991	-	GO:0005622;GO:0005634;GO:0006351;GO:0006355;GO:0046872;GO:0003676;GO:0003677;GO:0003700	-	KOG2462-C2H2-type Zn-finger protein[K]
LOC613444	12.12360471	5.138970571	1.238267424	7.16E-12	3.68E-10	down	LOC613444	-	-	-	-
TRPM6	4.587860857	12.555953	-1.452477991	1.21E-05	9.94E-05	up	TRPM6	-	GO:0005524;GO:0005886;GO:0009636;GO:0016021;GO:0016324;GO:0030001;GO:0031526;GO:0046872;GO:0051262;GO:0070588;GO:0004674;GO:0005261;GO:0005262	K04981-ko04978 Mineral absorption	KOG3614-Ca2+/Mg2+-permeable cation channels (LTRPC family)[PT]
EIF3F	173.5889674	422.6807774	-1.283893244	6.46E-14	5.99E-12	up	EIF3F	-	GO:0005852;GO:0006413;GO:0006446;GO:0016282;GO:0016579;GO:0031369;GO:0033290;GO:0036459;GO:0071541;GO:0001731;GO:0003743;GO:0004843	K03249-ko03013 RNA transport	KOG2975-Translation initiation factor 3, subunit f (eIF-3f)[J]
ZBED5	31.59127257	15.66274671	1.012188819	2.84E-09	7.12E-08	down	ZBED5	-	GO:0005737;GO:0005739;GO:0046872;GO:0000981;GO:0003677;GO:0005654	-	-
TSKU	1.131101286	7.595614286	-2.747438523	9.94E-08	1.57E-06	up	TSKU	-	GO:0021670;GO:0021960;GO:0030178;GO:0061073;GO:0005615;GO:0010468;GO:0021540	[K16360-ko04514 Cell adhesion molecules (CAMs), K06261-ko04512 ECM-receptor interaction;ko04640 Hematopoietic cell lineage;ko04611 Platelet activation]	KOG4194-Membrane glycoprotein LIG-1[T]
SREK1IP1	14.13852814	6.694616143	1.078558698	1.97E-12	1.19E-10	down	SREK1IP1	-	GO:0008380;GO:0003676;GO:0006397;GO:0008270	-	KOG2985-Uncharacterized conserved protein[S]
SQLE	55.67837514	24.19972571	1.202126414	2.86E-07	3.87E-06	down	SQLE	-	GO:0006725;GO:0010033;GO:0016021;GO:0016126;GO:0050660;GO:0004506;GO:0005789;GO:0006695	K00511-ko00100 Steroid biosynthesis;ko00909 Sesquiterpenoid and triterpenoid biosynthesis	KOG1298-Squalene monooxygenase[I]
DGAT2	258.1016801	568.100682	-1.138207102	1.34E-07	2.02E-06	up	DGAT2	-	GO:0048471;GO:0005811;GO:0050252;GO:0006071;GO:0055089;GO:0016020;GO:0016021;GO:0016747;GO:0019432;GO:0019915;GO:0060613;GO:0030176;GO:0071400;GO:0034383;GO:0097006;GO:0035336;GO:0035356;GO:0003846;GO:0042632;GO:0004144;GO:0046339;GO:0005783	K11160-ko00561 Glycerolipid metabolism;ko04975 Fat digestion and absorption	KOG0831-Acyl-CoA:diacylglycerol acyltransferase (DGAT)[I]
SLC28A3	15.61234614	74.04797414	-2.245772911	6.69E-10	2.02E-08	up	SLC28A3	-	GO:0005886;GO:0005887;GO:0015389;GO:0015390;GO:0015864;GO:0001895;GO:0005415;GO:0005789	-	KOG3747-Concentrative Na+-nucleoside cotransporter CNT1/CNT2[FP]
TKT	651.2126201	1390.319772	-1.094216176	2.78E-06	2.77E-05	up	TKT	-	GO:0040008;GO:0043209;GO:0046166;GO:0046872;GO:0048037;GO:0070062;GO:0004802;GO:0005654;GO:0008152	K00615-ko01200 Carbon metabolism;ko01230 Biosynthesis of amino acids;ko00030 Pentose phosphate pathway;ko00710 Carbon fixation in photosynthetic organisms;ko01051 Biosynthesis of ansamycins	KOG0523-Transketolase[G]
LOC615112	7.695947857	3.587215	1.101234808	5.04E-07	6.27E-06	down	LOC615112	-	GO:0005622;GO:0005634;GO:0006351;GO:0006355;GO:0046872;GO:0003676;GO:0003677;GO:0003700	-	KOG2462-C2H2-type Zn-finger protein[K]
MIR2285T	74.23192271	23.745351	1.644394655	1.26E-05	0.000103264	down	MIR2285T	-	-	-	-
CCDC167	36.94325929	75.965139	-1.040026354	3.99E-09	9.52E-08	up	CCDC167	-	GO:0016021	-	-
LOC112446424	5.319654571	0.98366	2.435100926	3.34E-08	6.06E-07	down	LOC112446424	-	-	-	-
UQCRB	129.5059969	61.34440429	1.078015249	2.38E-14	2.51E-12	down	UQCRB	-	GO:0034551;GO:1902600;GO:0005750;GO:0006122;GO:0009060	K00417-ko00190 Oxidative phosphorylation;ko04260 Cardiac muscle contraction;ko05010 Alzheimer's disease;ko05012 Parkinson's disease;ko05016 Huntington's disease;ko04932 Non-alcoholic fatty liver disease (NAFLD)	KOG3440-Ubiquinol cytochrome c reductase, subunit QCR7[C]
LOC100300716	70.38275471	230.774389	-1.713189239	4.01E-11	1.69E-09	up	LOC100300716	-	GO:0006958;GO:0009897;GO:0034987;GO:0042571;GO:0042742;GO:0045087;GO:0050853;GO:0050871;GO:0072562;GO:0003823;GO:0006910;GO:0006911	K06856-ko04064 NF-kappa B signaling pathway;ko04020 Calcium signaling pathway;ko04072 Phospholipase D signaling pathway;ko04151 PI3K-Akt signaling pathway;ko04145 Phagosome;ko04640 Hematopoietic cell lineage;ko04650 Natural killer cell mediated cytotoxicity;ko04662 B cell receptor signaling pathway;ko04664 Fc epsilon RI signaling pathway;ko04666 Fc gamma R-mediated phagocytosis;ko04672 Intestinal…	-
PTPN5	7.161702571	16.44795857	-1.199534027	0.001819172	0.007248395	up	PTPN5	-	GO:0043407;GO:0002092;GO:1900273;GO:0004725;GO:1901216;GO:0005789;GO:0005829;GO:0006470;GO:0010976;GO:0016021;GO:1903492;GO:0030424;GO:1903955;GO:0033160;GO:1990635;GO:0035640;GO:2001025;GO:0035902;GO:0001784;GO:0042493;GO:0001934;GO:0043204;GO:0001975	K18018-ko04010 MAPK signaling pathway	KOG4228-Protein tyrosine phosphatase[T]
AGPAT4	7.123576143	3.116979	1.192453243	0.00072859	0.003325825	down	AGPAT4	-	GO:0016024;GO:0016746;GO:0003841;GO:0008152;GO:0016021	K13523-ko00561 Glycerolipid metabolism;ko00564 Glycerophospholipid metabolism;ko04072 Phospholipase D signaling pathway	KOG1505-Lysophosphatidic acid acyltransferase LPAAT and related acyltransferases[I]
AGPAT2	6.838489571	13.87106471	-1.020328915	3.75E-09	9.05E-08	up	AGPAT2	-	GO:0005783;GO:0005789;GO:0006644;GO:0006654;GO:0008544;GO:0008654;GO:0016021;GO:0016024;GO:0019432;GO:0036276;GO:0001819;GO:0001961;GO:0003841	K13509-ko00561 Glycerolipid metabolism;ko00564 Glycerophospholipid metabolism;ko04072 Phospholipase D signaling pathway;ko04975 Fat digestion and absorption	KOG2848-1-acyl-sn-glycerol-3-phosphate acyltransferase[I]
HIST2H2AC	10.59228386	30.03558386	-1.503659019	5.71E-09	1.29E-07	up	HIST2H2AC	-	GO:0005634;GO:0006342;GO:0070062;GO:0000786;GO:0000790;GO:0003677	K11251-ko05322 Systemic lupus erythematosus;ko05034 Alcoholism	KOG1756-Histone 2A[B]
CLHC1	17.35051543	8.282933	1.066764897	0.004257865	0.014790519	down	CLHC1	-	-	-	KOG0985-Vesicle coat protein clathrin, heavy chain[U]
MOB2	27.93866429	56.99737286	-1.028632375	4.02E-12	2.21E-10	up	MOB2	-	GO:0005737;GO:0010976;GO:0030036;GO:0044306;GO:0046872;GO:0048471;GO:0001934;GO:0005634;GO:0005730;GO:0016301	K06685-ko04390 Hippo signaling pathway;ko04391 Hippo signaling pathway -fly;ko04392 Hippo signaling pathway - multiple species;ko04111 Cell cycle - yeast	KOG0440-Cell cycle-associated protein Mob1-1[D]
GLMN	16.37680129	7.599808429	1.10761864	2.61E-05	0.000193198	down	GLMN	-	GO:0055105;GO:0005622;GO:0031461;GO:0031462;GO:0031463;GO:0031464;GO:0031625;GO:0032434;GO:0040029;GO:0042130;GO:0042327;GO:0042692;GO:0001570;GO:0045086;GO:0001843;GO:0050715;GO:0005171;GO:0007166;GO:0008285;GO:0031397;GO:0072359;GO:0005102	-	-
TTC31	6.293746571	2.895027571	1.120341999	1.48E-08	2.96E-07	down	TTC31	-	-	-	-
KRBA2	5.256460857	2.102481	1.321999006	1.66E-05	0.000131461	down	KRBA2	-	GO:0015074;GO:0003676;GO:0005622;GO:0006355	-	-
KIF18B	2.536192286	5.206578571	-1.037671507	1.49E-08	2.99E-07	up	KIF18B	-	GO:1990752;GO:0003774;GO:0005524;GO:0005634;GO:0005737;GO:0005871;GO:0005874;GO:0007018;GO:0007019;GO:0008574;GO:0019894;GO:0035371;GO:0000070;GO:0051301;GO:0000235;GO:0051302;GO:0000278	K10394-ko04340 Hedgehog signaling pathway	KOG0242-Kinesin-like protein[Z]
LOC101908149	5.698746	1.344090286	2.084014441	7.67E-11	2.97E-09	down	LOC101908149	-	GO:0003964;GO:0004523;GO:0006310;GO:0008270;GO:0015074;GO:0046718;GO:0075713;GO:0003676;GO:0003677;GO:0003887	-	-
UBTD1	29.13977857	60.12901686	-1.045071455	1.47E-11	7.12E-10	up	UBTD1	-	-	-	KOG0013-Uncharacterized conserved protein[S]
DNAJB4	9.503831429	3.345042571	1.506484675	5.89E-21	2.57E-18	down	DNAJB4	-	GO:0006457;GO:0070062;GO:0005654;GO:0005829;GO:0005886	K09507-ko04141 Protein processing in endoplasmic reticulum;ko05164 Influenza A	KOG0714-Molecular chaperone (DnaJ superfamily)[O]
LOC101904625	10.81302129	2.708872714	1.997005175	6.90E-10	2.07E-08	down	LOC101904625	-	-	-	-
LOC101904622	8.881501857	2.895543143	1.616969663	3.52E-05	0.000251085	down	LOC101904622	-	-	-	-
LOC112442347	9.718904857	21.44210029	-1.141580564	1.96E-08	3.80E-07	up	LOC112442347	-	GO:0005840;GO:0006412;GO:0019843;GO:0022625;GO:0022626;GO:0034504;GO:0042975;GO:0043433;GO:0000027;GO:0003735;GO:0005730	K02868-ko03010 Ribosome	KOG0397-60S ribosomal protein L11[J]
INPP5B	163.3476923	77.71968943	1.071594032	5.91E-08	9.98E-07	down	INPP5B	-	GO:0043647;GO:0005737;GO:0046856;GO:0005793;GO:0046872;GO:0005794;GO:0005829;GO:0005886;GO:0007165;GO:0007283;GO:0051056;GO:0016020;GO:0052658;GO:0016021;GO:0052659;GO:0016787;GO:0070613;GO:0030317;GO:0001701;GO:0030670;GO:0004439;GO:0031901;GO:0005096	K01099-ko00562 Inositol phosphate metabolism;ko04070 Phosphatidylinositol signaling system	KOG0566-Inositol-1,4,5-triphosphate 5-phosphatase (synaptojanin), INP51/INP52/INP53 family[U]
INPP5F	30.89152786	13.76728243	1.165967418	1.44E-15	2.22E-13	down	INPP5F	-	GO:0048681;GO:0006661;GO:0051896;GO:0008934;GO:0052832;GO:0014898;GO:0031161;GO:0031901;GO:0034595;GO:0034596;GO:0052833;GO:0042518;GO:0055037;GO:0042578;GO:0072583;GO:0042803;GO:2000145;GO:0045334;GO:0001921;GO:2001135;GO:0046856;GO:0005769;GO:0048015;GO:0005905	-	KOG1890-Phosphoinositide phosphatase SAC1[I]
LOC107132707	5.144545286	1.789695286	1.523329592	4.90E-06	4.53E-05	down	LOC107132707	-	-	-	-
PYGM	4.513301571	18.36689629	-2.024852769	4.48E-08	7.89E-07	up	PYGM	-	GO:0008184;GO:0030170;GO:0070062;GO:0000166;GO:0005737;GO:0005980	K00688-ko00500 Starch and sucrose metabolism;ko04910 Insulin signaling pathway;ko04922 Glucagon signaling pathway;ko04931 Insulin resistance	KOG2099-Glycogen phosphorylase[G]
LOC112441477	46.34415814	126.0491633	-1.443527143	6.87E-09	1.52E-07	up	LOC112441477	-	-	-	-
TRGC3	43.31045757	94.78301186	-1.129913091	0.002645894	0.009930762	up	TRGC3	-	-	-	-
LOC112441478	12.04804943	3.151929	1.934492652	4.41E-06	4.12E-05	down	LOC112441478	-	-	-	-
LOC104973105	18.60709529	9.284183857	1.003005859	0.0117238	0.034672541	down	LOC104973105	-	-	-	-
LOC100297192	219.5566593	684.0497677	-1.639507999	3.14E-06	3.08E-05	up	LOC100297192	-	GO:0006958;GO:0009897;GO:0034987;GO:0042571;GO:0042742;GO:0045087;GO:0050853;GO:0050871;GO:0070062;GO:0072562;GO:0003823;GO:0006910;GO:0006911	-	-
TCN1	286.2006313	583.9796099	-1.028891143	0.001013367	0.004382133	up	TCN1	-	GO:0009235;GO:0015889;GO:0031419;GO:0005576;GO:0005615;GO:0006824	K14615-ko04977 Vitamin digestion and absorption	-
CAMK2N1	11.92633771	5.548359571	1.104017903	0.000324866	0.00167606	down	CAMK2N1	-	GO:0030054;GO:0043005;GO:0045211;GO:1904030;GO:0004860;GO:0014069;GO:0016301	-	-
LOC112445631	24.21480457	10.94553443	1.145546962	1.76E-06	1.86E-05	down	LOC112445631	-	GO:0003700;GO:0005654;GO:0006351;GO:0007059;GO:0046872;GO:0000775;GO:0003676;GO:0003677	-	-
DNAH7	6.38312	1.740463	1.874790626	1.71E-09	4.60E-08	down	DNAH7	-	GO:0005509;GO:0005524;GO:0005737;GO:0005858;GO:0005874;GO:0005929;GO:0016887;GO:0036156;GO:0036159;GO:0001539;GO:0003341;GO:0003777	K10408-ko05016 Huntington's disease	KOG3595-Dyneins, heavy chain[Z]
HSD17B12	31.442183	13.33079043	1.237939061	7.31E-06	6.40E-05	down	HSD17B12	-	GO:0006633;GO:0006703;GO:0008201;GO:0010811;GO:0016021;GO:0016491;GO:0016509;GO:0030198;GO:0035338;GO:0004303;GO:0005578;GO:0005789	K10251-ko01212 Fatty acid metabolism;ko00062 Fatty acid elongation;ko00140 Steroid hormone biosynthesis;ko01040 Biosynthesis of unsaturated fatty acids	KOG1014-17 beta-hydroxysteroid dehydrogenase type 3, HSD17B3[I]
THAP2	17.46476129	7.123344286	1.293820298	4.67E-12	2.51E-10	down	THAP2	-	GO:0046872;GO:0003676;GO:0003677;GO:0005730	-	-
LOC104973427	14.92261957	4.054909571	1.879759167	7.72E-09	1.69E-07	down	LOC104973427	-	-	-	-
GPR174	182.9995574	57.03068743	1.682029832	1.72E-13	1.42E-11	down	GPR174	-	GO:0045125;GO:0005886;GO:0016021;GO:0043029	K04274-ko04080 Neuroactive ligand-receptor interaction	KOG4219-G protein-coupled receptor[T]
UCHL3	69.87004471	29.57712529	1.240192225	0.000503987	0.002427449	down	UCHL3	-	GO:0006511;GO:0016579;GO:0004843;GO:0005622;GO:0005737;GO:0070062;GO:0005634	K05611-ko05012 Parkinson's disease	KOG1415-Ubiquitin C-terminal hydrolase UCHL1[O]
LOC100847180	15.34249143	7.441911429	1.043787652	0.001532005	0.006265308	down	LOC100847180	-	GO:0005622;GO:0005634;GO:0006351;GO:0006355;GO:0008270;GO:0045892;GO:0046872;GO:0070895;GO:0003676;GO:0003677;GO:0003700	-	KOG2462-C2H2-type Zn-finger protein[K]
LOC101907577	6.347531429	2.027681857	1.646364322	0.000633975	0.002956448	down	LOC101907577	-	-	-	-
LOC112444524	5.352177857	2.253929857	1.24768344	0.017087365	0.047558966	down	LOC112444524	-	-	-	-
LOC534630	14.46233543	6.485960714	1.156908352	6.28E-11	2.48E-09	down	LOC534630	-	GO:0005686;GO:0006406;GO:0070274;GO:0071011;GO:0071013;GO:0000166;GO:0000398;GO:0003723	K14407-ko03015 mRNA surveillance pathway	KOG0126-Predicted RNA-binding protein (RRM superfamily)[R]
HNRNPH1	511.145656	253.6391034	1.010957278	5.95E-16	1.04E-13	down	HNRNPH1	-	GO:0005634;GO:0005654;GO:0005737;GO:0006396;GO:0008266;GO:0008543;GO:0010467;GO:0016020;GO:0043484;GO:0071013;GO:0000166;GO:0000398;GO:0003723;GO:0003676;GO:0019013;GO:0030529;GO:0006397;GO:0008380	-	KOG4211-Splicing factor hnRNP-F and related RNA-binding proteins[A]
DCAF16	8.092605	3.645827429	1.150357905	7.09E-06	6.25E-05	down	DCAF16	-	GO:0016567;GO:0080008	-	-
LOC112447120	5.778686857	2.427952	1.251001793	3.19E-05	0.000231221	down	LOC112447120	-	-	-	-
TRMT10C	15.68822714	6.802328571	1.20558173	7.19E-10	2.13E-08	down	TRMT10C	-	GO:0008033;GO:0008168;GO:0042645;GO:0000964;GO:0005654;GO:0005739	-	KOG2967-Uncharacterized conserved protein[S]
C21H15orf39	16.44185729	39.82039186	-1.276134142	1.03E-12	6.75E-11	up	C21H15orf39	-	GO:0005737	-	-
WRN	8.428901714	3.625639143	1.217109318	2.45E-07	3.37E-06	down	WRN	-	GO:0003677;GO:0003678;GO:0003682;GO:0004003;GO:0004386;GO:0004527;GO:0005524;GO:0008408;GO:0005654;GO:0009267;GO:0005730;GO:0009378;GO:0005737;GO:0010225;GO:0010259;GO:0016887;GO:0016925;GO:0051880;GO:0030145;GO:0071480;GO:0031297;GO:1901796;GO:0032066;GO:0000287;GO:0000403;GO:0000405;GO:0000722;GO:0000723;GO:0000731;GO:0000732;GO:0000784;GO:0001302;GO:0005813;GO:0006259;GO:0006260;GO:0006284;GO:…	K10901-ko03440 Homologous recombination;ko03460 Fanconi anemia pathway	KOG0351-ATP-dependent DNA helicase[L]
HMMR	9.683047857	4.673419714	1.050982615	5.44E-06	4.95E-05	down	HMMR	-	GO:0005886;GO:0009986;GO:0016020;GO:0030214;GO:0000086;GO:0005540;GO:0005829	K06267-ko04512 ECM-receptor interaction	-
POLK	8.310501857	4.042288143	1.039763438	1.42E-06	1.55E-05	down	POLK	-	GO:0005654;GO:0006260;GO:0006281;GO:0006283;GO:0006296;GO:0006297;GO:0019985;GO:0033683;GO:0042276;GO:0043231;GO:0046872;GO:0003684;GO:0003887;GO:0005634	K03511-ko03460 Fanconi anemia pathway	KOG2094-Predicted DNA damage inducible protein[L]
ZNF644	48.110896	18.19211014	1.403050774	5.45E-16	9.70E-14	down	ZNF644	-	GO:0006351;GO:0006355;GO:0046872;GO:0003676;GO:0003677;GO:0005634	-	-
GTPBP10	8.326576	4.094023	1.024204155	2.09E-07	2.96E-06	down	GTPBP10	-	GO:0005730;GO:0005739;GO:0042254;GO:0000287;GO:0003924;GO:0005525	-	KOG1489-Predicted GTP-binding protein (ODN superfamily)[R]
PER3	6.737432286	3.105099571	1.117559336	0.000516122	0.00247165	down	PER3	-	GO:0006351;GO:0032922;GO:0045187;GO:0000122;GO:0005634;GO:0005737	-	KOG3753-Circadian clock protein period[T]
ZNF397	9.713917286	4.187239286	1.214053837	4.85E-17	1.02E-14	down	ZNF397	-	GO:0006351;GO:0006355;GO:0046872;GO:0003676;GO:0003677;GO:0005634;GO:0043565;GO:0003700	-	KOG2462-C2H2-type Zn-finger protein[K]
GALNT7	55.43633586	21.96421286	1.335677106	4.50E-14	4.35E-12	down	GALNT7	-	GO:0006493;GO:0016021;GO:0016757;GO:0030246;GO:0046872;GO:0070062;GO:0000139;GO:0004653;GO:0006486	K00710-ko00512 Mucin type O-glycan biosynthesis	KOG3737-Predicted polypeptide N-acetylgalactosaminyltransferase[O]
GNAO1	4.445303571	10.40819286	-1.22736575	1.13E-07	1.75E-06	up	GNAO1	-	GO:0005834;GO:0007188;GO:0007212;GO:0007626;GO:0008016;GO:0030425;GO:0031683;GO:0031821;GO:0031852;GO:0043209;GO:0044297;GO:0003924;GO:0046872;GO:0004871;GO:0051430;GO:0005525	K04534-ko04015 Rap1 signaling pathway;ko04915 Estrogen signaling pathway;ko04921 Oxytocin signaling pathway;ko04916 Melanogenesis;ko04724 Glutamatergic synapse;ko04727 GABAergic synapse;ko04725 Cholinergic synapse;ko04728 Dopaminergic synapse;ko04726 Serotonergic synapse;ko04730 Long-term depression;ko04723 Retrograde endocannabinoid signaling;ko04713 Circadian entrainment;ko05032 Morphine addict…	KOG0082-G-protein alpha subunit (small G protein superfamily)[DT]
LOXL3	7.417215143	2.747373571	1.432824523	1.47E-05	0.000117695	down	LOXL3	-	GO:0005507;GO:0005576;GO:0005615;GO:0005634;GO:0005737;GO:0016020;GO:0016641;GO:0045892;GO:0001837;GO:0004720;GO:0005044	K13912-ko04970 Salivary secretion	-
CNTRL	93.88289314	46.769402	1.005297319	0.000121594	0.000726879	down	CNTRL	-	GO:0005737;GO:0005813;GO:0005829;GO:0016020;GO:0051301;GO:0000086;GO:0000278;GO:0004713	-	-
SLC25A20	14.77604486	40.51685857	-1.45526217	5.60E-32	1.20E-28	up	SLC25A20	-	GO:0005743;GO:0006412;GO:0006810;GO:0006853;GO:0015227;GO:0016021;GO:0003735;GO:0005737;GO:0005739	-	KOG0758-Mitochondrial carnitine-acylcarnitine carrier protein[C]
FLVCR2	18.74290829	7.616919429	1.299065289	0.000587965	0.002763349	down	FLVCR2	-	GO:0020037;GO:0055085;GO:0005886;GO:0015232;GO:0016021	-	KOG2563-Permease of the major facilitator superfamily[R]
LOC112446500	10.775081	3.993427143	1.431999416	0.000810826	0.003636416	down	LOC112446500	-	-	-	-
ICAM3	268.240435	547.7513384	-1.029994377	9.65E-07	1.10E-05	up	ICAM3	-	GO:0016021;GO:0016337;GO:0070062;GO:0005178;GO:0005887;GO:0007155	K06486-ko04514 Cell adhesion molecules (CAMs)	-
MAP4K3	22.12604786	9.336728857	1.244756688	0.002112799	0.008208941	down	MAP4K3	-	GO:0005524;GO:0005737;GO:0006468;GO:0007254;GO:0008349;GO:0009411;GO:0034612;GO:0035556;GO:0004672;GO:0004674;GO:0004702;GO:0005622	K04406-ko04010 MAPK signaling pathway	KOG0576-Mitogen-activated protein kinase kinase kinase kinase (MAP4K), germinal center kinase family[T]
LOC112442610	256.9723236	81.261237	1.660973755	1.14E-15	1.83E-13	down	LOC112442610	-	-	-	-
LOC101905179	5.898005857	2.145096571	1.459184656	9.95E-06	8.40E-05	down	LOC101905179	-	-	-	-
LOC101905172	19.43448929	6.826881286	1.509320626	6.31E-06	5.66E-05	down	LOC101905172	-	-	-	-
UPF3B	24.64856457	11.94296071	1.045343101	0.015762955	0.044413207	down	UPF3B	-	GO:0045727;GO:0003729;GO:0005487;GO:0005634;GO:0005654;GO:0005730;GO:0005737;GO:0005815;GO:0005829;GO:0006369;GO:0006405;GO:0006406;GO:0000166;GO:0031124;GO:0000184;GO:0035145;GO:0000398	K14328-ko03013 RNA transport;ko03015 mRNA surveillance pathway	KOG1295-Nonsense-mediated decay protein Upf3[A]
GPRASP1	8.111975857	3.017698143	1.426604857	5.10E-05	0.000344425	down	GPRASP1	-	GO:1990172;GO:0005634;GO:0005737;GO:0008333	-	-
MINDY3	230.8940811	94.40055957	1.290363874	0.000406564	0.002026283	down	MINDY3	-	GO:0005654;GO:0006915;GO:0031965	-	KOG2871-Uncharacterized conserved protein[S]
LOC104974401	13.64869271	5.820515286	1.22954399	1.68E-10	5.96E-09	down	LOC104974401	-	-	-	-
LOC104976293	3.363920143	10.73220357	-1.673730963	2.35E-09	6.07E-08	up	LOC104976293	-	-	-	-
ATP8	22920.91992	9654.251953	1.247428564	5.17E-11	2.09E-09	down	-	-	-	-	-
SEL1L3	27.41807314	9.139931286	1.584871962	2.22E-09	5.75E-08	down	SEL1L3	-	GO:0005634;GO:0005654;GO:0016021	K14026-ko04141 Protein processing in endoplasmic reticulum	KOG1550-Extracellular protein SEL-1 and related proteins[MOT]
ATP6	7107.190534	1740.178327	2.030044221	0.000786606	0.003546002	down	-	-	-	-	-
DPY30	66.81010771	31.92660214	1.065307366	3.01E-13	2.34E-11	down	DPY30	-	GO:0005794;GO:0005802;GO:0006348;GO:0006351;GO:0016197;GO:0018024;GO:0035097;GO:0042802;GO:0042803;GO:0044666;GO:0048188;GO:0000781;GO:0051568;GO:0005634;GO:0005654	-	KOG4109-Histone H3 (Lys4) methyltransferase complex, subunit CPS25/DPY-30[K]
TCF4	44.50587	11.088063	2.00498827	9.73E-12	4.86E-10	down	TCF4	-	GO:0045893;GO:0008022;GO:0001011;GO:0045944;GO:0010629;GO:0001077;GO:0046982;GO:0016525;GO:0001087;GO:0065004;GO:0001093;GO:0003677;GO:0003682;GO:0003700;GO:0042118;GO:0003714;GO:0070888;GO:0042802;GO:0005634;GO:1900746;GO:0042803;GO:0005667;GO:0043425;GO:0006352;GO:0000122;GO:0043621;GO:0006355;GO:0000790;GO:0045666;GO:0006367;GO:0000978;GO:0006351	K09063-ko04550 Signaling pathways regulating pluripotency of stem cells;ko05202 Transcriptional misregulation in cancers;ko05166 HTLV-I infection	KOG3910-Helix loop helix transcription factor[K]
TET2	61.80989286	29.575846	1.063418328	7.06E-11	2.78E-09	down	TET2	-	GO:0070579;GO:0006211;GO:0072576;GO:0006493;GO:0080111;GO:0007049;GO:0008198;GO:0008270;GO:0009791;GO:0014070;GO:0080182;GO:0019858;GO:0020027;GO:0030099;GO:0045944;GO:0001822;GO:0048536;GO:0002318;GO:0061484;GO:0003677	-	-
PRDX5	85.06614071	239.8184531	-1.495285765	7.78E-08	1.26E-06	up	PRDX5	-	GO:0060785;GO:0005634;GO:0070062;GO:0005739;GO:0070995;GO:0005782;GO:0005829;GO:0016480;GO:0031410;GO:0032967;GO:0072541;GO:0034614;GO:2001057;GO:0042744;GO:0043027;GO:0048471;GO:0001016;GO:0051354;GO:0004601;GO:0051920;GO:0005615	K11187-ko04146 Peroxisome	KOG0541-Alkyl hydroperoxide reductase/peroxiredoxin[O]
LOC515150	8.175956	22.187601	-1.440294349	3.11E-11	1.37E-09	up	LOC515150	-	GO:0006958;GO:0030449;GO:0044216;GO:0045087;GO:0045732;GO:0045959;GO:0072562;GO:1903027;GO:0005576;GO:0005615;GO:0005886	K04002-ko04610 Complement and coagulation cascades;ko05133 Pertussis	-
CD38	26.47067043	13.12881971	1.011657512	0.00437154	0.015108026	down	CD38	-	GO:0045893;GO:0032526;GO:0005886;GO:0045907;GO:0032570;GO:0007204;GO:0050135;GO:0033194;GO:0007565;GO:0050853;GO:0008152;GO:0009725;GO:0009986;GO:0016021;GO:0034097;GO:0016740;GO:0060292;GO:0042493;GO:0016849;GO:0070062;GO:0043066;GO:0030307;GO:0070555;GO:0043231;GO:0030890;GO:0001666;GO:0045779;GO:0032024;GO:0003953;GO:0045892;GO:0032355;GO:0005634	K01242-ko00760 Nicotinate and nicotinamide metabolism;ko04020 Calcium signaling pathway;ko04921 Oxytocin signaling pathway;ko04970 Salivary secretion;ko04972 Pancreatic secretion;ko05169 Epstein-Barr virus infection	-
LOC100294952	179.2357441	404.1819391	-1.17314648	1.97E-05	0.000151807	up	LOC100294952	-	-	-	-
CD22	262.9385811	64.36264243	2.030430382	6.23E-11	2.47E-09	down	CD22	-	GO:0030246;GO:0070062;GO:0005886;GO:0007155;GO:0016021	K06467-ko04514 Cell adhesion molecules (CAMs);ko04640 Hematopoietic cell lineage;ko04662 B cell receptor signaling pathway	[KOG3513-Neural cell adhesion molecule L1[T], KOG4222-Axon guidance receptor Dscam[T]]
CEBPA	14.30612914	37.69554586	-1.397760693	8.31E-17	1.70E-14	up	CEBPA	-	GO:0003713;GO:0005634;GO:0006351;GO:0008285;GO:0030324;GO:0030851;GO:0042593;GO:0042803;GO:0043565;GO:0045444;GO:0045892;GO:0001889;GO:0055088;GO:0003677;GO:0003700	K09055-ko05200 Pathways in cancer;ko05202 Transcriptional misregulation in cancers;ko05221 Acute myeloid leukemia;ko04932 Non-alcoholic fatty liver disease (NAFLD)	KOG3119-Basic region leucine zipper transcription factor[K]
RHOB	91.39925229	307.5829751	-1.750721384	4.06E-16	7.53E-14	up	RHOB	-	GO:0070062;GO:0019003;GO:0005622;GO:0070301;GO:0030154;GO:0005634;GO:0071479;GO:0030336;GO:0005769;GO:0005829;GO:0005886;GO:0005925;GO:0006886;GO:0031902;GO:0007155;GO:0032154;GO:0007264;GO:0043065;GO:0008333;GO:0045766;GO:0010008;GO:0000910;GO:0045786;GO:0010595;GO:0001525;GO:0061154;GO:0016020;GO:0005525	K04513-ko04014 Ras signaling pathway;ko04015 Rap1 signaling pathway;ko04011 MAPK signaling pathway - yeast;ko04310 Wnt signaling pathway;ko04350 TGF-beta signaling pathway;ko04072 Phospholipase D signaling pathway;ko04071 Sphingolipid signaling pathway;ko04024 cAMP signaling pathway;ko04022 cGMP - PKG signaling pathway;ko04150 mTOR signaling pathway;ko04144 Endocytosis;ko04810 Regulation of actin…	KOG0393-Ras-related small GTPase, Rho type[R]
CIR1	51.16550714	23.70682986	1.109868801	2.28E-15	3.37E-13	down	CIR1	-	GO:0005634;GO:0005737;GO:0005815;GO:0006351;GO:0006397;GO:0008380;GO:0016607;GO:0045892;GO:0003700;GO:0003705;GO:0003714	K06066-ko04330 Notch signaling pathway	KOG3794-CBF1-interacting corepressor CIR and related proteins[K]
ZNF484	5.864423857	2.705220857	1.116242997	0.00097532	0.004249743	down	ZNF484	-	GO:0005622;GO:0005634;GO:0006351;GO:0006355;GO:0046872;GO:0003676;GO:0003677;GO:0003700	-	KOG2462-C2H2-type Zn-finger protein[K]
METTL18	16.635341	7.503649286	1.148587135	1.42E-05	0.000114775	down	METTL18	-	GO:0008168	-	KOG2920-Predicted methyltransferase[R]
MIR374B	101.3466199	43.92296029	1.206250776	0.000581654	0.002737705	down	MIR374B	-	-	-	-
LOC101904744	7.789539143	23.23152214	-1.576473803	4.17E-06	3.93E-05	up	LOC101904744	-	-	-	-
ELL3	16.50246557	6.836112	1.271433649	1.94E-05	0.000149885	down	ELL3	-	GO:0006366;GO:0006368;GO:0008023;GO:0010717;GO:0032786;GO:0035326;GO:0042795;GO:0045944;GO:0048863;GO:0050769;GO:1902166;GO:0003746;GO:2000179;GO:0005634;GO:0005730	-	KOG4796-RNA polymerase II elongation factor[K]
LOC112442226	6.878049143	2.635705857	1.383810048	4.76E-13	3.44E-11	down	LOC112442226	-	-	-	-
LOC112445177	13.43744443	6.502266	1.047244307	6.49E-12	3.38E-10	down	LOC112445177	-	GO:0005654;GO:0005737;GO:0005813;GO:0005819;GO:0008017;GO:0015629;GO:0015630;GO:0015631;GO:0016020;GO:0046785;GO:0000226;GO:0005198;GO:0005634	-	-
SUGP2	36.08938429	14.91103643	1.275193991	3.47E-09	8.47E-08	down	SUGP2	-	GO:0008380;GO:0005654;GO:0006396;GO:0006397	-	KOG0965-Predicted RNA-binding protein, contains SWAP and G-patch domains[R]
LOC112443783	18.34012471	7.337716571	1.321600365	4.50E-05	0.000308669	down	LOC112443783	-	GO:0005634;GO:0006351;GO:0006355;GO:0046872;GO:0003676;GO:0003677;GO:0003700	-	KOG2462-C2H2-type Zn-finger protein[K]
LOC112443630	11.06750143	5.387233714	1.038713	0.009310997	0.028595298	down	LOC112443630	-	-	-	-
PFKFB3	115.3733563	356.7383859	-1.628556367	7.36E-20	2.67E-17	up	PFKFB3	-	GO:0005654;GO:0005829;GO:0006000;GO:0006003;GO:0007420;GO:0061621;GO:0003873;GO:0004331;GO:0005524;GO:0006110	K01103-ko00051 Fructose and mannose metabolism;ko04066 HIF-1 signaling pathway;ko04152 AMPK signaling pathway	KOG0234-Fructose-6-phosphate 2-kinase/fructose-2,6-biphosphatase[G]
MAP3K8	214.0018443	62.790501	1.769005001	6.84E-07	8.20E-06	down	MAP3K8	-	GO:0004702;GO:0004709;GO:0005524;GO:0005737;GO:0005829;GO:0006468;GO:0006915;GO:0007049;GO:0031295;GO:0051403;GO:0000287;GO:0004672;GO:0004674	K04415-ko04010 MAPK signaling pathway;ko04668 TNF signaling pathway;ko04620 Toll-like receptor signaling pathway;ko04660 T cell receptor signaling pathway	KOG0201-Serine/threonine protein kinase[T]
MAP3K1	103.4759043	44.12289343	1.22969555	6.46E-10	1.95E-08	down	MAP3K1	-	GO:0004702;GO:0004709;GO:0005524;GO:0005737;GO:0005829;GO:0006468;GO:0006915;GO:0008270;GO:0019901;GO:0038095;GO:0071260;GO:0002755;GO:0004672;GO:0004674	K04416-ko04120 Ubiquitin mediated proteolysis;ko04010 MAPK signaling pathway;ko04622 RIG-I-like receptor signaling pathway;ko04912 GnRH signaling pathway;ko04722 Neurotrophin signaling pathway;ko05166 HTLV-I infection;ko05161 Hepatitis B	KOG0198-MEKK and related serine/threonine protein kinases[T]
DZIP1	5.549974	2.739486857	1.018575331	0.014612555	0.041660636	down	DZIP1	-	GO:0005814;GO:0005815;GO:0007224;GO:0007275;GO:0007281;GO:0007283;GO:0036064;GO:0045184;GO:0046872;GO:0051220;GO:0097539;GO:0005634;GO:0005654;GO:0005737	-	-
PRSS23	3.631952714	21.93358243	-2.594324143	2.10E-14	2.26E-12	up	PRSS23	-	GO:0004252;GO:0005634;GO:0070062	-	-
BTBD11	3.689841429	10.79664057	-1.548951758	2.70E-16	5.14E-14	up	BTBD11	-	GO:0019005;GO:0030162;GO:0031625;GO:0042787;GO:0043161;GO:0060395;GO:0005634;GO:0005737;GO:0016021;GO:0000786;GO:0003677	-	[KOG4177-Ankyrin[M], KOG4350-Uncharacterized conserved protein, contains BTB/POZ domain[R]]
CD180	74.66774914	12.85983171	2.537613478	2.12E-17	4.63E-15	down	CD180	-	GO:0005887;GO:0006954;GO:0031666;GO:0045087;GO:0071222;GO:0002224;GO:0002322;GO:0004872;GO:0016021	K10160-ko04064 NF-kappa B signaling pathway;ko04066 HIF-1 signaling pathway;ko04151 PI3K-Akt signaling pathway;ko04145 Phagosome;ko04620 Toll-like receptor signaling pathway;ko05205 Proteoglycans in cancer;ko05323 Rheumatoid arthritis;ko05321 Inflammatiory bowel disease (IBD);ko05130 Pathogenic Escherichia coli infection;ko05132 Salmonella infection;ko05133 Pertussis;ko05134 Legionellosis;ko05152…	KOG4194-Membrane glycoprotein LIG-1[T]
LOC112447324	34.48193471	6.442612286	2.420123042	3.23E-12	1.82E-10	down	LOC112447324	-	-	-	-
LOC100847802	6.907688	3.130080286	1.14200326	1.22E-07	1.87E-06	down	LOC100847802	-	-	-	-
ZNF568	6.523071857	2.824827714	1.207388641	2.18E-12	1.29E-10	down	ZNF568	-	GO:0005622;GO:0005634;GO:0006351;GO:0006355;GO:0046872;GO:0003676;GO:0003677;GO:0003700	-	KOG2462-C2H2-type Zn-finger protein[K]
ZNF567	8.916694429	3.805090857	1.228578075	3.13E-11	1.37E-09	down	ZNF567	-	GO:0005622;GO:0005634;GO:0006351;GO:0006355;GO:0044212;GO:0045944;GO:0046872;GO:0000122;GO:0003676;GO:0003700	-	KOG2462-C2H2-type Zn-finger protein[K]
ZNF566	6.808386	2.911363429	1.225617889	3.85E-11	1.64E-09	down	ZNF566	-	GO:0005634;GO:0006351;GO:0006355;GO:0046872;GO:0003676;GO:0003677;GO:0005622	-	KOG2462-C2H2-type Zn-finger protein[K]
DENR	30.50433971	14.65838729	1.057288116	6.68E-13	4.64E-11	down	DENR	-	GO:0003743	-	KOG3239-Density-regulated protein related to translation initiation factor 1 (eIF-1/SUI1)[R]
IQCB1	9.229945	3.436842429	1.425238342	1.56E-09	4.22E-08	down	IQCB1	-	GO:0005737;GO:0005813;GO:0015630;GO:0019899;GO:0032391;GO:0045171;GO:0045494;GO:0048496;GO:0070062;GO:0001750;GO:0005516;GO:0005654	-	-
STRBP	24.91565843	9.183430571	1.439947606	1.08E-14	1.29E-12	down	STRBP	-	GO:0003727;GO:0005634;GO:0005737;GO:0007275;GO:0007283;GO:0007286;GO:0007638;GO:0015630;GO:0003677;GO:0003723;GO:0003725	-	KOG3792-Transcription factor NFAT, subunit NF90[R]
LOC100337293	6.793396286	1.679927714	2.015733858	1.60E-10	5.69E-09	down	LOC100337293	-	GO:0005813	K08803-ko05200 Pathways in cancer;ko05219 Bladder cancer	KOG4177-Ankyrin[M]
ANKH	25.64644386	9.695885	1.403314303	2.94E-05	0.00021501	down	ANKH	-	GO:0005887;GO:0007626;GO:0015114;GO:0016021;GO:0019867;GO:0030500;GO:0030504;GO:0055085;GO:0001501;GO:0005315;GO:0005886	-	-
TRIB1	43.59529286	87.35424429	-1.002705431	1.69E-06	1.79E-05	up	TRIB1	-	GO:0045645;GO:0005634;GO:0045651;GO:0005737;GO:0045659;GO:0006469;GO:0007254;GO:0008134;GO:0014912;GO:0031434;GO:0048662;GO:0031625;GO:0055106;GO:0031665;GO:0032436;GO:0032496;GO:0004672;GO:0043405;GO:0004860;GO:0043433;GO:0005524;GO:1904030	K19518-ko04931 Insulin resistance	KOG0583-Serine/threonine protein kinase[T]
YBX3	50.77096714	135.2769621	-1.41384052	2.46E-32	5.92E-29	up	YBX3	-	GO:0046622;GO:0001701;GO:0048642;GO:0003677;GO:0060546;GO:0003697;GO:0003730;GO:0005634;GO:0005737;GO:0005844;GO:0071356;GO:0005921;GO:0071474;GO:0006351;GO:1902219;GO:0007283;GO:0008584;GO:0000122;GO:0009566;GO:0000977;GO:0043066;GO:0001227;GO:0006355	K06099-ko04530 Tight junction	KOG3070-Predicted RNA-binding protein containing PIN domain and invovled in translation or RNA processing[J]
NR4A2	2.505796857	5.670730714	-1.178265187	1.65E-06	1.75E-05	up	NR4A2	-	GO:0043576;GO:0021986;GO:0001666;GO:0045444;GO:0031668;GO:0001764;GO:0045944;GO:0034599;GO:0001975;GO:0046982;GO:0003707;GO:0004879;GO:0005634;GO:0005654;GO:0042053;GO:0005737;GO:0051866;GO:0042416;GO:0006351;GO:0071376;GO:0042551;GO:0008270;GO:0071542;GO:0043085;GO:0008344;GO:0000122;GO:2001234;GO:0043524;GO:0009791;GO:0000979;GO:0043565;GO:0021952;GO:0001077	K08558-ko04925 Aldosterone synthesis and secretion	KOG4217-Nuclear receptors of the nerve growth factor-induced protein B type[K]
NR4A1	9.789006143	33.03185371	-1.754623636	3.68E-07	4.78E-06	up	NR4A1	-	GO:0046982;GO:0005634;GO:0061469;GO:0005667;GO:0071376;GO:0005737;GO:0006351;GO:0008270;GO:0031965;GO:0035914;GO:0043065;GO:0043154;GO:0043565;GO:0045444;GO:0001077;GO:0045786;GO:0003707;GO:0045944;GO:0004879	K04465-ko04010 MAPK signaling pathway;ko04151 PI3K-Akt signaling pathway;ko04925 Aldosterone synthesis and secretion	KOG4217-Nuclear receptors of the nerve growth factor-induced protein B type[K]
STAP1	14.28046	4.649517143	1.618889648	5.53E-14	5.23E-12	down	STAP1	-	GO:1900028;GO:0005543;GO:1902227;GO:0005634;GO:1903980;GO:0005737;GO:0005739;GO:0007169;GO:0010628;GO:0010760;GO:1903997;GO:0019901;GO:1904140;GO:0042326;GO:1904151;GO:0043234;GO:2000251;GO:0050861;GO:0001784;GO:0060100;GO:0005068;GO:0071222;GO:0005070	-	-
ANKRD49	18.52263243	6.833075429	1.438682191	4.17E-14	4.07E-12	down	ANKRD49	-	GO:0045893;GO:0005634;GO:0007283;GO:0030154	K10380-ko04624 Toll and Imd signaling pathway;ko05205 Proteoglycans in cancer	KOG0512-Fetal globin-inducing factor (contains ankyrin repeats)[K]
RBM34	16.47085514	7.843307429	1.070381405	1.05E-07	1.65E-06	down	RBM34	-	GO:0005730;GO:0000166;GO:0003676;GO:0005634	K14396-ko03015 mRNA surveillance pathway;ko05164 Influenza A	KOG0108-mRNA cleavage and polyadenylation factor I complex, subunit RNA15[A]
DCLRE1A	13.45520429	5.898074	1.189848467	1.71E-08	3.37E-07	down	DCLRE1A	-	GO:0005654;GO:0005730;GO:0006303;GO:0007067;GO:0031848;GO:0035312;GO:0036297;GO:0051301;GO:0000784;GO:0003684;GO:0005634	-	KOG1361-Predicted hydrolase involved in interstrand cross-link repair[L]
LOC101903072	14.109505	4.964077429	1.507069852	1.30E-09	3.58E-08	down	LOC101903072	-	-	-	-
C19H17orf75	38.131319	18.56958171	1.038035118	6.12E-09	1.38E-07	down	C19H17orf75	-	-	-	-
UPP1	62.09223543	154.2825856	-1.313090452	0.000132762	0.00078244	up	UPP1	-	GO:0006220;GO:0009166;GO:0042149;GO:0044206;GO:0046108;GO:0004850;GO:0005737;GO:0006218	K00757-ko00240 Pyrimidine metabolism;ko00983 Drug metabolism - other enzymes	KOG3728-Uridine phosphorylase[F]
LOC112442711	14.43546071	1.819721286	2.987827748	9.94E-13	6.61E-11	down	LOC112442711	-	-	-	-
UBASH3B	11.77816071	25.69314271	-1.125269103	4.20E-05	0.000291303	up	UBASH3B	-	GO:0006469;GO:0009968;GO:0045671;GO:0045779;GO:0051279;GO:0090331;GO:0004725;GO:0005634;GO:0005737	-	KOG3734-Predicted phosphoglycerate mutase[G]
IL18R1	9.067369714	26.22196371	-1.532019714	5.25E-09	1.21E-07	up	IL18R1	-	GO:0006955;GO:0007165;GO:0016021;GO:0030101;GO:0032729;GO:0042008;GO:0042346;GO:0045063;GO:0004872;GO:0004908;GO:0005886	K05173-ko04668 TNF signaling pathway;ko04060 Cytokine-cytokine receptor interaction;ko05321 Inflammatiory bowel disease (IBD)	-
MANF	28.75369614	59.06743629	-1.038615577	4.57E-12	2.49E-10	up	MANF	-	GO:0005576;GO:0006986	-	KOG4154-Arginine-rich protein[R]
CPLANE1	12.02435257	5.318365571	1.176904364	1.46E-05	0.000117573	down	CPLANE1	-	GO:0016021;GO:0021549;GO:0035869;GO:0042733;GO:0060021;GO:0060976;GO:1904491;GO:0001736;GO:0001822;GO:0003281	-	-
LOC104973551	11.33043157	4.832691286	1.229304071	1.65E-06	1.76E-05	down	LOC104973551	-	-	-	-
ZNF260	6.709429429	2.813092143	1.254033276	3.90E-09	9.36E-08	down	ZNF260	-	GO:0005654;GO:0005737;GO:0006351;GO:0006355;GO:0007275;GO:0046872;GO:0003676;GO:0003677;GO:0003700	-	KOG2462-C2H2-type Zn-finger protein[K]
LOC104976009	30.22306529	10.07945314	1.584232621	0.000229055	0.00124142	down	LOC104976009	-	-	-	-
RAD50	18.23229143	8.461606	1.107492474	6.74E-10	2.02E-08	down	RAD50	-	GO:0000790;GO:0000794;GO:0003677;GO:0003691;GO:0004003;GO:0004017;GO:0005524;GO:0016887;GO:0005654;GO:0030674;GO:0006260;GO:0030870;GO:0006281;GO:0031860;GO:0031954;GO:0032206;GO:0032508;GO:0033674;GO:0035861;GO:0043047;GO:0000014;GO:0000019;GO:0000722;GO:0000723;GO:0000724;GO:0000729;GO:0000731;GO:0000732;GO:0000784;GO:0006302;GO:0006303;GO:0006310;GO:0006974;GO:0007004;GO:0007131;GO:0008408;GO:…	K10866-ko03440 Homologous recombination;ko03450 Non-homologous end-joining	KOG0962-DNA repair protein RAD50, ABC-type ATPase/SMC superfamily[L]
CYTB	10034.51116	4630.433175	1.115751268	7.36E-06	6.43E-05	down	-	-	-	-	-
MPP1	85.17515343	171.5688324	-1.010282947	1.39E-19	4.78E-17	up	MPP1	-	GO:0090022;GO:0016020;GO:0030863;GO:0032420;GO:0016021	K06091-ko04390 Hippo signaling pathway;ko04391 Hippo signaling pathway -fly;ko04530 Tight junction	KOG0609-Calcium/calmodulin-dependent serine protein kinase/membrane-associated guanylate kinase[T]
HBEGF	3.861232857	12.04740943	-1.641589489	1.04E-07	1.63E-06	up	HBEGF	-	GO:0007173;GO:0008016;GO:0008083;GO:0008201;GO:0008284;GO:0009986;GO:0035313;GO:0048661;GO:0051549;GO:0051897;GO:0060326;GO:0005154;GO:0090303;GO:0005615;GO:0005887	K08523-ko04012 ErbB signaling pathway;ko04912 GnRH signaling pathway;ko04915 Estrogen signaling pathway;ko05205 Proteoglycans in cancer;ko05219 Bladder cancer;ko05120 Epithelial cell signaling in Helicobacter pylori infection;ko01522 Endocrine resistance	-
PLXNA3	21.41641829	8.969288	1.255651851	8.54E-09	1.84E-07	down	PLXNA3	-	GO:1990138;GO:0017154;GO:0021612;GO:0021637;GO:0021766;GO:0021785;GO:0021860;GO:0030054;GO:0030334;GO:0048841;GO:0048843;GO:0050919;GO:0002116;GO:0051495;GO:0005634;GO:1902287;GO:0005887	K06820-ko04360 Axon guidance	KOG3610-Plexins (functional semaphorin receptors)[T]
LOC101905776	4.923229143	27.50852529	-2.482202006	4.22E-10	1.35E-08	up	LOC101905776	-	-	-	-
LOC112448824	5.817495	1.068208857	2.445204314	3.95E-07	5.06E-06	down	LOC112448824	-	-	-	-
GLUL	271.4074903	568.3189044	-1.066240169	4.61E-11	1.89E-09	up	GLUL	-	GO:0005634;GO:0005739;GO:0006542;GO:0008283;GO:0009267;GO:0009749;GO:0043209;GO:0044297;GO:0070062;GO:0097386;GO:0004351;GO:0004356;GO:0005524	K01915-ko01230 Biosynthesis of amino acids;ko00630 Glyoxylate and dicarboxylate metabolism;ko00910 Nitrogen metabolism;ko00250 Alanine, aspartate and glutamate metabolism;ko00220 Arginine biosynthesis;ko02020 Two-component system;ko04724 Glutamatergic synapse;ko04727 GABAergic synapse	KOG0683-Glutamine synthetase[E]
LOC112448823	9.287714286	2.349775429	1.982800709	2.44E-10	8.20E-09	down	LOC112448823	-	-	-	-
ETV5	1.166317429	7.488250571	-2.682668221	2.70E-08	5.06E-07	up	ETV5	-	GO:0050807;GO:0003700;GO:0060252;GO:0005634;GO:0060762;GO:0005654;GO:0005886;GO:0007274;GO:0007626;GO:0030154;GO:0071340;GO:0034599;GO:0043565;GO:0044212;GO:0045666;GO:0000977;GO:0045944;GO:0001228;GO:0048133;GO:0003677	K15593-ko05202 Transcriptional misregulation in cancers	KOG3806-Predicted transcription factor[K]
LUZP6	416.2613306	180.6913474	1.20396212	5.58E-15	6.87E-13	down	LUZP6	-	-	-	-
ASS1	36.03858786	79.76376143	-1.146190963	1.18E-10	4.37E-09	up	ASS1	-	GO:0004055;GO:0005524;GO:0005737;GO:0006526;GO:0006531;GO:0016597;GO:0045429;GO:0070062;GO:0071499;GO:1903038;GO:0000050;GO:0000052;GO:0000053	K01940-ko01230 Biosynthesis of amino acids;ko00250 Alanine, aspartate and glutamate metabolism;ko00220 Arginine biosynthesis	KOG1706-Argininosuccinate synthase[E]
LOC104974034	10.67188429	4.124239143	1.371615034	8.60E-09	1.85E-07	down	LOC104974034	-	-	-	-
LOC112441500	6.669448429	2.785681143	1.259537321	0.00056275	0.002662426	down	LOC112441500	-	GO:0005634;GO:0006351;GO:0006355;GO:0046872;GO:0003676;GO:0003677;GO:0003700	-	KOG2462-C2H2-type Zn-finger protein[K]
LOC107132537	10.82308029	3.645965143	1.56973848	7.79E-13	5.29E-11	down	LOC107132537	-	-	-	-
XPA	24.90591314	10.81356614	1.203645927	3.40E-15	4.54E-13	down	XPA	-	GO:0046872;GO:0006979;GO:0003684;GO:0070911;GO:0008630;GO:0005634;GO:0070914;GO:0009636;GO:0005654;GO:1901255;GO:0005662;GO:0005737;GO:0005794;GO:0006281;GO:0010996;GO:0006283;GO:0019904;GO:0006284;GO:0033683;GO:0006293;GO:0035264;GO:0006294;GO:0000110;GO:0042803;GO:0006295;GO:0000715;GO:0045171;GO:0006296;GO:0000717	K10847-ko03420 Nucleotide excision repair;ko01524 Platinum drug resistance	KOG4017-DNA excision repair protein XPA/XPAC/RAD14[L]
LOC112442073	8.23959	22.72720557	-1.463775852	0.001080569	0.004641398	up	LOC112442073	-	-	-	-
LOC112442076	5.347503143	1.1725	2.189277503	6.23E-06	5.60E-05	down	LOC112442076	-	-	-	-
LOC112445030	44.46306386	20.40595557	1.123617094	0.013435903	0.038836168	down	LOC112445030	-	GO:0005829;GO:0005886;GO:0005925;GO:0007517;GO:0008270;GO:0009887;GO:0010972;GO:0030154;GO:0030308;GO:0043268;GO:0044325;GO:0003254;GO:1901016;GO:0005634;GO:2000134;GO:0005737	K14365-ko04630 Jak-STAT signaling pathway	KOG1703-Adaptor protein Enigma and related PDZ-LIM proteins[TZ]
LOC112448784	7.288320857	24.849282	-1.769545789	3.01E-07	4.03E-06	up	LOC112448784	-	-	-	-
IGLL1	166.2467533	490.2358879	-1.560149935	1.70E-08	3.35E-07	up	IGLL1	-	GO:0006958;GO:0009897;GO:0034987;GO:0042571;GO:0042742;GO:0045087;GO:0050853;GO:0050871;GO:0070062;GO:0072562;GO:0003823;GO:0006910;GO:0006911	-	-
MYO1E	11.226121	3.666393714	1.614425892	5.42E-05	0.000362925	down	MYO1E	-	GO:0070062;GO:0030048;GO:0003094;GO:0072015;GO:0030136;GO:0003774;GO:0032836;GO:0005516;GO:0005524;GO:0005737;GO:0005856;GO:0005903;GO:0035091;GO:0005911;GO:0035166;GO:0005912;GO:0042623;GO:0006807;GO:0045334;GO:0006897;GO:0000146;GO:0048008;GO:0015629;GO:0001570;GO:0051015;GO:0016459;GO:0001701	K12559-ko04666 Fc gamma R-mediated phagocytosis	KOG0162-Myosin class I heavy chain[Z]
LGALSL	49.93853514	22.891664	1.125331167	0.004943731	0.016737252	down	LGALSL	-	GO:0005622;GO:0030246	-	KOG3587-Galectin, galactose-binding lectin[W]
NEMF	29.67052786	13.46474757	1.13984341	1.82E-12	1.12E-10	down	NEMF	-	GO:0005634;GO:0051168;GO:0005622	-	KOG2030-Predicted RNA-binding protein[R]
NMI	131.6855983	64.49318957	1.029878848	3.52E-06	3.40E-05	down	NMI	-	GO:0045358;GO:0045824;GO:1902524;GO:0005654;GO:0005737;GO:0045355	-	-
SLC39A10	18.825684	8.839256571	1.090705342	2.22E-07	3.12E-06	down	SLC39A10	-	GO:0005887;GO:0006882;GO:0030890;GO:0050861;GO:0071578;GO:1903615;GO:0002903;GO:0005385;GO:0005886	-	KOG2693-Putative zinc transporter[P]
PIKFYVE	20.47684386	8.028492714	1.350792303	1.78E-13	1.47E-11	down	PIKFYVE	-	GO:0042147;GO:0005829;GO:0043813;GO:0005911;GO:0045121;GO:0006661;GO:0008270;GO:0010008;GO:0012506;GO:0016308;GO:0048471;GO:0031410;GO:1904562;GO:0031901;GO:2000785;GO:0031902;GO:0032288;GO:0000139;GO:0034504;GO:0000285;GO:0035556;GO:0005524;GO:0005622;GO:0016307;GO:0046872	K00921-ko00562 Inositol phosphate metabolism;ko04070 Phosphatidylinositol signaling system;ko04145 Phagosome;ko04810 Regulation of actin cytoskeleton	KOG0230-Phosphatidylinositol-4-phosphate 5-kinase and related FYVE finger-containing proteins[T]
LOC112446156	5.741689714	1.557766857	1.881996039	0.012024207	0.035400106	down	LOC112446156	-	-	-	-
SINHCAF	36.662733	15.46520343	1.245288524	5.18E-13	3.70E-11	down	SINHCAF	-	GO:0016580;GO:0030336	-	-
IL2RA	29.52823414	63.96877671	-1.115272812	1.92E-11	9.15E-10	up	IL2RA	-	GO:0006954;GO:0006955;GO:0007219;GO:0009897;GO:0016021;GO:0019976;GO:0042104;GO:0042130;GO:0046013;GO:0050728;GO:0002664;GO:0004911;GO:0006924	K05068-ko04630 Jak-STAT signaling pathway;ko04151 PI3K-Akt signaling pathway;ko04060 Cytokine-cytokine receptor interaction;ko04144 Endocytosis;ko04640 Hematopoietic cell lineage;ko05166 HTLV-I infection;ko05162 Measles	-
MMP28	9.622782571	3.900258571	1.302884359	0.007513721	0.023936514	down	MMP28	-	GO:0005737;GO:0008270;GO:0010760;GO:0004222;GO:0005509;GO:0005578	K07996-ko05206 MicroRNAs in cancer	KOG1565-Gelatinase A and related matrix metalloproteases[OW]
B3GNT5	105.5284283	42.759442	1.303316767	9.06E-09	1.93E-07	down	B3GNT5	-	GO:0007417;GO:0008378;GO:0008457;GO:0016021;GO:0047256;GO:0000139;GO:0005622;GO:0006486	K03766-ko00601 Glycosphingolipid biosynthesis - lacto and neolacto series	KOG2287-Galactosyltransferases[G]
FN1	4.544673714	11.70177629	-1.364478917	0.004220336	0.014702686	up	FN1	-	GO:1904237;GO:0033622;GO:0005578;GO:2001202;GO:0034446;GO:0005605;GO:0035987;GO:0005793;GO:0006953;GO:0007044;GO:0007155;GO:0007161;GO:0042060;GO:0008201;GO:0045773;GO:0008360;GO:0048146;GO:0010628;GO:0070062;GO:0016324;GO:0001525;GO:0070372;GO:0016504;GO:0005576;GO:0072562;GO:0018149;GO:0005577;GO:0005615;GO:0031012;GO:0031093;GO:0008284;GO:0035924;GO:0036120;GO:0071333;GO:0071347;GO:0042802;GO:…	K05717-ko04151 PI3K-Akt signaling pathway;ko04512 ECM-receptor interaction;ko04810 Regulation of actin cytoskeleton;ko04510 Focal adhesion;ko05200 Pathways in cancer;ko05205 Proteoglycans in cancer;ko05222 Small cell lung cancer;ko04933 AGE-RAGE signaling pathway in diabetic complications;ko05100 Bacterial invasion of epithelial cells;ko05146 Amoebiasis	KOG4221-Receptor mediating netrin-dependent axon guidance[T]
LOC619000	10.20726886	4.990704	1.032281653	1.03E-11	5.08E-10	down	LOC619000	-	GO:0005813	-	-
U2SURP	44.13637386	17.29739357	1.351413442	3.69E-16	6.95E-14	down	U2SURP	-	GO:0006396;GO:0000166;GO:0005634;GO:0005654;GO:0003723	K12842-ko03040 Spliceosome	KOG0151-Predicted splicing regulator, contains RRM, SWAP and RPR domains[R]
COQ2	55.09594571	21.19482714	1.37823396	3.67E-13	2.73E-11	down	COQ2	-	GO:0008299;GO:0031305;GO:0047293;GO:0002083;GO:0006071;GO:0006744	K06125-ko00130 Ubiquinone and other terpenoid-quinone biosynthesis	KOG1381-Para-hydroxybenzoate-polyprenyl transferase[H]
HBA	2.687611143	147.189062	-5.775202238	1.65E-15	2.48E-13	up	HBA	-	GO:0019825;GO:0020037;GO:0005344;GO:0005506;GO:0005833	K13822-ko05144 Malaria;ko05143 African trypanosomiasis	-
LOC112441875	8.884723286	4.041370857	1.136482098	0.00024642	0.001322106	down	LOC112441875	-	-	-	-
FAM118A	25.96997371	10.39410443	1.321079095	6.97E-05	0.000450274	down	FAM118A	-	GO:0016021	-	-
ACTR6	22.73551186	11.00521314	1.046760398	3.28E-07	4.31E-06	down	ACTR6	-	GO:0006338;GO:0005634;GO:0005737;GO:0005856	K05692-ko04015 Rap1 signaling pathway;ko04390 Hippo signaling pathway;ko04391 Hippo signaling pathway -fly;ko04145 Phagosome;ko04810 Regulation of actin cytoskeleton;ko04210 Apoptosis;ko04510 Focal adhesion;ko04520 Adherens junction;ko04530 Tight junction;ko04611 Platelet activation;ko04670 Leukocyte transendothelial migration;ko04921 Oxytocin signaling pathway;ko04919 Thyroid hormone signaling p…	KOG0680-Actin-related protein - Arp6p[Z]
GGCT	12.28366843	5.620479143	1.127976446	2.95E-05	0.000215121	down	GGCT	-	GO:0006750;GO:0042803;GO:0001836;GO:0003839;GO:0005829	K00682-ko00480 Glutathione metabolism	KOG4059-Uncharacterized conserved protein[S]
LARP7	34.46083686	16.27682657	1.082138286	9.98E-12	4.97E-10	down	LARP7	-	GO:0005737;GO:0005794;GO:0006396;GO:0030529;GO:0000166;GO:0005634;GO:0005654	K11090-ko05322 Systemic lupus erythematosus	KOG1855-Predicted RNA-binding protein[R]
CDKN1A	14.69879286	124.619779	-3.08376348	1.19E-22	6.04E-20	up	CDKN1A	-	GO:0006977;GO:0007050;GO:0007265;GO:0007346;GO:0008285;GO:0009636;GO:0010165;GO:0042493;GO:0010243;GO:0042771;GO:0010629;GO:0043066;GO:0016301;GO:0043068;GO:0045736;GO:0046685;GO:0046872;GO:0090400;GO:0048146;GO:0097193;GO:0048471;GO:2000134;GO:0050821;GO:2000278;GO:2000379;GO:0000079;GO:0000082;GO:0000086;GO:0000307;GO:0004861;GO:0005634;GO:0005654;GO:0005829;GO:0006974;GO:0019912;GO:0030308;GO:…	K06625-ko04012 ErbB signaling pathway;ko04630 Jak-STAT signaling pathway;ko04066 HIF-1 signaling pathway;ko04068 FoxO signaling pathway;ko04151 PI3K-Akt signaling pathway;ko04110 Cell cycle;ko04115 p53 signaling pathway;ko04921 Oxytocin signaling pathway;ko05200 Pathways in cancer;ko05202 Transcriptional misregulation in cancers;ko05206 MicroRNAs in cancer;ko05205 Proteoglycans in cancer;ko05203 …	KOG4743-Cyclin-dependent kinase inhibitor[T]
S100A9	613.4652406	1826.903163	-1.574346658	8.66E-06	7.43E-05	up	S100A9	-	GO:2001244;GO:0030593;GO:0005576;GO:0031532;GO:0005615;GO:0035606;GO:0005634;GO:0005737;GO:0005856;GO:0005886;GO:0006417;GO:0045087;GO:0006914;GO:0045113;GO:0006919;GO:0050544;GO:0008270;GO:0050729;GO:0014002;GO:0002523;GO:0070062;GO:0016209;GO:0002793;GO:0070488;GO:0030194;GO:0005509;GO:0050727	-	-
EIF1	447.6968123	1029.091544	-1.200777373	7.22E-15	8.78E-13	up	EIF1	-	GO:0006446;GO:0003743;GO:0005634;GO:0005737	K03113-ko03013 RNA transport	KOG1770-Translation initiation factor 1 (eIF-1/SUI1)[J]
LOC107131906	4.049411286	8.382285143	-1.049631419	0.001887715	0.007487339	up	LOC107131906	-	-	-	-
C9H6orf203	6.919678143	2.982115714	1.214368696	1.85E-07	2.67E-06	down	C9H6orf203	-	GO:0005739	-	-
LOC104970589	18.31104429	7.624943857	1.263915451	2.00E-14	2.16E-12	down	LOC104970589	-	-	-	-
NUDT12	11.75633471	5.464271	1.105337399	3.45E-06	3.35E-05	down	NUDT12	-	GO:0005782;GO:0006742;GO:0006769;GO:0016787;GO:0019677;GO:0035529;GO:0046872;GO:0000210;GO:0005634;GO:0005777	K03426-ko00760 Nicotinate and nicotinamide metabolism;ko04146 Peroxisome	KOG3084-NADH pyrophosphatase I of the Nudix family of hydrolases[L]
STX7	139.0526471	61.46427	1.177811308	6.16E-14	5.77E-12	down	STX7	-	GO:1902685;GO:0042582;GO:0005484;GO:1903076;GO:0048278;GO:0005765;GO:0048471;GO:0005769;GO:0005770;GO:0006886;GO:0006906;GO:0012505;GO:0051640;GO:0016021;GO:0055037;GO:0016192;GO:0061025;GO:0019869;GO:0070062;GO:0030139;GO:0000149;GO:0070820;GO:0031201;GO:0001772;GO:0070925;GO:0031901;GO:0001916	K08488-ko04130 SNARE interactions in vesicular transport;ko04145 Phagosome	KOG0811-SNARE protein PEP12/VAM3/Syntaxin 7/Syntaxin 17[U]
LOC104975665	10.99253257	4.846410286	1.181535357	0.0008957	0.003954291	down	LOC104975665	-	-	-	-
NKTR	64.45696029	29.27555457	1.138639654	6.59E-12	3.41E-10	down	NKTR	-	GO:0016020;GO:0003755;GO:0006457;GO:0016018	-	KOG0546-HSP90 co-chaperone CPR7/Cyclophilin[O]
BRCA2	9.611098143	4.610588143	1.059750482	2.76E-07	3.74E-06	down	BRCA2	-	GO:0003697;GO:0005634;GO:0005654;GO:0005737;GO:0005813;GO:0006289;GO:0006302;GO:0030097;GO:0006355;GO:0030141;GO:0006978;GO:0030879;GO:0007141;GO:0031052;GO:0031619;GO:0032355;GO:0032465;GO:0051298;GO:0033593;GO:0070200;GO:0033600;GO:1990426;GO:0035264;GO:0000722;GO:0000724;GO:0000731;GO:0000732;GO:0000784;GO:0000910;GO:0001556;GO:0001833;GO:0002020;GO:0007283;GO:0007420;GO:0007569;GO:0007584;GO:…	K08775-ko03440 Homologous recombination;ko03460 Fanconi anemia pathway;ko05200 Pathways in cancer;ko05212 Pancreatic cancer;ko05224 Breast cancer	KOG4751-DNA recombinational repair protein BRCA2[L]
KIF22	7.116132429	16.53163543	-1.21606419	3.14E-22	1.55E-19	up	KIF22	-	GO:0005524;GO:0005634;GO:0005737;GO:0005871;GO:0005874;GO:0005925;GO:0006281;GO:0007018;GO:0007062;GO:0007080;GO:0016887;GO:0000785;GO:0072686;GO:0003677;GO:0003777	-	KOG0242-Kinesin-like protein[Z]
LOC112447662	10.438379	1.459181286	2.838666653	7.97E-11	3.08E-09	down	LOC112447662	-	-	-	-
KYNU	35.03403529	12.25931857	1.51487838	7.62E-13	5.19E-11	down	KYNU	-	GO:0005829;GO:0006569;GO:0019441;GO:0019442;GO:0019805;GO:0030170;GO:0030429;GO:0034341;GO:0034354;GO:0034516;GO:0042803;GO:0005654;GO:0043420;GO:0005737;GO:0097053;GO:0005739	K01556-ko00380 Tryptophan metabolism	KOG3846-L-kynurenine hydrolase[E]
LOC508459	23.42576686	55.19430157	-1.23642305	8.15E-09	1.77E-07	up	LOC508459	-	GO:0005887;GO:0007155;GO:0007166;GO:0007186;GO:0009897;GO:0016021;GO:0002250;GO:0004930;GO:0005509;GO:0005886;GO:0071944	K19559-ko04350 TGF-beta signaling pathway	KOG4193-G protein-coupled receptors[T]
ZBTB32	105.5132501	30.35846971	1.797253206	1.45E-07	2.16E-06	down	ZBTB32	-	GO:0003677;GO:0003714;GO:0006351;GO:0006355;GO:0008270;GO:0030097;GO:0042098;GO:0046872;GO:0000228;GO:0001817;GO:0003676;GO:0005634;GO:0005654;GO:0006366;GO:0036297;GO:0042769;GO:0000122	K10055-ko05200 Pathways in cancer;ko05202 Transcriptional misregulation in cancers;ko05221 Acute myeloid leukemia	KOG3576-Ovo and related transcription factors[K]
NSUN3	10.45618129	4.590839143	1.187526272	2.05E-11	9.61E-10	down	NSUN3	-	GO:0031167;GO:0003723;GO:0005762;GO:0008168	-	KOG2198-tRNA cytosine-5-methylases and related enzymes of the NOL1/NOP2/sun superfamily[J]
CSKMT	8.249837143	19.19063414	-1.21796484	4.93E-06	4.54E-05	up	CSKMT	-	GO:0005739;GO:0008168	-	KOG2352-Predicted spermine/spermidine synthase[E]
CRIP3	23.69331229	4.944832286	2.260486404	2.05E-12	1.22E-10	down	CRIP3	-	GO:0005737;GO:0008270	K09851-ko04391 Hippo signaling pathway -fly;ko04392 Hippo signaling pathway - multiple species	KOG1700-Regulatory protein MLP and related LIM proteins[TZ]
NEMP2	25.85515414	8.935426714	1.532843373	2.50E-15	3.53E-13	down	NEMP2	-	GO:0005637;GO:0016021	-	KOG3817-Uncharacterized conserved protein[S]
GCC2	12.55576986	5.482360286	1.195481444	3.58E-11	1.53E-09	down	GCC2	-	GO:0005829;GO:0006622;GO:0016020;GO:0031023;GO:0034067;GO:0034453;GO:0034499;GO:0042147;GO:0042802;GO:0070861;GO:0071955;GO:0000042;GO:0090161;GO:0005794;GO:0005802	-	-
LOC112443201	43.35605429	166.885568	-1.944553826	0.00012909	0.000764785	up	LOC112443201	-	-	-	-
CXHXorf57	10.75698643	4.730621286	1.185172389	0.00015529	0.000890888	down	CXHXorf57	-	-	-	-
LOC112443200	61.06046686	203.611873	-1.737511165	3.90E-10	1.26E-08	up	LOC112443200	-	-	-	-
PRAG1	28.86557986	14.20755757	1.022691645	0.001481394	0.006088131	down	PRAG1	-	GO:0004672;GO:0004715;GO:0005524	K05688-ko05012 Parkinson's disease	-
ZNF354A	26.70542	13.14054514	1.023107446	5.63E-08	9.60E-07	down	ZNF354A	-	GO:0003676;GO:0003677;GO:0003700;GO:0005634;GO:0005730;GO:0006351;GO:0006355;GO:0006357;GO:0007576;GO:0007605;GO:0046872;GO:0000122;GO:0051593;GO:0001666;GO:0001822;GO:0005622;GO:0003682	-	KOG2462-C2H2-type Zn-finger protein[K]
CPB2	14.66943971	5.542541286	1.404194253	0.002307652	0.008849683	down	CPB2	-	GO:0008270;GO:0042730;GO:0070062;GO:0004181;GO:0005615;GO:0007596	K01300-ko04610 Complement and coagulation cascades;ko04972 Pancreatic secretion;ko04974 Protein digestion and absorption	KOG2650-Zinc carboxypeptidase[S]
EMILIN2	34.37169729	69.41409471	-1.014007541	1.08E-15	1.78E-13	up	EMILIN2	-	GO:0007155;GO:0030023;GO:0031012;GO:0005576;GO:0005578;GO:0005581	-	-
LOC112441987	183.7212603	628.908212	-1.775330889	2.12E-07	2.99E-06	up	LOC112441987	-	-	-	-
LOC112441982	164.7358281	500.8421434	-1.604201604	3.60E-13	2.70E-11	up	LOC112441982	-	-	-	-
CR2	45.02701429	15.28549186	1.558627841	8.14E-07	9.48E-06	down	CR2	-	GO:0004875;GO:0004888;GO:0005886;GO:0006955;GO:0006958;GO:0016021;GO:0030183;GO:0042100;GO:0042803;GO:0043235;GO:0045087;GO:0001618;GO:0070062;GO:0001848;GO:0003677	K04012-ko04640 Hematopoietic cell lineage;ko04610 Complement and coagulation cascades;ko04662 B cell receptor signaling pathway;ko05169 Epstein-Barr virus infection	-
CELA1	8.360164571	3.724069429	1.166651373	1.61E-07	2.36E-06	down	CELA1	-	GO:0006954;GO:0009791;GO:0016055;GO:0031017;GO:0035264;GO:0042127;GO:0045595;GO:0045766;GO:0045944;GO:0046872;GO:0048771;GO:0000122;GO:0060309;GO:0004252;GO:0061113;GO:0005615	K01346-ko04972 Pancreatic secretion;ko04974 Protein digestion and absorption	KOG3627-Trypsin[E]
LOC112445667	68.79959914	222.6712396	-1.694443166	5.60E-08	9.56E-07	up	LOC112445667	-	-	-	-
MIR568	11.31412271	3.029411	1.901015497	0.000532745	0.002542383	down	MIR568	-	-	-	-
DNASE2	154.7375497	64.66247743	1.258822646	4.50E-07	5.67E-06	down	DNASE2	-	GO:0005764;GO:0006309;GO:0007275;GO:0030218;GO:0070062;GO:0000737;GO:0004531;GO:0005622	K01158-ko04142 Lysosome	KOG3825-Deoxyribonuclease II[L]
LOC781224	66.04824471	25.41655786	1.377751561	4.55E-10	1.44E-08	down	LOC781224	-	GO:0000980;GO:0003677;GO:0005634;GO:0006336;GO:0030307;GO:0070062;GO:0000786;GO:0000788;GO:0000979	K11253-ko05202 Transcriptional misregulation in cancers;ko05322 Systemic lupus erythematosus;ko05034 Alcoholism	KOG1745-Histones H3 and H4[B]
GPR180	6.105992286	2.732094857	1.160218193	0.000268478	0.001420227	down	GPR180	-	GO:0070062;GO:0007186;GO:0016021;GO:0019236	-	KOG4290-Predicted membrane protein[S]
GPR183	244.745466	93.79646186	1.383676725	1.39E-31	2.42E-28	down	GPR183	-	GO:0004930;GO:0005886;GO:0006959;GO:0007186;GO:0008142;GO:0016021;GO:0030890;GO:0070374;GO:0002250;GO:0002312;GO:0002313	K04323-ko04020 Calcium signaling pathway;ko04080 Neuroactive ligand-receptor interaction	KOG4219-G protein-coupled receptor[T]
PARP14	87.91385114	34.03554857	1.369048122	2.21E-08	4.24E-07	down	PARP14	-	GO:0005737;GO:0006351;GO:0006355;GO:0016020;GO:0000166;GO:0003950;GO:0005634	K11251-ko05322 Systemic lupus erythematosus;ko05034 Alcoholism	KOG2633-Hismacro and SEC14 domain-containing proteins[BK]
LOC100847284	9.223983429	4.226478857	1.125933688	6.41E-07	7.74E-06	down	LOC100847284	-	-	-	-
RAB20	7.270159286	31.529547	-2.116645564	1.01E-13	8.77E-12	up	RAB20	-	GO:0015031;GO:0030670;GO:0043231;GO:0045335;GO:0090383;GO:0090385;GO:2000785;GO:0005525;GO:0005794;GO:0007264	K07899-ko05162 Measles	KOG0092-GTPase Rab5/YPT51 and related small G protein superfamily GTPases[U]
ZPBP2	37.65736386	15.38921486	1.291012381	3.79E-07	4.88E-06	down	ZPBP2	-	GO:0005576;GO:0005634;GO:0007339;GO:0044297;GO:0001669;GO:0001675;GO:0002199	-	-
RABGAP1L	178.5071999	78.13017671	1.192030482	0.000749034	0.003411045	down	RABGAP1L	-	GO:0005794;GO:0032880;GO:0005096;GO:0005634;GO:0005769;GO:0012505;GO:0016021;GO:0017137;GO:0031338;GO:0090630;GO:0005622;GO:0006886	-	-
CEP95	87.87292571	42.70997157	1.040845791	6.99E-08	1.15E-06	down	CEP95	-	GO:0000922;GO:0005737;GO:0005813	-	-
TPM2	35.253686	16.17791971	1.123748002	7.67E-19	2.27E-16	down	TPM2	-	GO:0005737;GO:0005856;GO:0043462	K10374-ko04260 Cardiac muscle contraction;ko04261 Adrenergic signaling in cardiomyocytes;ko05410 Hypertrophic cardiomyopathy (HCM);ko05414 Dilated cardiomyopathy (DCM)	KOG1003-Actin filament-coating protein tropomyosin[Z]
FBXW7	17.84512057	8.665506857	1.042173607	1.49E-12	9.36E-11	down	FBXW7	-	GO:0010868;GO:0010883;GO:0016032;GO:0016567;GO:0019005;GO:0030332;GO:0030674;GO:0055088;GO:0031146;GO:0070374;GO:0031398;GO:0097027;GO:0031625;GO:1901800;GO:1902806;GO:1903146;GO:1903378;GO:1903955;GO:1990452;GO:2000060;GO:0000209;GO:0001944;GO:0004842;GO:0005654;GO:0005730;GO:0005737;GO:0005829;GO:0006974;GO:0007062;GO:0032876;GO:0032880;GO:0034644;GO:0042802;GO:0043234;GO:0045741;GO:0045746;GO:…	K10260-ko04120 Ubiquitin mediated proteolysis	KOG0274-Cdc4 and related F-box and WD-40 proteins[R]
PER1	6.292432	24.05200871	-1.93446776	4.03E-09	9.60E-08	up	PER1	-	GO:0070932;GO:0043124;GO:0002028;GO:0097167;GO:0043153;GO:0005634;GO:1900015;GO:0043966;GO:0005737;GO:1900744;GO:0006351;GO:0007623;GO:0009649;GO:0010608;GO:0043967;GO:0019900;GO:2000323;GO:0045892;GO:0031490;GO:0045944;GO:0031625;GO:0046329;GO:0032922;GO:0000122;GO:0051591;GO:0042634;GO:0000978;GO:0070888;GO:0042752;GO:0000989	-	KOG3753-Circadian clock protein period[T]
LOC112443669	22.81944871	7.192281714	1.665742503	0.000100462	0.000615199	down	LOC112443669	-	-	-	-
FSCN1	13.74667143	77.22340829	-2.489955898	1.50E-13	1.26E-11	up	FSCN1	-	GO:0071437;GO:0032956;GO:0016477;GO:0003779;GO:0071803;GO:0035089;GO:0030027;GO:0005737;GO:0090091;GO:0043209;GO:0030035;GO:0005829;GO:0044393;GO:0005856;GO:0005902;GO:0005911;GO:0007043;GO:0030036;GO:0007163;GO:0048870;GO:0030175;GO:0008144;GO:0051015;GO:0030426;GO:0008283;GO:0051017;GO:0031253;GO:0009653;GO:0001725;GO:0051491;GO:0031941;GO:0010592;GO:0001726;GO:0070062;GO:0032534;GO:0015629;GO:…	-	-
LOC104970076	11.22388271	3.475355429	1.691339402	0.000350472	0.001783741	down	LOC104970076	-	-	-	-
CACNB1	7.032161714	2.517638	1.481897388	7.29E-05	0.000467373	down	CACNB1	-	GO:0007268;GO:0007528;GO:0008331;GO:0042383;GO:1901385;GO:0005245;GO:0005262;GO:0005891	K04862-ko04010 MAPK signaling pathway;ko04921 Oxytocin signaling pathway;ko04260 Cardiac muscle contraction;ko04261 Adrenergic signaling in cardiomyocytes;ko05410 Hypertrophic cardiomyopathy (HCM);ko05412 Arrhythmogenic right ventricular cardiomyopathy (ARVC);ko05414 Dilated cardiomyopathy (DCM)	KOG3812-L-type voltage-dependent Ca2+ channel, beta subunit[PT]
ZNF518A	17.90535714	8.535890714	1.068777685	1.36E-08	2.77E-07	down	ZNF518A	-	GO:0006351;GO:0046872;GO:0000981;GO:0003677;GO:0005634	K09222-ko04550 Signaling pathways regulating pluripotency of stem cells;ko05016 Huntington's disease	-
ZNF557	19.55362343	7.788856286	1.32795257	7.25E-05	0.000465497	down	ZNF557	-	GO:0005634;GO:0006351;GO:0006355;GO:0046872;GO:0003676;GO:0003677;GO:0005622	-	KOG2462-C2H2-type Zn-finger protein[K]
PPWD1	50.52051971	22.67128029	1.156003616	1.92E-10	6.64E-09	down	PPWD1	-	GO:0008380;GO:0071013;GO:0003755;GO:0006397;GO:0006457	K12733-ko03040 Spliceosome	KOG0882-Cyclophilin-related peptidyl-prolyl cis-trans isomerase[O]
B3GALT2	11.27448529	3.875568	1.5405819	3.99E-12	2.20E-10	down	B3GALT2	-	GO:0009312;GO:0016021;GO:0000139;GO:0006486;GO:0008499	K07820-ko00601 Glycosphingolipid biosynthesis - lacto and neolacto series	KOG2287-Galactosyltransferases[G]
LOC112445780	3.222346571	11.071523	-1.78067012	4.21E-08	7.47E-07	up	LOC112445780	-	-	-	-
LOC786372	55.60570443	25.89961786	1.102302081	0.00191234	0.00756315	down	LOC786372	-	-	-	-
FCGRT	55.87338471	143.6483817	-1.362308616	1.27E-20	5.18E-18	up	FCGRT	-	GO:0016021;GO:0019770;GO:0019882;GO:0030881;GO:0003823;GO:0005886;GO:0006955	K06751-ko04514 Cell adhesion molecules (CAMs);ko04144 Endocytosis;ko04145 Phagosome;ko04650 Natural killer cell mediated cytotoxicity;ko04612 Antigen processing and presentation;ko05203 Viral carcinogenesis;ko05320 Autoimmune thyroid disease;ko05330 Allograft rejection;ko05332 Graft-versus-host disease;ko05416 Viral myocarditis;ko04940 Type I diabetes mellitus;ko05166 HTLV-I infection;ko05168 Her…	-
DNTTIP2	35.53886	17.708141	1.004984638	5.43E-08	9.32E-07	down	DNTTIP2	-	GO:0016740;GO:0005730;GO:0006351;GO:0006355	-	KOG3100-Uncharacterized conserved protein[S]
IRS2	16.93728429	90.293324	-2.414416751	3.67E-31	5.87E-28	up	IRS2	-	GO:0048015;GO:0030879;GO:0005158;GO:0071333;GO:0030890;GO:0005829;GO:0032000;GO:0005886;GO:0007420;GO:0008283;GO:0008284;GO:0008286;GO:0032024;GO:0009749;GO:0032869;GO:0010748;GO:0033673;GO:0010907;GO:0043548;GO:0019216;GO:0002053;GO:0045725;GO:0019901;GO:0002903;GO:0046326;GO:0030335;GO:0004871	K07187-ko04068 FoxO signaling pathway;ko04022 cGMP - PKG signaling pathway;ko04152 AMPK signaling pathway;ko04910 Insulin signaling pathway;ko04923 Regulation of lipolysis in adipocyte;ko04920 Adipocytokine signaling pathway;ko04211 Longevity regulating pathway - mammal;ko04213 Longevity regulating pathway - multiple species;ko05206 MicroRNAs in cancer;ko04930 Type II diabetes mellitus;ko04932 No…	-
LOC112448734	49.82481814	19.66299229	1.341381654	1.25E-08	2.58E-07	down	LOC112448734	-	-	-	-
CA4	3.721555857	9.059480714	-1.283522468	6.68E-05	0.000433459	up	CA4	-	GO:0005802;GO:0008270;GO:0015701;GO:0016324;GO:0030658;GO:0030667;GO:0031362;GO:0031526;GO:0048471;GO:0070062;GO:0004089;GO:0005791;GO:0005793	K18246-ko00910 Nitrogen metabolism;ko04964 Proximal tubule bicarbonate reclamation	KOG0382-Carbonic anhydrase[R]
LOC781710	31.71500243	11.35838586	1.481407625	6.50E-06	5.79E-05	down	LOC781710	-	GO:0005829;GO:0006955;GO:0048471;GO:0060333;GO:0060337;GO:0000139;GO:0003924;GO:0005525	-	KOG2037-Guanylate-binding protein[R]
BIRC3	352.9179599	80.34613914	2.135032245	4.88E-16	8.77E-14	down	BIRC3	-	GO:0045121;GO:0035666;GO:0005737;GO:0050727;GO:0038061;GO:0005829;GO:0051291;GO:0039535;GO:0007166;GO:0060544;GO:0007249;GO:0007283;GO:0008270;GO:0010803;GO:0042981;GO:0010939;GO:0060546;GO:0043027;GO:0016740;GO:0070424;GO:0043066;GO:0016874;GO:1990001;GO:0043123;GO:0031398;GO:0004842;GO:2000116;GO:0043234;GO:0033209;GO:0005634;GO:0045088;GO:0034121;GO:0005654	K16060-ko04120 Ubiquitin mediated proteolysis;ko04064 NF-kappa B signaling pathway;ko04668 TNF signaling pathway;ko04210 Apoptosis;ko04215 Apoptosis - multiple species;ko04510 Focal adhesion;ko04624 Toll and Imd signaling pathway;ko04621 NOD-like receptor signaling pathway;ko05200 Pathways in cancer;ko05222 Small cell lung cancer;ko05145 Toxoplasmosis;ko01524 Platinum drug resistance	KOG1101-Apoptosis inhibitor IAP1 and related BIR domain proteins[DR]
ANKRD12	88.62244086	40.35342743	1.134980848	1.57E-07	2.31E-06	down	ANKRD12	-	GO:0005654;GO:0005737	-	KOG4177-Ankyrin[M]
LOC101905477	4.665947286	19.62018986	-2.072097089	0.007018745	0.022603276	up	LOC101905477	-	-	-	-
HAUS1	20.61549943	9.394797143	1.133795497	1.02E-12	6.71E-11	down	HAUS1	-	GO:0005874;GO:0007067;GO:0051225;GO:0051297;GO:0051301;GO:0070652;GO:0000922;GO:0005737;GO:0005813	-	-
RNPC3	31.41982971	14.43254729	1.12234941	8.25E-08	1.33E-06	down	RNPC3	-	GO:0005689;GO:0030626;GO:0032502;GO:0097157;GO:0000166;GO:0000398;GO:0003676;GO:0005654	-	KOG4206-Spliceosomal protein snRNP-U1A/U2B[A]
LOC112443438	21.94273057	2.247570714	3.287304655	6.24E-19	1.87E-16	down	LOC112443438	-	-	-	-
LOC534913	8.084114	3.837645143	1.074868351	0.000117584	0.000706202	down	LOC534913	-	GO:2001251;GO:0044547;GO:0003690;GO:0044774;GO:0003697;GO:0046975;GO:0004519;GO:0005634;GO:0006303;GO:0008270;GO:0008283;GO:0051568;GO:0010452;GO:0071157;GO:0015074;GO:0090305;GO:0031297;GO:0097676;GO:0035861;GO:0000014;GO:2000373;GO:0042800;GO:0000729;GO:2001034;GO:0042803;GO:0000737	K11433-ko00310 Lysine degradation	-
LOC786126	17.41908729	82.55808243	-2.244740429	2.22E-07	3.12E-06	up	LOC786126	-	GO:0016485;GO:0043231;GO:0004252;GO:0005737;GO:0006955	K01353-ko04210 Apoptosis;ko04650 Natural killer cell mediated cytotoxicity;ko05202 Transcriptional misregulation in cancers;ko05320 Autoimmune thyroid disease;ko05330 Allograft rejection;ko05332 Graft-versus-host disease;ko04940 Type I diabetes mellitus	KOG3627-Trypsin[E]
NEUROD4	5.152406714	1.875438857	1.45801825	3.25E-07	4.29E-06	down	NEUROD4	-	GO:0006351;GO:0006355;GO:0007219;GO:0007405;GO:0010001;GO:0035881;GO:0045165;GO:0045597;GO:0048666;GO:0001764;GO:0003677;GO:0005634	K08033-ko04950 Maturity onset diabetes of the young	KOG3898-Transcription factor NeuroD and related HTH proteins[K]
CA9	5.516258571	2.408294429	1.195678303	3.28E-07	4.31E-06	down	CA9	-	GO:0005886;GO:0006730;GO:0008270;GO:0015701;GO:0016021;GO:0016323;GO:0031528;GO:0033574;GO:0042493;GO:0046903;GO:0061418;GO:0002009;GO:0004089;GO:0005730	K01672-ko00910 Nitrogen metabolism	KOG0382-Carbonic anhydrase[R]
OGN	9.895538571	3.910810286	1.339310677	0.003082133	0.011266558	down	OGN	-	GO:0008201;GO:0005578;GO:0005615;GO:0007409	K08122-ko05205 Proteoglycans in cancer	KOG0444-Cytoskeletal regulator Flightless-I (contains leucine-rich and gelsolin repeats)[Z]
ZNF181	8.327789571	3.453848714	1.269728724	2.19E-08	4.20E-07	down	ZNF181	-	GO:0005634;GO:0006351;GO:0006355;GO:0046872;GO:0003676;GO:0003677;GO:0005622	-	KOG2462-C2H2-type Zn-finger protein[K]
LOC104972274	2.032107286	5.227833429	-1.363236602	7.34E-06	6.42E-05	up	LOC104972274	-	-	-	-
LOC100847171	6.231918286	3.006049714	1.051807448	0.00145846	0.006009306	down	LOC100847171	-	-	-	-
LOC617313	38.29186943	142.8482916	-1.899373782	9.17E-09	1.95E-07	up	LOC617313	-	GO:0006955;GO:0016020;GO:0016485;GO:0019835;GO:0043231;GO:0004252;GO:0005737;GO:0006915	K01353-ko04210 Apoptosis;ko04650 Natural killer cell mediated cytotoxicity;ko05202 Transcriptional misregulation in cancers;ko05320 Autoimmune thyroid disease;ko05330 Allograft rejection;ko05332 Graft-versus-host disease;ko04940 Type I diabetes mellitus	KOG3627-Trypsin[E]
FRA10AC1	29.43859029	11.21443186	1.392352054	6.69E-18	1.71E-15	down	FRA10AC1	-	GO:0005634	-	KOG1297-Uncharacterized conserved protein[S]
LZTFL1	10.57874971	5.027068571	1.073379854	2.25E-06	2.31E-05	down	LZTFL1	-	GO:0005737;GO:1903568	-	-
FCRL5	77.27409143	23.365839	1.725583945	8.35E-11	3.21E-09	down	FCRL5	-	GO:0050859;GO:0051280;GO:0005886;GO:0016021;GO:0043235	K06498-ko04145 Phagosome;ko04640 Hematopoietic cell lineage;ko04666 Fc gamma R-mediated phagocytosis;ko04380 Osteoclast differentiation;ko05202 Transcriptional misregulation in cancers;ko05322 Systemic lupus erythematosus;ko05150 Staphylococcus aureus infection;ko05152 Tuberculosis;ko05140 Leishmaniasis	KOG3513-Neural cell adhesion molecule L1[T]
LOC112444676	62.868787	24.64715914	1.350922558	4.31E-05	0.000298104	down	LOC112444676	-	-	-	-
CC2D2B	7.217797143	3.493092286	1.047053838	0.00011615	0.000699559	down	CC2D2B	-	GO:0007224;GO:0007368;GO:0007507;GO:0035082;GO:0035869;GO:0036038;GO:0043010;GO:0044458;GO:0060271;GO:1990403;GO:0001843;GO:0005829;GO:0005856;GO:1904491;GO:0005737	K01510-ko00230 Purine metabolism;ko00240 Pyrimidine metabolism;ko05169 Epstein-Barr virus infection	[KOG3639-C2 Ca2+-binding motif-containing protein[R], KOG3217-Protein tyrosine phosphatase[T]]
CHST12	18.82719871	39.578176	-1.071886768	9.36E-10	2.68E-08	up	CHST12	-	GO:0016021;GO:0016051;GO:0030206;GO:0030208;GO:0047756;GO:0000139;GO:0008146;GO:0016020	K04742-ko00532 Glycosaminoglycan biosynthesis - chondroitin sulfate / dermatan sulfate	KOG4651-Chondroitin 6-sulfotransferase and related sulfotransferases[MW]
SNAP23	65.983689	30.41118486	1.117507411	1.33E-07	2.02E-06	down	SNAP23	-	GO:0043005;GO:0005737;GO:0061024;GO:0005886;GO:0070062;GO:0005925;GO:0006887;GO:0015031;GO:0016082;GO:0019905;GO:0098793;GO:0031201;GO:0031410;GO:0031629;GO:0042581;GO:0002553;GO:0042582;GO:0005484;GO:0042629;GO:0005654	K08508-ko04130 SNARE interactions in vesicular transport;ko04611 Platelet activation	KOG3065-SNAP-25 (synaptosome-associated protein) component of SNARE complex[U]
CIITA	121.0716543	39.21820286	1.626265804	1.11E-09	3.12E-08	down	CIITA	-	GO:0044212;GO:0005525;GO:0045345;GO:0005654;GO:0045348;GO:0006351;GO:0006355;GO:0006955;GO:0008022;GO:0016301;GO:0045892;GO:0016605;GO:0045893;GO:0016746;GO:0045944;GO:0032403;GO:0046677;GO:0032966;GO:0000122;GO:0060333;GO:0033613;GO:0003713;GO:0034341;GO:0005524	K08060-ko04612 Antigen processing and presentation;ko05340 Primary immunodeficiency;ko05152 Tuberculosis;ko05164 Influenza A;ko05145 Toxoplasmosis	KOG4308-LRR-containing protein[S]
UBE2V2	75.830586	22.50990214	1.752220087	2.38E-07	3.30E-06	down	UBE2V2	-	GO:0042275;GO:0061631;GO:0070062;GO:0000729;GO:0005634;GO:0031372	K10704-ko04624 Toll and Imd signaling pathway	KOG0896-Ubiquitin-conjugating enzyme E2[O]
FABP3	43.26544557	101.0784156	-1.224187789	5.70E-06	5.16E-05	up	FABP3	-	GO:0008289;GO:0070062;GO:0070538;GO:0005215;GO:0005615;GO:0005759	K08752-ko03320 PPAR signaling pathway	KOG4015-Fatty acid-binding protein FABP[I]
LOC101906966	5.699128429	2.119611143	1.426941687	9.43E-07	1.08E-05	down	LOC101906966	-	-	-	-
EML5	8.719898714	3.028787143	1.525571186	5.74E-08	9.76E-07	down	EML5	-	GO:0070062;GO:0003824;GO:0005737;GO:0005874	K15420-ko05223 Non-small cell lung cancer	KOG2106-Uncharacterized conserved protein, contains HELP and WD40 domains[S]
TUBB1	420.6383339	182.9919301	1.200800305	0.007168748	0.023016905	down	TUBB1	-	GO:0005737;GO:0005874;GO:0051225;GO:0070062;GO:0003924;GO:0005200;GO:0005525;GO:0007017	K07375-ko04145 Phagosome;ko04540 Gap junction;ko05130 Pathogenic Escherichia coli infection	KOG1375-Beta tubulin[Z]
KMT2E	173.0839649	75.45370086	1.197808505	3.80E-13	2.82E-11	down	KMT2E	-	GO:0043231;GO:0005737;GO:0045171;GO:0005886;GO:0045893;GO:0006306;GO:0006351;GO:0007050;GO:0008270;GO:0016607;GO:0048384;GO:0018024;GO:0051568;GO:0019899;GO:0070688;GO:0030218;GO:0071300;GO:0030854;GO:0002446;GO:0042119;GO:0003713;GO:0042800;GO:0005654	K09189-ko00310 Lysine degradation	[KOG1844-PHD Zn-finger proteins[R], KOG4442-Clathrin coat binding protein/Huntingtin interacting protein HIP1, involved in regulation of endocytosis[U]]
CEP19	12.079972	5.651456571	1.095922459	8.68E-05	0.000541324	down	CEP19	-	GO:0000922;GO:0005814;GO:0036064	-	-
NFAM1	80.38071429	187.1989953	-1.219651389	2.18E-08	4.19E-07	up	NFAM1	-	GO:0005886;GO:0006954;GO:0007165;GO:0009986;GO:0016021;GO:0030183;GO:0035556;GO:0045121;GO:0045577;GO:0050853;GO:0050861;GO:0001819;GO:0051091;GO:0004888;GO:0005622	-	-
XCL2	8.794917143	25.34083	-1.526721887	7.97E-07	9.31E-06	up	XCL2	-	GO:0006955;GO:0007165;GO:0007186;GO:0007267;GO:0008009;GO:0009615;GO:0010820;GO:0051209;GO:0030593;GO:0051281;GO:0032689;GO:0060326;GO:0032703;GO:0070098;GO:0070374;GO:0071346;GO:0071347;GO:2000558;GO:0071353;GO:2000562;GO:0071356;GO:2000563;GO:0071560;GO:2000566;GO:0001916;GO:0002548;GO:0002690;GO:0002725;GO:0002726;GO:0002826;GO:0005576;GO:0005615;GO:0005622;GO:0032733;GO:0035782;GO:0042379;GO:…	K05507-ko04060 Cytokine-cytokine receptor interaction;ko04062 Chemokine signaling pathway	-
C21H14orf28	7.692817571	3.531178571	1.123362317	1.26E-11	6.19E-10	down	C21H14orf28	-	-	-	-
MACF1	118.1584289	47.83701686	1.304523218	8.94E-09	1.91E-07	down	MACF1	-	GO:0051893;GO:0005874;GO:0005886;GO:0007050;GO:0010632;GO:0016020;GO:0016055;GO:0016887;GO:0030177;GO:0032587;GO:0032886;GO:0042060;GO:0005509;GO:0043001;GO:0005737;GO:0045773;GO:0005794;GO:0051015;GO:0005856;GO:0003779	K10381-ko05412 Arrhythmogenic right ventricular cardiomyopathy (ARVC)	[KOG0516-Dystonin, GAS (Growth-arrest-specific protein), and related proteins[Z], KOG0517-Beta-spectrin[Z]]
DENND5B	10.83614257	4.015767857	1.432103503	0.008870547	0.02743169	down	DENND5B	-	GO:0017112;GO:0050982;GO:0005262;GO:0016020;GO:0016021	-	KOG2080-Uncharacterized conserved protein, contains DENN and RUN domains[T]
MSC	3.191544286	8.829083571	-1.468009032	5.73E-10	1.76E-08	up	MSC	-	GO:0003714;GO:0005634;GO:0005654;GO:0006366;GO:0014707;GO:0060021;GO:0060539;GO:0000980;GO:0001206;GO:0003700	K09069-ko05205 Proteoglycans in cancer	KOG4447-Transcription factor TWIST[K]
ZNF41	8.099854857	3.403504429	1.250875069	5.16E-11	2.09E-09	down	ZNF41	-	GO:0005622;GO:0005634;GO:0006351;GO:0006355;GO:0046872;GO:0003676;GO:0003677;GO:0003700	-	KOG2462-C2H2-type Zn-finger protein[K]
PNISR	118.2177984	50.58864	1.224561899	2.04E-11	9.61E-10	down	PNISR	-	GO:0005654;GO:0005737;GO:0016607	-	-
NOL8	19.52263171	9.126384571	1.097032193	3.31E-11	1.44E-09	down	NOL8	-	GO:0005730;GO:0005737;GO:0006260;GO:0006364;GO:0030307;GO:0000166;GO:0003676;GO:0005634	-	KOG4365-Uncharacterized conserved protein[S]
MEF2C	36.98601814	12.79176871	1.531764231	1.33E-13	1.13E-11	down	MEF2C	-	GO:0001947;GO:0001958;GO:0001974;GO:0002062;GO:0002467;GO:0002634;GO:0003138;GO:0007521;GO:0003139;GO:0007611;GO:0003151;GO:0010628;GO:0003185;GO:0010629;GO:0010694;GO:0014033;GO:0016607;GO:0044212;GO:0030182;GO:0045652;GO:0030220;GO:0045663;GO:0030279;GO:0045666;GO:0045669;GO:0045893;GO:0045944;GO:0000122;GO:0072102;GO:0048643;GO:0000165;GO:0072160;GO:0048666;GO:0000977;GO:0090073;GO:0050853;GO:…	K04454-ko04010 MAPK signaling pathway;ko04022 cGMP - PKG signaling pathway;ko04921 Oxytocin signaling pathway;ko05202 Transcriptional misregulation in cancers	KOG0014-MADS box transcription factor[K]
LCORL	15.35655143	7.528272714	1.028463475	3.05E-05	0.000221757	down	LCORL	-	GO:0006366;GO:0003677;GO:0005634;GO:0006357	K20015-ko04214 Apoptosis - fly	KOG4565-E93 protein involved in programmed cell death, putative transcription regulator[K]
EPHX4	6.816709571	0.971206286	2.811225854	1.03E-12	6.75E-11	down	EPHX4	-	GO:0016021;GO:0016787	K08726-ko00590 Arachidonic acid metabolism;ko00625 Chloroalkane and chloroalkene degradation;ko04146 Peroxisome	KOG4178-Soluble epoxide hydrolase[I]
RPLP2	918.3008509	1857.672329	-1.016457262	1.83E-10	6.39E-09	up	RPLP2	-	GO:0006414;GO:0022625;GO:0030687;GO:0070180;GO:0002181;GO:0003735;GO:0005840	K02943-ko03010 Ribosome	KOG3449-60S acidic ribosomal protein P2[J]
RPLP0	2159.780605	4438.351946	-1.039139305	9.69E-13	6.46E-11	up	RPLP0	-	GO:0005737;GO:0005840;GO:0022625;GO:0030529;GO:0030687;GO:0042254;GO:0070180;GO:0002181;GO:0003735;GO:0005634	K02941-ko03010 Ribosome	KOG0815-60S acidic ribosomal protein P0[J]
SLC16A3	83.18130643	171.4721539	-1.043643061	7.62E-06	6.62E-05	up	SLC16A3	-	GO:0015293;GO:0015629;GO:0031965;GO:0035879;GO:0005886;GO:0005887;GO:0015129	K08180-ko05230 Central carbon metabolism in cancer	KOG2504-Monocarboxylate transporter[G]
SLC16A5	9.132116714	19.18040443	-1.070611937	1.18E-10	4.37E-09	up	SLC16A5	-	GO:0015293;GO:0015718;GO:0016020;GO:0016021;GO:0035879;GO:0005887;GO:0008028;GO:0015129	K08180-ko05230 Central carbon metabolism in cancer	KOG2504-Monocarboxylate transporter[G]
PAX5	35.19851786	10.11374771	1.799196985	1.84E-05	0.000143249	down	PAX5	-	GO:0035914;GO:0003677;GO:0048701;GO:0005634;GO:0051573;GO:0006351;GO:0006355;GO:0006366;GO:0006959;GO:0007275;GO:0007283;GO:0007568;GO:0009887;GO:0021670;GO:0000122;GO:0021987;GO:0000978;GO:0030534;GO:0001077;GO:0045892;GO:0003700;GO:0045893;GO:0005667;GO:0045944;GO:0071542	K09383-ko05202 Transcriptional misregulation in cancers	KOG3862-Transcription factor PAX2/5/8, contains PAX domain[K]
LRCH3	27.72193029	12.90617086	1.102966687	0.000322712	0.001665938	down	LRCH3	-	GO:0005576;GO:0005737;GO:0016021	K16175-ko04390 Hippo signaling pathway;ko04391 Hippo signaling pathway -fly;ko05203 Viral carcinogenesis	KOG0532-Leucine-rich repeat (LRR) protein, contains calponin homology domain[Z]
CDC20	6.065747714	16.58035686	-1.450717658	1.25E-12	8.04E-11	up	CDC20	-	GO:0005737;GO:0005815;GO:0007067;GO:0016567;GO:0031145;GO:0031915;GO:0040020;GO:0051301;GO:0090129;GO:0097027;GO:1904146;GO:0000922;GO:1904668;GO:0005654;GO:0005680	K03363-ko04120 Ubiquitin mediated proteolysis;ko04110 Cell cycle;ko04111 Cell cycle - yeast;ko04113 Meiosis - yeast;ko04114 Oocyte meiosis;ko05203 Viral carcinogenesis;ko05166 HTLV-I infection	KOG0305-Anaphase promoting complex, Cdc20, Cdh1, and Ama1 subunits[DO]
UCP2	1085.391009	2281.490914	-1.071762046	4.20E-06	3.95E-05	up	UCP2	-	GO:0006412;GO:0006839;GO:0016021;GO:0031966;GO:0051881;GO:0001666;GO:0003735;GO:0005743	K08769-ko03320 PPAR signaling pathway;ko05016 Huntington's disease	KOG0753-Mitochondrial fatty acid anion carrier protein/Uncoupling protein[C]
NECTIN1	1.931630714	5.067649286	-1.391497375	2.76E-14	2.87E-12	up	NECTIN1	-	GO:0005912;GO:0005913;GO:0007155;GO:0007156;GO:0007157;GO:0008037;GO:0016021;GO:0042803;GO:0045202;GO:0046598;GO:0046718;GO:0004872;GO:0050839;GO:0005102;GO:0051963;GO:0005887	K06081-ko04514 Cell adhesion molecules (CAMs);ko04520 Adherens junction;ko05168 Herpes simplex infection	-
LOC112447797	6.594944286	1.984270429	1.732751813	1.54E-05	0.000122843	down	LOC112447797	-	-	-	-
LOC101906607	49.84094343	22.105647	1.172916417	0.002979757	0.010963578	down	LOC101906607	-	-	-	-
LOC112446443	2.938564857	6.937005	-1.239201184	1.49E-05	0.000119075	up	LOC112446443	-	-	-	-
LOC112444675	43.04840357	14.95806914	1.52503578	6.70E-07	8.05E-06	down	LOC112444675	-	-	-	-
CDH17	5.276603286	1.853493286	1.509362632	0.006676931	0.021695228	down	CDH17	-	GO:0033626;GO:0005215;GO:0034332;GO:0005427;GO:0035672;GO:0005509;GO:0005886;GO:0006810;GO:0006857;GO:0007155;GO:0048536;GO:0007156;GO:0007229;GO:0009986;GO:0016021;GO:0002314;GO:0016323;GO:0002315;GO:0016339;GO:0005178	-	KOG4289-Cadherin EGF LAG seven-pass G-type receptor[T]
LMO2	144.1844579	40.40278957	1.835388849	3.14E-08	5.73E-07	down	LMO2	-	GO:0005634;GO:0005667;GO:0008270;GO:0042789;GO:0048037;GO:0070888;GO:0097067;GO:0000977;GO:0001190;GO:0001228	K15612-ko05202 Transcriptional misregulation in cancers	KOG4577-Transcription factor LIM3, contains LIM and HOX domains[K]
1-Mar	16.466401	7.547413714	1.125471002	0.001060958	0.004564306	down	1-Mar	-	GO:0042287;GO:0005764;GO:0061630;GO:0005765;GO:0005768;GO:0005789;GO:0005886;GO:0006955;GO:0008270;GO:0016021;GO:0016874;GO:0030659;GO:0031901;GO:0000209;GO:0031902;GO:0002495;GO:0032588;GO:0004842	K10661-ko04141 Protein processing in endoplasmic reticulum	KOG1609-Protein involved in mRNA turnover and stability[A]
CCL4	18.32532371	42.43799214	-1.211517716	0.000197564	0.001094519	up	CCL4	-	GO:0071347;GO:0006955;GO:0071356;GO:0007186;GO:0008009;GO:0030593;GO:0035690;GO:0043547;GO:0048020;GO:0048247;GO:0050729;GO:0060326;GO:0070098;GO:0002548;GO:0070374;GO:0005615;GO:0071346;GO:0006954	K12964-ko04064 NF-kappa B signaling pathway;ko04060 Cytokine-cytokine receptor interaction;ko04620 Toll-like receptor signaling pathway;ko04623 Cytosolic DNA-sensing pathway;ko04062 Chemokine signaling pathway;ko05132 Salmonella infection	-
CCL5	217.5018997	512.1854729	-1.235638332	6.10E-08	1.03E-06	up	CCL5	-	GO:0006954;GO:0006955;GO:0007159;GO:0007186;GO:0007267;GO:0008009;GO:0009615;GO:0042102;GO:0009636;GO:0042119;GO:0010759;GO:0042531;GO:0010820;GO:0043491;GO:0043547;GO:0043623;GO:0043922;GO:0070098;GO:0044344;GO:0070100;GO:0045071;GO:0070233;GO:0045744;GO:0070234;GO:0070374;GO:0071346;GO:0071347;GO:0000165;GO:0071356;GO:0002548;GO:0071407;GO:0004435;GO:0090026;GO:0004672;GO:0005615;GO:0005737;GO:…	K12499-ko04668 TNF signaling pathway;ko04060 Cytokine-cytokine receptor interaction;ko04620 Toll-like receptor signaling pathway;ko04621 NOD-like receptor signaling pathway;ko04623 Cytosolic DNA-sensing pathway;ko04062 Chemokine signaling pathway;ko05323 Rheumatoid arthritis;ko05020 Prion diseases;ko05120 Epithelial cell signaling in Helicobacter pylori infection;ko05164 Influenza A;ko05168 Herpe…	-
LOC782068	5.169780571	1.598764429	1.693145668	2.21E-09	5.75E-08	down	LOC782068	-	-	-	-
LUC7L3	175.0424566	64.272041	1.445441698	1.71E-12	1.05E-10	down	LUC7L3	-	GO:0005685;GO:0006376;GO:0008380;GO:0016607;GO:0071004;GO:0003677;GO:0003729;GO:0005634	-	KOG0796-Spliceosome subunit[A]
TIAM2	19.07017686	8.752014143	1.123631249	0.00435932	0.015074806	down	TIAM2	-	GO:0005096;GO:0005622;GO:0005829;GO:0016020;GO:0030027;GO:0030175;GO:0030426;GO:0035023;GO:0035556;GO:0043065;GO:0051056;GO:0005057;GO:0070062;GO:0005085;GO:0005089;GO:0005737	K05731-ko04014 Ras signaling pathway;ko04015 Rap1 signaling pathway;ko04024 cAMP signaling pathway;ko04810 Regulation of actin cytoskeleton;ko04062 Chemokine signaling pathway;ko05205 Proteoglycans in cancer	KOG3519-Invasion-inducing protein TIAM1/CDC24 and related RhoGEF GTPases[T]
ATG14	9.045357286	4.347821	1.056884944	4.47E-09	1.06E-07	down	ATG14	-	GO:0097632;GO:0034045;GO:0001933;GO:0098779;GO:0035032;GO:0001934;GO:0042149;GO:0005634;GO:0005737;GO:0005776;GO:0005789;GO:0005829;GO:0043552;GO:0005930;GO:0044233;GO:0008333;GO:0045335;GO:0009267;GO:0061635;GO:0010508;GO:0000045;GO:0090207;GO:0010608;GO:0000421;GO:0097629;GO:0016236;GO:0001932	K17889-ko04140 Regulation of autophagy	KOG4398-Predicted coiled-coil protein[R]
GLULP	2.529384571	5.658374714	-1.161601316	2.03E-07	2.89E-06	up	GLULP	-	-	-	-
CPT1C	11.23361071	4.418862571	1.346074746	0.000476298	0.002316737	down	CPT1C	-	GO:0005789;GO:0006635;GO:0009437;GO:0016021;GO:0016746;GO:0030054;GO:0030424;GO:0030425;GO:0032281;GO:0045202;GO:0004095;GO:0005741;GO:0005783	K19524-ko01212 Fatty acid metabolism;ko00071 Fatty acid degradation;ko04152 AMPK signaling pathway;ko04922 Glucagon signaling pathway;ko04920 Adipocytokine signaling pathway;ko03320 PPAR signaling pathway	KOG3716-Carnitine O-acyltransferase CPTI[I]
MCM5	15.15981443	36.56018686	-1.27002135	1.99E-17	4.41E-15	up	MCM5	-	GO:0005524;GO:0005634;GO:0006270;GO:0007049;GO:0042555;GO:0003678;GO:0003682;GO:0003688	K02209-ko03030 DNA replication;ko04110 Cell cycle;ko04111 Cell cycle - yeast;ko04113 Meiosis - yeast	KOG0481-DNA replication licensing factor, MCM5 component[L]
MCM2	8.437044429	19.78675229	-1.22972523	5.30E-14	5.04E-12	up	MCM2	-	GO:0015630;GO:0003677;GO:0042555;GO:0003678;GO:0046872;GO:0003688;GO:0005524;GO:0005634;GO:0005654;GO:0005664;GO:0071353;GO:0005737;GO:0006260;GO:0006268;GO:0006270;GO:0000082;GO:0006334;GO:0000784;GO:0007049;GO:0000785	K02540-ko03030 DNA replication;ko04110 Cell cycle;ko04111 Cell cycle - yeast;ko04113 Meiosis - yeast	KOG0477-DNA replication licensing factor, MCM2 component[L]
DUSP16	7.334910857	15.96136414	-1.121732619	3.65E-07	4.74E-06	up	DUSP16	-	GO:0005634;GO:0005654;GO:0005737;GO:0005829;GO:0016311;GO:0017017;GO:0045204;GO:0045209;GO:0000188;GO:0004721;GO:0004725	K04459-ko04010 MAPK signaling pathway	KOG1716-Dual specificity phosphatase[V]
LOC788565	2.353122714	11.88481214	-2.336470636	8.30E-06	7.15E-05	up	LOC788565	-	GO:0006955;GO:0016020;GO:0016485;GO:0019835;GO:0043231;GO:0004252;GO:0005737;GO:0006915	K01353-ko04210 Apoptosis;ko04650 Natural killer cell mediated cytotoxicity;ko05202 Transcriptional misregulation in cancers;ko05320 Autoimmune thyroid disease;ko05330 Allograft rejection;ko05332 Graft-versus-host disease;ko04940 Type I diabetes mellitus	KOG3627-Trypsin[E]
MREG	19.45669271	9.160079	1.086834553	0.000389678	0.001954801	down	MREG	-	GO:0042470;GO:0043234;GO:0016324;GO:0030318;GO:0032402	-	-
LOC112446105	8.851494286	3.436739714	1.364880436	0.01777548	0.049153061	down	LOC112446105	-	-	-	-
LOC507696	6.635486571	2.920261429	1.184104732	1.84E-09	4.89E-08	down	LOC507696	-	GO:0001540;GO:0005737	-	-
LOC112441458	0.164382286	9.092061714	-5.789480733	2.07E-05	0.00015843	up	LOC112441458	-	GO:0050829;GO:0050830;GO:0005576;GO:0006952;GO:0019835	K13916-ko04970 Salivary secretion;ko05152 Tuberculosis	-
DIRAS2	36.19171229	7.351856286	2.299478895	1.30E-05	0.000105502	down	DIRAS2	-	GO:0007264;GO:0005525;GO:0005622;GO:0005886	K07836-ko04014 Ras signaling pathway;ko04015 Rap1 signaling pathway;ko04010 MAPK signaling pathway;ko04024 cAMP signaling pathway;ko04510 Focal adhesion;ko04611 Platelet activation;ko04670 Leukocyte transendothelial migration;ko04062 Chemokine signaling pathway;ko04972 Pancreatic secretion;ko04720 Long-term potentiation;ko04722 Neurotrophin signaling pathway;ko05211 Renal cell carcinoma	KOG0395-Ras-related GTPase[R]
LOC112444863	1.927230429	8.433513429	-2.129604711	1.39E-09	3.78E-08	up	LOC112444863	-	-	-	-
CASP3	11.25728629	30.97159329	-1.460086513	5.57E-11	2.23E-09	up	CASP3	-	GO:0030182;GO:0030216;GO:0030218;GO:0097194;GO:0097200;GO:0004197;GO:0005737;GO:0006915;GO:0034349;GO:0005634;GO:0043029;GO:0043066;GO:0005829;GO:0006974;GO:0007507;GO:0007605;GO:0009411;GO:0045165;GO:0009611;GO:0045736;GO:0016485;GO:0046007;GO:0048011;GO:0001782;GO:0051402;GO:0004190;GO:0030889;GO:0004861	K02187-ko04010 MAPK signaling pathway;ko04668 TNF signaling pathway;ko04210 Apoptosis;ko04215 Apoptosis - multiple species;ko04115 p53 signaling pathway;ko04650 Natural killer cell mediated cytotoxicity;ko04726 Serotonergic synapse;ko05200 Pathways in cancer;ko05206 MicroRNAs in cancer;ko05205 Proteoglycans in cancer;ko05203 Viral carcinogenesis;ko05210 Colorectal cancer;ko05010 Alzheimer's disea…	KOG3573-Caspase, apoptotic cysteine protease[D]
HYAL2	4.163105714	14.31178443	-1.781471463	4.64E-10	1.46E-08	up	HYAL2	-	GO:0005975;GO:0006027;GO:0009615;GO:0010259;GO:0010764;GO:0016324;GO:0019064;GO:0045121;GO:0019087;GO:0046658;GO:0030139;GO:0046677;GO:0030214;GO:0046718;GO:0048471;GO:0048705;GO:0050729;GO:2001238;GO:0051216;GO:0051607;GO:0051898;GO:0000302;GO:0001105;GO:0001618;GO:0002244;GO:0004415;GO:0005540;GO:0005764;GO:0005829;GO:0005902;GO:0030294;GO:0030308;GO:0031362;GO:0031410;GO:0033906;GO:0035810;GO:…	K01197-ko00531 Glycosaminoglycan degradation	-
UNC13B	1.271883714	5.083485857	-1.99885135	0.003871567	0.01366356	up	UNC13B	-	GO:0060384;GO:0019992;GO:0005794;GO:0097151;GO:0030054;GO:0005829;GO:0098793;GO:0031594;GO:0005886;GO:0006915;GO:0007165;GO:0007268;GO:0007269;GO:0035249;GO:0007528;GO:0035556;GO:0007588;GO:0043195;GO:0010808;GO:0046872;GO:0014047;GO:0004871;GO:0048172;GO:0016081;GO:0004872;GO:0048786;GO:0016082;GO:0005737;GO:0061669;GO:0005622	K15293-ko04721 Synaptic vesicle cycle	KOG1011-Neurotransmitter release regulator, UNC-13[TU]
LOC104973322	10.745919	4.927572143	1.12483997	0.001692083	0.006832702	down	LOC104973322	-	-	-	-
CEP290	8.306470571	3.636869714	1.19153836	4.35E-07	5.51E-06	down	CEP290	-	GO:0043234;GO:0005737;GO:0045893;GO:0005813;GO:0048793;GO:0005814;GO:0005829;GO:0015031;GO:0016020;GO:0030902;GO:0060271;GO:0030916;GO:0070201;GO:0032391;GO:0090316;GO:0034451;GO:0035869;GO:0000086;GO:0036038;GO:0000930;GO:0042462;GO:0005634	-	-
GABBR1	12.22608286	4.689191	1.3825513	0.000204295	0.001126291	down	GABBR1	-	GO:0045121;GO:0031966;GO:0005789;GO:0045211;GO:0032811;GO:0005886;GO:0045471;GO:0033602;GO:0005887;GO:0050805;GO:0007193;GO:0007194;GO:0007214;GO:0008021;GO:0035094;GO:0008285;GO:0060124;GO:0038039;GO:0014049;GO:0042734;GO:0014053;GO:0043025;GO:0016021;GO:0001649;GO:0043197;GO:0030054;GO:0004965;GO:0043198;GO:0030673;GO:0005615	K04615-ko04024 cAMP signaling pathway;ko04080 Neuroactive ligand-receptor interaction;ko04915 Estrogen signaling pathway;ko04727 GABAergic synapse;ko04742 Taste transduction;ko05032 Morphine addiction	KOG1055-GABA-B ion channel receptor subunit GABABR1 and related subunits, G-protein coupled receptor superfamily[PET]
LOC112448324	21.31984129	9.794863857	1.122099353	0.016861326	0.047059364	down	LOC112448324	-	-	-	-
GPR155	8.065669286	3.748079143	1.105642836	6.08E-07	7.40E-06	down	GPR155	-	GO:0050890;GO:0055085;GO:0070062;GO:0005622;GO:0016021;GO:0035556	-	-
BTLA	45.56875457	14.38652771	1.663326511	2.21E-10	7.52E-09	down	BTLA	-	GO:0031295;GO:0002250;GO:0005886;GO:0016021	-	-
DCBLD1	5.835881429	12.28045514	-1.073341555	8.76E-09	1.88E-07	up	DCBLD1	-	GO:0016021;GO:0070492	K03902-ko04610 Complement and coagulation cascades	KOG3516-Neurexin IV[T]
LOC101907941	17.06114986	8.066600143	1.080682233	1.84E-09	4.89E-08	down	LOC101907941	-	-	-	-
TMTC3	5.802803429	2.783676143	1.059758682	6.55E-07	7.89E-06	down	TMTC3	-	GO:0016021	K09667-ko00514 Other types of O-glycan biosynthesis;ko04931 Insulin resistance	KOG4626-O-linked N-acetylglucosamine transferase OGT[GOT]
LOC100337457	8.411539714	17.215975	-1.033306076	0.001311279	0.005484022	up	LOC100337457	-	GO:0070890;GO:0005215;GO:0016021;GO:0055085	-	KOG1292-Xanthine/uracil transporters[F]
NDST1	8.691909429	4.066239	1.095978127	0.004207696	0.014663968	down	NDST1	-	GO:0030210;GO:0003279;GO:0030900;GO:0005622;GO:0030901;GO:0006024;GO:0006477;GO:0006954;GO:0007224;GO:0007585;GO:0035904;GO:0008543;GO:0048702;GO:0015012;GO:0048703;GO:0015016;GO:0050119;GO:0016021;GO:0000139;GO:0060976;GO:0019213;GO:0000165;GO:0030203;GO:0000271	K02576-ko00534 Glycosaminoglycan biosynthesis - heparan sulfate / heparin	KOG3703-Heparan sulfate N-deacetylase/N-sulfotransferase[O]
LOC107132078	14.14212329	5.318424	1.410928039	8.77E-05	0.000546402	down	LOC107132078	-	-	-	-
IFT74	8.004443286	3.378563286	1.244391187	8.70E-06	7.46E-05	down	IFT74	-	GO:0060271;GO:0005813;GO:0005929;GO:0007219;GO:0007368;GO:0007507;GO:0008544;GO:0030992;GO:0033630;GO:0035735;GO:0042073;GO:0045944;GO:0003334;GO:0048487;GO:0003682;GO:0050680;GO:0005634;GO:0097542;GO:0031514	-	-
EHD3	69.05306471	24.86212414	1.473755885	2.23E-09	5.79E-08	down	EHD3	-	GO:0043209;GO:0005524;GO:0048471;GO:0005525;GO:0051260;GO:0005622;GO:0005634;GO:0005737;GO:0005829;GO:0005925;GO:0055038;GO:0007596;GO:0072661;GO:0010008;GO:0086036;GO:0020018;GO:0090160;GO:0030139;GO:0001881;GO:1903358;GO:0032456;GO:0003676;GO:0034498;GO:0005509	K12476-ko04144 Endocytosis	KOG1954-Endocytosis/signaling protein EHD1[TU]
EHD1	208.8034516	497.2491846	-1.251823445	1.19E-28	1.27E-25	up	EHD1	-	GO:0034383;GO:0005769;GO:0042632;GO:0005811;GO:0043209;GO:0005886;GO:0006886;GO:0006897;GO:0010008;GO:0010886;GO:0048471;GO:0020018;GO:0055038;GO:0030139;GO:0061512;GO:0031095;GO:1901741;GO:0031175;GO:0005509;GO:1990090;GO:0031901;GO:0005524;GO:2001137;GO:0032456;GO:0005525	K12483-ko04144 Endocytosis	KOG1954-Endocytosis/signaling protein EHD1[TU]
CD163	30.56711057	69.65172486	-1.188178896	9.34E-08	1.48E-06	up	CD163	-	GO:0006953;GO:0016021;GO:0005044;GO:0005576;GO:0005886	K13912-ko04970 Salivary secretion	-
LOC112447340	5.818570857	2.310353143	1.332551458	1.24E-05	0.000101617	down	LOC112447340	-	-	-	-
ZEB2	24.78459186	11.59856186	1.095497569	1.99E-06	2.07E-05	down	ZEB2	-	GO:1902748;GO:0045636;GO:0001755;GO:1903056;GO:0045944;GO:0001756;GO:0046872;GO:0001843;GO:0003677;GO:0005634;GO:0007399;GO:0019208;GO:0048023;GO:0021540;GO:0048066;GO:0021766;GO:0048668;GO:0021846;GO:0050772;GO:0021957;GO:0000122;GO:0061373;GO:0030177;GO:0001205;GO:0097324;GO:0043507;GO:0001227	K09299-ko05206 MicroRNAs in cancer	KOG3623-Homeobox transcription factor SIP1[K]
LOC617503	5.835125714	2.455583857	1.248697647	0.01290392	0.037541342	down	LOC617503	-	-	-	-
ZNF175	5.517910571	2.736893143	1.011582967	3.69E-07	4.78E-06	down	ZNF175	-	GO:0005654;GO:0005737;GO:0006351;GO:0006355;GO:0045111;GO:0046872;GO:0051607;GO:0003676;GO:0003677;GO:0003700	-	KOG2462-C2H2-type Zn-finger protein[K]
LOC112448933	12.42389143	5.146736571	1.27138728	0.000446302	0.002194729	down	LOC112448933	-	-	-	-
LOC100140915	7.168576429	3.435101429	1.061333952	3.82E-11	1.63E-09	down	LOC100140915	-	GO:0005622;GO:0005634;GO:0005737;GO:0006351;GO:0006355;GO:0031965;GO:0046872;GO:0003676;GO:0003677;GO:0003700	-	KOG2462-C2H2-type Zn-finger protein[K]
CROCC	9.952123286	4.311678143	1.206754869	7.40E-07	8.76E-06	down	CROCC	-	GO:0035253;GO:0005737;GO:0045494;GO:0005813;GO:0051297;GO:0005814;GO:0005886;GO:0007049;GO:0008104;GO:0010457;GO:0051656;GO:0010669;GO:0070062;GO:0015629;GO:0019894;GO:0030030;GO:0001917;GO:0032053;GO:0003779;GO:0033365;GO:0005198	-	-
CBS	3.714466857	9.827765857	-1.403708333	1.85E-13	1.52E-11	up	CBS	-	GO:0006565;GO:0006801;GO:0019343;GO:0019344;GO:0019346;GO:0019448;GO:0019825;GO:0050667;GO:0019899;GO:0050880;GO:0020037;GO:0051593;GO:0021587;GO:0060135;GO:0060351;GO:0070025;GO:0070026;GO:0070814;GO:0072341;GO:1904047;GO:0001958;GO:0001974;GO:0004122;GO:0004124;GO:0005634;GO:0005737;GO:0005829;GO:0006535;GO:0006563;GO:0030170;GO:0030823;GO:0031625;GO:0042262;GO:0042802;GO:0042803;GO:0043418;GO:…	K01697-ko01230 Biosynthesis of amino acids;ko00260 Glycine, serine and threonine metabolism;ko00270 Cysteine and methionine metabolism	KOG1252-Cystathionine beta-synthase and related enzymes[E]
PPARGC1B	8.272721	4.022127143	1.04040324	7.48E-06	6.52E-05	down	PPARGC1B	-	GO:0050682;GO:0030374;GO:0003676;GO:0051091;GO:0030520;GO:0003723;GO:0051384;GO:0030546;GO:0005634;GO:0051591;GO:0005654;GO:0005739;GO:0006355;GO:0006390;GO:0034614;GO:0007005;GO:0060346;GO:0042327;GO:0007015;GO:0045672;GO:0008134;GO:0045780;GO:0010694;GO:0000166;GO:0045892;GO:0016592;GO:0001104;GO:0045944;GO:0030331;GO:0001503	K17962-ko04931 Insulin resistance	-
SMAP2	146.8210384	314.1604526	-1.09744287	3.09E-15	4.21E-13	up	SMAP2	-	GO:0046872;GO:0005096;GO:0005654;GO:0005737	K12486-ko04144 Endocytosis	KOG0703-Predicted GTPase-activating protein[T]
ARPC1B	667.1371547	1361.636963	-1.02928681	2.26E-08	4.33E-07	up	ARPC1B	-	GO:0005925;GO:0034314;GO:0051015;GO:0070062;GO:0005200;GO:0005829;GO:0005885	K05757-ko04144 Endocytosis;ko04810 Regulation of actin cytoskeleton;ko04666 Fc gamma R-mediated phagocytosis;ko05130 Pathogenic Escherichia coli infection;ko05132 Salmonella infection;ko05131 Shigellosis;ko05100 Bacterial invasion of epithelial cells	KOG1523-Actin-related protein Arp2/3 complex, subunit ARPC1/p41-ARC[Z]
ACSL3	12.72587986	4.162035	1.612404404	1.61E-19	5.33E-17	down	ACSL3	-	GO:0019901;GO:0005778;GO:0019904;GO:0005783;GO:0034379;GO:0005789;GO:0005794;GO:0005811;GO:0006633;GO:0007420;GO:0035338;GO:0007584;GO:0042998;GO:0008152;GO:0044539;GO:0014070;GO:0048471;GO:0016020;GO:0004467;GO:0051047;GO:0016021;GO:0005524;GO:2001247;GO:0016874;GO:0005741	K01897-ko01212 Fatty acid metabolism;ko00061 Fatty acid biosynthesis;ko00071 Fatty acid degradation;ko04146 Peroxisome;ko02024 Quorum sensing;ko04920 Adipocytokine signaling pathway;ko03320 PPAR signaling pathway	KOG1180-Acyl-CoA synthetase[I]
ANKRD26	6.348162143	2.440545857	1.379135118	9.84E-06	8.33E-05	down	ANKRD26	-	GO:0005813	-	KOG4177-Ankyrin[M]
ANKRD22	8.183322	16.52545357	-1.013931344	0.003869439	0.013661069	up	ANKRD22	-	GO:0016021	[K10380-ko04624 Toll and Imd signaling pathway;ko05205 Proteoglycans in cancer, K12460-ko04722 Neurotrophin signaling pathway, K11420-ko00310 Lysine degradation;ko04211 Longevity regulating pathway - mammal]	[KOG0509-Ankyrin repeat and DHHC-type Zn-finger domain containing proteins[R], KOG4412-26S proteasome regulatory complex, subunit PSMD10[O]]
CXHXorf21	67.36867729	29.91014643	1.171443	8.42E-07	9.77E-06	down	CXHXorf21	-	-	-	-
LOC100848906	13.89943857	5.816431714	1.256820351	1.84E-06	1.93E-05	down	LOC100848906	-	-	-	-
HP	101.4274553	297.4283449	-1.552093916	2.61E-13	2.08E-11	up	HP	-	GO:0006953;GO:0016209;GO:0042742;GO:0002376;GO:0004252;GO:0005615	K14477-ko05143 African trypanosomiasis	KOG3627-Trypsin[E]
CD200R1L	45.09904457	15.63411829	1.528399012	5.63E-07	6.91E-06	down	CD200R1L	-	GO:0005886;GO:0016021	-	-
JUNB	360.4412014	923.4941233	-1.357338848	3.89E-10	1.26E-08	up	JUNB	-	GO:0051591;GO:0032496;GO:0000981;GO:0051726;GO:0032870;GO:0001077;GO:0060136;GO:0033687;GO:0001570;GO:0060716;GO:0001649;GO:0001829;GO:0003713;GO:0005654;GO:0034097;GO:0005667;GO:0071277;GO:0042127;GO:0008134;GO:0042493;GO:0009314;GO:0045597;GO:0009612;GO:0000122;GO:0045944;GO:0010941;GO:0000790;GO:0046697;GO:0030316;GO:0000978	K09028-ko04668 TNF signaling pathway;ko04380 Osteoclast differentiation	KOG0837-Transcriptional activator of the JUN family[K]
RSU1	179.199636	75.284663	1.251139813	0.000437283	0.002155895	down	RSU1	-	GO:0070062;GO:0005925;GO:0010811;GO:0043547;GO:0016020;GO:0004872;GO:0006898	[K19613-ko04014 Ras signaling pathway, K16175-ko04390 Hippo signaling pathway;ko04391 Hippo signaling pathway -fly;ko05203 Viral carcinogenesis]	KOG0617-Ras suppressor protein (contains leucine-rich repeats)[T]
CD1D	84.18261557	41.03908143	1.036523896	1.73E-05	0.000135693	down	CD1D	-	GO:0010008;GO:0016021;GO:0016323;GO:0045087;GO:0005765;GO:0005789;GO:0006955	K06448-ko04640 Hematopoietic cell lineage	-
CD14	35.74293414	122.0031007	-1.771187839	1.28E-21	5.87E-19	up	CD14	-	GO:0045807;GO:0005794;GO:0046696;GO:0006898;GO:0070062;GO:0006954;GO:0009617;GO:0009897;GO:0031362;GO:0031663;GO:0070891;GO:0032481;GO:0071222;GO:0032729;GO:0071223;GO:0032760;GO:0071726;GO:0034142;GO:0001530;GO:0071727;GO:0045087;GO:0005576;GO:0045121;GO:0005615	K04391-ko04010 MAPK signaling pathway;ko04064 NF-kappa B signaling pathway;ko04145 Phagosome;ko04810 Regulation of actin cytoskeleton;ko04640 Hematopoietic cell lineage;ko04620 Toll-like receptor signaling pathway;ko05202 Transcriptional misregulation in cancers;ko05130 Pathogenic Escherichia coli infection;ko05132 Salmonella infection;ko05133 Pertussis;ko05134 Legionellosis;ko05152 Tuberculosis;…	-
CD19	138.2551869	35.32098043	1.968736312	1.88E-10	6.52E-09	down	CD19	-	GO:0005887;GO:0006968;GO:0007166;GO:0009897;GO:0014066;GO:0016021;GO:0043234;GO:0046934;GO:0048015;GO:0050776;GO:0050853;GO:0005057;GO:0070062;GO:0005622;GO:0005886	K06465-ko04151 PI3K-Akt signaling pathway;ko04640 Hematopoietic cell lineage;ko04662 B cell receptor signaling pathway;ko05340 Primary immunodeficiency;ko05169 Epstein-Barr virus infection	-
PTX3	5.958451571	73.45035186	-3.623760032	4.01E-11	1.69E-09	up	PTX3	-	GO:0005615;GO:0008228;GO:0044869;GO:0044871;GO:0045087;GO:0045429;GO:0046597;GO:0046790;GO:0050766;GO:0001872;GO:0001878;GO:0005576	-	-
NEURL1	6.009045714	13.25310014	-1.14112207	2.60E-07	3.56E-06	up	NEURL1	-	GO:0051491;GO:0043065;GO:0006513;GO:0060999;GO:0043197;GO:0007219;GO:0061630;GO:0043204;GO:0007288;GO:0071230;GO:0007399;GO:0007420;GO:0007519;GO:0007595;GO:0045183;GO:0008270;GO:0090129;GO:0045211;GO:0008285;GO:0097440;GO:0045741;GO:0014069;GO:0045746;GO:0016874;GO:0004842;GO:0048170;GO:0030054;GO:0005737;GO:0048471;GO:0030317;GO:0005886	-	KOG4625-Notch signaling protein Neuralized, Nuez domain[T]
ALKBH4	12.54161343	27.04524871	-1.108652208	1.83E-07	2.65E-06	up	ALKBH4	-	GO:0006351;GO:0006355;GO:0006482;GO:0016706;GO:0030496;GO:0031032;GO:0032451;GO:0036090;GO:0046872;GO:0070938;GO:0070988;GO:0003779;GO:0005634;GO:0005737	-	KOG3959-2-Oxoglutarate- and iron-dependent dioxygenase-related proteins[R]
ASF1B	14.56101671	30.43292114	-1.063521725	2.79E-14	2.88E-12	up	ASF1B	-	GO:0006333;GO:0006335;GO:0006336;GO:0006351;GO:0006355;GO:0043234;GO:0000790;GO:0005634;GO:0005654	-	KOG3265-Histone chaperone involved in gene silencing[KB]
GRO1	0.698789857	13.246003	-4.244554612	6.95E-23	3.71E-20	up	GRO1	-	GO:0007186;GO:0008009;GO:0032496;GO:0042127;GO:0045236;GO:0060326;GO:0070098;GO:0090023;GO:0005615;GO:0006954;GO:0006955	K05505-ko04668 TNF signaling pathway;ko04060 Cytokine-cytokine receptor interaction;ko04062 Chemokine signaling pathway;ko05132 Salmonella infection;ko05134 Legionellosis	-
ADGRE5	549.8782521	1133.395499	-1.043467245	3.09E-15	4.21E-13	up	ADGRE5	-	GO:0005925;GO:0007155;GO:0007166;GO:0016021;GO:0070062;GO:0004930;GO:0005509;GO:0005886	K04596-ko04115 p53 signaling pathway	KOG4193-G protein-coupled receptors[T]
LOC112442208	12.587539	5.717014571	1.138662376	0.014835791	0.042176286	down	LOC112442208	-	-	-	-
CCDC88A	17.70842357	5.678186143	1.640933738	3.91E-18	1.06E-15	down	CCDC88A	-	GO:0032148;GO:0005794;GO:0032956;GO:0005829;GO:0035091;GO:0005886;GO:0006260;GO:0006275;GO:0008017;GO:0010975;GO:0042127;GO:0016020;GO:0042803;GO:0016477;GO:0043422;GO:0030027;GO:0061024;GO:0030032;GO:0001932;GO:0031410;GO:0003779;GO:0031929;GO:0005783	-	KOG4643-Uncharacterized coiled-coil protein[S]
LRRC8B	9.542073571	4.631714286	1.042756549	3.10E-05	0.000224932	down	LRRC8B	-	GO:0016021;GO:0098656;GO:0005737;GO:0005789;GO:0005886	K16175-ko04390 Hippo signaling pathway;ko04391 Hippo signaling pathway -fly;ko05203 Viral carcinogenesis	KOG0444-Cytoskeletal regulator Flightless-I (contains leucine-rich and gelsolin repeats)[Z]
ACOD1	131.3461297	61.49255257	1.09489009	0.009828471	0.029926215	down	ACOD1	-	GO:0071346;GO:0006954;GO:0071347;GO:0007566;GO:0071356;GO:0008152;GO:0032088;GO:0032480;GO:0034136;GO:0034144;GO:0071393;GO:0035458;GO:0072573;GO:0045824;GO:2000379;GO:0047613;GO:0050728;GO:0002760;GO:0071219;GO:0005739;GO:0071222;GO:0006952	-	-
G0S2	2.735319	35.23875543	-3.687381973	2.44E-25	1.80E-22	up	G0S2	-	GO:0097191;GO:2001238;GO:0005739;GO:0005811;GO:0016021	-	-
KIF20B	6.185757143	2.769416429	1.15936819	9.45E-05	0.000583884	down	KIF20B	-	GO:2000114;GO:0048812;GO:0008574;GO:0005634;GO:2001224;GO:0050699;GO:0016887;GO:0005654;GO:0051233;GO:0030424;GO:0005730;GO:0051301;GO:0005737;GO:0005813;GO:0005871;GO:0005874;GO:0030426;GO:0007018;GO:0070938;GO:0030496;GO:0007050;GO:0090316;GO:0032467;GO:0007067;GO:0097431;GO:0035372;GO:0007088;GO:0001843;GO:1903438;GO:0042803;GO:0008017;GO:0003777;GO:1990023;GO:0048471;GO:0008284;GO:0005524	K17387-ko05206 MicroRNAs in cancer	KOG0247-Kinesin-like protein[Z]
TREM1	62.13019514	144.8230429	-1.220924678	0.000122445	0.000730602	up	TREM1	-	GO:0016021;GO:0030593;GO:0050755;GO:0070945;GO:0072672;GO:0098779;GO:0098792;GO:0002230;GO:0002374;GO:0005623	-	-
PUS3	36.95908757	15.37220657	1.265604872	9.97E-22	4.67E-19	down	PUS3	-	GO:0008033;GO:0009982;GO:0031119;GO:0001522;GO:0003723;GO:0005634	-	KOG2554-Pseudouridylate synthase[J]
SLC6A4	9.047697857	3.754911429	1.268771875	0.002319618	0.008884934	down	SLC6A4	-	GO:0046621;GO:0005887;GO:0046872;GO:0007268;GO:0048854;GO:0009636;GO:0010008;GO:0010628;GO:0012505;GO:0015222;GO:0051015;GO:0016324;GO:0051259;GO:0021794;GO:0051378;GO:0035176;GO:0051610;GO:0043005;GO:0005335;GO:0071310;GO:0045121;GO:0005829;GO:0098793;GO:0045787;GO:0005886	K05037-ko04726 Serotonergic synapse	KOG3659-Sodium-neurotransmitter symporter[T]
TOM1L1	15.12588557	6.606684	1.195021363	0.002736314	0.010232152	down	TOM1L1	-	GO:0070062;GO:0005795;GO:0005829;GO:0006886;GO:0007165;GO:0010008;GO:0019901;GO:0030276;GO:0030295;GO:0031954;GO:0032147;GO:0043130;GO:0005737;GO:0043162;GO:0005764;GO:0045839;GO:0005768;GO:0005622	[K04705-ko04630 Jak-STAT signaling pathway;ko04144 Endocytosis, K12404-ko04142 Lysosome]	KOG1087-Cytosolic sorting protein GGA2/TOM1[U]
ZCCHC7	24.43310486	8.332296571	1.552051112	2.20E-23	1.32E-20	down	ZCCHC7	-	GO:0008270;GO:0003676;GO:0005730;GO:0005737	K12597-ko03018 RNA degradation	-
BTN3A3	40.50975614	14.402786	1.491921494	0.000136142	0.000799173	down	BTN3A3	-	GO:0005794;GO:0005886;GO:0016020;GO:0016021;GO:0002456;GO:0005730;GO:0005737	K12803-ko04621 NOD-like receptor signaling pathway	KOG2177-Predicted E3 ubiquitin ligase[O]
LOC112443007	5.416173857	2.256374143	1.26326774	9.67E-06	8.19E-05	down	LOC112443007	-	-	-	-
TNFRSF13C	57.50419329	12.01044671	2.259377352	1.79E-06	1.89E-05	down	TNFRSF13C	-	GO:0005886;GO:0009897;GO:0016021;GO:0030890;GO:0031295;GO:0031296;GO:0033209;GO:0042102;GO:0045078;GO:0001782;GO:0002250;GO:0002636	K05151-ko04064 NF-kappa B signaling pathway;ko04060 Cytokine-cytokine receptor interaction;ko04672 Intestinal immune network for IgA production;ko05340 Primary immunodeficiency;ko05166 HTLV-I infection	-
WIPI1	5.610026857	11.55364571	-1.042268578	4.67E-05	0.000319222	up	WIPI1	-	GO:0030331;GO:0000421;GO:0032266;GO:0000422;GO:0034045;GO:0005102;GO:0005737;GO:0005802;GO:0005829;GO:0005856;GO:0034497;GO:0006497;GO:0036498;GO:0006914;GO:0044804;GO:0010008;GO:0048203;GO:0016236;GO:0000045;GO:0050681;GO:0019898;GO:0000139;GO:0080025;GO:0030136;GO:0000407	-	KOG2110-Uncharacterized conserved protein, contains WD40 repeats[S]
ZNF12	20.34448743	7.345000143	1.469803509	6.21E-05	0.000408042	down	ZNF12	-	GO:0005634;GO:0005654;GO:0005813;GO:0006351;GO:0006355;GO:0045892;GO:0046872;GO:0003676;GO:0003677;GO:0003700	-	KOG2462-C2H2-type Zn-finger protein[K]
NFE2L3	51.08321214	22.10290443	1.208613286	2.00E-10	6.87E-09	down	NFE2L3	-	GO:0003700;GO:0003713;GO:0005634;GO:0005737;GO:0006351;GO:0006357;GO:0006366;GO:0045893;GO:0000976;GO:0000978;GO:0001078	K05638-ko04141 Protein processing in endoplasmic reticulum;ko04212 Longevity regulating pathway - worm	KOG3863-bZIP transcription factor NRF1[K]
SOX5	5.144383857	0.770811857	2.738547626	2.59E-08	4.88E-07	down	SOX5	-	GO:0006366;GO:0032332;GO:0055059;GO:0061036;GO:0071560;GO:2000741;GO:0003677;GO:0003700;GO:0005634	K04495-ko04310 Wnt signaling pathway	KOG0528-HMG-box transcription factor SOX5[K]
SMARCAD1	15.687765	6.570024571	1.255669158	3.90E-10	1.26E-08	down	SMARCAD1	-	GO:0003677;GO:0004386;GO:0005524;GO:0005634;GO:0005654;GO:0035861;GO:0043044;GO:0043596;GO:0051304;GO:0070932;GO:0070933;GO:0000018;GO:0000729;GO:0000792	K14439-ko04550 Signaling pathways regulating pluripotency of stem cells	KOG0389-SNF2 family DNA-dependent ATPase[B]
CD4	94.13937914	208.0363006	-1.143965045	5.63E-08	9.61E-07	up	CD4	-	GO:0015026;GO:0016021;GO:0002250;GO:0006955;GO:0007155	K06454-ko04514 Cell adhesion molecules (CAMs);ko04640 Hematopoietic cell lineage;ko04612 Antigen processing and presentation;ko04660 T cell receptor signaling pathway;ko05340 Primary immunodeficiency	KOG3513-Neural cell adhesion molecule L1[T]
CD6	45.47592486	102.4804366	-1.172173643	1.82E-09	4.86E-08	up	CD6	-	GO:0070891;GO:0002250;GO:1900017;GO:0002438;GO:0005044;GO:0005576;GO:0005887;GO:0007157;GO:0016021;GO:0031226;GO:0031663;GO:0032496;GO:0042101;GO:0001530;GO:0042102;GO:0001771;GO:0045087;GO:0001772	K06456-ko04514 Cell adhesion molecules (CAMs)	-
AMN1	48.34042029	20.38850043	1.245474347	2.30E-11	1.07E-09	down	AMN1	-	-	-	KOG4341-F-box protein containing LRR[R]
NABP1	74.63956114	34.55173914	1.111182174	3.90E-10	1.26E-08	down	NABP1	-	GO:0003723;GO:0005654;GO:0005737;GO:0007093;GO:0010212;GO:0070876;GO:0000724;GO:0000784;GO:0003697	-	KOG3416-Predicted nucleic acid binding protein[R]
GOLGA4	22.92023871	9.285989143	1.303494571	7.91E-12	4.02E-10	down	GOLGA4	-	GO:0005737;GO:0005794;GO:0005802;GO:0005829;GO:0016192;GO:0043001;GO:0043231;GO:0045773;GO:0051020;GO:0070062;GO:0000042;GO:0000139;GO:0005654	-	-
ZNF283	8.940856143	3.675818571	1.282347424	3.67E-07	4.77E-06	down	ZNF283	-	GO:0005622;GO:0005634;GO:0006351;GO:0006355;GO:0046872;GO:0003676;GO:0003677;GO:0003700	-	KOG2462-C2H2-type Zn-finger protein[K]
UPK3B	14.90001471	5.854297429	1.347745806	2.71E-09	6.81E-08	down	UPK3B	-	GO:0070062;GO:0005886;GO:0010629;GO:0016021	K19520-ko05219 Bladder cancer	-
CFL2	15.37508086	5.440404429	1.49880819	1.05E-12	6.81E-11	down	CFL2	-	GO:0030042;GO:0030836;GO:0031674;GO:0045214;GO:0046716;GO:0070062;GO:0005615;GO:0015629;GO:0016363	K05765-ko04810 Regulation of actin cytoskeleton;ko04666 Fc gamma R-mediated phagocytosis;ko04360 Axon guidance;ko05133 Pertussis	KOG1735-Actin depolymerizing factor[Z]
LOC104974330	10.02648757	3.712464286	1.433367245	9.18E-07	1.06E-05	down	LOC104974330	-	-	-	-
COX4I1	298.2287664	662.268969	-1.150997838	1.37E-10	4.99E-09	up	COX4I1	-	GO:0006123;GO:0016021;GO:0045277;GO:0070062;GO:0004129;GO:0005634;GO:0005751	K02263-ko00190 Oxidative phosphorylation;ko04260 Cardiac muscle contraction;ko05010 Alzheimer's disease;ko05012 Parkinson's disease;ko05016 Huntington's disease;ko04932 Non-alcoholic fatty liver disease (NAFLD)	KOG4075-Cytochrome c oxidase, subunit IV/COX5b[C]
TMEM145	9.743287714	3.674700714	1.406781914	0.000373967	0.001888314	down	TMEM145	-	GO:0007186;GO:0016021;GO:0019236	-	KOG4290-Predicted membrane protein[S]
MBNL1	252.5763331	119.0503926	1.085147084	0.000525434	0.002509986	down	MBNL1	-	GO:0003725;GO:0005634;GO:0005654;GO:0005737;GO:0005813;GO:0006397;GO:0007399;GO:0008380;GO:0010494;GO:0030326;GO:0043484;GO:0001069;GO:0045445;GO:0001701;GO:0046872;GO:0003723;GO:0006376;GO:0007519;GO:0000380;GO:0000381	-	KOG2494-C3H1-type Zn-finger protein[K]
MBNL2	11.98038457	5.977460429	1.00306964	1.93E-10	6.66E-09	down	MBNL2	-	GO:0005737;GO:0006397;GO:0008380;GO:0043484;GO:0046872;GO:0000381;GO:0003723;GO:0005634	-	KOG2494-C3H1-type Zn-finger protein[K]
MBNL3	13.77838971	4.020902714	1.776815954	1.20E-14	1.41E-12	down	MBNL3	-	GO:0007275;GO:0008380;GO:0043484;GO:0045662;GO:0046872;GO:0005634;GO:0005737;GO:0006397	-	KOG2494-C3H1-type Zn-finger protein[K]
LYRM1	6.146583143	2.816753429	1.125751366	2.21E-06	2.27E-05	down	LYRM1	-	GO:0005654;GO:0045171	-	-
HABP4	25.12085957	8.277170429	1.601676262	2.15E-08	4.14E-07	down	HABP4	-	GO:0005737;GO:0006351;GO:0006355;GO:0030017;GO:0030212;GO:0043392;GO:0071260;GO:0005540;GO:0005634;GO:0005654	-	[KOG1865-Ubiquitin carboxyl-terminal hydrolase[O], KOG2945-Predicted RNA-binding protein[R]]
SPRY2	6.392403	13.38058586	-1.065711016	9.49E-06	8.05E-05	up	SPRY2	-	GO:0060437;GO:0042472;GO:0005874;GO:0060449;GO:0043066;GO:0007275;GO:0070373;GO:0043407;GO:0007605;GO:0070374;GO:0008285;GO:0010628;GO:0010801;GO:0016020;GO:0043539;GO:0031345;GO:0045165;GO:0032587;GO:0045595;GO:0033138;GO:0046580;GO:0034260;GO:0000132;GO:0051387;GO:0040037;GO:0005634;GO:0051897;GO:0042127;GO:0005829	K17383-ko04013 MAPK signaling pathway - fly;ko05206 MicroRNAs in cancer	-
MIR142	297.51755	106.3921509	1.483583054	1.50E-06	1.62E-05	down	MIR142	-	-	-	-
HELLS	8.709502286	4.280116286	1.024940283	1.07E-06	1.21E-05	down	HELLS	-	GO:2001243;GO:0004386;GO:0005524;GO:0005634;GO:0005721;GO:0006306;GO:0006346;GO:0006351;GO:0007067;GO:0007275;GO:0010216;GO:0031508;GO:0000775;GO:0046651;GO:0001655;GO:0051301;GO:0003682	K14439-ko04550 Signaling pathways regulating pluripotency of stem cells	KOG0385-Chromatin remodeling complex WSTF-ISWI, small subunit[K]
OVGP1	5.330892429	2.621181143	1.024160012	0.00047711	0.0023201	down	OVGP1	-	GO:0005975;GO:0006032;GO:0007338;GO:0008061;GO:0030133;GO:0004568;GO:0005576;GO:0005737	K01183-ko00520 Amino sugar and nucleotide sugar metabolism	KOG2806-Chitinase[G]
CETN3	33.86197057	15.097642	1.16534269	7.91E-13	5.33E-11	down	CETN3	-	GO:0005814;GO:0007067;GO:0007098;GO:0051301;GO:0005509;GO:0005730;GO:0005813	K10840-ko03420 Nucleotide excision repair	KOG0028-Ca2+-binding protein (centrin/caltractin), EF-Hand superfamily protein[ZD]
SYCP2	5.497276286	2.294024571	1.260836145	0.012970016	0.037676583	down	SYCP2	-	GO:0005634;GO:0007140;GO:0007143;GO:0009566;GO:0043066;GO:0048808;GO:0051301;GO:0000795;GO:0000800;GO:0003677;GO:0007130	-	-
HBA1	2.923061429	154.2216543	-5.72138139	1.13E-13	9.76E-12	up	HBA1	-	GO:0019825;GO:0020037;GO:0005344;GO:0005506;GO:0005833	K13822-ko05144 Malaria;ko05143 African trypanosomiasis	-
FFAR3	14.41715071	3.108550429	2.213472182	1.40E-14	1.60E-12	down	FFAR3	-	GO:0045776;GO:0003062;GO:0046885;GO:0004930;GO:0071398;GO:0005886;GO:0005887;GO:0006954;GO:0007186;GO:0007193;GO:0090276;GO:0008289;GO:2001275;GO:0014061;GO:0016021;GO:0032722;GO:0002385;GO:0042593;GO:0002720;GO:0045760;GO:0002879	K04328-ko04024 cAMP signaling pathway	KOG4219-G protein-coupled receptor[T]
ZNF93	26.04154886	12.110026	1.104613295	3.57E-08	6.45E-07	down	ZNF93	-	GO:0003676;GO:0003677;GO:0003700;GO:0005622;GO:0005634;GO:0005730;GO:0006351;GO:0006355;GO:0006357;GO:0007576;GO:0007605;GO:0000122;GO:0046872;GO:0001666;GO:0051593;GO:0001822;GO:0003682	-	KOG2462-C2H2-type Zn-finger protein[K]
RNPEPL1	85.66984229	215.851386	-1.333179019	4.15E-11	1.74E-09	up	RNPEPL1	-	GO:0008270;GO:0042277;GO:0043171;GO:0070006;GO:0005737;GO:0005886;GO:0006508	K01254-ko00590 Arachidonic acid metabolism	KOG1047-Bifunctional leukotriene A4 hydrolase/aminopeptidase LTA4H[IOVE]
LOC101906441	22.690216	10.97280629	1.048137802	0.008214644	0.025742612	down	LOC101906441	-	-	-	-
LOC509810	6.645658286	3.310438857	1.005389628	3.64E-07	4.74E-06	down	LOC509810	-	GO:0005622;GO:0005634;GO:0006351;GO:0006355;GO:0007275;GO:0045892;GO:0046872;GO:0000977;GO:0003676;GO:0003700	-	KOG2462-C2H2-type Zn-finger protein[K]
VPS45	19.545491	9.210799	1.085437612	4.02E-11	1.69E-09	down	VPS45	-	GO:0006904;GO:0007596;GO:0010008;GO:0016021;GO:0000139;GO:0005794;GO:0006886	K12479-ko04144 Endocytosis	KOG1299-Vacuolar sorting protein VPS45/Stt10 (Sec1 family)[U]
KLF13	49.30166029	101.3720039	-1.039951138	4.06E-10	1.31E-08	up	KLF13	-	GO:0005634;GO:0006366;GO:0008285;GO:0045647;GO:0046872;GO:0000978;GO:0001077;GO:0003676	K04684-ko04350 TGF-beta signaling pathway;ko04915 Estrogen signaling pathway;ko05231 Choline metabolism in cancer;ko05202 Transcriptional misregulation in cancers;ko05224 Breast cancer;ko05016 Huntington's disease;ko01522 Endocrine resistance	KOG2462-C2H2-type Zn-finger protein[K]
KLF11	3.012647857	15.83101886	-2.393650154	5.51E-53	3.53E-49	up	KLF11	-	GO:0003676;GO:0003700;GO:0005634;GO:0006366;GO:0006915;GO:0008285;GO:0043065;GO:0044212;GO:0046872;GO:0000083;GO:0000122;GO:0000981	K04684-ko04350 TGF-beta signaling pathway;ko04915 Estrogen signaling pathway;ko05231 Choline metabolism in cancer;ko05202 Transcriptional misregulation in cancers;ko05224 Breast cancer;ko05016 Huntington's disease;ko01522 Endocrine resistance	KOG2462-C2H2-type Zn-finger protein[K]
ZRANB2	69.83933829	34.70181486	1.009028774	2.21E-07	3.10E-06	down	ZRANB2	-	GO:0005654;GO:0006397;GO:0008270;GO:0008380;GO:0003700;GO:0003723;GO:0005634	-	KOG4198-RNA-binding Ran Zn-finger protein and related proteins[R]
ATP9A	3.054916	6.479275571	-1.084699807	0.00019566	0.001085225	up	ATP9A	-	GO:0005768;GO:0005769;GO:0005802;GO:0005886;GO:0006890;GO:0006897;GO:0016021;GO:0031901;GO:0045332;GO:0048471;GO:0055037;GO:0000287;GO:0004012;GO:0005524	-	KOG0210-P-type ATPase[P]
MICAL2	1.716021143	5.214374	-1.603426735	8.71E-07	1.01E-05	up	MICAL2	-	GO:0007010;GO:0007507;GO:0008270;GO:0010735;GO:0016709;GO:0019417;GO:0030042;GO:0043914;GO:0055114;GO:0071949;GO:0001947;GO:0003779;GO:0005634;GO:0016491	-	KOG0517-Beta-spectrin[Z]
LOC100847970	11.44238943	4.525257	1.338316717	1.37E-05	0.000111363	down	LOC100847970	-	-	-	-
HHEX	97.21414357	30.51928314	1.67144515	3.38E-11	1.46E-09	down	HHEX	-	GO:0006351;GO:0006406;GO:0007219;GO:0007492;GO:0008134;GO:0008190;GO:0008283;GO:0030948;GO:0008301;GO:0031016;GO:0009952;GO:0032993;GO:0010621;GO:0034504;GO:0035050;GO:0035264;GO:0042127;GO:0071103;GO:0042803;GO:0090009;GO:0043565;GO:0044212;GO:0000122;GO:0000978;GO:0001078;GO:0001570;GO:0001701;GO:0002573;GO:0003682;GO:0005634;GO:0005737;GO:0010944;GO:0016055;GO:0016525;GO:0016973;GO:0017025;GO:…	K08024-ko05202 Transcriptional misregulation in cancers;ko04950 Maturity onset diabetes of the young	KOG0491-Transcription factor BSH, contains HOX domain[R]
DNMT3B	15.01842057	3.195757	2.232503481	3.50E-19	1.10E-16	down	DNMT3B	-	GO:0046499;GO:0032355;GO:0003714;GO:0046872;GO:0033189;GO:0003886;GO:0051571;GO:0042220;GO:0005634;GO:0051573;GO:0005654;GO:0005737;GO:0006306;GO:0009008;GO:0042493;GO:0009636;GO:0051718;GO:0043231;GO:0010212;GO:0071455;GO:0045322;GO:0010424;GO:0071549;GO:0045666;GO:0010628;GO:0000122;GO:0045814;GO:0014823;GO:0001666;GO:0046498;GO:0031000;GO:0003682;GO:0010468	K17399-ko00270 Cysteine and methionine metabolism;ko05206 MicroRNAs in cancer	-
PTER	15.91085057	7.903605857	1.009428054	1.13E-05	9.41E-05	down	PTER	-	GO:0030855;GO:0070062;GO:0008270;GO:0009056;GO:0016788	-	-
HPCAL1	16.54759514	36.12321871	-1.126304882	3.11E-09	7.66E-08	up	HPCAL1	-	GO:0005509;GO:0016020;GO:0070062	K19695-ko04740 Olfactory transduction	KOG0044-Ca2+ sensor (EF-Hand superfamily)[T]
LOC508646	6.067447571	30.61633657	-2.335140024	0.00010073	0.000616346	up	LOC508646	-	GO:0005737;GO:0005739;GO:0005829;GO:0006915;GO:0006955;GO:0008236;GO:0016020;GO:0016485;GO:0019835;GO:0042267;GO:0043231;GO:0001772;GO:1900740;GO:0004252;GO:0005634	K01353-ko04210 Apoptosis;ko04650 Natural killer cell mediated cytotoxicity;ko05202 Transcriptional misregulation in cancers;ko05320 Autoimmune thyroid disease;ko05330 Allograft rejection;ko05332 Graft-versus-host disease;ko04940 Type I diabetes mellitus	KOG3627-Trypsin[E]
LOC112444531	374.0426046	786.3079113	-1.071891763	0.000224941	0.001223265	up	LOC112444531	-	-	-	-
RAB43	26.943198	121.1300567	-2.168563888	8.44E-35	3.24E-31	up	RAB43	-	GO:0005794;GO:0007030;GO:0007264;GO:0019068;GO:0030670;GO:0035526;GO:0045335;GO:0070062;GO:0090382;GO:1901998;GO:0003924;GO:0005525;GO:0005768	K07875-ko05134 Legionellosis	KOG0084-GTPase Rab1/YPT1, small G protein superfamily, and related GTP-binding proteins[TU]
LOC112444391	14.48623271	4.786763571	1.597560002	1.76E-05	0.000138165	down	LOC112444391	-	-	-	-
RALGPS2	53.97986157	15.74460043	1.777564132	3.07E-12	1.76E-10	down	RALGPS2	-	GO:0005886;GO:0007264;GO:0032485;GO:0005085;GO:0005622;GO:0005737	K04349-ko04014 Ras signaling pathway;ko04010 MAPK signaling pathway;ko04510 Focal adhesion	KOG3417-Ras1 guanine nucleotide exchange factor[T]
SLFN11	27.11479143	9.779236714	1.471286303	2.45E-15	3.49E-13	down	SLFN11	-	GO:0005654;GO:0005737;GO:0016235;GO:0051607;GO:2000134;GO:0000049;GO:0005524;GO:0005634	-	-
RHOD	2.752648857	15.49889314	-2.4932727	9.13E-14	8.05E-12	up	RHOD	-	GO:0051893;GO:0005769;GO:2000249;GO:0005829;GO:0005886;GO:0006605;GO:0007264;GO:0007266;GO:0010008;GO:0030032;GO:0030335;GO:0045785;GO:0048041;GO:0003924;GO:0051017;GO:0005525;GO:0051056;GO:0005622	K07530-ko04360 Axon guidance	KOG0393-Ras-related small GTPase, Rho type[R]
THUMPD3	41.56223057	18.63709286	1.157096247	7.63E-10	2.24E-08	down	THUMPD3	-	GO:0005737;GO:0016423;GO:0030488;GO:0000049;GO:0003723;GO:0005730	-	KOG2671-Putative RNA methylase[L]
RNASE6	604.4364667	1215.197527	-1.007528231	1.15E-07	1.78E-06	up	RNASE6	-	GO:0005764;GO:0070062;GO:0003676;GO:0004519;GO:0004540	K10787-ko05310 Asthma	-
EPM2AIP1	39.21836571	16.60383843	1.240012619	1.02E-10	3.85E-09	down	EPM2AIP1	-	GO:0005737;GO:0005783;GO:0032868;GO:0045725;GO:2000467;GO:0000981;GO:0003677;GO:0005654	-	-
LYRM7	11.197532	4.57137	1.292482291	0.001660399	0.006716051	down	LYRM7	-	GO:0005739;GO:0005759	-	-
RRAGB	11.41041486	5.559814571	1.037242573	1.23E-12	7.90E-11	down	RRAGB	-	GO:0034613;GO:0005737;GO:0043231;GO:0005764;GO:0071230;GO:0005765;GO:0005794;GO:0005829;GO:0007050;GO:0010506;GO:1990131;GO:0016236;GO:0032006;GO:0032008;GO:0032561;GO:0003924;GO:0034198;GO:0005525;GO:0034448;GO:0005634	K16185-ko04150 mTOR signaling pathway	KOG3886-GTP-binding protein[T]
TIAF1	22.33310729	3.614642143	2.627259263	2.73E-07	3.71E-06	down	TIAF1	-	GO:0007249;GO:0043066;GO:0005622;GO:0005634;GO:0006915	-	-
PTPRS	2.651678571	5.605289714	-1.079883035	0.000453099	0.002221898	up	PTPRS	-	GO:0005887;GO:0007155;GO:0007268;GO:0016021;GO:0021510;GO:0021549;GO:0021766;GO:0021987;GO:0022038;GO:0070062;GO:0090557;GO:0004725;GO:0005001;GO:0005886	K05695-ko04514 Cell adhesion molecules (CAMs);ko04520 Adherens junction;ko04910 Insulin signaling pathway;ko04931 Insulin resistance	KOG4228-Protein tyrosine phosphatase[T]
SFRS18	50.95364086	25.30230986	1.009916142	1.16E-09	3.26E-08	down	SFRS18	-	GO:0005654;GO:0005737;GO:0016607	-	-
LOC112445935	7.960189429	1.109439714	2.842971488	5.76E-05	0.000381812	down	LOC112445935	-	-	-	-
MIR3064	1700.252912	441.5162419	1.945210947	7.98E-19	2.32E-16	down	MIR3064	-	-	-	-
ARL5C	30.61763143	9.776367714	1.646992226	6.11E-07	7.42E-06	down	ARL5C	-	GO:0005525;GO:0005622;GO:0007264	K07937-ko04072 Phospholipase D signaling pathway;ko04144 Endocytosis;ko05110 Vibrio cholerae infection;ko05134 Legionellosis	KOG0070-GTP-binding ADP-ribosylation factor Arf1[U]
ARL5B	6.50282	2.942388571	1.144077709	8.24E-09	1.78E-07	down	ARL5B	-	GO:0005840;GO:0006412;GO:0007264;GO:0003735;GO:0005525;GO:0005622	K07937-ko04072 Phospholipase D signaling pathway;ko04144 Endocytosis;ko05110 Vibrio cholerae infection;ko05134 Legionellosis	KOG0070-GTP-binding ADP-ribosylation factor Arf1[U]
TLE1	4.859444571	12.72400786	-1.388689838	6.25E-08	1.05E-06	up	TLE1	-	GO:0045892;GO:0005730;GO:1904837;GO:0005737;GO:2000811;GO:0005829;GO:0006351;GO:0007165;GO:0007275;GO:0008134;GO:0009887;GO:0010628;GO:0016055;GO:0030178;GO:0001106;GO:0042802;GO:0005634;GO:0043124;GO:0005654	K04497-ko04013 MAPK signaling pathway - fly;ko04310 Wnt signaling pathway;ko04330 Notch signaling pathway	KOG0639-Transducin-like enhancer of split protein (contains WD40 repeats)[B]
ELOVL6	6.435570143	2.413851143	1.414731255	1.43E-05	0.000115646	down	ELOVL6	-	GO:0009922;GO:0016021;GO:0016740;GO:0019367;GO:0030148;GO:0030176;GO:0034625;GO:0034626;GO:0035338;GO:0042759;GO:0042761;GO:0005783;GO:0005789;GO:0006633	K10203-ko01212 Fatty acid metabolism;ko00062 Fatty acid elongation;ko01040 Biosynthesis of unsaturated fatty acids	KOG3072-Long chain fatty acid elongase[I]
CCDC15	19.42414843	8.474859714	1.196589959	0.000204534	0.001126958	down	CCDC15	-	GO:0005813	-	-
LOC101903253	33.48165929	14.17516629	1.240005368	1.59E-10	5.67E-09	down	LOC101903253	-	-	-	-
LOC101903252	11.39214243	30.46728571	-1.41922189	0.000276747	0.001457149	up	LOC101903252	-	GO:0006910;GO:0006911;GO:0006955;GO:0006958;GO:0009897;GO:0034987;GO:0042571;GO:0042742;GO:0045087;GO:0050853;GO:0050871;GO:0002377;GO:0070062;GO:0003823;GO:0072562;GO:0005615	-	-
GPN3	13.06420414	6.440488857	1.020377136	2.54E-08	4.80E-07	down	GPN3	-	GO:0034314;GO:0043234;GO:0005525;GO:0005885;GO:0016787	-	KOG1534-Putative transcription factor FET5[K]
ZNF280B	8.734695857	3.095838571	1.496427223	3.37E-07	4.42E-06	down	ZNF280B	-	GO:0006351;GO:0007411;GO:0045892;GO:0046872;GO:0001227;GO:0003677;GO:0005634	K10500-ko04110 Cell cycle;ko05202 Transcriptional misregulation in cancers	-
SNX25	13.27816029	5.290913143	1.327466633	4.30E-12	2.35E-10	down	SNX25	-	GO:0032801;GO:0035091;GO:0060394;GO:0010008;GO:0015031;GO:0030512;GO:0005768	-	-
ZBTB18	65.70263829	25.67754557	1.355443996	2.25E-21	1.00E-18	down	ZBTB18	-	GO:0006351;GO:0007519;GO:0043565;GO:0045892;GO:0046872;GO:0000122;GO:0003676;GO:0005634	K10500-ko04110 Cell cycle;ko05202 Transcriptional misregulation in cancers	KOG4441-Proteins containing BTB/POZ and Kelch domains, involved in regulatory/signal transduction processes[TR]
LCAT	26.71059514	11.97031514	1.157950987	5.32E-06	4.86E-05	down	LCAT	-	GO:0016021;GO:0034364;GO:0034372;GO:0034375;GO:0034435;GO:0042158;GO:0042632;GO:0043691;GO:0046470;GO:0070062;GO:0090107;GO:0004607;GO:0006656;GO:0008203	K00650-ko00564 Glycerophospholipid metabolism	KOG2369-Lecithin:cholesterol acyltransferase (LCAT)/Acyl-ceramide synthase[I]
LOC101905499	35.84132671	12.55455614	1.513413018	1.84E-08	3.60E-07	down	LOC101905499	-	-	-	-
DMTF1	41.043535	20.41837814	1.007286717	2.15E-10	7.34E-09	down	DMTF1	-	GO:0005634;GO:0005654;GO:0005737;GO:0006351;GO:0006355;GO:0006357;GO:0007049;GO:0030154;GO:0043565;GO:0044212;GO:0000981;GO:0001135;GO:0003700;GO:0003677	K15225-ko04918 Thyroid hormone synthesis	KOG0051-RNA polymerase I termination factor, Myb superfamily[K]
LOC107131749	22.36673271	7.540160857	1.568687319	0.000140437	0.00081814	down	LOC107131749	-	GO:0070062;GO:0005887;GO:0006629;GO:0016021;GO:0031324;GO:0045591;GO:0046007;GO:0050710;GO:0050860;GO:0051898;GO:0070373;GO:2000134;GO:0009986;GO:0014067	[K10651-ko05322 Systemic lupus erythematosus, K06746-ko04514 Cell adhesion molecules (CAMs)]	KOG2177-Predicted E3 ubiquitin ligase[O]
LOC104969719	36.11993571	14.82200329	1.285054875	0.000175402	0.000991174	down	LOC104969719	-	-	-	-
ZNF106	71.840961	28.34596771	1.341663126	3.61E-12	2.01E-10	down	ZNF106	-	GO:0016020;GO:0017124;GO:0046872;GO:0005730;GO:0005829;GO:0008286	K10260-ko04120 Ubiquitin mediated proteolysis	KOG0281-Beta-TrCP (transducin repeats containing)/Slimb proteins[S]
BBS7	6.295529	3.066586	1.037694199	3.63E-05	0.000256715	down	BBS7	-	GO:0051877;GO:0015031;GO:0001947;GO:0060021;GO:0016020;GO:0005634;GO:0060170;GO:0032402;GO:0005737;GO:0060173;GO:0005813;GO:0005829;GO:0005930;GO:0006357;GO:0032436;GO:0007224;GO:0060271;GO:0034464;GO:0007368;GO:0036064;GO:0007420;GO:0045444;GO:0007507;GO:0001103;GO:0046907;GO:0007601;GO:0001654;GO:0048546;GO:0008104;GO:0001750	-	-
SP110	136.4157159	57.74749114	1.240179686	2.35E-11	1.09E-09	down	SP110	-	GO:0005730;GO:0006351;GO:0006355;GO:0008270;GO:0016032;GO:0003677;GO:0004871;GO:0005634	K15413-ko05203 Viral carcinogenesis;ko05168 Herpes simplex infection	-
CD44	229.0576454	662.2598964	-1.53168678	8.66E-30	1.19E-26	up	CD44	-	GO:0051216;GO:0033138;GO:0005737;GO:0060333;GO:0034116;GO:0005794;GO:0070062;GO:0035692;GO:0005886;GO:0070374;GO:0005887;GO:0005925;GO:0007155;GO:0007160;GO:0043066;GO:0009986;GO:0070487;GO:0043154;GO:0016021;GO:1900625;GO:0043518;GO:0016337;GO:1902166;GO:0044344;GO:0022617;GO:0004415;GO:0050731;GO:0030198;GO:0005518;GO:0050900;GO:0030214;GO:0005540;GO:0034238;GO:0043234;GO:0005634;GO:0051219;GO:…	K06256-ko04512 ECM-receptor interaction;ko04640 Hematopoietic cell lineage;ko05206 MicroRNAs in cancer;ko05205 Proteoglycans in cancer;ko05131 Shigellosis;ko05169 Epstein-Barr virus infection	-
CD40	66.690302	29.16225771	1.193374566	0.000358732	0.001819994	down	CD40	-	GO:0051023;GO:0042981;GO:0006874;GO:0051092;GO:0043123;GO:0006954;GO:0051607;GO:0043231;GO:0006955;GO:0070062;GO:0007275;GO:0009897;GO:0030890;GO:0032496;GO:0043406;GO:0032735;GO:0071260;GO:0043410;GO:0035631;GO:0090037;GO:0043491;GO:0042113;GO:0097190;GO:0043547;GO:0042127;GO:0002768;GO:2000353;GO:0045944;GO:0042511;GO:0005031;GO:0048304;GO:0042832;GO:0005887	K03160-ko04064 NF-kappa B signaling pathway;ko04060 Cytokine-cytokine receptor interaction;ko04514 Cell adhesion molecules (CAMs);ko04620 Toll-like receptor signaling pathway;ko04672 Intestinal immune network for IgA production;ko05202 Transcriptional misregulation in cancers;ko05310 Asthma;ko05322 Systemic lupus erythematosus;ko05320 Autoimmune thyroid disease;ko05330 Allograft rejection;ko05340…	-
FPGT	11.919963	5.870277857	1.021879061	0.002125569	0.008252423	down	FPGT	-	GO:0005829;GO:0006004;GO:0016772;GO:0047341;GO:0003824;GO:0005525;GO:0005737	K00976-ko00051 Fructose and mannose metabolism;ko00520 Amino sugar and nucleotide sugar metabolism	-
LOC112445688	1.909546857	5.836271	-1.611816553	0.000563694	0.002666239	up	LOC112445688	-	-	-	-
LOC107131187	17.60850586	5.857153571	1.58800087	0.000202697	0.001119731	down	LOC107131187	-	-	-	-
CHPF2	24.846839	55.46692443	-1.158565407	1.34E-25	1.07E-22	up	CHPF2	-	GO:0016021;GO:0030206;GO:0032580;GO:0050510;GO:0000139;GO:0008376;GO:0016020	K03419-ko00532 Glycosaminoglycan biosynthesis - chondroitin sulfate / dermatan sulfate	KOG3708-Uncharacterized conserved protein[S]
CD79B	246.3361927	85.357516	1.529038512	2.11E-05	0.000160862	down	CD79B	-	GO:0005737;GO:0005794;GO:0005886;GO:0005887;GO:0006955;GO:0007165;GO:0007166;GO:0009897;GO:0016021;GO:0019815;GO:0030183;GO:0002250;GO:0050853;GO:0004888;GO:0070062;GO:0005654	K06507-ko04662 B cell receptor signaling pathway	-
CD79A	653.320975	266.21327	1.295209471	0.000164887	0.000939773	down	CD79A	-	GO:0005771;GO:0005887;GO:0007166;GO:0009897;GO:0016021;GO:0019815;GO:0030183;GO:0042100;GO:0042113;GO:0045121;GO:0050853;GO:0002250;GO:0004888;GO:0005737	K06506-ko04662 B cell receptor signaling pathway;ko05340 Primary immunodeficiency	-
CYB561A3	123.1307526	60.64395414	1.021755399	0.000810141	0.003634189	down	CYB561A3	-	GO:0031902;GO:0046872;GO:0055114;GO:0005765;GO:0016021;GO:0016491	K08370-ko04978 Mineral absorption	KOG1619-Cytochrome b[C]
LOC100847119	274.4866236	874.666729	-1.671997572	0.002944486	0.010858428	up	LOC100847119	-	GO:0006958;GO:0009897;GO:0034987;GO:0042571;GO:0042742;GO:0045087;GO:0050853;GO:0050871;GO:0070062;GO:0072562;GO:0003823;GO:0006910;GO:0006911;GO:0006955;GO:0002377;GO:0005615	-	-
CATSPERD	10.93368686	4.428719857	1.303818316	8.10E-05	0.000511181	down	CATSPERD	-	GO:0036128;GO:0048240;GO:0097228;GO:0007275;GO:0007283;GO:0030317	-	-
CATSPERG	12.025266	4.762449429	1.336293129	5.89E-08	9.95E-07	down	CATSPERG	-	GO:0030154;GO:0032570;GO:0035036;GO:0036128;GO:0097228;GO:0005886;GO:0007275;GO:0007283	-	-
DEDD2	145.2234249	297.6476004	-1.035331082	9.45E-18	2.24E-15	up	DEDD2	-	GO:0005730;GO:0006351;GO:0006355;GO:0008625;GO:0030262;GO:2001238;GO:0003677;GO:0005634;GO:0005654	-	-
LOC112444310	10.09328957	5.016037143	1.008776513	1.97E-06	2.05E-05	down	LOC112444310	-	-	-	-
LOC112444319	10.32975171	1.873154	2.463264158	2.32E-08	4.42E-07	down	LOC112444319	-	-	-	-
RBMX2	87.092344	37.14050457	1.229552487	2.46E-17	5.32E-15	down	RBMX2	-	GO:0005686;GO:0006406;GO:0070274;GO:0071011;GO:0071013;GO:0000166;GO:0000398;GO:0003723	K14407-ko03015 mRNA surveillance pathway	KOG0126-Predicted RNA-binding protein (RRM superfamily)[R]
CXCL10	23.43553	2.504820143	3.225918502	8.62E-34	2.76E-30	down	CXCL10	-	GO:0090026;GO:0043950;GO:0006954;GO:1901509;GO:0045236;GO:0006955;GO:1901740;GO:0045662;GO:0007186;GO:2000406;GO:0008009;GO:0008201;GO:0008284;GO:0009897;GO:0048248;GO:0010818;GO:0051281;GO:0010819;GO:0051607;GO:0030816;GO:0060326;GO:0032496;GO:0002690;GO:0070098;GO:0042118;GO:0005615;GO:0071222;GO:0042127;GO:0006935	K12671-ko04668 TNF signaling pathway;ko04060 Cytokine-cytokine receptor interaction;ko04620 Toll-like receptor signaling pathway;ko04622 RIG-I-like receptor signaling pathway;ko04623 Cytosolic DNA-sensing pathway;ko04062 Chemokine signaling pathway;ko05164 Influenza A	-
LOC112444957	50.13137543	23.64923371	1.083920379	0.00037634	0.001898765	down	LOC112444957	-	-	-	-
MGAT4A	52.42394157	26.12900429	1.004573681	1.17E-05	9.64E-05	down	MGAT4A	-	GO:0006491;GO:0008375;GO:0008454;GO:0016020;GO:0016021;GO:0046872;GO:0070062;GO:0000139;GO:0005576;GO:0006487	K00738-ko00510 N-Glycan biosynthesis;ko00513 Various types of N-glycan biosynthesis	-
PRKCH	34.07747843	70.26551529	-1.043998234	5.62E-13	3.97E-11	up	PRKCH	-	GO:0045618;GO:0005737;GO:0046872;GO:0005829;GO:0050861;GO:0005886;GO:0005911;GO:0006468;GO:0007165;GO:0010744;GO:0051092;GO:0018105;GO:0060252;GO:0019899;GO:0070062;GO:0030154;GO:0070528;GO:0030168;GO:0004697;GO:2000810;GO:0034351;GO:0004699;GO:0035556;GO:0005524;GO:0005622;GO:0004674	K18051-ko04530 Tight junction;ko04270 Vascular smooth muscle contraction;ko04750 Inflammatory mediator regulation of TRP channels	KOG0694-Serine/threonine protein kinase[T]
LOC104974812	10.36479029	3.717899857	1.47913111	0.000137612	0.000806323	down	LOC104974812	-	GO:0007275;GO:0007283;GO:0030154;GO:0005634;GO:0005730;GO:0005737	-	-
LOC101906281	82.94306243	222.4239759	-1.423119089	2.75E-05	0.000202728	up	LOC101906281	-	-	-	-
CCDC91	15.00266771	7.368793286	1.02571877	6.82E-08	1.13E-06	down	CCDC91	-	GO:0016020;GO:0005654;GO:0005794;GO:0015031	-	-
ZNF570	6.593546	2.611558	1.336143809	1.45E-13	1.23E-11	down	ZNF570	-	GO:0005634;GO:0006351;GO:0006355;GO:0046872;GO:0000977;GO:0003700;GO:0005622	-	KOG2462-C2H2-type Zn-finger protein[K]
IL7	7.911337714	3.008909857	1.394680772	0.00525848	0.017693725	down	IL7	-	GO:0048873;GO:0005615;GO:2001240;GO:0006955;GO:0006959;GO:0007267;GO:0008083;GO:0009887;GO:0010468;GO:0030890;GO:0043066;GO:0043086;GO:0045453;GO:0002360;GO:0045582;GO:0005125;GO:0046622;GO:0005139	K05431-ko04630 Jak-STAT signaling pathway;ko04151 PI3K-Akt signaling pathway;ko04060 Cytokine-cytokine receptor interaction;ko04640 Hematopoietic cell lineage	-
DTX4	6.598466143	1.693696714	1.961955141	4.42E-07	5.58E-06	down	DTX4	-	GO:0008270;GO:0016874;GO:0032479;GO:0004842;GO:0005829;GO:0007219	K06058-ko04330 Notch signaling pathway	-
SSH1	110.4631021	54.51915129	1.01872954	0.00033671	0.001728349	down	SSH1	-	GO:0032154;GO:0004721;GO:0032268;GO:0004725;GO:0050770;GO:0005654;GO:0005737;GO:0005856;GO:0005886;GO:0006470;GO:0071318;GO:0008064;GO:0008138;GO:0010591;GO:0030027;GO:0000902;GO:0030036;GO:0003677;GO:0030496;GO:0003779	K05766-ko04810 Regulation of actin cytoskeleton;ko04360 Axon guidance	KOG1716-Dual specificity phosphatase[V]
ARID4A	83.33470686	39.32418357	1.083500654	2.27E-07	3.18E-06	down	ARID4A	-	GO:0080182;GO:0005634;GO:0097368;GO:0005654;GO:0006349;GO:0006357;GO:0006366;GO:0007283;GO:0017053;GO:0034773;GO:0036124;GO:0044212;GO:0045892;GO:0003677;GO:0045944;GO:0003700;GO:0048821;GO:0004407	-	KOG2744-DNA-binding proteins Bright/BRCAA1/RBP1 and related proteins containing BRIGHT domain[K]
LOC100294723	28.10210571	11.08872586	1.341584634	5.34E-06	4.86E-05	down	LOC100294723	-	GO:0016021;GO:0030246;GO:0005887;GO:0042803;GO:0043320;GO:0050663;GO:0009897;GO:0045953;GO:0004872;GO:0005886	K06543-ko05144 Malaria	-
LOC107131803	1.501258286	32.79471943	-4.449219419	1.38E-06	1.50E-05	up	LOC107131803	-	GO:0038001;GO:0004869;GO:0043086;GO:0005615;GO:0043508;GO:0005634;GO:0005737;GO:0008284;GO:0010466;GO:0010718;GO:0045861;GO:0010950;GO:0070062;GO:0010951;GO:0030335;GO:0031410;GO:0001618;GO:0031982;GO:0002020;GO:0035425;GO:0004867	K13963-ko05146 Amoebiasis	KOG2392-Serpin[V]
ZNF770	5.462786286	2.357491429	1.212384458	3.60E-15	4.77E-13	down	ZNF770	-	GO:0005634;GO:0006351;GO:0046872;GO:0000981;GO:0003676;GO:0003677	-	KOG3623-Homeobox transcription factor SIP1[K]
SMIM30	8.943573571	3.115030571	1.52160508	8.15E-10	2.37E-08	down	SMIM30	-	GO:0016021	-	-
GZMB	26.51147771	118.1643344	-2.156105661	1.24E-10	4.55E-09	up	GZMB	-	GO:0016485;GO:0043231;GO:0004252;GO:0005737;GO:0006955	K01353-ko04210 Apoptosis;ko04650 Natural killer cell mediated cytotoxicity;ko05202 Transcriptional misregulation in cancers;ko05320 Autoimmune thyroid disease;ko05330 Allograft rejection;ko05332 Graft-versus-host disease;ko04940 Type I diabetes mellitus	KOG3627-Trypsin[E]
MYH14	5.738675	2.020184143	1.506230869	0.000992733	0.004310366	down	MYH14	-	GO:0030898;GO:0005524;GO:0031032;GO:0005737;GO:0042641;GO:0005903;GO:0007519;GO:0007605;GO:0008360;GO:0016020;GO:0043209;GO:0016459;GO:0051015;GO:0016460;GO:0070062;GO:0019228;GO:0070584;GO:0030048;GO:0000146;GO:0071625;GO:0030424;GO:0001725;GO:0097513;GO:0030426;GO:0003009;GO:0005829	K10352-ko04530 Tight junction	KOG0161-Myosin class II heavy chain[Z]
SCIMP	103.8687696	25.67862771	2.016121931	4.76E-20	1.79E-17	down	SCIMP	-	GO:0031256;GO:0031259;GO:0070374;GO:0097197;GO:0001772;GO:0016020;GO:0016021	-	-
MIF	50.88291929	115.2730983	-1.179802516	3.19E-12	1.81E-10	up	MIF	-	GO:0090238;GO:0050178;GO:0032269;GO:0005615;GO:0090344;GO:0050715;GO:0033033;GO:0005654;GO:1902166;GO:0050731;GO:0033138;GO:0005737;GO:2000343;GO:0061078;GO:0006954;GO:0007166;GO:0007569;GO:0008283;GO:0042056;GO:0009986;GO:0061081;GO:0043209;GO:0010629;GO:0070062;GO:0043406;GO:0010739;GO:0070207;GO:0043518;GO:0030330;GO:0001516;GO:0070374;GO:0045087;GO:0030890;GO:0002906;GO:0071157;GO:0048146;GO:…	K07253-ko00350 Tyrosine metabolism;ko00360 Phenylalanine metabolism	KOG1759-Macrophage migration inhibitory factor[V]
EID1	39.27286257	16.83557971	1.222019359	1.16E-14	1.36E-12	down	EID1	-	GO:0006351;GO:0007049;GO:0030154;GO:0035065;GO:0045595;GO:0000122;GO:0005634;GO:0005737	-	-
LOC112447294	7.355607429	3.128665143	1.233297228	7.86E-06	6.80E-05	down	LOC112447294	-	-	-	-
ZNF23	5.027249714	1.773356143	1.503287051	3.11E-06	3.05E-05	down	ZNF23	-	GO:0005622;GO:0005634;GO:0006351;GO:0006355;GO:0046872;GO:0003676;GO:0003677;GO:0003700	-	KOG2462-C2H2-type Zn-finger protein[K]
TSPO	470.4460884	974.645874	-1.050848724	3.50E-07	4.58E-06	up	TSPO	-	GO:0006869;GO:0016021;GO:0031966	K05770-ko04080 Neuroactive ligand-receptor interaction;ko04214 Apoptosis - fly;ko05166 HTLV-I infection	KOG3797-Peripheral-type benzodiazepine receptor and related proteins[T]
CAPRIN2	5.253126571	2.104322571	1.319820474	1.19E-07	1.83E-06	down	CAPRIN2	-	GO:0005737;GO:0005739;GO:0005813;GO:0017148;GO:0030308;GO:0032092;GO:0033138;GO:0043235;GO:0045944;GO:0050775;GO:0061003;GO:0003723;GO:0090263;GO:0005102;GO:0005634	-	-
SLC9A7	18.60973471	6.277006571	1.567908865	2.55E-09	6.52E-08	down	SLC9A7	-	GO:0015385;GO:0015386;GO:0016021;GO:0035725;GO:0051453;GO:0055037;GO:0055038;GO:0071805;GO:0098719;GO:0005802;GO:0005886;GO:0006885;GO:0006811;GO:0042803;GO:0000139	-	KOG1965-Sodium/hydrogen exchanger protein[P]
MSMO1	75.14666371	31.89933114	1.23618288	6.73E-14	6.15E-12	down	MSMO1	-	GO:0006633;GO:0016021;GO:0016126;GO:0016491;GO:0000254;GO:0005506;GO:0005789	K07750-ko00100 Steroid biosynthesis	KOG0873-C-4 sterol methyl oxidase[I]
PRRT2	16.04859357	7.462262	1.104761952	0.001603145	0.006513265	down	PRRT2	-	GO:0030054;GO:0045202;GO:0050884;GO:0005886;GO:0009607;GO:0016021	-	-
FAU	1054.143982	2537.176444	-1.26715192	2.25E-11	1.05E-09	up	FAU	-	GO:0006412;GO:0019731;GO:0022627;GO:0050830;GO:0002227;GO:0003735;GO:0005615	K02983-ko03010 Ribosome	KOG0009-Ubiquitin-like/40S ribosomal S30 protein fusion[JO]
TRMT5	13.18533829	6.316802	1.061668329	2.60E-11	1.18E-09	down	TRMT5	-	GO:0052906;GO:0070901;GO:0005634;GO:0005759;GO:0009019	-	KOG2078-tRNA modification enzyme[A]
LOC104972216	5.533308714	2.008799	1.461809201	1.34E-09	3.69E-08	down	LOC104972216	-	-	-	-
CREB3L1	13.52681371	44.353538	-1.713227143	1.45E-13	1.23E-11	up	CREB3L1	-	GO:1990440;GO:0003700;GO:0005634;GO:0005783;GO:0005789;GO:0007275;GO:0016021;GO:0030968;GO:0035497;GO:0043565;GO:0044212;GO:0045944;GO:0001077;GO:0070278;GO:0001649;GO:1902236;GO:0003682	K09048-ko04668 TNF signaling pathway;ko04024 cAMP signaling pathway;ko04022 cGMP - PKG signaling pathway;ko04151 PI3K-Akt signaling pathway;ko04152 AMPK signaling pathway;ko04911 Insulin secretion;ko04922 Glucagon signaling pathway;ko04915 Estrogen signaling pathway;ko04918 Thyroid hormone synthesis;ko04916 Melanogenesis;ko04925 Aldosterone synthesis and secretion;ko04261 Adrenergic signaling in …	KOG0709-CREB/ATF family transcription factor[K]
HEBP1	31.560725	63.50275914	-1.00868893	4.14E-11	1.74E-09	up	HEBP1	-	GO:0005737;GO:0020037	-	-
PLEKHD1	11.00945686	4.974412143	1.146145348	0.000496384	0.002396237	down	PLEKHD1	-	-	-	-
CCDC125	16.23099829	6.581567	1.302248715	1.54E-05	0.000122586	down	CCDC125	-	GO:0005737	K05765-ko04810 Regulation of actin cytoskeleton;ko04666 Fc gamma R-mediated phagocytosis;ko04360 Axon guidance;ko05133 Pertussis	-
MTSS1	94.30174029	42.99589914	1.13308533	2.36E-07	3.28E-06	down	MTSS1	-	GO:0072160;GO:0032233;GO:0003785;GO:0098792;GO:0034334;GO:0005102;GO:2001013;GO:0042802;GO:0005737;GO:0005912;GO:0007009;GO:0007015;GO:0007399;GO:0050680;GO:0007517;GO:0051015;GO:0010960;GO:0061333;GO:0015629;GO:0071498;GO:0030036;GO:0001701;GO:0072001;GO:0030041;GO:0002230;GO:0072102;GO:0030282;GO:0003779;GO:0006928;GO:0007155;GO:0007169;GO:0030035;GO:0030139;GO:0001726	K05627-ko04810 Regulation of actin cytoskeleton;ko04520 Adherens junction	-
ZMYND8	40.154351	19.2232	1.062707807	1.58E-10	5.66E-09	down	ZMYND8	-	GO:1902952;GO:0003712;GO:0005634;GO:0005737;GO:0006355;GO:0008270;GO:0042393;GO:0043197;GO:0043198;GO:0051491;GO:0060999;GO:0070491;GO:0000977;GO:0098815;GO:0001106;GO:1902897;GO:0003682	K03125-ko03022 Basal transcription factors	KOG3612-PHD Zn-finger protein[R]
C14H8orf37	9.229882	4.535064429	1.025189157	1.01E-09	2.87E-08	down	C14H8orf37	-	GO:0005737;GO:0005886;GO:0030054	-	-
CCR2	41.03116086	17.01459443	1.269947209	1.09E-09	3.09E-08	down	CCR2	-	GO:0006935;GO:0006954;GO:0006955;GO:0007186;GO:0010574;GO:0010820;GO:0016021;GO:0043025;GO:0016493;GO:0043204;GO:0016525;GO:0043310;GO:0019221;GO:0043410;GO:0046641;GO:0048471;GO:0050729;GO:0050870;GO:0055093;GO:0070098;GO:0001666;GO:0001974;GO:0002437;GO:0002827;GO:0002829;GO:0005737;GO:0005829;GO:0005886;GO:0006874;GO:0019725;GO:0019956;GO:0019957;GO:0030425;GO:0032729;GO:0032743;GO:0032760;GO:…	K04177-ko04060 Cytokine-cytokine receptor interaction;ko04062 Chemokine signaling pathway	KOG4219-G protein-coupled receptor[T]
ATP2B1	70.43632014	28.51079229	1.304811409	1.01E-09	2.87E-08	down	ATP2B1	-	GO:0005887;GO:0006874;GO:0030165;GO:0043231;GO:0046872;GO:0070062;GO:0005388;GO:0005524;GO:0005634;GO:0071386;GO:1901660;GO:0032591;GO:0005886;GO:1903779;GO:0032809;GO:0006810;GO:0007420;GO:0007568;GO:0034220;GO:0009409;GO:0009898;GO:0045121;GO:0016020;GO:0016021;GO:0003407;GO:0016323;GO:0071305;GO:0016324;GO:0030054;GO:0006816	K05850-ko04020 Calcium signaling pathway;ko04024 cAMP signaling pathway;ko04022 cGMP - PKG signaling pathway;ko04261 Adrenergic signaling in cardiomyocytes;ko04970 Salivary secretion;ko04972 Pancreatic secretion	KOG0204-Calcium transporting ATPase[P]
LOC104970537	117.1263679	54.26751986	1.109905015	1.68E-05	0.000132326	down	LOC104970537	-	-	-	-
GAREM2	5.296647429	10.93172186	-1.045369274	1.67E-14	1.86E-12	up	GAREM2	-	GO:0070062	-	-
DLC1	2.296511429	5.049165571	-1.136601024	8.29E-07	9.64E-06	up	DLC1	-	GO:0051056;GO:0030336;GO:0005634;GO:0051497;GO:0030864;GO:0005737;GO:0051895;GO:0030900;GO:0005829;GO:1900119;GO:0005901;GO:0005925;GO:0006915;GO:0006919;GO:0032587;GO:0007165;GO:0032956;GO:0008285;GO:0035024;GO:0008289;GO:0035307;GO:0008360;GO:0001843;GO:0042169;GO:0021575;GO:0003007;GO:0048041;GO:0030036;GO:0005096;GO:0016020;GO:0035023	-	KOG2200-Tumour suppressor protein p122-RhoGAP/DLC1[T]
LOC100847382	43.13296657	5.486342571	2.974874331	1.09E-17	2.55E-15	down	LOC100847382	-	-	-	-
ID3	59.84365571	26.06026129	1.19934676	0.000134281	0.000790182	down	ID3	-	GO:0045668;GO:0005654;GO:0045892;GO:0005737;GO:0072750;GO:0006351;GO:0007417;GO:0007507;GO:0007517;GO:0007623;GO:1901707;GO:0015630;GO:0030855;GO:0030903;GO:0042476;GO:0000122;GO:0043433;GO:0001656;GO:0045662;GO:0003700	K17694-ko04350 TGF-beta signaling pathway;ko04550 Signaling pathways regulating pluripotency of stem cells	-
SERPINB4	0.784149714	24.22909914	-4.949467827	2.90E-08	5.36E-07	up	SERPINB4	-	GO:0005622;GO:0005737;GO:0010466;GO:0019899;GO:0030162;GO:0042270;GO:0070062;GO:0002020;GO:0004867;GO:0005615	K13963-ko05146 Amoebiasis	KOG2392-Serpin[V]
LOC112442064	54.23010686	131.3355421	-1.276091474	3.23E-07	4.27E-06	up	LOC112442064	-	-	-	-
LOC112442068	26.73189971	4.269425286	2.646448582	2.75E-12	1.58E-10	down	LOC112442068	-	-	-	-
PGLYRP2	3.920200143	8.242968	-1.072236582	1.77E-10	6.22E-09	up	PGLYRP2	-	GO:0009253;GO:0016019;GO:0016020;GO:0016045;GO:0032689;GO:0032827;GO:0042834;GO:0044117;GO:0050727;GO:0050830;GO:0070062;GO:0005576;GO:0008270;GO:0008745	-	-
PGLYRP1	0.874918857	23.40309671	-4.741406408	1.88E-08	3.66E-07	up	PGLYRP1	-	GO:0016019;GO:0016045;GO:0031640;GO:0032689;GO:0032827;GO:0042834;GO:0044117;GO:0045087;GO:0050728;GO:0050830;GO:0050832;GO:0008270;GO:0070062;GO:0008745;GO:0009253	-	-
SYCE1L	45.47859643	10.22434	2.153180013	1.21E-05	9.99E-05	down	SYCE1L	-	GO:0000795;GO:0007130	-	-
CEP135	10.224285	4.948650571	1.046892876	4.66E-06	4.33E-05	down	CEP135	-	GO:0005829;GO:0007099;GO:0008022;GO:0010457;GO:1902857;GO:0000086;GO:0005813;GO:0005814	-	-
RBM41	16.82589743	7.686688	1.130249438	2.51E-11	1.15E-09	down	RBM41	-	GO:0005689;GO:0030626;GO:0032502;GO:0097157;GO:0000166;GO:0000398;GO:0003676	-	KOG4206-Spliceosomal protein snRNP-U1A/U2B[A]
RBM43	65.64240929	24.19201257	1.440097397	1.85E-18	5.16E-16	down	RBM43	-	GO:0000166;GO:0003676;GO:0003723	-	-
PPM1M	70.72033629	141.6481966	-1.002115194	1.47E-10	5.30E-09	up	PPM1M	-	GO:0006470;GO:0008420;GO:0030145;GO:0004721;GO:0004722;GO:0005634	-	KOG1323-Serine/threonine phosphatase[T]
GCFC2	30.16332086	12.48527757	1.272567377	1.70E-12	1.05E-10	down	GCFC2	-	GO:0001078;GO:0005634;GO:0005654;GO:0005730;GO:0006351;GO:0006355;GO:0045892;GO:0071008;GO:0000122;GO:0000245;GO:0000978	-	KOG2136-Transcriptional regulators binding to the GC-rich sequences[K]
GINS2	4.036754143	9.845199857	-1.28622477	2.22E-08	4.25E-07	up	GINS2	-	GO:0006271;GO:0031298;GO:0032508;GO:1902975;GO:0000727;GO:0000811;GO:0005654	-	KOG4071-Uncharacterized conserved protein[S]
LOC101902991	8.197819429	3.843732714	1.092732195	1.48E-05	0.000118436	down	LOC101902991	-	-	-	-
VSIG10	24.62363957	10.40761729	1.242404203	2.94E-07	3.95E-06	down	VSIG10	-	GO:0016021	K06760-ko04514 Cell adhesion molecules (CAMs)	KOG3513-Neural cell adhesion molecule L1[T]
SOCS1	11.82632629	35.03949814	-1.566980126	9.57E-12	4.79E-10	up	SOCS1	-	GO:0046627;GO:0032570;GO:0005634;GO:0050707;GO:0040008;GO:0005737;GO:0060334;GO:0042493;GO:0005829;GO:0071230;GO:0006469;GO:0007259;GO:0010534;GO:0016567;GO:0042510;GO:0019210;GO:0042512;GO:0019221;GO:0042518;GO:0019901;GO:0043434;GO:0031100;GO:0001932;GO:0045444;GO:0032355;GO:0004860;GO:0046426;GO:0032496;GO:0005159	K04694-ko04120 Ubiquitin mediated proteolysis;ko04630 Jak-STAT signaling pathway;ko04910 Insulin signaling pathway;ko04917 Prolactin signaling pathway;ko04380 Osteoclast differentiation;ko05206 MicroRNAs in cancer;ko04930 Type II diabetes mellitus;ko05145 Toxoplasmosis	KOG4566-Cytokine-inducible SH2 protein[T]
IL1R2	6.634979286	117.1533396	-4.142162308	1.92E-07	2.75E-06	up	IL1R2	-	GO:0005886;GO:0006955;GO:0016021;GO:0004908;GO:0004910;GO:0005576	K04387-ko04010 MAPK signaling pathway;ko04060 Cytokine-cytokine receptor interaction;ko04640 Hematopoietic cell lineage;ko05202 Transcriptional misregulation in cancers;ko05166 HTLV-I infection;ko05146 Amoebiasis	KOG4194-Membrane glycoprotein LIG-1[T]
ITPR1	24.79294529	10.50566214	1.238762573	3.15E-08	5.74E-07	down	ITPR1	-	GO:0031094;GO:0005730;GO:0032469;GO:0005789;GO:0035091;GO:0005791;GO:0005955;GO:0009791;GO:0014069;GO:0015278;GO:0042045;GO:0016021;GO:0050849;GO:0016529;GO:0050882;GO:0019855;GO:0051209;GO:0030141;GO:0001666;GO:0070059;GO:0030658;GO:0005220;GO:0031088;GO:0005637	K04958-ko04020 Calcium signaling pathway;ko04070 Phosphatidylinositol signaling system;ko04022 cGMP - PKG signaling pathway;ko04114 Oocyte meiosis;ko04210 Apoptosis;ko04540 Gap junction;ko04611 Platelet activation;ko04922 Glucagon signaling pathway;ko04912 GnRH signaling pathway;ko04915 Estrogen signaling pathway;ko04921 Oxytocin signaling pathway;ko04918 Thyroid hormone synthesis;ko04924 Renin s…	KOG3533-Inositol 1,4,5-trisphosphate receptor[T]
LOC101905517	9.008077143	4.261929286	1.079712526	0.00387313	0.013666566	down	LOC101905517	-	-	-	-
ERCC6L2	12.43957886	5.013173143	1.311141676	1.32E-12	8.39E-11	down	ERCC6L2	-	GO:0005634;GO:0005739;GO:0005815;GO:0006281;GO:0008026;GO:0003676;GO:0003677;GO:0005524	K10841-ko03420 Nucleotide excision repair	KOG0387-Transcription-coupled repair protein CSB/RAD26 (contains SNF2 family DNA-dependent ATPase domain)[KL]
ARHGAP12	36.55384414	17.75829814	1.041529805	1.65E-08	3.26E-07	down	ARHGAP12	-	GO:0007165;GO:0051056;GO:0002011;GO:0005096;GO:0005829	[K08878-ko05200 Pathways in cancer;ko05220 Chronic myeloid leukemia, K13736-ko05100 Bacterial invasion of epithelial cells]	KOG1450-Predicted Rho GTPase-activating protein[T]
LOC112448454	7.461497286	3.306110286	1.174330312	0.014294558	0.040911863	down	LOC112448454	-	-	-	-
LOC786348	0.878091143	32.18648814	-5.195940669	1.61E-05	0.000127606	up	LOC786348	-	GO:0005622;GO:0005737;GO:0010466;GO:0019899;GO:0030162;GO:0042270;GO:0070062;GO:0002020;GO:0004867;GO:0005615	K13963-ko05146 Amoebiasis	KOG2392-Serpin[V]
VWCE	6.455380857	3.020349286	1.095786816	0.000668307	0.003095511	down	VWCE	-	GO:0009966;GO:0005509;GO:0005576;GO:0008284	K19559-ko04350 TGF-beta signaling pathway	KOG1214-Nidogen and related basement membrane protein proteins[MW]
TRIP11	24.41756671	11.02233943	1.147488978	2.65E-10	8.87E-09	down	TRIP11	-	GO:0002081;GO:0003281;GO:0003713;GO:0005622;GO:0005634;GO:0005794;GO:0005801;GO:0005856;GO:0006366;GO:0030133;GO:0000042;GO:0000139;GO:0002079	-	-
LOC107132398	31.95356571	14.44606886	1.145299979	0.000174055	0.000984724	down	LOC107132398	-	-	-	-
ARMC12	8.430412286	21.89336314	-1.376818498	4.16E-06	3.93E-05	up	ARMC12	-	GO:0005634	-	-
PABPC1L2A	7.830919857	1.205027714	2.700115456	0.001369814	0.005692889	down	PABPC1L2A	-	GO:0070062;GO:0000166;GO:0003676;GO:0003723	K13126-ko03013 RNA transport;ko03015 mRNA surveillance pathway;ko03018 RNA degradation	KOG0123-Polyadenylate-binding protein (RRM superfamily)[AJ]
LOC112444976	18.64385429	7.852265571	1.24751927	0.010857763	0.032503927	down	LOC112444976	-	-	-	-
LOC112444971	56.73223614	25.98672243	1.126394044	0.007215975	0.023137603	down	LOC112444971	-	-	-	-
MGLL	2.790383286	7.237649143	-1.375057869	3.03E-05	0.000220173	up	MGLL	-	GO:0047372;GO:0005829;GO:0050727;GO:0005886;GO:0051930;GO:0006629;GO:0006633;GO:0006954;GO:0009966;GO:0016020;GO:2000124;GO:0019369;GO:0019433;GO:0019898;GO:0036155;GO:0004622;GO:0042803;GO:0005654;GO:0046464;GO:0005789	K01054-ko00561 Glycerolipid metabolism;ko04923 Regulation of lipolysis in adipocyte;ko04723 Retrograde endocannabinoid signaling	KOG1455-Lysophospholipase[I]
PACSIN1	10.87155957	4.077578286	1.414774435	0.008755845	0.027146368	down	PACSIN1	-	GO:0048812;GO:0005829;GO:0072657;GO:0007015;GO:0097320;GO:0030054;GO:0030100;GO:0030137;GO:0030659;GO:0032587;GO:0043209;GO:0043679;GO:0045202;GO:0045806;GO:0005543;GO:0048488;GO:0005737;GO:0048666;GO:0005768	K12804-ko04621 NOD-like receptor signaling pathway	KOG2856-Adaptor protein PACSIN[TUZ]
HIST2H2AB	5.299678571	16.21066457	-1.61296647	1.40E-07	2.10E-06	up	HIST2H2AB	-	GO:0005634;GO:0006342;GO:0070062;GO:0000786;GO:0000790;GO:0003677	K11251-ko05322 Systemic lupus erythematosus;ko05034 Alcoholism	KOG1756-Histone 2A[B]
LOC100847947	40.798503	15.41649343	1.404041564	7.02E-08	1.15E-06	down	LOC100847947	-	-	-	-
LOC100847946	22.256336	9.874865143	1.172383154	2.91E-11	1.29E-09	down	LOC100847946	-	-	-	-
KIAA1551	168.927366	68.78389129	1.296260421	5.78E-13	4.07E-11	down	KIAA1551	-	-	-	-
PHTF1	18.48130771	8.283400286	1.157771832	8.63E-09	1.85E-07	down	PHTF1	-	GO:0006351;GO:0006355;GO:0016021;GO:0003677;GO:0005730;GO:0005737	-	-
GPR82	10.25615086	4.970875857	1.044917409	0.001846698	0.007347403	down	GPR82	-	GO:0004930;GO:0005886;GO:0016021	K04271-ko04080 Neuroactive ligand-receptor interaction;ko04742 Taste transduction	KOG4219-G protein-coupled receptor[T]
GPR87	5.324112143	2.019511857	1.398534343	0.013496172	0.038990359	down	GPR87	-	GO:0005887;GO:0007194;GO:0045028	K04299-ko04080 Neuroactive ligand-receptor interaction	KOG4219-G protein-coupled receptor[T]
LOC112446870	11.48595857	4.980863857	1.20540338	0.004257492	0.014790519	down	LOC112446870	-	-	-	-
PXDC1	27.81917829	13.732295	1.018507052	0.01275202	0.037161318	down	PXDC1	-	GO:0035091	-	-
LOC112449067	5.439474429	0.929058	2.549626692	0.000249937	0.001337615	down	LOC112449067	-	-	-	-
SLC18B1	25.29277043	11.241573	1.169881149	1.89E-08	3.68E-07	down	SLC18B1	-	GO:0016021;GO:0055085	K14636-ko04725 Cholinergic synapse;ko04721 Synaptic vesicle cycle	KOG3764-Vesicular amine transporter[U]
LOC112447359	6.933525429	3.026457571	1.195958968	3.42E-11	1.47E-09	down	LOC112447359	-	-	-	-
RPF2	14.60835186	7.083374857	1.044284622	2.32E-05	0.000174732	down	RPF2	-	GO:0019843;GO:0000027;GO:0000463;GO:0005730	-	KOG3031-Protein required for biogenesis of the ribosomal 60S subunit[J]
PRG3	0.165495	8.610668429	-5.7012657	7.06E-05	0.000455118	up	PRG3	-	GO:0017148;GO:0019370;GO:0030246;GO:0042035;GO:0042119;GO:0042554;GO:0045416;GO:0045575;GO:0001694;GO:0005576;GO:0006955	K10786-ko05310 Asthma	-
SMC3	65.99394857	32.48076443	1.022748154	1.19E-13	1.03E-11	down	SMC3	-	GO:0003682;GO:0005524;GO:0005634;GO:0005737;GO:0006275;GO:0006281;GO:0007052;GO:0007064;GO:0007126;GO:0007165;GO:0016363;GO:0000775;GO:0030893;GO:0000785;GO:0051301;GO:0000922	K06669-ko04110 Cell cycle;ko04111 Cell cycle - yeast;ko04113 Meiosis - yeast;ko04114 Oocyte meiosis	KOG0964-Structural maintenance of chromosome protein 3 (sister chromatid cohesion complex Cohesin, subunit SMC3)[D]
SMC5	51.51819443	20.27117314	1.345652448	1.23E-10	4.51E-09	down	SMC5	-	GO:0035861;GO:0000803;GO:0045842;GO:0005524;GO:0051301;GO:0005634;GO:0005654;GO:0006974;GO:0007062;GO:0007067;GO:0051984;GO:0016605;GO:0071139;GO:0016925;GO:0090398;GO:0030054;GO:0030915;GO:0000722;GO:0034184;GO:0000724;GO:0035061;GO:0000781	-	KOG0979-Structural maintenance of chromosome protein SMC5/Spr18, SMC superfamily[BDL]
LTA	10.69453786	4.872651714	1.13409513	2.99E-09	7.46E-08	down	LTA	-	GO:0006955;GO:0006959;GO:0016020;GO:0032729;GO:0044130;GO:0048535;GO:0050830;GO:0002876;GO:0002925;GO:0005615	K05468-ko04064 NF-kappa B signaling pathway;ko04668 TNF signaling pathway;ko04060 Cytokine-cytokine receptor interaction;ko04940 Type I diabetes mellitus;ko05166 HTLV-I infection;ko05168 Herpes simplex infection	-
LTV1	33.06495	15.91135857	1.055245696	2.69E-10	8.99E-09	down	LTV1	-	-	-	KOG2637-Uncharacterized conserved protein[S]
PDIK1L	8.104375286	3.696446286	1.132562033	3.00E-08	5.51E-07	down	PDIK1L	-	GO:0004674;GO:0005524;GO:0005654	K08269-ko04150 mTOR signaling pathway;ko04140 Regulation of autophagy;ko04139 Regulation of mitophagy - yeast;ko04211 Longevity regulating pathway - mammal;ko04212 Longevity regulating pathway - worm	KOG0595-Serine/threonine-protein kinase involved in autophagy[OUT]
BOLA-DRB2	23.45989714	7.953869571	1.560467878	4.45E-05	0.000306197	down	BOLA-DRB2	-	GO:0042613;GO:0002504;GO:0006955;GO:0016021	K06752-ko04514 Cell adhesion molecules (CAMs);ko04145 Phagosome;ko04612 Antigen processing and presentation;ko04672 Intestinal immune network for IgA production;ko05310 Asthma;ko05322 Systemic lupus erythematosus;ko05323 Rheumatoid arthritis;ko05320 Autoimmune thyroid disease;ko05321 Inflammatiory bowel disease (IBD);ko05330 Allograft rejection;ko05332 Graft-versus-host disease;ko05416 Viral myoc…	-
CPT1A	16.73329729	92.354608	-2.46446219	3.06E-62	2.94E-58	up	CPT1A	-	GO:0032000;GO:0005741;GO:0042493;GO:0005743;GO:0042755;GO:0006006;GO:0006635;GO:0006641;GO:0006853;GO:0007623;GO:0050796;GO:0009437;GO:0051260;GO:0014070;GO:0071398;GO:0016020;GO:1990698;GO:0016021;GO:0001676;GO:0030855;GO:0004095;GO:0031307;GO:0005739	K08765-ko01212 Fatty acid metabolism;ko00071 Fatty acid degradation;ko04152 AMPK signaling pathway;ko04922 Glucagon signaling pathway;ko04920 Adipocytokine signaling pathway;ko03320 PPAR signaling pathway;ko04931 Insulin resistance	KOG3716-Carnitine O-acyltransferase CPTI[I]
UBE2E2	36.04177171	18.01636971	1.000361593	2.34E-06	2.38E-05	down	UBE2E2	-	GO:0032020;GO:0042296;GO:0061631;GO:0070534;GO:0070936;GO:0070979;GO:1900087;GO:0004842;GO:0005524;GO:0006974	K20217-ko04120 Ubiquitin mediated proteolysis	KOG0417-Ubiquitin-protein ligase[O]
FAM107A	2.372846286	11.09090157	-2.224686096	2.35E-05	0.000176709	up	FAM107A	-	GO:0001558;GO:0005634;GO:0043005	-	-
POU2F2	59.84438043	17.78745157	1.750355951	3.48E-11	1.49E-09	down	POU2F2	-	GO:0002380;GO:0003677;GO:0003700;GO:0005634;GO:0005737;GO:0006351;GO:0006355;GO:0019904;GO:0043565;GO:0045893;GO:0045944;GO:0000978;GO:0048305;GO:0001077;GO:0048469;GO:0002335;GO:0005654;GO:0006366;GO:0006959;GO:0042795	-	KOG3802-Transcription factor OCT-1, contains POU and HOX domains[K]
ZBTB26	14.55150386	6.449658	1.173873692	3.99E-09	9.52E-08	down	ZBTB26	-	GO:0006351;GO:0006355;GO:0046872;GO:0003676;GO:0003677;GO:0005634	-	KOG2462-C2H2-type Zn-finger protein[K]
LOC112442380	5.151877571	1.908797714	1.432434089	0.009552833	0.029221236	down	LOC112442380	-	-	-	-
ND1	10818.92648	3986.219029	1.440464465	4.54E-14	4.36E-12	down	-	-	-	-	-
ND2	7821.958566	2636.845459	1.568716874	6.25E-23	3.43E-20	down	-	-	-	-	-
ND5	3976.829241	1844.255389	1.108580165	9.49E-07	1.09E-05	down	-	-	-	-	-
ND4	7339.419015	3329.739188	1.140256686	7.85E-09	1.71E-07	down	-	-	-	-	-
ND6	5014.325405	1977.47011	1.342399735	4.67E-12	2.51E-10	down	-	-	-	-	-
STAC2	18.643475	4.217441571	2.144230806	2.81E-07	3.80E-06	down	STAC2	-	GO:0005622;GO:0035556;GO:0046872	-	[KOG4348-Adaptor protein CMS/SETA[T], KOG2199-Signal transducing adaptor protein STAM/STAM2[T]]
LOC519132	0.140407143	5.396569429	-5.264354349	5.70E-05	0.000378472	up	LOC519132	-	GO:0005622;GO:0005737;GO:0010466;GO:0019899;GO:0030162;GO:0042270;GO:0070062;GO:0002020;GO:0004867;GO:0005615	K13963-ko05146 Amoebiasis	KOG2392-Serpin[V]
CHML	19.842628	9.836531857	1.012381464	0.001019807	0.004406015	down	CHML	-	GO:0005737;GO:0005829;GO:0005968;GO:0006886;GO:0007264;GO:0016491;GO:0017137;GO:0018344;GO:0005092;GO:0005096;GO:0005654	-	KOG4405-GDP dissociation inhibitor[TU]
LOC112449387	11.38372686	3.748875571	1.602443104	0.005955178	0.01966263	down	LOC112449387	-	-	-	-
SPC24	7.312853857	16.32641186	-1.158701321	2.10E-06	2.17E-05	up	SPC24	-	GO:0007067;GO:0031262;GO:0051301;GO:0000777;GO:0005634;GO:0005730	-	-
CCDC66	14.36883471	4.996368714	1.523991215	1.87E-12	1.14E-10	down	CCDC66	-	GO:0046548;GO:0050908;GO:0060060	-	-
PRPF38B	92.51644357	42.33685286	1.127795779	1.89E-19	6.15E-17	down	PRPF38B	-	GO:0006397;GO:0008380;GO:0071011	K12850-ko03040 Spliceosome	KOG2888-Putative RNA binding protein[R]
LOC112444846	8.263147429	18.84599771	-1.189494861	3.28E-10	1.08E-08	up	LOC112444846	-	-	-	-
C1QC	69.58020186	157.1192317	-1.175111011	0.000128717	0.000763519	up	C1QC	-	GO:0030853;GO:0045087;GO:0045650;GO:0070062;GO:0072562;GO:0005581;GO:0005615;GO:0006958	K03988-ko04610 Complement and coagulation cascades;ko05322 Systemic lupus erythematosus;ko05020 Prion diseases;ko05133 Pertussis;ko05150 Staphylococcus aureus infection;ko05142 Chagas disease (American trypanosomiasis)	-
C1QA	77.48295314	191.5961747	-1.306117911	0.000182548	0.001024326	up	C1QA	-	GO:0070062;GO:0005581;GO:0006958;GO:0045087	K03986-ko04610 Complement and coagulation cascades;ko05322 Systemic lupus erythematosus;ko05020 Prion diseases;ko05133 Pertussis;ko05150 Staphylococcus aureus infection;ko05142 Chagas disease (American trypanosomiasis)	-
CLOCK	7.553643	3.008156143	1.328293147	7.83E-12	3.99E-10	down	CLOCK	-	GO:0070888;GO:0043231;GO:0007283;GO:0001046;GO:0071479;GO:0043565;GO:0007623;GO:0001047;GO:2000074;GO:0045892;GO:0009648;GO:0001190;GO:2000323;GO:0045893;GO:0003677;GO:0003700;GO:0004402;GO:0005634;GO:0009649;GO:0005654;GO:0045944;GO:0031490;GO:0005667;GO:0050729;GO:0032922;GO:0005694;GO:0050796;GO:0033391;GO:0006355;GO:0000077;GO:0051092;GO:0042634;GO:0006357;GO:0000978;GO:0051775;GO:0043161;GO:…	K02223-ko04728 Dopaminergic synapse;ko04710 Circadian rhythm;ko04711 Circadian rhythm - fly;ko05168 Herpes simplex infection	KOG3561-Aryl-hydrocarbon receptor nuclear translocator[K]
LOC112443484	15.21929314	6.677603714	1.188498971	1.08E-06	1.21E-05	down	LOC112443484	-	-	-	-
KIF13A	20.69688586	10.01737886	1.046908647	5.10E-05	0.000344425	down	KIF13A	-	GO:0043001;GO:0005813;GO:0072383;GO:0005871;GO:0005874;GO:0006886;GO:0007018;GO:0008333;GO:0010008;GO:0016887;GO:0030496;GO:0030705;GO:0032438;GO:0000910;GO:0032588;GO:0003777;GO:0035459;GO:0005524;GO:0005623	K10394-ko04340 Hedgehog signaling pathway	KOG0241-Kinesin-like protein[Z]
BHLHE41	29.76149871	5.191814714	2.519136376	5.16E-28	4.96E-25	down	BHLHE41	-	GO:0032922;GO:0001102;GO:0042803;GO:0001191;GO:0042826;GO:0003677;GO:0003705;GO:0003714;GO:0005634;GO:0006351;GO:0043425;GO:0006355;GO:0043426;GO:0008283;GO:0045892;GO:0009887;GO:0046982;GO:0010832;GO:0000122;GO:0070888;GO:0010944;GO:0000978;GO:0030154;GO:0001078	K03730-ko04710 Circadian rhythm	KOG4304-Transcriptional repressors of the hairy/E(spl) family (contains HLH)[K]
COX2	10569.35198	4705.201765	1.167558432	7.02E-09	1.55E-07	down	-	-	-	-	-
COX1	36128.69196	16101.38156	1.165960541	1.10E-08	2.30E-07	down	-	-	-	-	-
LOC112448929	4.292199571	8.776726429	-1.031965781	0.003743633	0.013300005	up	LOC112448929	-	-	-	-
C20H5orf58	17.74617171	5.797447571	1.61401806	0.002298113	0.008820145	down	C20H5orf58	-	-	-	-
THBS1	11.066719	56.82162043	-2.360212411	2.26E-06	2.32E-05	up	THBS1	-	GO:0005577;GO:0005615;GO:0005783;GO:0006954;GO:0006955;GO:0006986;GO:0007050;GO:0030169;GO:0007155;GO:0030511;GO:0008201;GO:0030823;GO:0009749;GO:0031012;GO:0031091;GO:0032026;GO:0032695;GO:0050921;GO:0034976;GO:0051592;GO:0040037;GO:0051897;GO:0042493;GO:0051918;GO:0070062;GO:1902043;GO:2000353;GO:0000187;GO:2000379;GO:0001786;GO:2001027;GO:0001937;GO:0001953;GO:0002040;GO:0002544;GO:0002581;GO:…	K16857-ko04015 Rap1 signaling pathway;ko04350 TGF-beta signaling pathway;ko04151 PI3K-Akt signaling pathway;ko04512 ECM-receptor interaction;ko04145 Phagosome;ko04115 p53 signaling pathway;ko04510 Focal adhesion;ko05206 MicroRNAs in cancer;ko05205 Proteoglycans in cancer;ko05219 Bladder cancer;ko05144 Malaria	KOG1480-Netrin transmembrane receptor unc-5[T]
CBLN3	11.27644871	5.068363	1.153721032	0.000235562	0.001270593	down	CBLN3	-	GO:0005794;GO:0030054;GO:0045202;GO:0005576;GO:0005615;GO:0005783	-	-
FCMR	81.48965014	39.868866	1.031354266	0.000260834	0.001387213	down	FCMR	-	GO:0016021;GO:0043066;GO:0002376;GO:0005576;GO:0006968	K13073-ko04672 Intestinal immune network for IgA production	-
XKR8	9.675855143	35.99786871	-1.895450417	7.45E-15	9.00E-13	up	XKR8	-	GO:0070782;GO:0005886;GO:0016021;GO:0043652	-	KOG4790-Uncharacterized conserved protein[S]
LOC112445470	0.633199714	21.24651214	-5.068421611	6.75E-05	0.000437476	up	LOC112445470	-	GO:0005615;GO:0005654;GO:0005737;GO:0009411;GO:0010951;GO:0030162;GO:0070062;GO:1902173;GO:0002020;GO:0004867;GO:0004869	K13963-ko05146 Amoebiasis	KOG2392-Serpin[V]
LOC112445471	0.117955	5.816277571	-5.623787641	0.002263258	0.008707244	up	LOC112445471	-	GO:0038001;GO:0004869;GO:0043086;GO:0005615;GO:0043508;GO:0005634;GO:0005737;GO:0008284;GO:0010466;GO:0010718;GO:0045861;GO:0010950;GO:0070062;GO:0010951;GO:0030335;GO:0031410;GO:0001618;GO:0031982;GO:0002020;GO:0035425;GO:0004867	K13963-ko05146 Amoebiasis	KOG2392-Serpin[V]
DANCR	18.998939	7.910016286	1.264166283	3.30E-13	2.50E-11	down	DANCR	-	-	-	-
LOC504730	91.16686614	335.3884877	-1.87925168	0.002389552	0.009121889	up	LOC504730	-	-	-	-
ASB3	33.27922043	16.47401586	1.014429356	4.67E-12	2.51E-10	down	ASB3	-	GO:0005634;GO:0005737;GO:0031625;GO:0035556;GO:0000151;GO:0004842;GO:0005622;GO:0016567	K10380-ko04624 Toll and Imd signaling pathway;ko05205 Proteoglycans in cancer	KOG4177-Ankyrin[M]
ZNF605	8.557921429	4.012703429	1.0926859	1.22E-06	1.35E-05	down	ZNF605	-	GO:0005622;GO:0005634;GO:0006351;GO:0006355;GO:0046872;GO:0003676;GO:0003677;GO:0003700	-	KOG2462-C2H2-type Zn-finger protein[K]
CYP51A1	54.87407071	22.91158157	1.260047553	2.95E-12	1.69E-10	down	CYP51A1	-	GO:0005789;GO:0005886;GO:0006694;GO:0008168;GO:0008398;GO:0016021;GO:0016705;GO:0020037;GO:0033488;GO:0004497;GO:0005506;GO:0005783	K05917-ko00100 Steroid biosynthesis	KOG0684-Cytochrome P450[Q]
CEBPZOS	37.15563071	15.763748	1.236970267	2.53E-14	2.64E-12	down	CEBPZOS	-	-	-	-
ECSCR	12.98496086	6.278976	1.048240462	6.62E-06	5.88E-05	down	ECSCR	-	GO:0006915;GO:0006935;GO:0016021;GO:0016525;GO:0030154;GO:0001525;GO:0005829;GO:0005886	-	-
USP45	16.65272071	7.749916857	1.103505165	1.61E-06	1.71E-05	down	USP45	-	GO:0005737;GO:0006281;GO:0006511;GO:0008270;GO:0016579;GO:0070911;GO:0004843;GO:0005634;GO:0005654	K11839-ko04144 Endocytosis	KOG1873-Ubiquitin-specific protease[O]
VAT1L	48.89024643	121.5717064	-1.314188925	8.07E-06	6.96E-05	up	VAT1L	-	GO:0008270;GO:0016491	K10133-ko04115 p53 signaling pathway	KOG1197-Predicted quinone oxidoreductase[CR]
RPS9	824.0886753	1656.239886	-1.007040154	8.45E-11	3.23E-09	up	RPS9	-	GO:0006412;GO:0008284;GO:0016020;GO:0019843;GO:0022627;GO:0030529;GO:0045182;GO:0045903;GO:0070062;GO:1990932;GO:0003735;GO:0005730;GO:0005925	K02997-ko03010 Ribosome	KOG3301-Ribosomal protein S4[J]
SGO2	22.24976329	10.94629143	1.023347816	0.01550592	0.043811065	down	SGO2	-	GO:0005829;GO:0007062;GO:0030892;GO:0051301;GO:0051754;GO:0000775;GO:0000777;GO:0005654;GO:0009055;GO:0016614;GO:0046872;GO:0050660;GO:0051537	-	-
TRIM34	150.3507266	52.06109729	1.530054215	4.02E-28	4.07E-25	down	TRIM34	-	GO:0008270;GO:0051091;GO:0051607;GO:0060333;GO:0070206;GO:0005622;GO:0005737;GO:0005829;GO:0005634;GO:0006914;GO:0008329;GO:0016874;GO:0031664;GO:0043123;GO:0043410;GO:0045087;GO:0051092;GO:0000932;GO:0002218;GO:0070534;GO:0004842	-	KOG2177-Predicted E3 ubiquitin ligase[O]
LOC617565	310.1984971	134.692471	1.203522487	4.98E-09	1.16E-07	down	LOC617565	-	GO:0005886;GO:0016021;GO:0030246	-	-
PROX1	6.742158143	1.079344143	2.643055534	8.03E-12	4.07E-10	down	PROX1	-	GO:0002194;GO:0003677;GO:0003700;GO:0003705;GO:0003714;GO:0005634;GO:0005737;GO:0030240;GO:0006351;GO:0030324;GO:0007420;GO:0030910;GO:0007623;GO:0031016;GO:0031667;GO:0042752;GO:0043049;GO:0055005;GO:0043433;GO:0055007;GO:0044212;GO:0055009;GO:0045071;GO:0055010;GO:0060042;GO:0060059;GO:0060214;GO:0000122;GO:1901978;GO:0060298;GO:0001046;GO:2000179;GO:0060412;GO:0001078;GO:2000979;GO:0060414;GO:…	K20211-ko04013 MAPK signaling pathway - fly	KOG3779-Homeobox transcription factor prospero[K]
DECR1	12.52180171	5.494927571	1.188269791	3.11E-07	4.15E-06	down	DECR1	-	GO:0005739;GO:0006635;GO:0008670;GO:0051289;GO:0070062;GO:0070402;GO:0005634;GO:0005654;GO:0005737	K07753-ko01212 Fatty acid metabolism;ko01040 Biosynthesis of unsaturated fatty acids;ko04146 Peroxisome	KOG0725-Reductases with broad range of substrate specificities[R]
COMMD3	181.7354169	69.81580414	1.380214041	2.48E-20	9.92E-18	down	COMMD3	-	GO:0006355;GO:0006814;GO:0005634;GO:0005737;GO:0006351	K11459-ko04550 Signaling pathways regulating pluripotency of stem cells;ko05202 Transcriptional misregulation in cancers;ko05206 MicroRNAs in cancer	-
ZMYM6	33.82243329	16.86656457	1.003814304	1.37E-10	4.99E-09	down	ZMYM6	-	GO:0005654;GO:0005737;GO:0007010;GO:0007275;GO:0008270;GO:0022604;GO:0000981;GO:0003676;GO:0003677	-	-
LOC100336669	16.92555786	8.162030429	1.052203391	0.00127817	0.005365411	down	LOC100336669	-	GO:0005634;GO:0005829;GO:0020005;GO:0031410;GO:0035458;GO:0042832;GO:0044406;GO:0048471;GO:0050830;GO:0071346;GO:0000139;GO:0003924;GO:0005525	-	KOG2037-Guanylate-binding protein[R]
LOC104968484	14.23104571	55.56466643	-1.965126088	0.001176951	0.005001673	up	LOC104968484	-	GO:0006958;GO:0009897;GO:0034987;GO:0042571;GO:0042742;GO:0045087;GO:0050853;GO:0050871;GO:0072562;GO:0003823;GO:0006910;GO:0006911	K06856-ko04064 NF-kappa B signaling pathway;ko04020 Calcium signaling pathway;ko04072 Phospholipase D signaling pathway;ko04151 PI3K-Akt signaling pathway;ko04145 Phagosome;ko04640 Hematopoietic cell lineage;ko04650 Natural killer cell mediated cytotoxicity;ko04662 B cell receptor signaling pathway;ko04664 Fc epsilon RI signaling pathway;ko04666 Fc gamma R-mediated phagocytosis;ko04672 Intestinal…	-
SLC1A5	19.38208571	53.826921	-1.473604075	4.73E-11	1.93E-09	up	SLC1A5	-	GO:0017153;GO:0042470;GO:0005886;GO:0015293;GO:0016021	K05616-ko04974 Protein digestion and absorption;ko05230 Central carbon metabolism in cancer	KOG3787-Glutamate/aspartate and neutral amino acid transporters[E]
CEACAM1	169.807917	83.38561814	1.026033241	2.79E-06	2.77E-05	down	CEACAM1	-	GO:0007165;GO:0009925;GO:0009986;GO:0010594;GO:0014066;GO:0015125;GO:0015721;GO:0043318;GO:0016021;GO:0043406;GO:0016324;GO:0044319;GO:0016328;GO:0045601;GO:0045717;GO:0046850;GO:0046983;GO:0050860;GO:0051055;GO:0060312;GO:0001558;GO:0001915;GO:0005516;GO:0005886;GO:0005887;GO:0005911;GO:0005912;GO:0007155;GO:0007156;GO:0019901;GO:0030054;GO:0030334;GO:0030853;GO:0032869;GO:0035726;GO:0038016;GO:…	K06548-ko04514 Cell adhesion molecules (CAMs)	KOG3513-Neural cell adhesion molecule L1[T]
TMEM126B	7.411824571	3.605315143	1.039703363	4.47E-05	0.00030718	down	TMEM126B	-	GO:0005743;GO:0016021;GO:0032981	-	-
C10H15orf65	14.12022129	6.222415286	1.182216109	8.01E-05	0.000506359	down	C10H15orf65	-	-	-	-
SLC11A1	123.5134693	253.0925141	-1.034996459	2.30E-07	3.21E-06	up	SLC11A1	-	GO:0055072;GO:0005215;GO:0006811;GO:0016021	K12347-ko04142 Lysosome;ko04978 Mineral absorption	KOG1291-Mn2+ and Fe2+ transporters of the NRAMP family[P]
CWC27	15.191714	6.820852714	1.155260635	9.96E-08	1.57E-06	down	CWC27	-	GO:0003755;GO:0006457;GO:0071013	K10598-ko04120 Ubiquitin mediated proteolysis	KOG0885-Peptidyl-prolyl cis-trans isomerase[O]
FAIM	5.294498857	2.148020571	1.301486325	0.000126873	0.000753979	down	FAIM	-	GO:0005737;GO:0006915;GO:0043066	-	KOG4352-Fas-mediated apoptosis inhibitor FAIM[T]
STX12	39.87415586	16.79652686	1.24729103	2.96E-14	3.01E-12	down	STX12	-	GO:0061025;GO:0006886;GO:0070062;GO:0006906;GO:0010008;GO:0012505;GO:0016021;GO:0016192;GO:0031083;GO:0031201;GO:0033344;GO:0045121;GO:0045335;GO:0000139;GO:0048278;GO:0000149;GO:0050821;GO:0005484	K13813-ko04145 Phagosome	KOG0811-SNARE protein PEP12/VAM3/Syntaxin 7/Syntaxin 17[U]
CEP164	7.345317	3.543077	1.051821935	2.77E-07	3.77E-06	down	CEP164	-	GO:0005813;GO:0005814;GO:0005829;GO:0006281;GO:0007067;GO:0051301;GO:0097539;GO:0000086;GO:0005615;GO:0005654;GO:0005929	-	-
ABRAXAS1	25.91723171	9.740448429	1.411851531	6.91E-16	1.18E-13	down	ABRAXAS1	-	GO:0031572;GO:0031593;GO:0045739;GO:0070531;GO:0005634;GO:0006302;GO:0010212	-	-
CFAP97	11.00112057	5.393680714	1.028308457	3.19E-07	4.23E-06	down	CFAP97	-	-	-	-
DUSP1	251.2571107	1476.753749	-2.555192944	6.40E-27	5.59E-24	up	DUSP1	-	GO:0051591;GO:0035970;GO:0004726;GO:0051592;GO:0042542;GO:0005634;GO:0070373;GO:0042981;GO:0005737;GO:0071850;GO:0006979;GO:0008330;GO:0009416;GO:0017017;GO:0043065;GO:0032355;GO:0090266;GO:0043066;GO:0032526;GO:2000279;GO:0043407;GO:0032870;GO:0043409;GO:0033574;GO:0000188;GO:0051384;GO:0035335;GO:0001706;GO:0051447;GO:0035556;GO:0004725	-	KOG1716-Dual specificity phosphatase[V]
DUSP2	313.4397234	938.4659251	-1.582116333	9.56E-09	2.02E-07	up	DUSP2	-	GO:0005634;GO:0006470;GO:0008330;GO:0017017;GO:0000188;GO:0001706;GO:0004725	K04459-ko04010 MAPK signaling pathway	KOG1717-Dual specificity phosphatase[V]
RDX	27.33457629	11.81365986	1.210271033	5.51E-09	1.26E-07	down	RDX	-	GO:1903392;GO:0061028;GO:0032154;GO:0005856;GO:2000643;GO:0070062;GO:0032231;GO:0005886;GO:0090002;GO:0032420;GO:0005902;GO:0097067;GO:0005925;GO:0008360;GO:0010628;GO:0016324;GO:0034111;GO:0019898;GO:1900027;GO:0034260;GO:0030027;GO:1900087;GO:0043209;GO:0030033;GO:1902115;GO:0045176;GO:0030175;GO:0001726;GO:1902966;GO:0045792;GO:0030335;GO:0005615;GO:1903364;GO:0051693;GO:0030864;GO:0005737	K05762-ko04810 Regulation of actin cytoskeleton;ko05206 MicroRNAs in cancer;ko05205 Proteoglycans in cancer	KOG3529-Radixin, moesin and related proteins of the ERM family[R]
TMEM106B	35.977486	17.54384371	1.036129514	0.000327008	0.001685304	down	TMEM106B	-	GO:0016021;GO:0031902;GO:0032418;GO:0048813;GO:0070062;GO:0005765;GO:0007040;GO:0007041	-	-
TMEM106A	101.6812619	40.24806514	1.337062504	2.82E-08	5.25E-07	down	TMEM106A	-	GO:0016020;GO:0016021;GO:0070062	-	-
FFAR1	7.446550286	1.294870714	2.523764173	7.37E-11	2.88E-09	down	FFAR1	-	GO:0032024;GO:0042593;GO:0045125;GO:0051928;GO:0070542;GO:0005887;GO:0008289;GO:0030073	K04325-ko04911 Insulin secretion	-
OTUD1	5.605535429	12.63470757	-1.172468186	2.98E-07	3.99E-06	up	OTUD1	-	GO:0004843;GO:0070536	K12655-ko04622 RIG-I-like receptor signaling pathway	-
SPIB	105.8155463	33.84278371	1.644631456	6.88E-06	6.08E-05	down	SPIB	-	GO:0006351;GO:0006357;GO:0030154;GO:0030225;GO:0043565;GO:0000981;GO:0005634;GO:0005737	K09438-ko04380 Osteoclast differentiation;ko05200 Pathways in cancer;ko05202 Transcriptional misregulation in cancers;ko05221 Acute myeloid leukemia;ko05166 HTLV-I infection;ko05169 Epstein-Barr virus infection	KOG3805-ERG and related ETS transcription factors[K]
LOC101904701	6.228662857	2.431164286	1.357275098	1.56E-18	4.49E-16	down	LOC101904701	-	-	-	-
LOC100848263	97.85825571	30.07324629	1.702212958	5.20E-12	2.77E-10	down	LOC100848263	-	GO:0005524	-	-
ADGRG3	5.368443857	12.12647	-1.175583783	0.000138816	0.000811646	up	ADGRG3	-	GO:0007166;GO:0007186;GO:0016021;GO:0030183;GO:0030334;GO:0032792;GO:1901223;GO:0004930;GO:0005886;GO:0005887	[K04596-ko04115 p53 signaling pathway, K04578-ko04080 Neuroactive ligand-receptor interaction;ko04730 Long-term depression]	KOG4193-G protein-coupled receptors[T]
MGAM	7.815613429	26.27941371	-1.749502074	0.000184135	0.001032328	up	MGAM	-	GO:0005886;GO:0005975;GO:0005983;GO:0016021;GO:0016160;GO:0016324;GO:0030246;GO:0032450;GO:0044245;GO:0070062;GO:0003824;GO:0004339;GO:0004558	K12047-ko00052 Galactose metabolism;ko00500 Starch and sucrose metabolism;ko04973 Carbohydrate digestion and absorption	KOG1065-Maltase glucoamylase and related hydrolases, glycosyl hydrolase family 31[G]
B3GNTL1	9.707959714	4.560941143	1.089836569	3.95E-06	3.76E-05	down	B3GNTL1	-	GO:0016757	-	-
VGLL4	4.029450571	9.374354857	-1.218136272	1.87E-16	3.62E-14	up	VGLL4	-	GO:0005634;GO:0006351;GO:0006355	-	-
UBN2	15.12727043	7.56316	1.000090646	2.07E-06	2.14E-05	down	UBN2	-	GO:0005615;GO:0005634;GO:0005654	-	KOG4786-Ubinuclein, nuclear protein interacting with cellular and viral transcription factors[KT]
CCER2	5.154625143	1.929903857	1.417338537	9.69E-06	8.20E-05	down	CCER2	-	GO:0005576	-	-
PUS10	17.040144	8.278472429	1.041501041	3.71E-05	0.000261281	down	PUS10	-	GO:0009982;GO:0001522;GO:0003723;GO:0008033	-	KOG2364-Predicted pseudouridylate synthase[J]
LOC786870	5.825847143	2.020514857	1.527744889	0.000191003	0.001062462	down	LOC786870	-	GO:0005622;GO:0005634;GO:0006914;GO:0008270;GO:0008329;GO:0016874;GO:0031664;GO:0043123;GO:0043410;GO:0045087;GO:0051092;GO:0000932;GO:0051607;GO:0002218;GO:0070534;GO:0004842	-	KOG2177-Predicted E3 ubiquitin ligase[O]
GRAMD4	58.12239457	27.44672386	1.082460187	1.90E-09	5.04E-08	down	GRAMD4	-	GO:0006915;GO:0016021;GO:0031966	-	-
LOC618268	49.594546	17.137764	1.533002583	4.08E-10	1.31E-08	down	LOC618268	-	GO:0007155;GO:0016021;GO:0030246	K06473-ko04640 Hematopoietic cell lineage	KOG3513-Neural cell adhesion molecule L1[T]
ZNF527	7.955935714	3.510063429	1.180534518	4.12E-07	5.25E-06	down	ZNF527	-	GO:0005634;GO:0006351;GO:0006355;GO:0046872;GO:0003676;GO:0003677;GO:0005622	-	KOG2462-C2H2-type Zn-finger protein[K]
BCL11A	30.82317586	8.185103286	1.91294299	1.24E-08	2.56E-07	down	BCL11A	-	GO:2000171;GO:0030183;GO:0003676;GO:0030217;GO:0003714;GO:0043565;GO:0005634;GO:0005654;GO:0005737;GO:0006366;GO:0007165;GO:0044212;GO:0010629;GO:0046872;GO:0010976;GO:0046982;GO:0010977;GO:0048671;GO:0016604;GO:0000122;GO:0048672;GO:0016925;GO:0000978;GO:0050773;GO:0022008;GO:0001078;GO:0006351;GO:0030517;GO:0032463;GO:0042803;GO:0045944	-	[KOG1074-Transcriptional repressor SALM[K], KOG3623-Homeobox transcription factor SIP1[K]]
MIR21	83.18764543	6.158197429	3.755789258	7.51E-10	2.21E-08	down	MIR21	-	-	-	-
MIR25	12.38919343	5.394384714	1.199551947	0.017124671	0.047644058	down	MIR25	-	-	-	-
FKBP5	46.87773043	440.0681354	-3.230752284	5.69E-24	3.53E-21	up	FKBP5	-	GO:0005789;GO:0006457;GO:0016020;GO:0031072;GO:0061077;GO:0070062;GO:0003755;GO:0005528;GO:0005654	K09571-ko04915 Estrogen signaling pathway	KOG0543-FKBP-type peptidyl-prolyl cis-trans isomerase[O]
TBCE	26.205749	11.13808629	1.23438197	7.21E-13	4.97E-11	down	TBCE	-	GO:0007023;GO:0008344;GO:0009791;GO:0014889;GO:0048589;GO:0048936;GO:0000226;GO:0005829;GO:0005856	-	KOG3207-Beta-tubulin folding cofactor E[O]
LOC513969	7.068188857	2.560315714	1.465018867	5.41E-08	9.29E-07	down	LOC513969	-	GO:0040015;GO:0042593;GO:0045599;GO:0046621;GO:0046627;GO:0060259;GO:0070373;GO:0005813;GO:0019216;GO:0019217	-	KOG4177-Ankyrin[M]
AK6	13.63964014	6.118828	1.156478331	2.06E-05	0.000157899	down	AK6	-	GO:0015030;GO:0016020;GO:0016887;GO:0004017;GO:0005524;GO:0005654	K18532-ko00230 Purine metabolism;ko03008 Ribosome biogenesis in eukaryotes	KOG3347-Predicted nucleotide kinase/nuclear protein involved oxidative stress response[F]
LOC527744	36.37274743	77.025247	-1.082473499	1.64E-05	0.000129547	up	LOC527744	-	GO:0016021;GO:0030054;GO:0033031;GO:0050995;GO:0070165;GO:0070553;GO:0001781;GO:0004930;GO:0005886	K08402-ko04024 cAMP signaling pathway	KOG4219-G protein-coupled receptor[T]
LOC112445731	6.875508857	3.163903714	1.119760796	1.78E-08	3.50E-07	down	LOC112445731	-	GO:0005634;GO:0006355;GO:0046872;GO:0003676;GO:0003677;GO:0003700	-	KOG2462-C2H2-type Zn-finger protein[K]
GPX7	24.93430443	11.019696	1.178047533	2.29E-07	3.20E-06	down	GPX7	-	GO:0005783;GO:0006979;GO:0004096;GO:0004602;GO:0005576	K00432-ko00590 Arachidonic acid metabolism;ko00480 Glutathione metabolism;ko04918 Thyroid hormone synthesis	KOG1651-Glutathione peroxidase[O]
BRIX1	44.83015657	21.248678	1.077096452	2.89E-08	5.35E-07	down	BRIX1	-	GO:0000027;GO:0003723;GO:0005730	-	KOG2971-RNA-binding protein required for biogenesis of the ribosomal 60S subunit[J]
TUBGCP5	26.194376	12.75555514	1.038131406	3.08E-06	3.03E-05	down	TUBGCP5	-	GO:0090307;GO:0005737;GO:0005813;GO:0005815;GO:0005829;GO:0005874;GO:0007020;GO:0007126;GO:0008017;GO:0008274;GO:0031122;GO:0043015;GO:0000922;GO:0051298;GO:0000923;GO:0051415;GO:0005200	-	KOG4344-Uncharacterized conserved protein[S]
HPS4	24.816937	9.443031286	1.394003108	5.89E-06	5.32E-05	down	HPS4	-	GO:0007040;GO:0007596;GO:0007599;GO:0016020;GO:0030318;GO:0031085;GO:0042470;GO:0042803;GO:0042827;GO:0046983;GO:0048075;GO:0005737;GO:0050821;GO:0005764;GO:1903955;GO:0006605	-	-
C1QTNF12	5.991460429	2.328887857	1.363266534	0.006252814	0.020507908	down	C1QTNF12	-	GO:0035774;GO:0045721;GO:0046324;GO:0046326;GO:0046628;GO:0050728;GO:0051897;GO:0005179;GO:0005576;GO:0005615	-	-
LOC112442866	15.32335771	1.834087571	3.062598031	7.61E-12	3.89E-10	down	LOC112442866	-	-	-	-
LOC112442867	43.073859	3.266052429	3.721192726	2.54E-25	1.81E-22	down	LOC112442867	-	-	-	-
LOC112442865	10.70765386	1.361044857	2.975855886	2.65E-09	6.71E-08	down	LOC112442865	-	-	-	-
LOC112442863	8.347461143	1.367115	2.610202867	4.16E-06	3.93E-05	down	LOC112442863	-	-	-	-
USP8	44.95502643	22.19763471	1.018076475	5.12E-08	8.85E-07	down	USP8	-	GO:0070536;GO:0005654;GO:0071108;GO:0005737;GO:0005769;GO:0005794;GO:0005829;GO:0006511;GO:0007032;GO:0008283;GO:0016579;GO:0019897;GO:0030496;GO:0000281;GO:0031313;GO:0004197;GO:0038128;GO:0004843	K11839-ko04144 Endocytosis	KOG1868-Ubiquitin C-terminal hydrolase[O]
ZNF729	6.292402857	2.724235429	1.207759653	2.85E-05	0.000208413	down	ZNF729	-	GO:0005634;GO:0006351;GO:0006355;GO:0046872;GO:0003676;GO:0003677;GO:0005622	-	KOG2462-C2H2-type Zn-finger protein[K]
LOC112448744	137.2448677	62.40338157	1.137056086	0.002856428	0.010600842	down	LOC112448744	-	-	-	-
MYO5C	5.338079571	0.735302857	2.859910315	3.22E-20	1.26E-17	down	MYO5C	-	GO:0046872;GO:0070062;GO:0003774;GO:0005524;GO:0016459	K17751-ko04530 Tight junction;ko04260 Cardiac muscle contraction;ko04261 Adrenergic signaling in cardiomyocytes;ko05416 Viral myocarditis	KOG0160-Myosin class V heavy chain[Z]
FAM13B	50.59973971	23.67933671	1.095501294	3.20E-12	1.82E-10	down	FAM13B	-	GO:0007165;GO:0051056;GO:0098779;GO:0098792;GO:0002230;GO:0005096;GO:0005829	K05732-ko04810 Regulation of actin cytoskeleton;ko04510 Focal adhesion;ko04611 Platelet activation;ko04670 Leukocyte transendothelial migration	KOG4270-GTPase-activator protein[T]
GBP5	25.92704957	12.09475614	1.100076359	0.005535862	0.018510357	down	GBP5	-	GO:0006954;GO:0016020;GO:0031410;GO:0042802;GO:0045089;GO:0050702;GO:0051289;GO:0071346;GO:0072616;GO:1900017;GO:1900227;GO:0000139;GO:0003924;GO:0005525	-	KOG2037-Guanylate-binding protein[R]
GBP4	42.00340629	15.22019786	1.464519215	0.000378	0.001904174	down	GBP4	-	GO:0005829;GO:0006955;GO:0048471;GO:0060333;GO:0060337;GO:0000139;GO:0003924;GO:0005525;GO:0005634;GO:0016021;GO:0020005;GO:0031410;GO:0035458;GO:0042832;GO:0044406;GO:0050830;GO:0071346	-	KOG2037-Guanylate-binding protein[R]
APH1B	3.803051143	10.00395	-1.395340507	4.37E-05	0.000301653	up	APH1B	-	GO:0016485;GO:0030133;GO:0043085;GO:0007219;GO:0008233;GO:0016021;GO:0007220;GO:0004175;GO:0005886;GO:0031293;GO:0043065;GO:0048013	K06172-ko04330 Notch signaling pathway;ko05010 Alzheimer's disease	KOG3972-Predicted membrane protein[S]
LOC782525	9.885821286	21.54707557	-1.124059345	3.00E-09	7.46E-08	up	LOC782525	-	-	-	-
KIAA0040	400.5881544	142.0986603	1.495226808	5.93E-07	7.23E-06	down	KIAA0040	-	GO:0016021	-	-
BTBD8	18.60635157	9.067773286	1.036974966	0.000207493	0.0011411	down	BTBD8	-	GO:0005654;GO:0005737;GO:0006357;GO:0045893;GO:0000976;GO:0003700;GO:0005634	K10523-ko04340 Hedgehog signaling pathway;ko04341 Hedgehog signaling pathway - Fly	[KOG0783-Uncharacterized conserved protein, contains ankyrin and BTB/POZ domains[S], KOG4350-Uncharacterized conserved protein, contains BTB/POZ domain[R]]
SPATS2	16.89537643	5.652856286	1.57957657	9.86E-14	8.61E-12	down	SPATS2	-	GO:0005737	-	-
SELP	15.956674	6.718547	1.247938804	0.013702572	0.03947631	down	SELP	-	GO:0007155;GO:0016021;GO:0030246	K06496-ko04514 Cell adhesion molecules (CAMs);ko05150 Staphylococcus aureus infection;ko05144 Malaria	-
