# Supplementary material for: Transcriptome Characterization of Short Distance Transport Stress in Beef Cattle Blood
Source: Front Genet. 2021 Feb 10;12:616388. doi: 10.3389/fgene.2021.616388 (PMC7902800; doi:10.3389/fgene.2021.616388)
Supplement: Supplementary Material 1 — DEGs list. [file Data_Sheet_1.ZIP › Supplementary material/supplement 2 DEGs GO enrichment.xls]

GO.ID	Term	Ontology	Significant	Annotated	Pvalue	Qvalue	Signi_id	Signi_symbol
GO:0002376	immune system process	biological process	197/747	2255/16641	1.2e-21	1.70664e-17	ACOD1(1.09489009039),ACTN1(-1.20896696533),ADAM9(1.00798366935),ADGRG3(-1.17558378283),AQP9(-1.12701797647),ARID4A(1.08350065431),BANK1(1.84929202127),BCL11A(1.91294299026),BIRC3(2.13503224503),BLNK(1.88040684062),BMX(-1.6712650282),BOLA-DOA(1.46280899356),BOLA-DRB2(1.5604678781),BPI(-3.05148365903),BRCA2(1.05975048191),BTLA(1.66332651126),BTN3A3(1.49192149435),C1QA(-1.30611791125),C1QC(-1.175111…	ACOD1(1.09489009039),ACTN1(-1.20896696533),ADAM9(1.00798366935),ADGRG3(-1.17558378283),AQP9(-1.12701797647),ARID4A(1.08350065431),BANK1(1.84929202127),BCL11A(1.91294299026),BIRC3(2.13503224503),BLNK(1.88040684062),BMX(-1.6712650282),BOLA-DOA(1.46280899356),BOLA-DRB2(1.5604678781),BPI(-3.05148365903),BRCA2(1.05975048191),BTLA(1.66332651126),BTN3A3(1.49192149435),C1QA(-1.30611791125),C1QC(-1.175111…
GO:0006955	immune response	biological process	135/747	1367/16641	6.0e-19	4.2666e-15	ACOD1(1.09489009039),AQP9(-1.12701797647),BIRC3(2.13503224503),BLNK(1.88040684062),BMX(-1.6712650282),BOLA-DOA(1.46280899356),BOLA-DRB2(1.5604678781),BPI(-3.05148365903),BTLA(1.66332651126),BTN3A3(1.49192149435),C1QA(-1.30611791125),C1QC(-1.17511101082),CCL4(-1.21151771644),CCL5(-1.23563833242),CCR2(1.26994720901),CD14(-1.77118783901),CD180(2.53761347823),CD19(1.96873631188),CD1D(1.03652389553),C…	ACOD1(1.09489009039),AQP9(-1.12701797647),BIRC3(2.13503224503),BLNK(1.88040684062),BMX(-1.6712650282),BOLA-DOA(1.46280899356),BOLA-DRB2(1.5604678781),BPI(-3.05148365903),BTLA(1.66332651126),BTN3A3(1.49192149435),C1QA(-1.30611791125),C1QC(-1.17511101082),CCL4(-1.21151771644),CCL5(-1.23563833242),CCR2(1.26994720901),CD14(-1.77118783901),CD180(2.53761347823),CD19(1.96873631188),CD1D(1.03652389553),C…
GO:0002684	positive regulation of immune system process	biological process	87/747	740/16641	9.4e-17	4.45622666666667e-13	ACOD1(1.09489009039),BIRC3(2.13503224503),BTLA(1.66332651126),C1QA(-1.30611791125),C1QC(-1.17511101082),CCL5(-1.23563833242),CCR2(1.26994720901),CD14(-1.77118783901),CD180(2.53761347823),CD19(1.96873631188),CD244(-1.08885944068),CD274(1.83822526924),CD38(1.01165751151),CD40(1.19337456613),CD44(-1.53168677998),CD6(-1.17217364296),CD79A(1.29520947107),CD79B(1.52903851219),CDKN1A(-3.08376348028),CEA…	ACOD1(1.09489009039),BIRC3(2.13503224503),BTLA(1.66332651126),C1QA(-1.30611791125),C1QC(-1.17511101082),CCL5(-1.23563833242),CCR2(1.26994720901),CD14(-1.77118783901),CD180(2.53761347823),CD19(1.96873631188),CD244(-1.08885944068),CD274(1.83822526924),CD38(1.01165751151),CD40(1.19337456613),CD44(-1.53168677998),CD6(-1.17217364296),CD79A(1.29520947107),CD79B(1.52903851219),CDKN1A(-3.08376348028),CEA…
GO:0001775	cell activation	biological process	92/747	827/16641	3.9e-16	1.386645e-12	ADAM9(1.00798366935),ADGRG3(-1.17558378283),ADRA2A(1.67032111889),BANK1(1.84929202127),BCL11A(1.91294299026),BLNK(1.88040684062),BMX(-1.6712650282),BOLA-DOA(1.46280899356),BTLA(1.66332651126),CASP3(-1.46008651308),CCL5(-1.23563833242),CCR2(1.26994720901),CD180(2.53761347823),CD244(-1.08885944068),CD274(1.83822526924),CD38(1.01165751151),CD40(1.19337456613),CD6(-1.17217364296),CD79A(1.29520947107)…	ADAM9(1.00798366935),ADGRG3(-1.17558378283),ADRA2A(1.67032111889),BANK1(1.84929202127),BCL11A(1.91294299026),BLNK(1.88040684062),BMX(-1.6712650282),BOLA-DOA(1.46280899356),BTLA(1.66332651126),CASP3(-1.46008651308),CCL5(-1.23563833242),CCR2(1.26994720901),CD180(2.53761347823),CD244(-1.08885944068),CD274(1.83822526924),CD38(1.01165751151),CD40(1.19337456613),CD6(-1.17217364296),CD79A(1.29520947107)…
GO:0045321	leukocyte activation	biological process	82/747	708/16641	1.9e-15	5.40436e-12	ADAM9(1.00798366935),ADGRG3(-1.17558378283),BANK1(1.84929202127),BCL11A(1.91294299026),BLNK(1.88040684062),BMX(-1.6712650282),BOLA-DOA(1.46280899356),BTLA(1.66332651126),CASP3(-1.46008651308),CCL5(-1.23563833242),CCR2(1.26994720901),CD180(2.53761347823),CD244(-1.08885944068),CD274(1.83822526924),CD38(1.01165751151),CD40(1.19337456613),CD6(-1.17217364296),CD79A(1.29520947107),CD79B(1.52903851219),…	ADAM9(1.00798366935),ADGRG3(-1.17558378283),BANK1(1.84929202127),BCL11A(1.91294299026),BLNK(1.88040684062),BMX(-1.6712650282),BOLA-DOA(1.46280899356),BTLA(1.66332651126),CASP3(-1.46008651308),CCL5(-1.23563833242),CCR2(1.26994720901),CD180(2.53761347823),CD244(-1.08885944068),CD274(1.83822526924),CD38(1.01165751151),CD40(1.19337456613),CD6(-1.17217364296),CD79A(1.29520947107),CD79B(1.52903851219),…
GO:0002682	regulation of immune system process	biological process	112/747	1161/16641	5.3e-15	1.25627666666667e-11	ACOD1(1.09489009039),BANK1(1.84929202127),BIRC3(2.13503224503),BOLA-DOA(1.46280899356),BTLA(1.66332651126),C1QA(-1.30611791125),C1QC(-1.17511101082),CASP3(-1.46008651308),CCL5(-1.23563833242),CCR2(1.26994720901),CD14(-1.77118783901),CD180(2.53761347823),CD19(1.96873631188),CD244(-1.08885944068),CD274(1.83822526924),CD38(1.01165751151),CD40(1.19337456613),CD44(-1.53168677998),CD6(-1.17217364296),C…	ACOD1(1.09489009039),BANK1(1.84929202127),BIRC3(2.13503224503),BOLA-DOA(1.46280899356),BTLA(1.66332651126),C1QA(-1.30611791125),C1QC(-1.17511101082),CASP3(-1.46008651308),CCL5(-1.23563833242),CCR2(1.26994720901),CD14(-1.77118783901),CD180(2.53761347823),CD19(1.96873631188),CD244(-1.08885944068),CD274(1.83822526924),CD38(1.01165751151),CD40(1.19337456613),CD44(-1.53168677998),CD6(-1.17217364296),C…
GO:0050853	B cell receptor signaling pathway	biological process	20/747	51/16641	1.8e-14	3.65708571428571e-11	CD19(1.96873631188),CD38(1.01165751151),CD79A(1.29520947107),CD79B(1.52903851219),FCRL5(1.72558394514),IGLL1(-1.56014993518),LCK(-1.33240436998),LOC100297192(-1.63950799858),LOC100300716(-1.71318923869),LOC100300806(-1.83356035368),LOC100847119(-1.67199757218),LOC101903252(-1.41922188956),LOC104968484(-1.96512608802),LOC112441499(-1.59677943346),MEF2C(1.53176423147),NFAM1(-1.2196513891),PLCG2(1.2…	CD19(1.96873631188),CD38(1.01165751151),CD79A(1.29520947107),CD79B(1.52903851219),FCRL5(1.72558394514),IGLL1(-1.56014993518),LCK(-1.33240436998),LOC100297192(-1.63950799858),LOC100300716(-1.71318923869),LOC100300806(-1.83356035368),LOC100847119(-1.67199757218),LOC101903252(-1.41922188956),LOC104968484(-1.96512608802),LOC112441499(-1.59677943346),MEF2C(1.53176423147),NFAM1(-1.2196513891),PLCG2(1.2…
GO:0046649	lymphocyte activation	biological process	72/747	604/16641	2.6e-14	4.62215e-11	ADGRG3(-1.17558378283),BANK1(1.84929202127),BCL11A(1.91294299026),BLNK(1.88040684062),BMX(-1.6712650282),BOLA-DOA(1.46280899356),BTLA(1.66332651126),CASP3(-1.46008651308),CCL5(-1.23563833242),CCR2(1.26994720901),CD180(2.53761347823),CD244(-1.08885944068),CD274(1.83822526924),CD38(1.01165751151),CD40(1.19337456613),CD6(-1.17217364296),CD79A(1.29520947107),CD79B(1.52903851219),CDH17(1.50936263153),…	ADGRG3(-1.17558378283),BANK1(1.84929202127),BCL11A(1.91294299026),BLNK(1.88040684062),BMX(-1.6712650282),BOLA-DOA(1.46280899356),BTLA(1.66332651126),CASP3(-1.46008651308),CCL5(-1.23563833242),CCR2(1.26994720901),CD180(2.53761347823),CD244(-1.08885944068),CD274(1.83822526924),CD38(1.01165751151),CD40(1.19337456613),CD6(-1.17217364296),CD79A(1.29520947107),CD79B(1.52903851219),CDH17(1.50936263153),…
GO:0050778	positive regulation of immune response	biological process	61/747	487/16641	3.2e-13	5.05671111111111e-10	ACOD1(1.09489009039),BIRC3(2.13503224503),C1QA(-1.30611791125),C1QC(-1.17511101082),CCR2(1.26994720901),CD14(-1.77118783901),CD180(2.53761347823),CD19(1.96873631188),CD38(1.01165751151),CD40(1.19337456613),CD79A(1.29520947107),CD79B(1.52903851219),CEACAM1(1.02603324087),CFP(-1.1235708362),CLEC4A(-1.58574151478),CLEC4D(-1.17231673288),CLEC4E(-1.87241595119),CR2(1.55862784054),EIF2AK4(1.0007827428)…	ACOD1(1.09489009039),BIRC3(2.13503224503),C1QA(-1.30611791125),C1QC(-1.17511101082),CCR2(1.26994720901),CD14(-1.77118783901),CD180(2.53761347823),CD19(1.96873631188),CD38(1.01165751151),CD40(1.19337456613),CD79A(1.29520947107),CD79B(1.52903851219),CEACAM1(1.02603324087),CFP(-1.1235708362),CLEC4A(-1.58574151478),CLEC4D(-1.17231673288),CLEC4E(-1.87241595119),CR2(1.55862784054),EIF2AK4(1.0007827428)…
GO:0006952	defense response	biological process	121/747	1442/16641	7.2e-12	1.023984e-08	ACOD1(1.09489009039),APOL3(1.38695604716),ASH1L(1.07938140348),BIRC3(2.13503224503),BLNK(1.88040684062),BMX(-1.6712650282),BPI(-3.05148365903),C1QA(-1.30611791125),C1QC(-1.17511101082),C1QTNF12(1.36326653405),CATHL1(-6.02982636738),CATHL2(-5.88833510446),CCL4(-1.21151771644),CCL5(-1.23563833242),CCR2(1.26994720901),CD14(-1.77118783901),CD163(-1.1881788957),CD180(2.53761347823),CD19(1.96873631188)…	ACOD1(1.09489009039),APOL3(1.38695604716),ASH1L(1.07938140348),BIRC3(2.13503224503),BLNK(1.88040684062),BMX(-1.6712650282),BPI(-3.05148365903),C1QA(-1.30611791125),C1QC(-1.17511101082),C1QTNF12(1.36326653405),CATHL1(-6.02982636738),CATHL2(-5.88833510446),CCL4(-1.21151771644),CCL5(-1.23563833242),CCR2(1.26994720901),CD14(-1.77118783901),CD163(-1.1881788957),CD180(2.53761347823),CD19(1.96873631188)…
GO:0050776	regulation of immune response	biological process	70/747	650/16641	8.1e-12	1.04725636363636e-08	ACOD1(1.09489009039),BIRC3(2.13503224503),C1QA(-1.30611791125),C1QC(-1.17511101082),CCR2(1.26994720901),CD14(-1.77118783901),CD180(2.53761347823),CD19(1.96873631188),CD38(1.01165751151),CD40(1.19337456613),CD79A(1.29520947107),CD79B(1.52903851219),CEACAM1(1.02603324087),CFP(-1.1235708362),CLEC4A(-1.58574151478),CLEC4D(-1.17231673288),CLEC4E(-1.87241595119),CR2(1.55862784054),EIF2AK4(1.0007827428)…	ACOD1(1.09489009039),BIRC3(2.13503224503),C1QA(-1.30611791125),C1QC(-1.17511101082),CCR2(1.26994720901),CD14(-1.77118783901),CD180(2.53761347823),CD19(1.96873631188),CD38(1.01165751151),CD40(1.19337456613),CD79A(1.29520947107),CD79B(1.52903851219),CEACAM1(1.02603324087),CFP(-1.1235708362),CLEC4A(-1.58574151478),CLEC4D(-1.17231673288),CLEC4E(-1.87241595119),CR2(1.55862784054),EIF2AK4(1.0007827428)…
GO:0006950	response to stress	biological process	223/747	3298/16641	1.4e-11	1.641e-08	ABRAXAS1(1.41185153109),ACOD1(1.09489009039),ADAM9(1.00798366935),ADRA2A(1.67032111889),APC(1.03391220979),APOL3(1.38695604716),AQP9(-1.12701797647),ASH1L(1.07938140348),ASS1(-1.14619096325),ATG14(1.05688494372),ATP2B1(1.3048114085),ATRX(1.0740119222),BHLHA15(-1.47863135934),BIRC3(2.13503224503),BLNK(1.88040684062),BMX(-1.6712650282),BPI(-3.05148365903),BRCA2(1.05975048191),C1QA(-1.30611791125),C…	ABRAXAS1(1.41185153109),ACOD1(1.09489009039),ADAM9(1.00798366935),ADRA2A(1.67032111889),APC(1.03391220979),APOL3(1.38695604716),AQP9(-1.12701797647),ASH1L(1.07938140348),ASS1(-1.14619096325),ATG14(1.05688494372),ATP2B1(1.3048114085),ATRX(1.0740119222),BHLHA15(-1.47863135934),BIRC3(2.13503224503),BLNK(1.88040684062),BMX(-1.6712650282),BPI(-3.05148365903),BRCA2(1.05975048191),C1QA(-1.30611791125),C…
GO:0043170	macromolecule metabolic process	biological process	447/747	7974/16641	1.5e-11	1.641e-08	ABRAXAS1(1.41185153109),ABTB2(-1.30747832255),ACOD1(1.09489009039),ADAM9(1.00798366935),ADGRG3(-1.17558378283),AHI1(1.58382425469),ALKBH4(-1.10865220786),ANKRD49(1.43868219081),APC(1.03391220979),APH1B(-1.39534050667),APOL3(1.38695604716),ARID4A(1.08350065431),ARL5B(1.14407770882),ASB3(1.01442935599),ASF1B(-1.06352172506),ASH1L(1.07938140348),ATAT1(1.79906161335),ATG14(1.05688494372),ATRX(1.07401…	ABRAXAS1(1.41185153109),ABTB2(-1.30747832255),ACOD1(1.09489009039),ADAM9(1.00798366935),ADGRG3(-1.17558378283),AHI1(1.58382425469),ALKBH4(-1.10865220786),ANKRD49(1.43868219081),APC(1.03391220979),APH1B(-1.39534050667),APOL3(1.38695604716),ARID4A(1.08350065431),ARL5B(1.14407770882),ASB3(1.01442935599),ASF1B(-1.06352172506),ASH1L(1.07938140348),ATAT1(1.79906161335),ATG14(1.05688494372),ATRX(1.07401…
GO:0080090	regulation of primary metabolic process	biological process	304/747	4937/16641	3.3e-11	3.35232857142857e-08	ABRAXAS1(1.41185153109),ABTB2(-1.30747832255),ACOD1(1.09489009039),ACSL3(1.61240440417),ADAM9(1.00798366935),ADGRG3(-1.17558378283),AHI1(1.58382425469),ALKBH4(-1.10865220786),ANKRD49(1.43868219081),APC(1.03391220979),ARID4A(1.08350065431),ASF1B(-1.06352172506),ASH1L(1.07938140348),ATG14(1.05688494372),ATRX(1.0740119222),BANK1(1.84929202127),BBS7(1.03769419886),BCL11A(1.91294299026),BHLHA15(-1.478…	ABRAXAS1(1.41185153109),ABTB2(-1.30747832255),ACOD1(1.09489009039),ACSL3(1.61240440417),ADAM9(1.00798366935),ADGRG3(-1.17558378283),AHI1(1.58382425469),ALKBH4(-1.10865220786),ANKRD49(1.43868219081),APC(1.03391220979),ARID4A(1.08350065431),ASF1B(-1.06352172506),ASH1L(1.07938140348),ATG14(1.05688494372),ATRX(1.0740119222),BANK1(1.84929202127),BBS7(1.03769419886),BCL11A(1.91294299026),BHLHA15(-1.478…
GO:0051249	regulation of lymphocyte activation	biological process	45/747	333/16641	3.6e-11	3.41328e-08	BANK1(1.84929202127),BOLA-DOA(1.46280899356),BTLA(1.66332651126),CASP3(-1.46008651308),CCL5(-1.23563833242),CCR2(1.26994720901),CD244(-1.08885944068),CD274(1.83822526924),CD38(1.01165751151),CD40(1.19337456613),CD6(-1.17217364296),CDKN1A(-3.08376348028),CEACAM1(1.02603324087),CEBPB(-1.55799771239),FADD(-1.11887604116),GLMN(1.10761863999),GPR183(1.38367672535),IGLL1(-1.56014993518),IL10(-1.2798108…	BANK1(1.84929202127),BOLA-DOA(1.46280899356),BTLA(1.66332651126),CASP3(-1.46008651308),CCL5(-1.23563833242),CCR2(1.26994720901),CD244(-1.08885944068),CD274(1.83822526924),CD38(1.01165751151),CD40(1.19337456613),CD6(-1.17217364296),CDKN1A(-3.08376348028),CEACAM1(1.02603324087),CEBPB(-1.55799771239),FADD(-1.11887604116),GLMN(1.10761863999),GPR183(1.38367672535),IGLL1(-1.56014993518),IL10(-1.2798108…
GO:0002694	regulation of leukocyte activation	biological process	49/747	389/16641	6.0e-11	5.10318823529412e-08	BANK1(1.84929202127),BOLA-DOA(1.46280899356),BTLA(1.66332651126),CASP3(-1.46008651308),CCL5(-1.23563833242),CCR2(1.26994720901),CD244(-1.08885944068),CD274(1.83822526924),CD38(1.01165751151),CD40(1.19337456613),CD6(-1.17217364296),CDKN1A(-3.08376348028),CEACAM1(1.02603324087),CEBPB(-1.55799771239),FADD(-1.11887604116),FCER1A(1.04078468673),GLMN(1.10761863999),GPR183(1.38367672535),IGLL1(-1.560149…	BANK1(1.84929202127),BOLA-DOA(1.46280899356),BTLA(1.66332651126),CASP3(-1.46008651308),CCL5(-1.23563833242),CCR2(1.26994720901),CD244(-1.08885944068),CD274(1.83822526924),CD38(1.01165751151),CD40(1.19337456613),CD6(-1.17217364296),CDKN1A(-3.08376348028),CEACAM1(1.02603324087),CEBPB(-1.55799771239),FADD(-1.11887604116),FCER1A(1.04078468673),GLMN(1.10761863999),GPR183(1.38367672535),IGLL1(-1.560149…
GO:0002696	positive regulation of leukocyte activation	biological process	38/747	254/16641	6.1e-11	5.10318823529412e-08	BTLA(1.66332651126),CCL5(-1.23563833242),CCR2(1.26994720901),CD244(-1.08885944068),CD274(1.83822526924),CD38(1.01165751151),CD40(1.19337456613),CD6(-1.17217364296),CDKN1A(-3.08376348028),FADD(-1.11887604116),FCER1A(1.04078468673),GPR183(1.38367672535),IGLL1(-1.56014993518),IL12B(-1.37313596089),IL18(1.40150745676),IL2RA(-1.1152728121),IL7(1.39468077198),IRS2(-2.41441675105),LCK(-1.33240436998),LO…	BTLA(1.66332651126),CCL5(-1.23563833242),CCR2(1.26994720901),CD244(-1.08885944068),CD274(1.83822526924),CD38(1.01165751151),CD40(1.19337456613),CD6(-1.17217364296),CDKN1A(-3.08376348028),FADD(-1.11887604116),FCER1A(1.04078468673),GPR183(1.38367672535),IGLL1(-1.56014993518),IL12B(-1.37313596089),IL18(1.40150745676),IL2RA(-1.1152728121),IL7(1.39468077198),IRS2(-2.41441675105),LCK(-1.33240436998),LO…
GO:0005634	nucleus	cellular component	382/832	6652/18897	4.9e-11	8.6387e-08	ABRAXAS1(1.41185153109),ABTB2(-1.30747832255),ACTR6(1.04676039782),AK6(1.15647833122),ALKBH4(-1.10865220786),ANKRD12(1.13498084799),ANKRD49(1.43868219081),APC(1.03391220979),ARID4A(1.08350065431),ARMC12(-1.37681849835),ASB3(1.01442935599),ASF1B(-1.06352172506),ASH1L(1.07938140348),ATG14(1.05688494372),ATP2B1(1.3048114085),ATRX(1.0740119222),BBS7(1.03769419886),BCL11A(1.91294299026),BHLHA15(-1.478…	ABRAXAS1(1.41185153109),ABTB2(-1.30747832255),ACTR6(1.04676039782),AK6(1.15647833122),ALKBH4(-1.10865220786),ANKRD12(1.13498084799),ANKRD49(1.43868219081),APC(1.03391220979),ARID4A(1.08350065431),ARMC12(-1.37681849835),ASB3(1.01442935599),ASF1B(-1.06352172506),ASH1L(1.07938140348),ATG14(1.05688494372),ATP2B1(1.3048114085),ATRX(1.0740119222),BBS7(1.03769419886),BCL11A(1.91294299026),BHLHA15(-1.478…
GO:0050867	positive regulation of cell activation	biological process	38/747	259/16641	1.1e-10	8.69122222222222e-08	BTLA(1.66332651126),CCL5(-1.23563833242),CCR2(1.26994720901),CD244(-1.08885944068),CD274(1.83822526924),CD38(1.01165751151),CD40(1.19337456613),CD6(-1.17217364296),CDKN1A(-3.08376348028),FADD(-1.11887604116),FCER1A(1.04078468673),GPR183(1.38367672535),IGLL1(-1.56014993518),IL12B(-1.37313596089),IL18(1.40150745676),IL2RA(-1.1152728121),IL7(1.39468077198),IRS2(-2.41441675105),LCK(-1.33240436998),LO…	BTLA(1.66332651126),CCL5(-1.23563833242),CCR2(1.26994720901),CD244(-1.08885944068),CD274(1.83822526924),CD38(1.01165751151),CD40(1.19337456613),CD6(-1.17217364296),CDKN1A(-3.08376348028),FADD(-1.11887604116),FCER1A(1.04078468673),GPR183(1.38367672535),IGLL1(-1.56014993518),IL12B(-1.37313596089),IL18(1.40150745676),IL2RA(-1.1152728121),IL7(1.39468077198),IRS2(-2.41441675105),LCK(-1.33240436998),LO…
GO:0050864	regulation of B cell activation	biological process	23/747	103/16641	1.3e-10	9.73084210526316e-08	BANK1(1.84929202127),CASP3(-1.46008651308),CD38(1.01165751151),CD40(1.19337456613),CDKN1A(-3.08376348028),GPR183(1.38367672535),IGLL1(-1.56014993518),IL10(-1.27981088836),IL7(1.39468077198),IRS2(-2.41441675105),LOC100297192(-1.63950799858),LOC100300716(-1.71318923869),LOC100300806(-1.83356035368),LOC100847119(-1.67199757218),LOC101903252(-1.41922188956),LOC104968484(-1.96512608802),LOC112441499(-…	BANK1(1.84929202127),CASP3(-1.46008651308),CD38(1.01165751151),CD40(1.19337456613),CDKN1A(-3.08376348028),GPR183(1.38367672535),IGLL1(-1.56014993518),IL10(-1.27981088836),IL7(1.39468077198),IRS2(-2.41441675105),LOC100297192(-1.63950799858),LOC100300716(-1.71318923869),LOC100300806(-1.83356035368),LOC100847119(-1.67199757218),LOC101903252(-1.41922188956),LOC104968484(-1.96512608802),LOC112441499(-…
GO:0042113	B cell activation	biological process	37/747	250/16641	1.5e-10	1.06665e-07	ADGRG3(-1.17558378283),BANK1(1.84929202127),BCL11A(1.91294299026),BLNK(1.88040684062),CASP3(-1.46008651308),CD180(2.53761347823),CD38(1.01165751151),CD40(1.19337456613),CD79A(1.29520947107),CD79B(1.52903851219),CDH17(1.50936263153),CDKN1A(-3.08376348028),CR2(1.55862784054),GPR183(1.38367672535),HDAC9(1.85643780906),HHEX(1.67144514951),IGLL1(-1.56014993518),IL10(-1.27981088836),IL7(1.39468077198),…	ADGRG3(-1.17558378283),BANK1(1.84929202127),BCL11A(1.91294299026),BLNK(1.88040684062),CASP3(-1.46008651308),CD180(2.53761347823),CD38(1.01165751151),CD40(1.19337456613),CD79A(1.29520947107),CD79B(1.52903851219),CDH17(1.50936263153),CDKN1A(-3.08376348028),CR2(1.55862784054),GPR183(1.38367672535),HDAC9(1.85643780906),HHEX(1.67144514951),IGLL1(-1.56014993518),IL10(-1.27981088836),IL7(1.39468077198),…
GO:0031323	regulation of cellular metabolic process	biological process	311/747	5152/16641	1.9e-10	1.17486086956522e-07	ABRAXAS1(1.41185153109),ACOD1(1.09489009039),ACSL3(1.61240440417),ADAM9(1.00798366935),ADGRG3(-1.17558378283),AHI1(1.58382425469),ALKBH4(-1.10865220786),ANKRD49(1.43868219081),APC(1.03391220979),ARID4A(1.08350065431),ASF1B(-1.06352172506),ASH1L(1.07938140348),ASS1(-1.14619096325),ATG14(1.05688494372),ATRX(1.0740119222),BANK1(1.84929202127),BBS7(1.03769419886),BCL11A(1.91294299026),BHLHA15(-1.4786…	ABRAXAS1(1.41185153109),ACOD1(1.09489009039),ACSL3(1.61240440417),ADAM9(1.00798366935),ADGRG3(-1.17558378283),AHI1(1.58382425469),ALKBH4(-1.10865220786),ANKRD49(1.43868219081),APC(1.03391220979),ARID4A(1.08350065431),ASF1B(-1.06352172506),ASH1L(1.07938140348),ASS1(-1.14619096325),ATG14(1.05688494372),ATRX(1.0740119222),BANK1(1.84929202127),BBS7(1.03769419886),BCL11A(1.91294299026),BHLHA15(-1.4786…
GO:0051171	regulation of nitrogen compound metabolic process	biological process	295/747	4823/16641	1.9e-10	1.17486086956522e-07	ABRAXAS1(1.41185153109),ABTB2(-1.30747832255),ACOD1(1.09489009039),ACSL3(1.61240440417),ADAM9(1.00798366935),ADGRG3(-1.17558378283),AHI1(1.58382425469),ALKBH4(-1.10865220786),ANKRD49(1.43868219081),APC(1.03391220979),ARID4A(1.08350065431),ASF1B(-1.06352172506),ASH1L(1.07938140348),ASS1(-1.14619096325),ATG14(1.05688494372),ATRX(1.0740119222),BANK1(1.84929202127),BBS7(1.03769419886),BCL11A(1.912942…	ABRAXAS1(1.41185153109),ABTB2(-1.30747832255),ACOD1(1.09489009039),ACSL3(1.61240440417),ADAM9(1.00798366935),ADGRG3(-1.17558378283),AHI1(1.58382425469),ALKBH4(-1.10865220786),ANKRD49(1.43868219081),APC(1.03391220979),ARID4A(1.08350065431),ASF1B(-1.06352172506),ASH1L(1.07938140348),ASS1(-1.14619096325),ATG14(1.05688494372),ATRX(1.0740119222),BANK1(1.84929202127),BBS7(1.03769419886),BCL11A(1.912942…
GO:0050865	regulation of cell activation	biological process	50/747	415/16641	1.9e-10	1.17486086956522e-07	BANK1(1.84929202127),BOLA-DOA(1.46280899356),BTLA(1.66332651126),CASP3(-1.46008651308),CCL5(-1.23563833242),CCR2(1.26994720901),CD244(-1.08885944068),CD274(1.83822526924),CD38(1.01165751151),CD40(1.19337456613),CD6(-1.17217364296),CDKN1A(-3.08376348028),CEACAM1(1.02603324087),CEBPB(-1.55799771239),FADD(-1.11887604116),FCER1A(1.04078468673),GLMN(1.10761863999),GPR183(1.38367672535),IGLL1(-1.560149…	BANK1(1.84929202127),BOLA-DOA(1.46280899356),BTLA(1.66332651126),CASP3(-1.46008651308),CCL5(-1.23563833242),CCR2(1.26994720901),CD244(-1.08885944068),CD274(1.83822526924),CD38(1.01165751151),CD40(1.19337456613),CD6(-1.17217364296),CDKN1A(-3.08376348028),CEACAM1(1.02603324087),CEBPB(-1.55799771239),FADD(-1.11887604116),FCER1A(1.04078468673),GLMN(1.10761863999),GPR183(1.38367672535),IGLL1(-1.560149…
GO:0019814	immunoglobulin complex	cellular component	10/832	16/18897	1.6e-10	1.4104e-07	CD79A(1.29520947107),CD79B(1.52903851219),IGLL1(-1.56014993518),LOC100297192(-1.63950799858),LOC100300716(-1.71318923869),LOC100300806(-1.83356035368),LOC100847119(-1.67199757218),LOC101903252(-1.41922188956),LOC104968484(-1.96512608802),LOC112441499(-1.59677943346)	CD79A(1.29520947107),CD79B(1.52903851219),IGLL1(-1.56014993518),LOC100297192(-1.63950799858),LOC100300716(-1.71318923869),LOC100300806(-1.83356035368),LOC100847119(-1.67199757218),LOC101903252(-1.41922188956),LOC104968484(-1.96512608802),LOC112441499(-1.59677943346)
GO:0002253	activation of immune response	biological process	46/747	367/16641	2.8e-10	1.65923333333333e-07	ACOD1(1.09489009039),BIRC3(2.13503224503),C1QA(-1.30611791125),C1QC(-1.17511101082),CD14(-1.77118783901),CD180(2.53761347823),CD19(1.96873631188),CD38(1.01165751151),CD79A(1.29520947107),CD79B(1.52903851219),CEACAM1(1.02603324087),CFP(-1.1235708362),CLEC4A(-1.58574151478),CLEC4D(-1.17231673288),CLEC4E(-1.87241595119),CR2(1.55862784054),FCN1(-1.27788966343),FCRL5(1.72558394514),IGLL1(-1.5601499351…	ACOD1(1.09489009039),BIRC3(2.13503224503),C1QA(-1.30611791125),C1QC(-1.17511101082),CD14(-1.77118783901),CD180(2.53761347823),CD19(1.96873631188),CD38(1.01165751151),CD79A(1.29520947107),CD79B(1.52903851219),CEACAM1(1.02603324087),CFP(-1.1235708362),CLEC4A(-1.58574151478),CLEC4D(-1.17231673288),CLEC4E(-1.87241595119),CR2(1.55862784054),FCN1(-1.27788966343),FCRL5(1.72558394514),IGLL1(-1.5601499351…
GO:0043227	membrane-bounded organelle	cellular component	592/832	11559/18897	4.7e-10	2.76203333333333e-07	ABRAXAS1(1.41185153109),ABTB2(-1.30747832255),ACOD1(1.09489009039),ACSL3(1.61240440417),ACTN1(-1.20896696533),ACTR6(1.04676039782),ADAM9(1.00798366935),ADGRE5(-1.04346724465),AGPAT2(-1.02032891525),AHCY(-1.17362311926),AK6(1.15647833122),ALKBH4(-1.10865220786),ALPL(-2.98874524402),AMT(1.01625754535),ANKRD12(1.13498084799),ANKRD49(1.43868219081),AP5B1(-1.06315027494),APC(1.03391220979),APH1B(-1.39…	ABRAXAS1(1.41185153109),ABTB2(-1.30747832255),ACOD1(1.09489009039),ACSL3(1.61240440417),ACTN1(-1.20896696533),ACTR6(1.04676039782),ADAM9(1.00798366935),ADGRE5(-1.04346724465),AGPAT2(-1.02032891525),AHCY(-1.17362311926),AK6(1.15647833122),ALKBH4(-1.10865220786),ALPL(-2.98874524402),AMT(1.01625754535),ANKRD12(1.13498084799),ANKRD49(1.43868219081),AP5B1(-1.06315027494),APC(1.03391220979),APH1B(-1.39…
GO:0051251	positive regulation of lymphocyte activation	biological process	34/747	227/16641	6.1e-10	3.470168e-07	BTLA(1.66332651126),CCL5(-1.23563833242),CCR2(1.26994720901),CD244(-1.08885944068),CD274(1.83822526924),CD38(1.01165751151),CD40(1.19337456613),CD6(-1.17217364296),CDKN1A(-3.08376348028),FADD(-1.11887604116),GPR183(1.38367672535),IGLL1(-1.56014993518),IL12B(-1.37313596089),IL18(1.40150745676),IL2RA(-1.1152728121),IL7(1.39468077198),IRS2(-2.41441675105),LCK(-1.33240436998),LOC100297192(-1.63950799…	BTLA(1.66332651126),CCL5(-1.23563833242),CCR2(1.26994720901),CD244(-1.08885944068),CD274(1.83822526924),CD38(1.01165751151),CD40(1.19337456613),CD6(-1.17217364296),CDKN1A(-3.08376348028),FADD(-1.11887604116),GPR183(1.38367672535),IGLL1(-1.56014993518),IL12B(-1.37313596089),IL18(1.40150745676),IL2RA(-1.1152728121),IL7(1.39468077198),IRS2(-2.41441675105),LCK(-1.33240436998),LOC100297192(-1.63950799…
GO:0043226	organelle	cellular component	632/832	12576/18897	9.8e-10	4.31935e-07	ABRAXAS1(1.41185153109),ABTB2(-1.30747832255),ACOD1(1.09489009039),ACSL3(1.61240440417),ACTN1(-1.20896696533),ACTR6(1.04676039782),ADAM9(1.00798366935),ADGRE5(-1.04346724465),AGPAT2(-1.02032891525),AHCY(-1.17362311926),AHI1(1.58382425469),AK6(1.15647833122),ALKBH4(-1.10865220786),ALPL(-2.98874524402),AMT(1.01625754535),ANKRD12(1.13498084799),ANKRD26(1.37913511772),ANKRD49(1.43868219081),AP5B1(-1.…	ABRAXAS1(1.41185153109),ABTB2(-1.30747832255),ACOD1(1.09489009039),ACSL3(1.61240440417),ACTN1(-1.20896696533),ACTR6(1.04676039782),ADAM9(1.00798366935),ADGRE5(-1.04346724465),AGPAT2(-1.02032891525),AHCY(-1.17362311926),AHI1(1.58382425469),AK6(1.15647833122),ALKBH4(-1.10865220786),ALPL(-2.98874524402),AMT(1.01625754535),ANKRD12(1.13498084799),ANKRD26(1.37913511772),ANKRD49(1.43868219081),AP5B1(-1.…
GO:0002252	immune effector process	biological process	71/747	746/16641	1.5e-09	8.205e-07	BIRC3(2.13503224503),BTN3A3(1.49192149435),C1QA(-1.30611791125),C1QC(-1.17511101082),CCR2(1.26994720901),CD180(2.53761347823),CD244(-1.08885944068),CD40(1.19337456613),CDH17(1.50936263153),CEACAM1(1.02603324087),CFP(-1.1235708362),CLEC4D(-1.17231673288),CLEC4E(-1.87241595119),CR2(1.55862784054),CXCL10(3.22591850169),DDIT4(-1.48411715668),EIF2AK4(1.0007827428),FADD(-1.11887604116),FAM13B(1.0955012…	BIRC3(2.13503224503),BTN3A3(1.49192149435),C1QA(-1.30611791125),C1QC(-1.17511101082),CCR2(1.26994720901),CD180(2.53761347823),CD244(-1.08885944068),CD40(1.19337456613),CDH17(1.50936263153),CEACAM1(1.02603324087),CFP(-1.1235708362),CLEC4D(-1.17231673288),CLEC4E(-1.87241595119),CR2(1.55862784054),CXCL10(3.22591850169),DDIT4(-1.48411715668),EIF2AK4(1.0007827428),FADD(-1.11887604116),FAM13B(1.0955012…
GO:0019222	regulation of metabolic process	biological process	322/747	5478/16641	1.8e-09	9.48133333333333e-07	ABRAXAS1(1.41185153109),ABTB2(-1.30747832255),ACOD1(1.09489009039),ACSL3(1.61240440417),ADAM9(1.00798366935),ADGRG3(-1.17558378283),AHI1(1.58382425469),ALKBH4(-1.10865220786),ANKRD49(1.43868219081),APC(1.03391220979),ARID4A(1.08350065431),ASF1B(-1.06352172506),ASH1L(1.07938140348),ASS1(-1.14619096325),ATG14(1.05688494372),ATRX(1.0740119222),BANK1(1.84929202127),BBS7(1.03769419886),BCL11A(1.912942…	ABRAXAS1(1.41185153109),ABTB2(-1.30747832255),ACOD1(1.09489009039),ACSL3(1.61240440417),ADAM9(1.00798366935),ADGRG3(-1.17558378283),AHI1(1.58382425469),ALKBH4(-1.10865220786),ANKRD49(1.43868219081),APC(1.03391220979),ARID4A(1.08350065431),ASF1B(-1.06352172506),ASH1L(1.07938140348),ASS1(-1.14619096325),ATG14(1.05688494372),ATRX(1.0740119222),BANK1(1.84929202127),BBS7(1.03769419886),BCL11A(1.912942…
GO:0060255	regulation of macromolecule metabolic process	biological process	299/747	5006/16641	2.0e-09	1.01585714285714e-06	ABRAXAS1(1.41185153109),ABTB2(-1.30747832255),ACOD1(1.09489009039),ADAM9(1.00798366935),ADGRG3(-1.17558378283),AHI1(1.58382425469),ALKBH4(-1.10865220786),ANKRD49(1.43868219081),APC(1.03391220979),ARID4A(1.08350065431),ASF1B(-1.06352172506),ASH1L(1.07938140348),ATG14(1.05688494372),ATRX(1.0740119222),BANK1(1.84929202127),BBS7(1.03769419886),BCL11A(1.91294299026),BHLHA15(-1.47863135934),BHLHE41(2.5…	ABRAXAS1(1.41185153109),ABTB2(-1.30747832255),ACOD1(1.09489009039),ADAM9(1.00798366935),ADGRG3(-1.17558378283),AHI1(1.58382425469),ALKBH4(-1.10865220786),ANKRD49(1.43868219081),APC(1.03391220979),ARID4A(1.08350065431),ASF1B(-1.06352172506),ASH1L(1.07938140348),ATG14(1.05688494372),ATRX(1.0740119222),BANK1(1.84929202127),BBS7(1.03769419886),BCL11A(1.91294299026),BHLHA15(-1.47863135934),BHLHE41(2.5…
GO:0031347	regulation of defense response	biological process	57/747	548/16641	2.9e-09	1.4222e-06	ACOD1(1.09489009039),ASH1L(1.07938140348),BIRC3(2.13503224503),C1QTNF12(1.36326653405),CCL4(-1.21151771644),CCL5(-1.23563833242),CCR2(1.26994720901),CD14(-1.77118783901),CD180(2.53761347823),CD6(-1.17217364296),CLEC4A(-1.58574151478),CLEC4D(-1.17231673288),CLEC4E(-1.87241595119),CLOCK(1.32829314658),EIF2AK4(1.0007827428),FADD(-1.11887604116),FAM13B(1.09550129373),FCER1A(1.04078468673),FFAR3(2.213…	ACOD1(1.09489009039),ASH1L(1.07938140348),BIRC3(2.13503224503),C1QTNF12(1.36326653405),CCL4(-1.21151771644),CCL5(-1.23563833242),CCR2(1.26994720901),CD14(-1.77118783901),CD180(2.53761347823),CD6(-1.17217364296),CLEC4A(-1.58574151478),CLEC4D(-1.17231673288),CLEC4E(-1.87241595119),CLOCK(1.32829314658),EIF2AK4(1.0007827428),FADD(-1.11887604116),FAM13B(1.09550129373),FCER1A(1.04078468673),FFAR3(2.213…
GO:0050871	positive regulation of B cell activation	biological process	18/747	75/16641	3.8e-09	1.80145333333333e-06	CD38(1.01165751151),CD40(1.19337456613),CDKN1A(-3.08376348028),GPR183(1.38367672535),IGLL1(-1.56014993518),IL7(1.39468077198),IRS2(-2.41441675105),LOC100297192(-1.63950799858),LOC100300716(-1.71318923869),LOC100300806(-1.83356035368),LOC100847119(-1.67199757218),LOC101903252(-1.41922188956),LOC104968484(-1.96512608802),LOC112441499(-1.59677943346),MEF2C(1.53176423147),MIF(-1.17980251585),SLC39A10…	CD38(1.01165751151),CD40(1.19337456613),CDKN1A(-3.08376348028),GPR183(1.38367672535),IGLL1(-1.56014993518),IL7(1.39468077198),IRS2(-2.41441675105),LOC100297192(-1.63950799858),LOC100300716(-1.71318923869),LOC100300806(-1.83356035368),LOC100847119(-1.67199757218),LOC101903252(-1.41922188956),LOC104968484(-1.96512608802),LOC112441499(-1.59677943346),MEF2C(1.53176423147),MIF(-1.17980251585),SLC39A10…
GO:0042571	immunoglobulin complex, circulating	cellular component	8/832	12/18897	5.8e-09	2.04508e-06	IGLL1(-1.56014993518),LOC100297192(-1.63950799858),LOC100300716(-1.71318923869),LOC100300806(-1.83356035368),LOC100847119(-1.67199757218),LOC101903252(-1.41922188956),LOC104968484(-1.96512608802),LOC112441499(-1.59677943346)	IGLL1(-1.56014993518),LOC100297192(-1.63950799858),LOC100300716(-1.71318923869),LOC100300806(-1.83356035368),LOC100847119(-1.67199757218),LOC101903252(-1.41922188956),LOC104968484(-1.96512608802),LOC112441499(-1.59677943346)
GO:0003700	DNA binding transcription factor activity	molecular function	96/677	1156/15504	5.2e-10	2.14864e-06	ARID4A(1.08350065431),BCL11A(1.91294299026),BHLHA15(-1.47863135934),BHLHE41(2.51913637637),BTBD8(1.03697496602),CBFA2T3(1.7162797157),CEBPA(-1.39776069325),CEBPB(-1.55799771239),CEBPD(-1.74770351382),CEBPZ(1.03658523374),CIR1(1.10986880092),CITED2(-1.55021086565),CLOCK(1.32829314658),CREB3L1(-1.7132271425),CSRNP1(-1.17764321344),DMTF1(1.00728671711),EAF2(1.55237401035),EBF1(2.27909829187),EGR1(-5…	ARID4A(1.08350065431),BCL11A(1.91294299026),BHLHA15(-1.47863135934),BHLHE41(2.51913637637),BTBD8(1.03697496602),CBFA2T3(1.7162797157),CEBPA(-1.39776069325),CEBPB(-1.55799771239),CEBPD(-1.74770351382),CEBPZ(1.03658523374),CIR1(1.10986880092),CITED2(-1.55021086565),CLOCK(1.32829314658),CREB3L1(-1.7132271425),CSRNP1(-1.17764321344),DMTF1(1.00728671711),EAF2(1.55237401035),EBF1(2.27909829187),EGR1(-5…
GO:0140110	transcription regulator activity	molecular function	114/677	1487/15504	1.2e-09	2.4792e-06	ACTN1(-1.20896696533),ARID4A(1.08350065431),BCL11A(1.91294299026),BHLHA15(-1.47863135934),BHLHE41(2.51913637637),BTBD8(1.03697496602),CBFA2T3(1.7162797157),CCAR1(1.08413626079),CEBPA(-1.39776069325),CEBPB(-1.55799771239),CEBPD(-1.74770351382),CEBPZ(1.03658523374),CIITA(1.62626580401),CIR1(1.10986880092),CITED2(-1.55021086565),CLOCK(1.32829314658),CREB3L1(-1.7132271425),CSRNP1(-1.17764321344),DMTF…	ACTN1(-1.20896696533),ARID4A(1.08350065431),BCL11A(1.91294299026),BHLHA15(-1.47863135934),BHLHE41(2.51913637637),BTBD8(1.03697496602),CBFA2T3(1.7162797157),CCAR1(1.08413626079),CEBPA(-1.39776069325),CEBPB(-1.55799771239),CEBPD(-1.74770351382),CEBPZ(1.03658523374),CIITA(1.62626580401),CIR1(1.10986880092),CITED2(-1.55021086565),CLOCK(1.32829314658),CREB3L1(-1.7132271425),CSRNP1(-1.17764321344),DMTF…
GO:0002768	immune response-regulating cell surface receptor signaling pathway	biological process	30/747	201/16641	6.8e-09	3.01678787878788e-06	CD19(1.96873631188),CD38(1.01165751151),CD40(1.19337456613),CD79A(1.29520947107),CD79B(1.52903851219),CEACAM1(1.02603324087),CLEC4A(-1.58574151478),CLEC4D(-1.17231673288),CLEC4E(-1.87241595119),FCER1A(1.04078468673),FCRL5(1.72558394514),IGLL1(-1.56014993518),KCNN4(1.94972528291),LCK(-1.33240436998),LOC100297192(-1.63950799858),LOC100300716(-1.71318923869),LOC100300806(-1.83356035368),LOC100847119…	CD19(1.96873631188),CD38(1.01165751151),CD40(1.19337456613),CD79A(1.29520947107),CD79B(1.52903851219),CEACAM1(1.02603324087),CLEC4A(-1.58574151478),CLEC4D(-1.17231673288),CLEC4E(-1.87241595119),FCER1A(1.04078468673),FCRL5(1.72558394514),IGLL1(-1.56014993518),KCNN4(1.94972528291),LCK(-1.33240436998),LOC100297192(-1.63950799858),LOC100300716(-1.71318923869),LOC100300806(-1.83356035368),LOC100847119…
GO:0006807	nitrogen compound metabolic process	biological process	460/747	8556/16641	6.8e-09	3.01678787878788e-06	ABRAXAS1(1.41185153109),ABTB2(-1.30747832255),ACOD1(1.09489009039),ACSL3(1.61240440417),ADAM9(1.00798366935),ADGRG3(-1.17558378283),AHCY(-1.17362311926),AHI1(1.58382425469),ALKBH4(-1.10865220786),AMT(1.01625754535),ANKRD49(1.43868219081),APC(1.03391220979),APH1B(-1.39534050667),APOL3(1.38695604716),ARID4A(1.08350065431),ARL5B(1.14407770882),ASB3(1.01442935599),ASF1B(-1.06352172506),ASH1L(1.079381…	ABRAXAS1(1.41185153109),ABTB2(-1.30747832255),ACOD1(1.09489009039),ACSL3(1.61240440417),ADAM9(1.00798366935),ADGRG3(-1.17558378283),AHCY(-1.17362311926),AHI1(1.58382425469),ALKBH4(-1.10865220786),AMT(1.01625754535),ANKRD49(1.43868219081),APC(1.03391220979),APH1B(-1.39534050667),APOL3(1.38695604716),ARID4A(1.08350065431),ARL5B(1.14407770882),ASB3(1.01442935599),ASF1B(-1.06352172506),ASH1L(1.079381…
GO:0006954	inflammatory response	biological process	56/747	547/16641	7.0e-09	3.01678787878788e-06	ACOD1(1.09489009039),APOL3(1.38695604716),ASH1L(1.07938140348),BIRC3(2.13503224503),BLNK(1.88040684062),C1QTNF12(1.36326653405),CCL4(-1.21151771644),CCL5(-1.23563833242),CCR2(1.26994720901),CD14(-1.77118783901),CD163(-1.1881788957),CD180(2.53761347823),CD40(1.19337456613),CD44(-1.53168677998),CD6(-1.17217364296),CELA1(1.16665137271),CHST2(-1.10950873932),CLOCK(1.32829314658),CSF1R(-1.04495136647)…	ACOD1(1.09489009039),APOL3(1.38695604716),ASH1L(1.07938140348),BIRC3(2.13503224503),BLNK(1.88040684062),C1QTNF12(1.36326653405),CCL4(-1.21151771644),CCL5(-1.23563833242),CCR2(1.26994720901),CD14(-1.77118783901),CD163(-1.1881788957),CD180(2.53761347823),CD40(1.19337456613),CD44(-1.53168677998),CD6(-1.17217364296),CELA1(1.16665137271),CHST2(-1.10950873932),CLOCK(1.32829314658),CSF1R(-1.04495136647)…
GO:0071704	organic substance metabolic process	biological process	500/747	9488/16641	8.8e-09	3.68098823529412e-06	ABRAXAS1(1.41185153109),ABTB2(-1.30747832255),ACOD1(1.09489009039),ACSL3(1.61240440417),ADAM9(1.00798366935),ADGRG3(-1.17558378283),AGPAT2(-1.02032891525),AGPAT4(1.19245324262),AHCY(-1.17362311926),AHI1(1.58382425469),ALKBH4(-1.10865220786),AMT(1.01625754535),ANKRD49(1.43868219081),APC(1.03391220979),APH1B(-1.39534050667),APOL3(1.38695604716),ARID4A(1.08350065431),ARL5B(1.14407770882),ASB3(1.0144…	ABRAXAS1(1.41185153109),ABTB2(-1.30747832255),ACOD1(1.09489009039),ACSL3(1.61240440417),ADAM9(1.00798366935),ADGRG3(-1.17558378283),AGPAT2(-1.02032891525),AGPAT4(1.19245324262),AHCY(-1.17362311926),AHI1(1.58382425469),ALKBH4(-1.10865220786),AMT(1.01625754535),ANKRD49(1.43868219081),APC(1.03391220979),APH1B(-1.39534050667),APOL3(1.38695604716),ARID4A(1.08350065431),ARL5B(1.14407770882),ASB3(1.0144…
GO:0031326	regulation of cellular biosynthetic process	biological process	227/747	3616/16641	1.0e-08	3.95055555555556e-06	ACOD1(1.09489009039),ACSL3(1.61240440417),ADGRG3(-1.17558378283),AHI1(1.58382425469),ALKBH4(-1.10865220786),ANKRD49(1.43868219081),ARID4A(1.08350065431),ASF1B(-1.06352172506),ASH1L(1.07938140348),ASS1(-1.14619096325),ATRX(1.0740119222),BANK1(1.84929202127),BBS7(1.03769419886),BCL11A(1.91294299026),BHLHA15(-1.47863135934),BHLHE41(2.51913637637),BRCA2(1.05975048191),BTBD8(1.03697496602),C1QTNF12(1.…	ACOD1(1.09489009039),ACSL3(1.61240440417),ADGRG3(-1.17558378283),AHI1(1.58382425469),ALKBH4(-1.10865220786),ANKRD49(1.43868219081),ARID4A(1.08350065431),ASF1B(-1.06352172506),ASH1L(1.07938140348),ASS1(-1.14619096325),ATRX(1.0740119222),BANK1(1.84929202127),BBS7(1.03769419886),BCL11A(1.91294299026),BHLHA15(-1.47863135934),BHLHE41(2.51913637637),BRCA2(1.05975048191),BTBD8(1.03697496602),C1QTNF12(1.…
GO:0031663	lipopolysaccharide-mediated signaling pathway	biological process	14/747	47/16641	1.0e-08	3.95055555555556e-06	ACOD1(1.09489009039),CCL5(-1.23563833242),CD14(-1.77118783901),CD180(2.53761347823),CD6(-1.17217364296),IL18(1.40150745676),LOC514978(-2.10241218211),LOC516599(1.37223119441),LOC786870(1.52774488899),MIF(-1.17980251585),TRIB1(-1.00270543079),TRIM34(1.53005421508),TRIM5(1.0819915086),ZCCHC11(2.04946722872)	ACOD1(1.09489009039),CCL5(-1.23563833242),CD14(-1.77118783901),CD180(2.53761347823),CD6(-1.17217364296),IL18(1.40150745676),LOC514978(-2.10241218211),LOC516599(1.37223119441),LOC786870(1.52774488899),MIF(-1.17980251585),TRIB1(-1.00270543079),TRIM34(1.53005421508),TRIM5(1.0819915086),ZCCHC11(2.04946722872)
GO:0009889	regulation of biosynthetic process	biological process	229/747	3663/16641	1.2e-08	4.61254054054054e-06	ACOD1(1.09489009039),ACSL3(1.61240440417),ADGRG3(-1.17558378283),AHI1(1.58382425469),ALKBH4(-1.10865220786),ANKRD49(1.43868219081),ARID4A(1.08350065431),ASF1B(-1.06352172506),ASH1L(1.07938140348),ASS1(-1.14619096325),ATRX(1.0740119222),BANK1(1.84929202127),BBS7(1.03769419886),BCL11A(1.91294299026),BHLHA15(-1.47863135934),BHLHE41(2.51913637637),BRCA2(1.05975048191),BTBD8(1.03697496602),C1QTNF12(1.…	ACOD1(1.09489009039),ACSL3(1.61240440417),ADGRG3(-1.17558378283),AHI1(1.58382425469),ALKBH4(-1.10865220786),ANKRD49(1.43868219081),ARID4A(1.08350065431),ASF1B(-1.06352172506),ASH1L(1.07938140348),ASS1(-1.14619096325),ATRX(1.0740119222),BANK1(1.84929202127),BBS7(1.03769419886),BCL11A(1.91294299026),BHLHA15(-1.47863135934),BHLHE41(2.51913637637),BRCA2(1.05975048191),BTBD8(1.03697496602),C1QTNF12(1.…
GO:0003676	nucleic acid binding	molecular function	213/677	3412/15504	3.5e-09	4.82066666666667e-06	ACTN1(-1.20896696533),ARID4A(1.08350065431),ASH1L(1.07938140348),ATRX(1.0740119222),BCL11A(1.91294299026),BHLHA15(-1.47863135934),BHLHE41(2.51913637637),BRCA2(1.05975048191),BRIX1(1.07709645222),BTBD11(-1.54895175774),BTBD8(1.03697496602),CAPRIN2(1.31982047374),CCAR1(1.08413626079),CCNT2(1.02376886866),CDT1(-1.19329291072),CEBPA(-1.39776069325),CEBPB(-1.55799771239),CEBPD(-1.74770351382),CEBPZ(1.…	ACTN1(-1.20896696533),ARID4A(1.08350065431),ASH1L(1.07938140348),ATRX(1.0740119222),BCL11A(1.91294299026),BHLHA15(-1.47863135934),BHLHE41(2.51913637637),BRCA2(1.05975048191),BRIX1(1.07709645222),BTBD11(-1.54895175774),BTBD8(1.03697496602),CAPRIN2(1.31982047374),CCAR1(1.08413626079),CCNT2(1.02376886866),CDT1(-1.19329291072),CEBPA(-1.39776069325),CEBPB(-1.55799771239),CEBPD(-1.74770351382),CEBPZ(1.…
GO:0002764	immune response-regulating signaling pathway	biological process	38/747	308/16641	1.6e-08	5.98821052631579e-06	ACOD1(1.09489009039),BIRC3(2.13503224503),CD14(-1.77118783901),CD180(2.53761347823),CD19(1.96873631188),CD38(1.01165751151),CD40(1.19337456613),CD79A(1.29520947107),CD79B(1.52903851219),CEACAM1(1.02603324087),CLEC4A(-1.58574151478),CLEC4D(-1.17231673288),CLEC4E(-1.87241595119),FCER1A(1.04078468673),FCRL5(1.72558394514),IGLL1(-1.56014993518),KCNN4(1.94972528291),LCK(-1.33240436998),LOC100297192(-1…	ACOD1(1.09489009039),BIRC3(2.13503224503),CD14(-1.77118783901),CD180(2.53761347823),CD19(1.96873631188),CD38(1.01165751151),CD40(1.19337456613),CD79A(1.29520947107),CD79B(1.52903851219),CEACAM1(1.02603324087),CLEC4A(-1.58574151478),CLEC4D(-1.17231673288),CLEC4E(-1.87241595119),FCER1A(1.04078468673),FCRL5(1.72558394514),IGLL1(-1.56014993518),KCNN4(1.94972528291),LCK(-1.33240436998),LOC100297192(-1…
GO:0009605	response to external stimulus	biological process	140/747	1976/16641	1.7e-08	6.19933333333333e-06	ACOD1(1.09489009039),ACSL3(1.61240440417),ADAM9(1.00798366935),ALPL(-2.98874524402),ASH1L(1.07938140348),ATG14(1.05688494372),ATP2B1(1.3048114085),BHLHA15(-1.47863135934),BIRC3(2.13503224503),BPI(-3.05148365903),BRCA2(1.05975048191),C1QTNF12(1.36326653405),CATHL1(-6.02982636738),CATHL2(-5.88833510446),CBS(-1.40370833294),CCDC66(1.5239912149),CCL4(-1.21151771644),CCL5(-1.23563833242),CCR2(1.269947…	ACOD1(1.09489009039),ACSL3(1.61240440417),ADAM9(1.00798366935),ALPL(-2.98874524402),ASH1L(1.07938140348),ATG14(1.05688494372),ATP2B1(1.3048114085),BHLHA15(-1.47863135934),BIRC3(2.13503224503),BPI(-3.05148365903),BRCA2(1.05975048191),C1QTNF12(1.36326653405),CATHL1(-6.02982636738),CATHL2(-5.88833510446),CBS(-1.40370833294),CCDC66(1.5239912149),CCL4(-1.21151771644),CCL5(-1.23563833242),CCR2(1.269947…
GO:0005488	binding	molecular function	544/677	10991/15504	6.1e-09	6.3013e-06	ABRAXAS1(1.41185153109),ABTB2(-1.30747832255),ACE(-1.2587751073),ACSL3(1.61240440417),ACTN1(-1.20896696533),ADAM9(1.00798366935),ADGRE5(-1.04346724465),AHI1(1.58382425469),AK6(1.15647833122),ALKBH4(-1.10865220786),ALPL(-2.98874524402),AMT(1.01625754535),APC(1.03391220979),APOL3(1.38695604716),ARHGEF10L(1.07520888945),ARID4A(1.08350065431),ARL5B(1.14407770882),ARL5C(1.64699222591),ARPC1B(-1.029286…	ABRAXAS1(1.41185153109),ABTB2(-1.30747832255),ACE(-1.2587751073),ACSL3(1.61240440417),ACTN1(-1.20896696533),ADAM9(1.00798366935),ADGRE5(-1.04346724465),AHI1(1.58382425469),AK6(1.15647833122),ALKBH4(-1.10865220786),ALPL(-2.98874524402),AMT(1.01625754535),APC(1.03391220979),APOL3(1.38695604716),ARHGEF10L(1.07520888945),ARID4A(1.08350065431),ARL5B(1.14407770882),ARL5C(1.64699222591),ARPC1B(-1.029286…
GO:0009617	response to bacterium	biological process	51/747	489/16641	1.8e-08	6.3999e-06	ACOD1(1.09489009039),ADAM9(1.00798366935),BPI(-3.05148365903),CATHL1(-6.02982636738),CATHL2(-5.88833510446),CCL5(-1.23563833242),CD14(-1.77118783901),CD180(2.53761347823),CD40(1.19337456613),CD6(-1.17217364296),CEBPB(-1.55799771239),CLEC4D(-1.17231673288),CLEC4E(-1.87241595119),CXCL10(3.22591850169),FAU(-1.26715191983),FN1(-1.36447891744),FZD5(1.75608598547),GBP4(1.46451921517),GRO1(-4.2445546120…	ACOD1(1.09489009039),ADAM9(1.00798366935),BPI(-3.05148365903),CATHL1(-6.02982636738),CATHL2(-5.88833510446),CCL5(-1.23563833242),CD14(-1.77118783901),CD180(2.53761347823),CD40(1.19337456613),CD6(-1.17217364296),CEBPB(-1.55799771239),CLEC4D(-1.17231673288),CLEC4E(-1.87241595119),CXCL10(3.22591850169),FAU(-1.26715191983),FN1(-1.36447891744),FZD5(1.75608598547),GBP4(1.46451921517),GRO1(-4.2445546120…
GO:0044238	primary metabolic process	biological process	482/747	9112/16641	1.9e-08	6.59068292682927e-06	ABRAXAS1(1.41185153109),ABTB2(-1.30747832255),ACOD1(1.09489009039),ACSL3(1.61240440417),ADAM9(1.00798366935),ADGRG3(-1.17558378283),AGPAT2(-1.02032891525),AGPAT4(1.19245324262),AHCY(-1.17362311926),AHI1(1.58382425469),ALKBH4(-1.10865220786),AMT(1.01625754535),ANKRD49(1.43868219081),APC(1.03391220979),APH1B(-1.39534050667),APOL3(1.38695604716),ARID4A(1.08350065431),ARL5B(1.14407770882),ASB3(1.0144…	ABRAXAS1(1.41185153109),ABTB2(-1.30747832255),ACOD1(1.09489009039),ACSL3(1.61240440417),ADAM9(1.00798366935),ADGRG3(-1.17558378283),AGPAT2(-1.02032891525),AGPAT4(1.19245324262),AHCY(-1.17362311926),AHI1(1.58382425469),ALKBH4(-1.10865220786),AMT(1.01625754535),ANKRD49(1.43868219081),APC(1.03391220979),APH1B(-1.39534050667),APOL3(1.38695604716),ARID4A(1.08350065431),ARL5B(1.14407770882),ASB3(1.0144…
GO:0002250	adaptive immune response	biological process	44/747	393/16641	2.3e-08	7.78823809523809e-06	BTLA(1.66332651126),BTN3A3(1.49192149435),C1QA(-1.30611791125),C1QC(-1.17511101082),CCR2(1.26994720901),CD244(-1.08885944068),CD4(-1.14396504491),CD40(1.19337456613),CD6(-1.17217364296),CD79A(1.29520947107),CD79B(1.52903851219),CEACAM1(1.02603324087),CLEC4A(-1.58574151478),CLEC4D(-1.17231673288),CR2(1.55862784054),EIF2AK4(1.0007827428),FADD(-1.11887604116),FCER1A(1.04078468673),FZD5(1.75608598547…	BTLA(1.66332651126),BTN3A3(1.49192149435),C1QA(-1.30611791125),C1QC(-1.17511101082),CCR2(1.26994720901),CD244(-1.08885944068),CD4(-1.14396504491),CD40(1.19337456613),CD6(-1.17217364296),CD79A(1.29520947107),CD79B(1.52903851219),CEACAM1(1.02603324087),CLEC4A(-1.58574151478),CLEC4D(-1.17231673288),CR2(1.55862784054),EIF2AK4(1.0007827428),FADD(-1.11887604116),FCER1A(1.04078468673),FZD5(1.75608598547…
GO:0002460	adaptive immune response based on somatic recombination of immune receptors built from immunoglobuli...	biological process	31/747	224/16641	2.4e-08	7.93786046511628e-06	BTN3A3(1.49192149435),C1QA(-1.30611791125),C1QC(-1.17511101082),CCR2(1.26994720901),CD40(1.19337456613),CEACAM1(1.02603324087),CR2(1.55862784054),FADD(-1.11887604116),FCER1A(1.04078468673),FZD5(1.75608598547),IGLL1(-1.56014993518),IL12B(-1.37313596089),IL18(1.40150745676),IL18R1(-1.53201971446),LOC100297192(-1.63950799858),LOC100300716(-1.71318923869),LOC100300806(-1.83356035368),LOC100847119(-1.…	BTN3A3(1.49192149435),C1QA(-1.30611791125),C1QC(-1.17511101082),CCR2(1.26994720901),CD40(1.19337456613),CEACAM1(1.02603324087),CR2(1.55862784054),FADD(-1.11887604116),FCER1A(1.04078468673),FZD5(1.75608598547),IGLL1(-1.56014993518),IL12B(-1.37313596089),IL18(1.40150745676),IL18R1(-1.53201971446),LOC100297192(-1.63950799858),LOC100300716(-1.71318923869),LOC100300806(-1.83356035368),LOC100847119(-1.…
GO:0050670	regulation of lymphocyte proliferation	biological process	26/747	168/16641	3.2e-08	1.03432727272727e-05	CASP3(-1.46008651308),CCL5(-1.23563833242),CCR2(1.26994720901),CD244(-1.08885944068),CD274(1.83822526924),CD38(1.01165751151),CD40(1.19337456613),CD6(-1.17217364296),CDKN1A(-3.08376348028),CEBPB(-1.55799771239),FADD(-1.11887604116),GLMN(1.10761863999),GPR183(1.38367672535),IL10(-1.27981088836),IL12B(-1.37313596089),IL18(1.40150745676),IL2RA(-1.1152728121),IL7(1.39468077198),IRS2(-2.41441675105),L…	CASP3(-1.46008651308),CCL5(-1.23563833242),CCR2(1.26994720901),CD244(-1.08885944068),CD274(1.83822526924),CD38(1.01165751151),CD40(1.19337456613),CD6(-1.17217364296),CDKN1A(-3.08376348028),CEBPB(-1.55799771239),FADD(-1.11887604116),GLMN(1.10761863999),GPR183(1.38367672535),IL10(-1.27981088836),IL12B(-1.37313596089),IL18(1.40150745676),IL2RA(-1.1152728121),IL7(1.39468077198),IRS2(-2.41441675105),L…
GO:0002757	immune response-activating signal transduction	biological process	36/747	291/16641	3.5e-08	1.10615555555556e-05	ACOD1(1.09489009039),BIRC3(2.13503224503),CD14(-1.77118783901),CD180(2.53761347823),CD19(1.96873631188),CD38(1.01165751151),CD79A(1.29520947107),CD79B(1.52903851219),CEACAM1(1.02603324087),CLEC4A(-1.58574151478),CLEC4D(-1.17231673288),CLEC4E(-1.87241595119),FCRL5(1.72558394514),IGLL1(-1.56014993518),KCNN4(1.94972528291),LCK(-1.33240436998),LOC100297192(-1.63950799858),LOC100300716(-1.71318923869)…	ACOD1(1.09489009039),BIRC3(2.13503224503),CD14(-1.77118783901),CD180(2.53761347823),CD19(1.96873631188),CD38(1.01165751151),CD79A(1.29520947107),CD79B(1.52903851219),CEACAM1(1.02603324087),CLEC4A(-1.58574151478),CLEC4D(-1.17231673288),CLEC4E(-1.87241595119),FCRL5(1.72558394514),IGLL1(-1.56014993518),KCNN4(1.94972528291),LCK(-1.33240436998),LOC100297192(-1.63950799858),LOC100300716(-1.71318923869)…
GO:0071219	cellular response to molecule of bacterial origin	biological process	23/747	136/16641	3.7e-08	1.14394347826087e-05	ACOD1(1.09489009039),ADAM9(1.00798366935),CCL5(-1.23563833242),CD14(-1.77118783901),CD180(2.53761347823),CD6(-1.17217364296),CXCL10(3.22591850169),FN1(-1.36447891744),FZD5(1.75608598547),IL10(-1.27981088836),IL12B(-1.37313596089),IL18(1.40150745676),LOC514978(-2.10241218211),LOC516599(1.37223119441),LOC786870(1.52774488899),MEF2C(1.53176423147),MIF(-1.17980251585),STAP1(1.61888964824),TLR6(1.3722…	ACOD1(1.09489009039),ADAM9(1.00798366935),CCL5(-1.23563833242),CD14(-1.77118783901),CD180(2.53761347823),CD6(-1.17217364296),CXCL10(3.22591850169),FN1(-1.36447891744),FZD5(1.75608598547),IL10(-1.27981088836),IL12B(-1.37313596089),IL18(1.40150745676),LOC514978(-2.10241218211),LOC516599(1.37223119441),LOC786870(1.52774488899),MEF2C(1.53176423147),MIF(-1.17980251585),STAP1(1.61888964824),TLR6(1.3722…
GO:0031349	positive regulation of defense response	biological process	34/747	266/16641	3.8e-08	1.14986382978723e-05	ACOD1(1.09489009039),BIRC3(2.13503224503),CCL4(-1.21151771644),CCL5(-1.23563833242),CCR2(1.26994720901),CD14(-1.77118783901),CD180(2.53761347823),CD6(-1.17217364296),CLEC4A(-1.58574151478),CLEC4D(-1.17231673288),CLEC4E(-1.87241595119),CLOCK(1.32829314658),FADD(-1.11887604116),FCER1A(1.04078468673),FFAR3(2.21347218216),GBP5(1.10007635904),HYAL2(-1.78147146346),IL12B(-1.37313596089),LOC514978(-2.10…	ACOD1(1.09489009039),BIRC3(2.13503224503),CCL4(-1.21151771644),CCL5(-1.23563833242),CCR2(1.26994720901),CD14(-1.77118783901),CD180(2.53761347823),CD6(-1.17217364296),CLEC4A(-1.58574151478),CLEC4D(-1.17231673288),CLEC4E(-1.87241595119),CLOCK(1.32829314658),FADD(-1.11887604116),FCER1A(1.04078468673),FFAR3(2.21347218216),GBP5(1.10007635904),HYAL2(-1.78147146346),IL12B(-1.37313596089),LOC514978(-2.10…
GO:0032944	regulation of mononuclear cell proliferation	biological process	26/747	170/16641	4.1e-08	1.21479583333333e-05	CASP3(-1.46008651308),CCL5(-1.23563833242),CCR2(1.26994720901),CD244(-1.08885944068),CD274(1.83822526924),CD38(1.01165751151),CD40(1.19337456613),CD6(-1.17217364296),CDKN1A(-3.08376348028),CEBPB(-1.55799771239),FADD(-1.11887604116),GLMN(1.10761863999),GPR183(1.38367672535),IL10(-1.27981088836),IL12B(-1.37313596089),IL18(1.40150745676),IL2RA(-1.1152728121),IL7(1.39468077198),IRS2(-2.41441675105),L…	CASP3(-1.46008651308),CCL5(-1.23563833242),CCR2(1.26994720901),CD244(-1.08885944068),CD274(1.83822526924),CD38(1.01165751151),CD40(1.19337456613),CD6(-1.17217364296),CDKN1A(-3.08376348028),CEBPB(-1.55799771239),FADD(-1.11887604116),GLMN(1.10761863999),GPR183(1.38367672535),IL10(-1.27981088836),IL12B(-1.37313596089),IL18(1.40150745676),IL2RA(-1.1152728121),IL7(1.39468077198),IRS2(-2.41441675105),L…
GO:0009897	external side of plasma membrane	cellular component	28/832	200/18897	6.0e-08	1.763e-05	ADAM9(1.00798366935),CA4(-1.28352246831),CD14(-1.77118783901),CD19(1.96873631188),CD244(-1.08885944068),CD274(1.83822526924),CD40(1.19337456613),CD79A(1.29520947107),CD79B(1.52903851219),CXCL10(3.22591850169),FCER1A(1.04078468673),FCRL6(-2.41466266439),HYAL2(-1.78147146346),IGLL1(-1.56014993518),IL2RA(-1.1152728121),LOC100294723(1.34158463376),LOC100297192(-1.63950799858),LOC100300716(-1.71318923…	ADAM9(1.00798366935),CA4(-1.28352246831),CD14(-1.77118783901),CD19(1.96873631188),CD244(-1.08885944068),CD274(1.83822526924),CD40(1.19337456613),CD79A(1.29520947107),CD79B(1.52903851219),CXCL10(3.22591850169),FCER1A(1.04078468673),FCRL6(-2.41466266439),HYAL2(-1.78147146346),IGLL1(-1.56014993518),IL2RA(-1.1152728121),LOC100294723(1.34158463376),LOC100297192(-1.63950799858),LOC100300716(-1.71318923…
GO:0002429	immune response-activating cell surface receptor signaling pathway	biological process	27/747	185/16641	6.2e-08	1.791972e-05	CD19(1.96873631188),CD38(1.01165751151),CD79A(1.29520947107),CD79B(1.52903851219),CEACAM1(1.02603324087),CLEC4A(-1.58574151478),CLEC4D(-1.17231673288),CLEC4E(-1.87241595119),FCRL5(1.72558394514),IGLL1(-1.56014993518),KCNN4(1.94972528291),LCK(-1.33240436998),LOC100297192(-1.63950799858),LOC100300716(-1.71318923869),LOC100300806(-1.83356035368),LOC100847119(-1.67199757218),LOC101903252(-1.419221889…	CD19(1.96873631188),CD38(1.01165751151),CD79A(1.29520947107),CD79B(1.52903851219),CEACAM1(1.02603324087),CLEC4A(-1.58574151478),CLEC4D(-1.17231673288),CLEC4E(-1.87241595119),FCRL5(1.72558394514),IGLL1(-1.56014993518),KCNN4(1.94972528291),LCK(-1.33240436998),LOC100297192(-1.63950799858),LOC100300716(-1.71318923869),LOC100300806(-1.83356035368),LOC100847119(-1.67199757218),LOC101903252(-1.419221889…
GO:0032101	regulation of response to external stimulus	biological process	61/747	659/16641	6.3e-08	1.791972e-05	ACOD1(1.09489009039),ASH1L(1.07938140348),BIRC3(2.13503224503),C1QTNF12(1.36326653405),CCL4(-1.21151771644),CCL5(-1.23563833242),CCR2(1.26994720901),CD180(2.53761347823),CD6(-1.17217364296),CEACAM1(1.02603324087),CLOCK(1.32829314658),CPB2(1.40419425295),CXCL10(3.22591850169),CXCR4(-1.47984839573),EIF2AK4(1.0007827428),FAM13B(1.09550129373),FCER1A(1.04078468673),FFAR3(2.21347218216),FN1(-1.3644789…	ACOD1(1.09489009039),ASH1L(1.07938140348),BIRC3(2.13503224503),C1QTNF12(1.36326653405),CCL4(-1.21151771644),CCL5(-1.23563833242),CCR2(1.26994720901),CD180(2.53761347823),CD6(-1.17217364296),CEACAM1(1.02603324087),CLOCK(1.32829314658),CPB2(1.40419425295),CXCL10(3.22591850169),CXCR4(-1.47984839573),EIF2AK4(1.0007827428),FAM13B(1.09550129373),FCER1A(1.04078468673),FFAR3(2.21347218216),FN1(-1.3644789…
GO:0050851	antigen receptor-mediated signaling pathway	biological process	23/747	140/16641	6.5e-08	1.81260784313726e-05	CD19(1.96873631188),CD38(1.01165751151),CD79A(1.29520947107),CD79B(1.52903851219),CEACAM1(1.02603324087),FCRL5(1.72558394514),IGLL1(-1.56014993518),KCNN4(1.94972528291),LCK(-1.33240436998),LOC100297192(-1.63950799858),LOC100300716(-1.71318923869),LOC100300806(-1.83356035368),LOC100847119(-1.67199757218),LOC101903252(-1.41922188956),LOC104968484(-1.96512608802),LOC107131749(1.5686873194),LOC112441…	CD19(1.96873631188),CD38(1.01165751151),CD79A(1.29520947107),CD79B(1.52903851219),CEACAM1(1.02603324087),FCRL5(1.72558394514),IGLL1(-1.56014993518),KCNN4(1.94972528291),LCK(-1.33240436998),LOC100297192(-1.63950799858),LOC100300716(-1.71318923869),LOC100300806(-1.83356035368),LOC100847119(-1.67199757218),LOC101903252(-1.41922188956),LOC104968484(-1.96512608802),LOC107131749(1.5686873194),LOC112441…
GO:0010556	regulation of macromolecule biosynthetic process	biological process	216/747	3482/16641	7.5e-08	2.05125e-05	ACOD1(1.09489009039),ADGRG3(-1.17558378283),AHI1(1.58382425469),ALKBH4(-1.10865220786),ANKRD49(1.43868219081),ARID4A(1.08350065431),ASF1B(-1.06352172506),ASH1L(1.07938140348),ATRX(1.0740119222),BANK1(1.84929202127),BBS7(1.03769419886),BCL11A(1.91294299026),BHLHA15(-1.47863135934),BHLHE41(2.51913637637),BRCA2(1.05975048191),BTBD8(1.03697496602),CA9(1.19567830285),CAPRIN2(1.31982047374),CBFA2T3(1.7…	ACOD1(1.09489009039),ADGRG3(-1.17558378283),AHI1(1.58382425469),ALKBH4(-1.10865220786),ANKRD49(1.43868219081),ARID4A(1.08350065431),ASF1B(-1.06352172506),ASH1L(1.07938140348),ATRX(1.0740119222),BANK1(1.84929202127),BBS7(1.03769419886),BCL11A(1.91294299026),BHLHA15(-1.47863135934),BHLHE41(2.51913637637),BRCA2(1.05975048191),BTBD8(1.03697496602),CA9(1.19567830285),CAPRIN2(1.31982047374),CBFA2T3(1.7…
GO:0070663	regulation of leukocyte proliferation	biological process	26/747	176/16641	8.5e-08	2.28088679245283e-05	CASP3(-1.46008651308),CCL5(-1.23563833242),CCR2(1.26994720901),CD244(-1.08885944068),CD274(1.83822526924),CD38(1.01165751151),CD40(1.19337456613),CD6(-1.17217364296),CDKN1A(-3.08376348028),CEBPB(-1.55799771239),FADD(-1.11887604116),GLMN(1.10761863999),GPR183(1.38367672535),IL10(-1.27981088836),IL12B(-1.37313596089),IL18(1.40150745676),IL2RA(-1.1152728121),IL7(1.39468077198),IRS2(-2.41441675105),L…	CASP3(-1.46008651308),CCL5(-1.23563833242),CCR2(1.26994720901),CD244(-1.08885944068),CD274(1.83822526924),CD38(1.01165751151),CD40(1.19337456613),CD6(-1.17217364296),CDKN1A(-3.08376348028),CEBPB(-1.55799771239),FADD(-1.11887604116),GLMN(1.10761863999),GPR183(1.38367672535),IL10(-1.27981088836),IL12B(-1.37313596089),IL18(1.40150745676),IL2RA(-1.1152728121),IL7(1.39468077198),IRS2(-2.41441675105),L…
GO:0006911	phagocytosis, engulfment	biological process	12/747	40/16641	1.1e-07	2.8444e-05	IGLL1(-1.56014993518),LOC100297192(-1.63950799858),LOC100300716(-1.71318923869),LOC100300806(-1.83356035368),LOC100847119(-1.67199757218),LOC101903252(-1.41922188956),LOC104968484(-1.96512608802),LOC112441499(-1.59677943346),LOC514978(-2.10241218211),STAP1(1.61888964824),THBS1(-2.36021241141),XKR8(-1.89545041703)	IGLL1(-1.56014993518),LOC100297192(-1.63950799858),LOC100300716(-1.71318923869),LOC100300806(-1.83356035368),LOC100847119(-1.67199757218),LOC101903252(-1.41922188956),LOC104968484(-1.96512608802),LOC112441499(-1.59677943346),LOC514978(-2.10241218211),STAP1(1.61888964824),THBS1(-2.36021241141),XKR8(-1.89545041703)
GO:0001817	regulation of cytokine production	biological process	49/747	488/16641	1.1e-07	2.8444e-05	ACOD1(1.09489009039),AGPAT2(-1.02032891525),BANK1(1.84929202127),BIRC3(2.13503224503),CCR2(1.26994720901),CD14(-1.77118783901),CD244(-1.08885944068),CD274(1.83822526924),CD40(1.19337456613),CD6(-1.17217364296),CEBPB(-1.55799771239),CLEC4E(-1.87241595119),CSF1R(-1.04495136647),DTX4(1.96195514115),FADD(-1.11887604116),FCER1A(1.04078468673),FFAR3(2.21347218216),FN1(-1.36447891744),FZD5(1.75608598547…	ACOD1(1.09489009039),AGPAT2(-1.02032891525),BANK1(1.84929202127),BIRC3(2.13503224503),CCR2(1.26994720901),CD14(-1.77118783901),CD244(-1.08885944068),CD274(1.83822526924),CD40(1.19337456613),CD6(-1.17217364296),CEBPB(-1.55799771239),CLEC4E(-1.87241595119),CSF1R(-1.04495136647),DTX4(1.96195514115),FADD(-1.11887604116),FCER1A(1.04078468673),FFAR3(2.21347218216),FN1(-1.36447891744),FZD5(1.75608598547…
GO:0099024	plasma membrane invagination	biological process	13/747	48/16641	1.2e-07	3.04757142857143e-05	ALKBH4(-1.10865220786),IGLL1(-1.56014993518),LOC100297192(-1.63950799858),LOC100300716(-1.71318923869),LOC100300806(-1.83356035368),LOC100847119(-1.67199757218),LOC101903252(-1.41922188956),LOC104968484(-1.96512608802),LOC112441499(-1.59677943346),LOC514978(-2.10241218211),STAP1(1.61888964824),THBS1(-2.36021241141),XKR8(-1.89545041703)	ALKBH4(-1.10865220786),IGLL1(-1.56014993518),LOC100297192(-1.63950799858),LOC100300716(-1.71318923869),LOC100300806(-1.83356035368),LOC100847119(-1.67199757218),LOC101903252(-1.41922188956),LOC104968484(-1.96512608802),LOC112441499(-1.59677943346),LOC514978(-2.10241218211),STAP1(1.61888964824),THBS1(-2.36021241141),XKR8(-1.89545041703)
GO:0045087	innate immune response	biological process	65/747	741/16641	1.7e-07	4.24164912280702e-05	ACOD1(1.09489009039),BIRC3(2.13503224503),BMX(-1.6712650282),C1QA(-1.30611791125),C1QC(-1.17511101082),CCL4(-1.21151771644),CCL5(-1.23563833242),CD14(-1.77118783901),CD180(2.53761347823),CD1D(1.03652389553),CD244(-1.08885944068),CD44(-1.53168677998),CD6(-1.17217364296),CFP(-1.1235708362),CIITA(1.62626580401),CLEC4A(-1.58574151478),CLEC4D(-1.17231673288),CLEC4E(-1.87241595119),CR2(1.55862784054),C…	ACOD1(1.09489009039),BIRC3(2.13503224503),BMX(-1.6712650282),C1QA(-1.30611791125),C1QC(-1.17511101082),CCL4(-1.21151771644),CCL5(-1.23563833242),CD14(-1.77118783901),CD180(2.53761347823),CD1D(1.03652389553),CD244(-1.08885944068),CD44(-1.53168677998),CD6(-1.17217364296),CFP(-1.1235708362),CIITA(1.62626580401),CLEC4A(-1.58574151478),CLEC4D(-1.17231673288),CLEC4E(-1.87241595119),CR2(1.55862784054),C…
GO:0050671	positive regulation of lymphocyte proliferation	biological process	20/747	115/16641	1.8e-07	4.41372413793103e-05	CCL5(-1.23563833242),CCR2(1.26994720901),CD244(-1.08885944068),CD274(1.83822526924),CD38(1.01165751151),CD40(1.19337456613),CD6(-1.17217364296),CDKN1A(-3.08376348028),FADD(-1.11887604116),GPR183(1.38367672535),IL12B(-1.37313596089),IL18(1.40150745676),IL2RA(-1.1152728121),IL7(1.39468077198),IRS2(-2.41441675105),MEF2C(1.53176423147),MIF(-1.17980251585),SLC39A10(1.09070534229),TNFRSF13C(2.259377351…	CCL5(-1.23563833242),CCR2(1.26994720901),CD244(-1.08885944068),CD274(1.83822526924),CD38(1.01165751151),CD40(1.19337456613),CD6(-1.17217364296),CDKN1A(-3.08376348028),FADD(-1.11887604116),GPR183(1.38367672535),IL12B(-1.37313596089),IL18(1.40150745676),IL2RA(-1.1152728121),IL7(1.39468077198),IRS2(-2.41441675105),MEF2C(1.53176423147),MIF(-1.17980251585),SLC39A10(1.09070534229),TNFRSF13C(2.259377351…
GO:0071222	cellular response to lipopolysaccharide	biological process	21/747	126/16641	1.9e-07	4.50363333333333e-05	ACOD1(1.09489009039),ADAM9(1.00798366935),CCL5(-1.23563833242),CD14(-1.77118783901),CD180(2.53761347823),CD6(-1.17217364296),CXCL10(3.22591850169),FN1(-1.36447891744),IL10(-1.27981088836),IL12B(-1.37313596089),IL18(1.40150745676),LOC514978(-2.10241218211),LOC516599(1.37223119441),LOC786870(1.52774488899),MEF2C(1.53176423147),MIF(-1.17980251585),STAP1(1.61888964824),TRIB1(-1.00270543079),TRIM34(1.…	ACOD1(1.09489009039),ADAM9(1.00798366935),CCL5(-1.23563833242),CD14(-1.77118783901),CD180(2.53761347823),CD6(-1.17217364296),CXCL10(3.22591850169),FN1(-1.36447891744),IL10(-1.27981088836),IL12B(-1.37313596089),IL18(1.40150745676),LOC514978(-2.10241218211),LOC516599(1.37223119441),LOC786870(1.52774488899),MEF2C(1.53176423147),MIF(-1.17980251585),STAP1(1.61888964824),TRIB1(-1.00270543079),TRIM34(1.…
GO:0080134	regulation of response to stress	biological process	85/747	1074/16641	1.9e-07	4.50363333333333e-05	ABRAXAS1(1.41185153109),ACOD1(1.09489009039),ASH1L(1.07938140348),BIRC3(2.13503224503),C1QTNF12(1.36326653405),CBS(-1.40370833294),CCL4(-1.21151771644),CCL5(-1.23563833242),CCR2(1.26994720901),CD14(-1.77118783901),CD180(2.53761347823),CD44(-1.53168677998),CD6(-1.17217364296),CEACAM1(1.02603324087),CLEC4A(-1.58574151478),CLEC4D(-1.17231673288),CLEC4E(-1.87241595119),CLOCK(1.32829314658),CPB2(1.404…	ABRAXAS1(1.41185153109),ACOD1(1.09489009039),ASH1L(1.07938140348),BIRC3(2.13503224503),C1QTNF12(1.36326653405),CBS(-1.40370833294),CCL4(-1.21151771644),CCL5(-1.23563833242),CCR2(1.26994720901),CD14(-1.77118783901),CD180(2.53761347823),CD44(-1.53168677998),CD6(-1.17217364296),CEACAM1(1.02603324087),CLEC4A(-1.58574151478),CLEC4D(-1.17231673288),CLEC4E(-1.87241595119),CLOCK(1.32829314658),CPB2(1.404…
GO:0019219	regulation of nucleobase-containing compound metabolic process	biological process	214/747	3484/16641	2.0e-07	4.58774193548387e-05	ABRAXAS1(1.41185153109),ACOD1(1.09489009039),ADGRG3(-1.17558378283),AHI1(1.58382425469),ALKBH4(-1.10865220786),ANKRD49(1.43868219081),ARID4A(1.08350065431),ASF1B(-1.06352172506),ASH1L(1.07938140348),ATRX(1.0740119222),BBS7(1.03769419886),BCL11A(1.91294299026),BHLHA15(-1.47863135934),BHLHE41(2.51913637637),BRCA2(1.05975048191),BTBD8(1.03697496602),CA9(1.19567830285),CAPRIN2(1.31982047374),CBFA2T3(…	ABRAXAS1(1.41185153109),ACOD1(1.09489009039),ADGRG3(-1.17558378283),AHI1(1.58382425469),ALKBH4(-1.10865220786),ANKRD49(1.43868219081),ARID4A(1.08350065431),ASF1B(-1.06352172506),ASH1L(1.07938140348),ATRX(1.0740119222),BBS7(1.03769419886),BCL11A(1.91294299026),BHLHA15(-1.47863135934),BHLHE41(2.51913637637),BRCA2(1.05975048191),BTBD8(1.03697496602),CA9(1.19567830285),CAPRIN2(1.31982047374),CBFA2T3(…
GO:0008152	metabolic process	biological process	514/747	9982/16641	2.0e-07	4.58774193548387e-05	ABRAXAS1(1.41185153109),ABTB2(-1.30747832255),ACOD1(1.09489009039),ACSL3(1.61240440417),ADAM9(1.00798366935),ADGRG3(-1.17558378283),AGPAT2(-1.02032891525),AGPAT4(1.19245324262),AHCY(-1.17362311926),AHI1(1.58382425469),ALKBH4(-1.10865220786),AMT(1.01625754535),ANKRD49(1.43868219081),APC(1.03391220979),APH1B(-1.39534050667),APOL3(1.38695604716),AQP9(-1.12701797647),ARID4A(1.08350065431),ARL5B(1.144…	ABRAXAS1(1.41185153109),ABTB2(-1.30747832255),ACOD1(1.09489009039),ACSL3(1.61240440417),ADAM9(1.00798366935),ADGRG3(-1.17558378283),AGPAT2(-1.02032891525),AGPAT4(1.19245324262),AHCY(-1.17362311926),AHI1(1.58382425469),ALKBH4(-1.10865220786),AMT(1.01625754535),ANKRD49(1.43868219081),APC(1.03391220979),APH1B(-1.39534050667),APOL3(1.38695604716),AQP9(-1.12701797647),ARID4A(1.08350065431),ARL5B(1.144…
GO:0034987	immunoglobulin receptor binding	molecular function	8/677	15/15504	6.2e-08	5.12368e-05	IGLL1(-1.56014993518),LOC100297192(-1.63950799858),LOC100300716(-1.71318923869),LOC100300806(-1.83356035368),LOC100847119(-1.67199757218),LOC101903252(-1.41922188956),LOC104968484(-1.96512608802),LOC112441499(-1.59677943346)	IGLL1(-1.56014993518),LOC100297192(-1.63950799858),LOC100300716(-1.71318923869),LOC100300806(-1.83356035368),LOC100847119(-1.67199757218),LOC101903252(-1.41922188956),LOC104968484(-1.96512608802),LOC112441499(-1.59677943346)
GO:0001816	cytokine production	biological process	52/747	544/16641	2.3e-07	5.19215873015873e-05	ACOD1(1.09489009039),AGPAT2(-1.02032891525),ASH1L(1.07938140348),BANK1(1.84929202127),BIRC3(2.13503224503),CCR2(1.26994720901),CD14(-1.77118783901),CD244(-1.08885944068),CD274(1.83822526924),CD40(1.19337456613),CD6(-1.17217364296),CEBPB(-1.55799771239),CLEC4E(-1.87241595119),CSF1R(-1.04495136647),DTX4(1.96195514115),FADD(-1.11887604116),FCER1A(1.04078468673),FFAR3(2.21347218216),FN1(-1.3644789174…	ACOD1(1.09489009039),AGPAT2(-1.02032891525),ASH1L(1.07938140348),BANK1(1.84929202127),BIRC3(2.13503224503),CCR2(1.26994720901),CD14(-1.77118783901),CD244(-1.08885944068),CD274(1.83822526924),CD40(1.19337456613),CD6(-1.17217364296),CEBPB(-1.55799771239),CLEC4E(-1.87241595119),CSF1R(-1.04495136647),DTX4(1.96195514115),FADD(-1.11887604116),FCER1A(1.04078468673),FFAR3(2.21347218216),FN1(-1.3644789174…
GO:0032946	positive regulation of mononuclear cell proliferation	biological process	20/747	117/16641	2.4e-07	5.33325e-05	CCL5(-1.23563833242),CCR2(1.26994720901),CD244(-1.08885944068),CD274(1.83822526924),CD38(1.01165751151),CD40(1.19337456613),CD6(-1.17217364296),CDKN1A(-3.08376348028),FADD(-1.11887604116),GPR183(1.38367672535),IL12B(-1.37313596089),IL18(1.40150745676),IL2RA(-1.1152728121),IL7(1.39468077198),IRS2(-2.41441675105),MEF2C(1.53176423147),MIF(-1.17980251585),SLC39A10(1.09070534229),TNFRSF13C(2.259377351…	CCL5(-1.23563833242),CCR2(1.26994720901),CD244(-1.08885944068),CD274(1.83822526924),CD38(1.01165751151),CD40(1.19337456613),CD6(-1.17217364296),CDKN1A(-3.08376348028),FADD(-1.11887604116),GPR183(1.38367672535),IL12B(-1.37313596089),IL18(1.40150745676),IL2RA(-1.1152728121),IL7(1.39468077198),IRS2(-2.41441675105),MEF2C(1.53176423147),MIF(-1.17980251585),SLC39A10(1.09070534229),TNFRSF13C(2.259377351…
GO:0030888	regulation of B cell proliferation	biological process	13/747	51/16641	2.7e-07	5.9076e-05	CASP3(-1.46008651308),CD38(1.01165751151),CD40(1.19337456613),CDKN1A(-3.08376348028),GPR183(1.38367672535),IL10(-1.27981088836),IL7(1.39468077198),IRS2(-2.41441675105),MEF2C(1.53176423147),MIF(-1.17980251585),MZB1(-1.32554652646),SLC39A10(1.09070534229),TNFRSF13C(2.25937735185)	CASP3(-1.46008651308),CD38(1.01165751151),CD40(1.19337456613),CDKN1A(-3.08376348028),GPR183(1.38367672535),IL10(-1.27981088836),IL7(1.39468077198),IRS2(-2.41441675105),MEF2C(1.53176423147),MIF(-1.17980251585),MZB1(-1.32554652646),SLC39A10(1.09070534229),TNFRSF13C(2.25937735185)
GO:0043231	intracellular membrane-bounded organelle	cellular component	508/832	9927/18897	2.5e-07	6.29642857142857e-05	ABRAXAS1(1.41185153109),ABTB2(-1.30747832255),ACOD1(1.09489009039),ACSL3(1.61240440417),ACTR6(1.04676039782),AGPAT2(-1.02032891525),AK6(1.15647833122),ALKBH4(-1.10865220786),AMT(1.01625754535),ANKRD12(1.13498084799),ANKRD49(1.43868219081),AP5B1(-1.06315027494),APC(1.03391220979),AQP9(-1.12701797647),ARID4A(1.08350065431),ARMC12(-1.37681849835),ASB3(1.01442935599),ASF1B(-1.06352172506),ASH1L(1.079…	ABRAXAS1(1.41185153109),ABTB2(-1.30747832255),ACOD1(1.09489009039),ACSL3(1.61240440417),ACTR6(1.04676039782),AGPAT2(-1.02032891525),AK6(1.15647833122),ALKBH4(-1.10865220786),AMT(1.01625754535),ANKRD12(1.13498084799),ANKRD49(1.43868219081),AP5B1(-1.06315027494),APC(1.03391220979),AQP9(-1.12701797647),ARID4A(1.08350065431),ARMC12(-1.37681849835),ASB3(1.01442935599),ASF1B(-1.06352172506),ASH1L(1.079…
GO:0050727	regulation of inflammatory response	biological process	29/747	225/16641	3.2e-07	6.79259701492537e-05	ACOD1(1.09489009039),ASH1L(1.07938140348),BIRC3(2.13503224503),C1QTNF12(1.36326653405),CCL4(-1.21151771644),CCL5(-1.23563833242),CCR2(1.26994720901),CD6(-1.17217364296),CLOCK(1.32829314658),FCER1A(1.04078468673),FFAR3(2.21347218216),GBP5(1.10007635904),HYAL2(-1.78147146346),IL10(-1.27981088836),IL12B(-1.37313596089),IL2RA(-1.1152728121),LOC514978(-2.10241218211),LOC515150(-1.44029434945),LOC61636…	ACOD1(1.09489009039),ASH1L(1.07938140348),BIRC3(2.13503224503),C1QTNF12(1.36326653405),CCL4(-1.21151771644),CCL5(-1.23563833242),CCR2(1.26994720901),CD6(-1.17217364296),CLOCK(1.32829314658),FCER1A(1.04078468673),FFAR3(2.21347218216),GBP5(1.10007635904),HYAL2(-1.78147146346),IL10(-1.27981088836),IL12B(-1.37313596089),IL2RA(-1.1152728121),LOC514978(-2.10241218211),LOC515150(-1.44029434945),LOC61636…
GO:0002520	immune system development	biological process	68/747	803/16641	3.2e-07	6.79259701492537e-05	ACOD1(1.09489009039),ACTN1(-1.20896696533),ADGRG3(-1.17558378283),ARID4A(1.08350065431),BCL11A(1.91294299026),BLNK(1.88040684062),BMX(-1.6712650282),BOLA-DOA(1.46280899356),BRCA2(1.05975048191),C1QC(-1.17511101082),CASP3(-1.46008651308),CBFA2T3(1.7162797157),CD40(1.19337456613),CD79A(1.29520947107),CD79B(1.52903851219),CDH17(1.50936263153),CEACAM1(1.02603324087),CEBPA(-1.39776069325),CEBPB(-1.557…	ACOD1(1.09489009039),ACTN1(-1.20896696533),ADGRG3(-1.17558378283),ARID4A(1.08350065431),BCL11A(1.91294299026),BLNK(1.88040684062),BMX(-1.6712650282),BOLA-DOA(1.46280899356),BRCA2(1.05975048191),C1QC(-1.17511101082),CASP3(-1.46008651308),CBFA2T3(1.7162797157),CD40(1.19337456613),CD79A(1.29520947107),CD79B(1.52903851219),CDH17(1.50936263153),CEACAM1(1.02603324087),CEBPA(-1.39776069325),CEBPB(-1.557…
GO:0031664	regulation of lipopolysaccharide-mediated signaling pathway	biological process	9/747	23/16641	3.3e-07	6.90185294117647e-05	ACOD1(1.09489009039),CD180(2.53761347823),LOC516599(1.37223119441),LOC786870(1.52774488899),MIF(-1.17980251585),TRIB1(-1.00270543079),TRIM34(1.53005421508),TRIM5(1.0819915086),ZCCHC11(2.04946722872)	ACOD1(1.09489009039),CD180(2.53761347823),LOC516599(1.37223119441),LOC786870(1.52774488899),MIF(-1.17980251585),TRIB1(-1.00270543079),TRIM34(1.53005421508),TRIM5(1.0819915086),ZCCHC11(2.04946722872)
GO:0071216	cellular response to biotic stimulus	biological process	23/747	153/16641	3.4e-07	7.00794202898551e-05	ACOD1(1.09489009039),ADAM9(1.00798366935),CCL5(-1.23563833242),CD14(-1.77118783901),CD180(2.53761347823),CD6(-1.17217364296),CXCL10(3.22591850169),FN1(-1.36447891744),FZD5(1.75608598547),IL10(-1.27981088836),IL12B(-1.37313596089),IL18(1.40150745676),LOC514978(-2.10241218211),LOC516599(1.37223119441),LOC786870(1.52774488899),MEF2C(1.53176423147),MIF(-1.17980251585),STAP1(1.61888964824),TLR6(1.3722…	ACOD1(1.09489009039),ADAM9(1.00798366935),CCL5(-1.23563833242),CD14(-1.77118783901),CD180(2.53761347823),CD6(-1.17217364296),CXCL10(3.22591850169),FN1(-1.36447891744),FZD5(1.75608598547),IL10(-1.27981088836),IL12B(-1.37313596089),IL18(1.40150745676),LOC514978(-2.10241218211),LOC516599(1.37223119441),LOC786870(1.52774488899),MEF2C(1.53176423147),MIF(-1.17980251585),STAP1(1.61888964824),TLR6(1.3722…
GO:0031981	nuclear lumen	cellular component	194/832	3162/18897	3.7e-07	8.153875e-05	ABTB2(-1.30747832255),AK6(1.15647833122),ANKRD12(1.13498084799),APC(1.03391220979),ARID4A(1.08350065431),ASF1B(-1.06352172506),ASH1L(1.07938140348),ATRX(1.0740119222),BCL11A(1.91294299026),BIRC3(2.13503224503),BRCA2(1.05975048191),BRIX1(1.07709645222),BTBD8(1.03697496602),BTN3A3(1.49192149435),CA9(1.19567830285),CBFA2T3(1.7162797157),CCAR1(1.08413626079),CCDC91(1.02571876989),CCNT2(1.02376886866)…	ABTB2(-1.30747832255),AK6(1.15647833122),ANKRD12(1.13498084799),APC(1.03391220979),ARID4A(1.08350065431),ASF1B(-1.06352172506),ASH1L(1.07938140348),ATRX(1.0740119222),BCL11A(1.91294299026),BIRC3(2.13503224503),BRCA2(1.05975048191),BRIX1(1.07709645222),BTBD8(1.03697496602),BTN3A3(1.49192149435),CA9(1.19567830285),CBFA2T3(1.7162797157),CCAR1(1.08413626079),CCDC91(1.02571876989),CCNT2(1.02376886866)…
GO:0002443	leukocyte mediated immunity	biological process	34/747	295/16641	4.6e-07	9.34588571428571e-05	BTN3A3(1.49192149435),C1QA(-1.30611791125),C1QC(-1.17511101082),CCR2(1.26994720901),CD40(1.19337456613),CEACAM1(1.02603324087),CR2(1.55862784054),FADD(-1.11887604116),FCER1A(1.04078468673),FZD5(1.75608598547),IGLL1(-1.56014993518),IL12B(-1.37313596089),JAGN1(-1.04642515133),KMT2E(1.19780850527),LOC100294723(1.34158463376),LOC100297192(-1.63950799858),LOC100300716(-1.71318923869),LOC100300806(-1.8…	BTN3A3(1.49192149435),C1QA(-1.30611791125),C1QC(-1.17511101082),CCR2(1.26994720901),CD40(1.19337456613),CEACAM1(1.02603324087),CR2(1.55862784054),FADD(-1.11887604116),FCER1A(1.04078468673),FZD5(1.75608598547),IGLL1(-1.56014993518),IL12B(-1.37313596089),JAGN1(-1.04642515133),KMT2E(1.19780850527),LOC100294723(1.34158463376),LOC100297192(-1.63950799858),LOC100300716(-1.71318923869),LOC100300806(-1.8…
GO:0090304	nucleic acid metabolic process	biological process	267/747	4604/16641	5.0e-07	0.000100154929577465	ABRAXAS1(1.41185153109),ACOD1(1.09489009039),ADGRG3(-1.17558378283),AHI1(1.58382425469),ALKBH4(-1.10865220786),ANKRD49(1.43868219081),ARID4A(1.08350065431),ASF1B(-1.06352172506),ASH1L(1.07938140348),ATRX(1.0740119222),BBS7(1.03769419886),BCL11A(1.91294299026),BHLHA15(-1.47863135934),BHLHE41(2.51913637637),BRCA2(1.05975048191),BTBD8(1.03697496602),CA9(1.19567830285),CAPRIN2(1.31982047374),CBFA2T3(…	ABRAXAS1(1.41185153109),ACOD1(1.09489009039),ADGRG3(-1.17558378283),AHI1(1.58382425469),ALKBH4(-1.10865220786),ANKRD49(1.43868219081),ARID4A(1.08350065431),ASF1B(-1.06352172506),ASH1L(1.07938140348),ATRX(1.0740119222),BBS7(1.03769419886),BCL11A(1.91294299026),BHLHA15(-1.47863135934),BHLHE41(2.51913637637),BRCA2(1.05975048191),BTBD8(1.03697496602),CA9(1.19567830285),CAPRIN2(1.31982047374),CBFA2T3(…
GO:0070665	positive regulation of leukocyte proliferation	biological process	20/747	123/16641	5.5e-07	0.000107152054794521	CCL5(-1.23563833242),CCR2(1.26994720901),CD244(-1.08885944068),CD274(1.83822526924),CD38(1.01165751151),CD40(1.19337456613),CD6(-1.17217364296),CDKN1A(-3.08376348028),FADD(-1.11887604116),GPR183(1.38367672535),IL12B(-1.37313596089),IL18(1.40150745676),IL2RA(-1.1152728121),IL7(1.39468077198),IRS2(-2.41441675105),MEF2C(1.53176423147),MIF(-1.17980251585),SLC39A10(1.09070534229),TNFRSF13C(2.259377351…	CCL5(-1.23563833242),CCR2(1.26994720901),CD244(-1.08885944068),CD274(1.83822526924),CD38(1.01165751151),CD40(1.19337456613),CD6(-1.17217364296),CDKN1A(-3.08376348028),FADD(-1.11887604116),GPR183(1.38367672535),IL12B(-1.37313596089),IL18(1.40150745676),IL2RA(-1.1152728121),IL7(1.39468077198),IRS2(-2.41441675105),MEF2C(1.53176423147),MIF(-1.17980251585),SLC39A10(1.09070534229),TNFRSF13C(2.259377351…
GO:0002449	lymphocyte mediated immunity	biological process	29/747	231/16641	5.5e-07	0.000107152054794521	BTN3A3(1.49192149435),C1QA(-1.30611791125),C1QC(-1.17511101082),CD40(1.19337456613),CEACAM1(1.02603324087),CR2(1.55862784054),FADD(-1.11887604116),FCER1A(1.04078468673),FZD5(1.75608598547),IGLL1(-1.56014993518),IL12B(-1.37313596089),LOC100294723(1.34158463376),LOC100297192(-1.63950799858),LOC100300716(-1.71318923869),LOC100300806(-1.83356035368),LOC100847119(-1.67199757218),LOC101903252(-1.419221…	BTN3A3(1.49192149435),C1QA(-1.30611791125),C1QC(-1.17511101082),CD40(1.19337456613),CEACAM1(1.02603324087),CR2(1.55862784054),FADD(-1.11887604116),FCER1A(1.04078468673),FZD5(1.75608598547),IGLL1(-1.56014993518),IL12B(-1.37313596089),LOC100294723(1.34158463376),LOC100297192(-1.63950799858),LOC100300716(-1.71318923869),LOC100300806(-1.83356035368),LOC100847119(-1.67199757218),LOC101903252(-1.419221…
GO:0050729	positive regulation of inflammatory response	biological process	16/747	82/16641	6.0e-07	0.000115313513513514	CCL4(-1.21151771644),CCL5(-1.23563833242),CCR2(1.26994720901),CD6(-1.17217364296),CLOCK(1.32829314658),FCER1A(1.04078468673),FFAR3(2.21347218216),GBP5(1.10007635904),HYAL2(-1.78147146346),LOC514978(-2.10241218211),LOC616364(-1.42693718158),LTA(1.13409512983),S100A8(-1.13008969278),S100A9(-1.57434665763),TLR10(3.10062291549),XCL2(-1.52672188731)	CCL4(-1.21151771644),CCL5(-1.23563833242),CCR2(1.26994720901),CD6(-1.17217364296),CLOCK(1.32829314658),FCER1A(1.04078468673),FFAR3(2.21347218216),GBP5(1.10007635904),HYAL2(-1.78147146346),LOC514978(-2.10241218211),LOC616364(-1.42693718158),LTA(1.13409512983),S100A8(-1.13008969278),S100A9(-1.57434665763),TLR10(3.10062291549),XCL2(-1.52672188731)
GO:0030097	hemopoiesis	biological process	62/747	720/16641	6.2e-07	0.000117568533333333	ACTN1(-1.20896696533),ADGRG3(-1.17558378283),ARID4A(1.08350065431),BCL11A(1.91294299026),BLNK(1.88040684062),BMX(-1.6712650282),BOLA-DOA(1.46280899356),BRCA2(1.05975048191),C1QC(-1.17511101082),CASP3(-1.46008651308),CBFA2T3(1.7162797157),CD79A(1.29520947107),CD79B(1.52903851219),CDH17(1.50936263153),CEACAM1(1.02603324087),CEBPA(-1.39776069325),CEBPB(-1.55799771239),CITED2(-1.55021086565),CLEC4D(-…	ACTN1(-1.20896696533),ADGRG3(-1.17558378283),ARID4A(1.08350065431),BCL11A(1.91294299026),BLNK(1.88040684062),BMX(-1.6712650282),BOLA-DOA(1.46280899356),BRCA2(1.05975048191),C1QC(-1.17511101082),CASP3(-1.46008651308),CBFA2T3(1.7162797157),CD79A(1.29520947107),CD79B(1.52903851219),CDH17(1.50936263153),CEACAM1(1.02603324087),CEBPA(-1.39776069325),CEBPB(-1.55799771239),CITED2(-1.55021086565),CLEC4D(-…
GO:0010324	membrane invagination	biological process	13/747	55/16641	6.8e-07	0.000127249473684211	ALKBH4(-1.10865220786),IGLL1(-1.56014993518),LOC100297192(-1.63950799858),LOC100300716(-1.71318923869),LOC100300806(-1.83356035368),LOC100847119(-1.67199757218),LOC101903252(-1.41922188956),LOC104968484(-1.96512608802),LOC112441499(-1.59677943346),LOC514978(-2.10241218211),STAP1(1.61888964824),THBS1(-2.36021241141),XKR8(-1.89545041703)	ALKBH4(-1.10865220786),IGLL1(-1.56014993518),LOC100297192(-1.63950799858),LOC100300716(-1.71318923869),LOC100300806(-1.83356035368),LOC100847119(-1.67199757218),LOC101903252(-1.41922188956),LOC104968484(-1.96512608802),LOC112441499(-1.59677943346),LOC514978(-2.10241218211),STAP1(1.61888964824),THBS1(-2.36021241141),XKR8(-1.89545041703)
GO:0001819	positive regulation of cytokine production	biological process	37/747	342/16641	7.0e-07	0.000129290909090909	AGPAT2(-1.02032891525),BIRC3(2.13503224503),CCR2(1.26994720901),CD14(-1.77118783901),CD244(-1.08885944068),CD274(1.83822526924),CD40(1.19337456613),CD6(-1.17217364296),CEBPB(-1.55799771239),CLEC4E(-1.87241595119),CSF1R(-1.04495136647),FADD(-1.11887604116),FCER1A(1.04078468673),FFAR3(2.21347218216),FZD5(1.75608598547),GBP5(1.10007635904),GLMN(1.10761863999),HPSE(1.78432538842),HYAL2(-1.78147146346…	AGPAT2(-1.02032891525),BIRC3(2.13503224503),CCR2(1.26994720901),CD14(-1.77118783901),CD244(-1.08885944068),CD274(1.83822526924),CD40(1.19337456613),CD6(-1.17217364296),CEBPB(-1.55799771239),CLEC4E(-1.87241595119),CSF1R(-1.04495136647),FADD(-1.11887604116),FCER1A(1.04078468673),FFAR3(2.21347218216),FZD5(1.75608598547),GBP5(1.10007635904),GLMN(1.10761863999),HPSE(1.78432538842),HYAL2(-1.78147146346…
GO:0009059	macromolecule biosynthetic process	biological process	267/747	4627/16641	7.9e-07	0.000144043333333333	ACOD1(1.09489009039),ADGRG3(-1.17558378283),AHI1(1.58382425469),ALKBH4(-1.10865220786),ANKRD49(1.43868219081),ARID4A(1.08350065431),ARL5B(1.14407770882),ASF1B(-1.06352172506),ASH1L(1.07938140348),ATRX(1.0740119222),B3GALT2(1.54058190043),B3GNT5(1.30331676718),B4GALT6(2.30802953397),BANK1(1.84929202127),BBS7(1.03769419886),BCL11A(1.91294299026),BHLHA15(-1.47863135934),BHLHE41(2.51913637637),BRCA2(…	ACOD1(1.09489009039),ADGRG3(-1.17558378283),AHI1(1.58382425469),ALKBH4(-1.10865220786),ANKRD49(1.43868219081),ARID4A(1.08350065431),ARL5B(1.14407770882),ASF1B(-1.06352172506),ASH1L(1.07938140348),ATRX(1.0740119222),B3GALT2(1.54058190043),B3GNT5(1.30331676718),B4GALT6(2.30802953397),BANK1(1.84929202127),BBS7(1.03769419886),BCL11A(1.91294299026),BHLHA15(-1.47863135934),BHLHE41(2.51913637637),BRCA2(…
GO:0044260	cellular macromolecule metabolic process	biological process	380/747	7036/16641	8.1e-07	0.000145820506329114	ABRAXAS1(1.41185153109),ABTB2(-1.30747832255),ACOD1(1.09489009039),ADAM9(1.00798366935),ADGRG3(-1.17558378283),AHI1(1.58382425469),ALKBH4(-1.10865220786),ANKRD49(1.43868219081),APC(1.03391220979),APH1B(-1.39534050667),ARID4A(1.08350065431),ARL5B(1.14407770882),ASB3(1.01442935599),ASF1B(-1.06352172506),ASH1L(1.07938140348),ATAT1(1.79906161335),ATG14(1.05688494372),ATRX(1.0740119222),B3GALT2(1.5405…	ABRAXAS1(1.41185153109),ABTB2(-1.30747832255),ACOD1(1.09489009039),ADAM9(1.00798366935),ADGRG3(-1.17558378283),AHI1(1.58382425469),ALKBH4(-1.10865220786),ANKRD49(1.43868219081),APC(1.03391220979),APH1B(-1.39534050667),ARID4A(1.08350065431),ARL5B(1.14407770882),ASB3(1.01442935599),ASF1B(-1.06352172506),ASH1L(1.07938140348),ATAT1(1.79906161335),ATG14(1.05688494372),ATRX(1.0740119222),B3GALT2(1.5405…
GO:0002521	leukocyte differentiation	biological process	45/747	461/16641	8.4e-07	0.000149331	ADGRG3(-1.17558378283),BCL11A(1.91294299026),BLNK(1.88040684062),BMX(-1.6712650282),BOLA-DOA(1.46280899356),C1QC(-1.17511101082),CBFA2T3(1.7162797157),CD79A(1.29520947107),CD79B(1.52903851219),CDH17(1.50936263153),CEACAM1(1.02603324087),CEBPA(-1.39776069325),CEBPB(-1.55799771239),CITED2(-1.55021086565),CLEC4D(-1.17231673288),CLEC4E(-1.87241595119),CR2(1.55862784054),CSF1R(-1.04495136647),EGR1(-5.…	ADGRG3(-1.17558378283),BCL11A(1.91294299026),BLNK(1.88040684062),BMX(-1.6712650282),BOLA-DOA(1.46280899356),C1QC(-1.17511101082),CBFA2T3(1.7162797157),CD79A(1.29520947107),CD79B(1.52903851219),CDH17(1.50936263153),CEACAM1(1.02603324087),CEBPA(-1.39776069325),CEBPB(-1.55799771239),CITED2(-1.55021086565),CLEC4D(-1.17231673288),CLEC4E(-1.87241595119),CR2(1.55862784054),CSF1R(-1.04495136647),EGR1(-5.…
GO:0002455	humoral immune response mediated by circulating immunoglobulin	biological process	13/747	56/16641	8.6e-07	0.000150999012345679	C1QA(-1.30611791125),C1QC(-1.17511101082),CR2(1.55862784054),IGLL1(-1.56014993518),LOC100297192(-1.63950799858),LOC100300716(-1.71318923869),LOC100300806(-1.83356035368),LOC100847119(-1.67199757218),LOC101903252(-1.41922188956),LOC104968484(-1.96512608802),LOC112441499(-1.59677943346),LOC515150(-1.44029434945),LTA(1.13409512983)	C1QA(-1.30611791125),C1QC(-1.17511101082),CR2(1.55862784054),IGLL1(-1.56014993518),LOC100297192(-1.63950799858),LOC100300716(-1.71318923869),LOC100300806(-1.83356035368),LOC100847119(-1.67199757218),LOC101903252(-1.41922188956),LOC104968484(-1.96512608802),LOC112441499(-1.59677943346),LOC515150(-1.44029434945),LTA(1.13409512983)
GO:0010467	gene expression	biological process	283/747	4966/16641	8.9e-07	0.000154071666666667	ACOD1(1.09489009039),ADGRG3(-1.17558378283),AHI1(1.58382425469),ALKBH4(-1.10865220786),ANKRD49(1.43868219081),APH1B(-1.39534050667),ARID4A(1.08350065431),ARL5B(1.14407770882),ASF1B(-1.06352172506),ASH1L(1.07938140348),ATG14(1.05688494372),ATRX(1.0740119222),BANK1(1.84929202127),BBS7(1.03769419886),BCL11A(1.91294299026),BHLHA15(-1.47863135934),BHLHE41(2.51913637637),BIRC3(2.13503224503),BRCA2(1.05…	ACOD1(1.09489009039),ADGRG3(-1.17558378283),AHI1(1.58382425469),ALKBH4(-1.10865220786),ANKRD49(1.43868219081),APH1B(-1.39534050667),ARID4A(1.08350065431),ARL5B(1.14407770882),ASF1B(-1.06352172506),ASH1L(1.07938140348),ATG14(1.05688494372),ATRX(1.0740119222),BANK1(1.84929202127),BBS7(1.03769419886),BCL11A(1.91294299026),BHLHA15(-1.47863135934),BHLHE41(2.51913637637),BIRC3(2.13503224503),BRCA2(1.05…
GO:0046651	lymphocyte proliferation	biological process	31/747	263/16641	9.1e-07	0.000154071666666667	CASP3(-1.46008651308),CCL5(-1.23563833242),CCR2(1.26994720901),CD180(2.53761347823),CD244(-1.08885944068),CD274(1.83822526924),CD38(1.01165751151),CD40(1.19337456613),CD6(-1.17217364296),CD79A(1.29520947107),CDKN1A(-3.08376348028),CEBPB(-1.55799771239),CR2(1.55862784054),FADD(-1.11887604116),GLMN(1.10761863999),GPR183(1.38367672535),HELLS(1.02494028327),IL10(-1.27981088836),IL12B(-1.37313596089),…	CASP3(-1.46008651308),CCL5(-1.23563833242),CCR2(1.26994720901),CD180(2.53761347823),CD244(-1.08885944068),CD274(1.83822526924),CD38(1.01165751151),CD40(1.19337456613),CD6(-1.17217364296),CD79A(1.29520947107),CDKN1A(-3.08376348028),CEBPB(-1.55799771239),CR2(1.55862784054),FADD(-1.11887604116),GLMN(1.10761863999),GPR183(1.38367672535),HELLS(1.02494028327),IL10(-1.27981088836),IL12B(-1.37313596089),…
GO:0016064	immunoglobulin mediated immune response	biological process	18/747	105/16641	9.1e-07	0.000154071666666667	C1QA(-1.30611791125),C1QC(-1.17511101082),CD40(1.19337456613),CR2(1.55862784054),FCER1A(1.04078468673),IGLL1(-1.56014993518),LOC100297192(-1.63950799858),LOC100300716(-1.71318923869),LOC100300806(-1.83356035368),LOC100847119(-1.67199757218),LOC101903252(-1.41922188956),LOC104968484(-1.96512608802),LOC112441499(-1.59677943346),LOC515150(-1.44029434945),LTA(1.13409512983),POU2F2(1.75035595119),SWAP…	C1QA(-1.30611791125),C1QC(-1.17511101082),CD40(1.19337456613),CR2(1.55862784054),FCER1A(1.04078468673),IGLL1(-1.56014993518),LOC100297192(-1.63950799858),LOC100300716(-1.71318923869),LOC100300806(-1.83356035368),LOC100847119(-1.67199757218),LOC101903252(-1.41922188956),LOC104968484(-1.96512608802),LOC112441499(-1.59677943346),LOC515150(-1.44029434945),LTA(1.13409512983),POU2F2(1.75035595119),SWAP…
GO:0006958	complement activation, classical pathway	biological process	12/747	48/16641	9.6e-07	0.000160624941176471	C1QA(-1.30611791125),C1QC(-1.17511101082),CR2(1.55862784054),IGLL1(-1.56014993518),LOC100297192(-1.63950799858),LOC100300716(-1.71318923869),LOC100300806(-1.83356035368),LOC100847119(-1.67199757218),LOC101903252(-1.41922188956),LOC104968484(-1.96512608802),LOC112441499(-1.59677943346),LOC515150(-1.44029434945)	C1QA(-1.30611791125),C1QC(-1.17511101082),CR2(1.55862784054),IGLL1(-1.56014993518),LOC100297192(-1.63950799858),LOC100300716(-1.71318923869),LOC100300806(-1.83356035368),LOC100847119(-1.67199757218),LOC101903252(-1.41922188956),LOC104968484(-1.96512608802),LOC112441499(-1.59677943346),LOC515150(-1.44029434945)
GO:0048584	positive regulation of response to stimulus	biological process	117/747	1688/16641	1.0e-06	0.000165372093023256	ABRAXAS1(1.41185153109),ACOD1(1.09489009039),ADAM9(1.00798366935),AGPAT2(-1.02032891525),APOL3(1.38695604716),BANK1(1.84929202127),BIRC3(2.13503224503),C1QA(-1.30611791125),C1QC(-1.17511101082),C1QTNF12(1.36326653405),CAMK2D(1.20769607411),CAPRIN2(1.31982047374),CCL4(-1.21151771644),CCL5(-1.23563833242),CCR2(1.26994720901),CD14(-1.77118783901),CD180(2.53761347823),CD19(1.96873631188),CD38(1.01165…	ABRAXAS1(1.41185153109),ACOD1(1.09489009039),ADAM9(1.00798366935),AGPAT2(-1.02032891525),APOL3(1.38695604716),BANK1(1.84929202127),BIRC3(2.13503224503),C1QA(-1.30611791125),C1QC(-1.17511101082),C1QTNF12(1.36326653405),CAMK2D(1.20769607411),CAPRIN2(1.31982047374),CCL4(-1.21151771644),CCL5(-1.23563833242),CCR2(1.26994720901),CD14(-1.77118783901),CD180(2.53761347823),CD19(1.96873631188),CD38(1.01165…
GO:0032943	mononuclear cell proliferation	biological process	31/747	265/16641	1.1e-06	0.000179818390804598	CASP3(-1.46008651308),CCL5(-1.23563833242),CCR2(1.26994720901),CD180(2.53761347823),CD244(-1.08885944068),CD274(1.83822526924),CD38(1.01165751151),CD40(1.19337456613),CD6(-1.17217364296),CD79A(1.29520947107),CDKN1A(-3.08376348028),CEBPB(-1.55799771239),CR2(1.55862784054),FADD(-1.11887604116),GLMN(1.10761863999),GPR183(1.38367672535),HELLS(1.02494028327),IL10(-1.27981088836),IL12B(-1.37313596089),…	CASP3(-1.46008651308),CCL5(-1.23563833242),CCR2(1.26994720901),CD180(2.53761347823),CD244(-1.08885944068),CD274(1.83822526924),CD38(1.01165751151),CD40(1.19337456613),CD6(-1.17217364296),CD79A(1.29520947107),CDKN1A(-3.08376348028),CEBPB(-1.55799771239),CR2(1.55862784054),FADD(-1.11887604116),GLMN(1.10761863999),GPR183(1.38367672535),HELLS(1.02494028327),IL10(-1.27981088836),IL12B(-1.37313596089),…
GO:1901363	heterocyclic compound binding	molecular function	302/677	5497/15504	3.2e-07	0.000220373333333333	ACSL3(1.61240440417),ACTN1(-1.20896696533),AK6(1.15647833122),AMT(1.01625754535),ARID4A(1.08350065431),ARL5B(1.14407770882),ARL5C(1.64699222591),ASH1L(1.07938140348),ASS1(-1.14619096325),ATP2B1(1.3048114085),ATP9A(-1.08469980739),ATRX(1.0740119222),BCL11A(1.91294299026),BHLHA15(-1.47863135934),BHLHE41(2.51913637637),BMX(-1.6712650282),BRCA2(1.05975048191),BRIX1(1.07709645222),BTBD11(-1.5489517577…	ACSL3(1.61240440417),ACTN1(-1.20896696533),AK6(1.15647833122),AMT(1.01625754535),ARID4A(1.08350065431),ARL5B(1.14407770882),ARL5C(1.64699222591),ASH1L(1.07938140348),ASS1(-1.14619096325),ATP2B1(1.3048114085),ATP9A(-1.08469980739),ATRX(1.0740119222),BCL11A(1.91294299026),BHLHA15(-1.47863135934),BHLHE41(2.51913637637),BMX(-1.6712650282),BRCA2(1.05975048191),BRIX1(1.07709645222),BTBD11(-1.5489517577…
GO:2001141	regulation of RNA biosynthetic process	biological process	188/747	3063/16641	1.6e-06	0.000258581818181818	ACOD1(1.09489009039),ADGRG3(-1.17558378283),AHI1(1.58382425469),ALKBH4(-1.10865220786),ANKRD49(1.43868219081),ARID4A(1.08350065431),ASF1B(-1.06352172506),ASH1L(1.07938140348),ATRX(1.0740119222),BBS7(1.03769419886),BCL11A(1.91294299026),BHLHA15(-1.47863135934),BHLHE41(2.51913637637),BRCA2(1.05975048191),BTBD8(1.03697496602),CA9(1.19567830285),CAPRIN2(1.31982047374),CBFA2T3(1.7162797157),CCAR1(1.08…	ACOD1(1.09489009039),ADGRG3(-1.17558378283),AHI1(1.58382425469),ALKBH4(-1.10865220786),ANKRD49(1.43868219081),ARID4A(1.08350065431),ASF1B(-1.06352172506),ASH1L(1.07938140348),ATRX(1.0740119222),BBS7(1.03769419886),BCL11A(1.91294299026),BHLHA15(-1.47863135934),BHLHE41(2.51913637637),BRCA2(1.05975048191),BTBD8(1.03697496602),CA9(1.19567830285),CAPRIN2(1.31982047374),CBFA2T3(1.7162797157),CCAR1(1.08…
GO:2000112	regulation of cellular macromolecule biosynthetic process	biological process	205/747	3406/16641	1.8e-06	0.00028444	ACOD1(1.09489009039),ADGRG3(-1.17558378283),AHI1(1.58382425469),ALKBH4(-1.10865220786),ANKRD49(1.43868219081),ARID4A(1.08350065431),ASF1B(-1.06352172506),ASH1L(1.07938140348),ATRX(1.0740119222),BANK1(1.84929202127),BBS7(1.03769419886),BCL11A(1.91294299026),BHLHA15(-1.47863135934),BHLHE41(2.51913637637),BRCA2(1.05975048191),BTBD8(1.03697496602),CA9(1.19567830285),CAPRIN2(1.31982047374),CBFA2T3(1.7…	ACOD1(1.09489009039),ADGRG3(-1.17558378283),AHI1(1.58382425469),ALKBH4(-1.10865220786),ANKRD49(1.43868219081),ARID4A(1.08350065431),ASF1B(-1.06352172506),ASH1L(1.07938140348),ATRX(1.0740119222),BANK1(1.84929202127),BBS7(1.03769419886),BCL11A(1.91294299026),BHLHA15(-1.47863135934),BHLHE41(2.51913637637),BRCA2(1.05975048191),BTBD8(1.03697496602),CA9(1.19567830285),CAPRIN2(1.31982047374),CBFA2T3(1.7…
GO:0019724	B cell mediated immunity	biological process	18/747	110/16641	1.8e-06	0.00028444	C1QA(-1.30611791125),C1QC(-1.17511101082),CD40(1.19337456613),CR2(1.55862784054),FCER1A(1.04078468673),IGLL1(-1.56014993518),LOC100297192(-1.63950799858),LOC100300716(-1.71318923869),LOC100300806(-1.83356035368),LOC100847119(-1.67199757218),LOC101903252(-1.41922188956),LOC104968484(-1.96512608802),LOC112441499(-1.59677943346),LOC515150(-1.44029434945),LTA(1.13409512983),POU2F2(1.75035595119),SWAP…	C1QA(-1.30611791125),C1QC(-1.17511101082),CD40(1.19337456613),CR2(1.55862784054),FCER1A(1.04078468673),IGLL1(-1.56014993518),LOC100297192(-1.63950799858),LOC100300716(-1.71318923869),LOC100300806(-1.83356035368),LOC100847119(-1.67199757218),LOC101903252(-1.41922188956),LOC104968484(-1.96512608802),LOC112441499(-1.59677943346),LOC515150(-1.44029434945),LTA(1.13409512983),POU2F2(1.75035595119),SWAP…
GO:0044249	cellular biosynthetic process	biological process	305/747	5470/16641	1.9e-06	0.000290556989247312	ACOD1(1.09489009039),ACSL3(1.61240440417),ADGRG3(-1.17558378283),AGPAT2(-1.02032891525),AGPAT4(1.19245324262),AHI1(1.58382425469),ALKBH4(-1.10865220786),ANKRD49(1.43868219081),ARID4A(1.08350065431),ARL5B(1.14407770882),ASF1B(-1.06352172506),ASH1L(1.07938140348),ASS1(-1.14619096325),ATP5F1D(-1.15191498135),ATRX(1.0740119222),B3GALT2(1.54058190043),B3GNT5(1.30331676718),B4GALT6(2.30802953397),BANK1…	ACOD1(1.09489009039),ACSL3(1.61240440417),ADGRG3(-1.17558378283),AGPAT2(-1.02032891525),AGPAT4(1.19245324262),AHI1(1.58382425469),ALKBH4(-1.10865220786),ANKRD49(1.43868219081),ARID4A(1.08350065431),ARL5B(1.14407770882),ASF1B(-1.06352172506),ASH1L(1.07938140348),ASS1(-1.14619096325),ATP5F1D(-1.15191498135),ATRX(1.0740119222),B3GALT2(1.54058190043),B3GNT5(1.30331676718),B4GALT6(2.30802953397),BANK1…
GO:0032649	regulation of interferon-gamma production	biological process	15/747	79/16641	1.9e-06	0.000290556989247312	CCR2(1.26994720901),CD14(-1.77118783901),CD244(-1.08885944068),CD274(1.83822526924),FADD(-1.11887604116),FZD5(1.75608598547),IL10(-1.27981088836),IL12B(-1.37313596089),IL18(1.40150745676),IL18R1(-1.53201971446),LTA(1.13409512983),PGLYRP1(-4.74140640778),PGLYRP2(-1.07223658227),TNFRSF13C(2.25937735185),XCL2(-1.52672188731)	CCR2(1.26994720901),CD14(-1.77118783901),CD244(-1.08885944068),CD274(1.83822526924),FADD(-1.11887604116),FZD5(1.75608598547),IL10(-1.27981088836),IL12B(-1.37313596089),IL18(1.40150745676),IL18R1(-1.53201971446),LTA(1.13409512983),PGLYRP1(-4.74140640778),PGLYRP2(-1.07223658227),TNFRSF13C(2.25937735185),XCL2(-1.52672188731)
GO:0051252	regulation of RNA metabolic process	biological process	195/747	3210/16641	1.9e-06	0.000290556989247312	ACOD1(1.09489009039),ADGRG3(-1.17558378283),AHI1(1.58382425469),ALKBH4(-1.10865220786),ANKRD49(1.43868219081),ARID4A(1.08350065431),ASF1B(-1.06352172506),ASH1L(1.07938140348),ATRX(1.0740119222),BBS7(1.03769419886),BCL11A(1.91294299026),BHLHA15(-1.47863135934),BHLHE41(2.51913637637),BRCA2(1.05975048191),BTBD8(1.03697496602),CA9(1.19567830285),CAPRIN2(1.31982047374),CBFA2T3(1.7162797157),CCAR1(1.08…	ACOD1(1.09489009039),ADGRG3(-1.17558378283),AHI1(1.58382425469),ALKBH4(-1.10865220786),ANKRD49(1.43868219081),ARID4A(1.08350065431),ASF1B(-1.06352172506),ASH1L(1.07938140348),ATRX(1.0740119222),BBS7(1.03769419886),BCL11A(1.91294299026),BHLHA15(-1.47863135934),BHLHE41(2.51913637637),BRCA2(1.05975048191),BTBD8(1.03697496602),CA9(1.19567830285),CAPRIN2(1.31982047374),CBFA2T3(1.7162797157),CCAR1(1.08…
GO:0048534	hematopoietic or lymphoid organ development	biological process	63/747	762/16641	2.0e-06	0.000302595744680851	ACTN1(-1.20896696533),ADGRG3(-1.17558378283),ARID4A(1.08350065431),BCL11A(1.91294299026),BLNK(1.88040684062),BMX(-1.6712650282),BOLA-DOA(1.46280899356),BRCA2(1.05975048191),C1QC(-1.17511101082),CASP3(-1.46008651308),CBFA2T3(1.7162797157),CD79A(1.29520947107),CD79B(1.52903851219),CDH17(1.50936263153),CEACAM1(1.02603324087),CEBPA(-1.39776069325),CEBPB(-1.55799771239),CITED2(-1.55021086565),CLEC4D(-…	ACTN1(-1.20896696533),ADGRG3(-1.17558378283),ARID4A(1.08350065431),BCL11A(1.91294299026),BLNK(1.88040684062),BMX(-1.6712650282),BOLA-DOA(1.46280899356),BRCA2(1.05975048191),C1QC(-1.17511101082),CASP3(-1.46008651308),CBFA2T3(1.7162797157),CD79A(1.29520947107),CD79B(1.52903851219),CDH17(1.50936263153),CEACAM1(1.02603324087),CEBPA(-1.39776069325),CEBPB(-1.55799771239),CITED2(-1.55021086565),CLEC4D(-…
GO:0044428	nuclear part	cellular component	210/832	3551/18897	1.6e-06	0.000313422222222222	ABRAXAS1(1.41185153109),ABTB2(-1.30747832255),AK6(1.15647833122),ANKRD12(1.13498084799),APC(1.03391220979),ARID4A(1.08350065431),ASF1B(-1.06352172506),ASH1L(1.07938140348),ATRX(1.0740119222),BCL11A(1.91294299026),BIRC3(2.13503224503),BRCA2(1.05975048191),BRIX1(1.07709645222),BTBD8(1.03697496602),BTN3A3(1.49192149435),CA9(1.19567830285),CBFA2T3(1.7162797157),CCAR1(1.08413626079),CCDC91(1.025718769…	ABRAXAS1(1.41185153109),ABTB2(-1.30747832255),AK6(1.15647833122),ANKRD12(1.13498084799),APC(1.03391220979),ARID4A(1.08350065431),ASF1B(-1.06352172506),ASH1L(1.07938140348),ATRX(1.0740119222),BCL11A(1.91294299026),BIRC3(2.13503224503),BRCA2(1.05975048191),BRIX1(1.07709645222),BTBD8(1.03697496602),BTN3A3(1.49192149435),CA9(1.19567830285),CBFA2T3(1.7162797157),CCAR1(1.08413626079),CCDC91(1.025718769…
GO:0006355	regulation of transcription, DNA-templated	biological process	187/747	3054/16641	2.1e-06	0.000314381052631579	ACOD1(1.09489009039),ADGRG3(-1.17558378283),AHI1(1.58382425469),ALKBH4(-1.10865220786),ANKRD49(1.43868219081),ARID4A(1.08350065431),ASF1B(-1.06352172506),ASH1L(1.07938140348),ATRX(1.0740119222),BBS7(1.03769419886),BCL11A(1.91294299026),BHLHA15(-1.47863135934),BHLHE41(2.51913637637),BRCA2(1.05975048191),BTBD8(1.03697496602),CA9(1.19567830285),CAPRIN2(1.31982047374),CBFA2T3(1.7162797157),CCAR1(1.08…	ACOD1(1.09489009039),ADGRG3(-1.17558378283),AHI1(1.58382425469),ALKBH4(-1.10865220786),ANKRD49(1.43868219081),ARID4A(1.08350065431),ASF1B(-1.06352172506),ASH1L(1.07938140348),ATRX(1.0740119222),BBS7(1.03769419886),BCL11A(1.91294299026),BHLHA15(-1.47863135934),BHLHE41(2.51913637637),BRCA2(1.05975048191),BTBD8(1.03697496602),CA9(1.19567830285),CAPRIN2(1.31982047374),CBFA2T3(1.7162797157),CCAR1(1.08…
GO:0070661	leukocyte proliferation	biological process	31/747	274/16641	2.2e-06	0.000322560824742268	CASP3(-1.46008651308),CCL5(-1.23563833242),CCR2(1.26994720901),CD180(2.53761347823),CD244(-1.08885944068),CD274(1.83822526924),CD38(1.01165751151),CD40(1.19337456613),CD6(-1.17217364296),CD79A(1.29520947107),CDKN1A(-3.08376348028),CEBPB(-1.55799771239),CR2(1.55862784054),FADD(-1.11887604116),GLMN(1.10761863999),GPR183(1.38367672535),HELLS(1.02494028327),IL10(-1.27981088836),IL12B(-1.37313596089),…	CASP3(-1.46008651308),CCL5(-1.23563833242),CCR2(1.26994720901),CD180(2.53761347823),CD244(-1.08885944068),CD274(1.83822526924),CD38(1.01165751151),CD40(1.19337456613),CD6(-1.17217364296),CD79A(1.29520947107),CDKN1A(-3.08376348028),CEBPB(-1.55799771239),CR2(1.55862784054),FADD(-1.11887604116),GLMN(1.10761863999),GPR183(1.38367672535),HELLS(1.02494028327),IL10(-1.27981088836),IL12B(-1.37313596089),…
GO:1903506	regulation of nucleic acid-templated transcription	biological process	187/747	3057/16641	2.2e-06	0.000322560824742268	ACOD1(1.09489009039),ADGRG3(-1.17558378283),AHI1(1.58382425469),ALKBH4(-1.10865220786),ANKRD49(1.43868219081),ARID4A(1.08350065431),ASF1B(-1.06352172506),ASH1L(1.07938140348),ATRX(1.0740119222),BBS7(1.03769419886),BCL11A(1.91294299026),BHLHA15(-1.47863135934),BHLHE41(2.51913637637),BRCA2(1.05975048191),BTBD8(1.03697496602),CA9(1.19567830285),CAPRIN2(1.31982047374),CBFA2T3(1.7162797157),CCAR1(1.08…	ACOD1(1.09489009039),ADGRG3(-1.17558378283),AHI1(1.58382425469),ALKBH4(-1.10865220786),ANKRD49(1.43868219081),ARID4A(1.08350065431),ASF1B(-1.06352172506),ASH1L(1.07938140348),ATRX(1.0740119222),BBS7(1.03769419886),BCL11A(1.91294299026),BHLHA15(-1.47863135934),BHLHE41(2.51913637637),BRCA2(1.05975048191),BTBD8(1.03697496602),CA9(1.19567830285),CAPRIN2(1.31982047374),CBFA2T3(1.7162797157),CCAR1(1.08…
GO:0030890	positive regulation of B cell proliferation	biological process	10/747	36/16641	2.7e-06	0.000391830612244898	CD38(1.01165751151),CD40(1.19337456613),CDKN1A(-3.08376348028),GPR183(1.38367672535),IL7(1.39468077198),IRS2(-2.41441675105),MEF2C(1.53176423147),MIF(-1.17980251585),SLC39A10(1.09070534229),TNFRSF13C(2.25937735185)	CD38(1.01165751151),CD40(1.19337456613),CDKN1A(-3.08376348028),GPR183(1.38367672535),IL7(1.39468077198),IRS2(-2.41441675105),MEF2C(1.53176423147),MIF(-1.17980251585),SLC39A10(1.09070534229),TNFRSF13C(2.25937735185)
GO:0010468	regulation of gene expression	biological process	223/747	3791/16641	2.8e-06	0.000402238383838384	ACOD1(1.09489009039),ADGRG3(-1.17558378283),AHI1(1.58382425469),ALKBH4(-1.10865220786),ANKRD49(1.43868219081),ARID4A(1.08350065431),ASF1B(-1.06352172506),ASH1L(1.07938140348),ATG14(1.05688494372),ATRX(1.0740119222),BANK1(1.84929202127),BBS7(1.03769419886),BCL11A(1.91294299026),BHLHA15(-1.47863135934),BHLHE41(2.51913637637),BIRC3(2.13503224503),BRCA2(1.05975048191),BTBD8(1.03697496602),CA9(1.19567…	ACOD1(1.09489009039),ADGRG3(-1.17558378283),AHI1(1.58382425469),ALKBH4(-1.10865220786),ANKRD49(1.43868219081),ARID4A(1.08350065431),ASF1B(-1.06352172506),ASH1L(1.07938140348),ATG14(1.05688494372),ATRX(1.0740119222),BANK1(1.84929202127),BBS7(1.03769419886),BCL11A(1.91294299026),BHLHA15(-1.47863135934),BHLHE41(2.51913637637),BIRC3(2.13503224503),BRCA2(1.05975048191),BTBD8(1.03697496602),CA9(1.19567…
GO:1901700	response to oxygen-containing compound	biological process	84/747	1129/16641	2.9e-06	0.000412438	ACOD1(1.09489009039),ADAM9(1.00798366935),ALPL(-2.98874524402),APC(1.03391220979),AQP9(-1.12701797647),ATP2B1(1.3048114085),BRCA2(1.05975048191),C1QTNF12(1.36326653405),CA2(-1.03312818546),CA9(1.19567830285),CATSPERG(1.33629312877),CBS(-1.40370833294),CCL5(-1.23563833242),CD14(-1.77118783901),CD180(2.53761347823),CD38(1.01165751151),CD40(1.19337456613),CD6(-1.17217364296),CDKN1A(-3.08376348028),C…	ACOD1(1.09489009039),ADAM9(1.00798366935),ALPL(-2.98874524402),APC(1.03391220979),AQP9(-1.12701797647),ATP2B1(1.3048114085),BRCA2(1.05975048191),C1QTNF12(1.36326653405),CA2(-1.03312818546),CA9(1.19567830285),CATSPERG(1.33629312877),CBS(-1.40370833294),CCL5(-1.23563833242),CD14(-1.77118783901),CD180(2.53761347823),CD38(1.01165751151),CD40(1.19337456613),CD6(-1.17217364296),CDKN1A(-3.08376348028),C…
GO:0043229	intracellular organelle	cellular component	573/832	11596/18897	2.4e-06	0.00042312	ABRAXAS1(1.41185153109),ABTB2(-1.30747832255),ACOD1(1.09489009039),ACSL3(1.61240440417),ACTN1(-1.20896696533),ACTR6(1.04676039782),AGPAT2(-1.02032891525),AHCY(-1.17362311926),AHI1(1.58382425469),AK6(1.15647833122),ALKBH4(-1.10865220786),AMT(1.01625754535),ANKRD12(1.13498084799),ANKRD26(1.37913511772),ANKRD49(1.43868219081),AP5B1(-1.06315027494),APC(1.03391220979),APH1B(-1.39534050667),AQP9(-1.127…	ABRAXAS1(1.41185153109),ABTB2(-1.30747832255),ACOD1(1.09489009039),ACSL3(1.61240440417),ACTN1(-1.20896696533),ACTR6(1.04676039782),AGPAT2(-1.02032891525),AHCY(-1.17362311926),AHI1(1.58382425469),AK6(1.15647833122),ALKBH4(-1.10865220786),AMT(1.01625754535),ANKRD12(1.13498084799),ANKRD26(1.37913511772),ANKRD49(1.43868219081),AP5B1(-1.06315027494),APC(1.03391220979),APH1B(-1.39534050667),AQP9(-1.127…
GO:0097159	organic cyclic compound binding	molecular function	303/677	5565/15504	7.6e-07	0.000448617142857143	ACSL3(1.61240440417),ACTN1(-1.20896696533),AK6(1.15647833122),AMT(1.01625754535),ARID4A(1.08350065431),ARL5B(1.14407770882),ARL5C(1.64699222591),ASH1L(1.07938140348),ASS1(-1.14619096325),ATP2B1(1.3048114085),ATP9A(-1.08469980739),ATRX(1.0740119222),BCL11A(1.91294299026),BHLHA15(-1.47863135934),BHLHE41(2.51913637637),BMX(-1.6712650282),BRCA2(1.05975048191),BRIX1(1.07709645222),BTBD11(-1.5489517577…	ACSL3(1.61240440417),ACTN1(-1.20896696533),AK6(1.15647833122),AMT(1.01625754535),ARID4A(1.08350065431),ARL5B(1.14407770882),ARL5C(1.64699222591),ASH1L(1.07938140348),ASS1(-1.14619096325),ATP2B1(1.3048114085),ATP9A(-1.08469980739),ATRX(1.0740119222),BCL11A(1.91294299026),BHLHA15(-1.47863135934),BHLHE41(2.51913637637),BMX(-1.6712650282),BRCA2(1.05975048191),BRIX1(1.07709645222),BTBD11(-1.5489517577…
GO:1901576	organic substance biosynthetic process	biological process	308/747	5564/16641	3.2e-06	0.00045059801980198	ACOD1(1.09489009039),ACSL3(1.61240440417),ADGRG3(-1.17558378283),AGPAT2(-1.02032891525),AGPAT4(1.19245324262),AHI1(1.58382425469),ALKBH4(-1.10865220786),ANKRD49(1.43868219081),ARID4A(1.08350065431),ARL5B(1.14407770882),ASF1B(-1.06352172506),ASH1L(1.07938140348),ASS1(-1.14619096325),ATP5F1D(-1.15191498135),ATRX(1.0740119222),B3GALT2(1.54058190043),B3GNT5(1.30331676718),B4GALT6(2.30802953397),BANK1…	ACOD1(1.09489009039),ACSL3(1.61240440417),ADGRG3(-1.17558378283),AGPAT2(-1.02032891525),AGPAT4(1.19245324262),AHI1(1.58382425469),ALKBH4(-1.10865220786),ANKRD49(1.43868219081),ARID4A(1.08350065431),ARL5B(1.14407770882),ASF1B(-1.06352172506),ASH1L(1.07938140348),ASS1(-1.14619096325),ATP5F1D(-1.15191498135),ATRX(1.0740119222),B3GALT2(1.54058190043),B3GNT5(1.30331676718),B4GALT6(2.30802953397),BANK1…
GO:0032774	RNA biosynthetic process	biological process	202/747	3378/16641	3.5e-06	0.000488009803921569	ACOD1(1.09489009039),ADGRG3(-1.17558378283),AHI1(1.58382425469),ALKBH4(-1.10865220786),ANKRD49(1.43868219081),ARID4A(1.08350065431),ASF1B(-1.06352172506),ASH1L(1.07938140348),ATRX(1.0740119222),BBS7(1.03769419886),BCL11A(1.91294299026),BHLHA15(-1.47863135934),BHLHE41(2.51913637637),BRCA2(1.05975048191),BTBD8(1.03697496602),CA9(1.19567830285),CAPRIN2(1.31982047374),CBFA2T3(1.7162797157),CCAR1(1.08…	ACOD1(1.09489009039),ADGRG3(-1.17558378283),AHI1(1.58382425469),ALKBH4(-1.10865220786),ANKRD49(1.43868219081),ARID4A(1.08350065431),ASF1B(-1.06352172506),ASH1L(1.07938140348),ATRX(1.0740119222),BBS7(1.03769419886),BCL11A(1.91294299026),BHLHA15(-1.47863135934),BHLHE41(2.51913637637),BRCA2(1.05975048191),BTBD8(1.03697496602),CA9(1.19567830285),CAPRIN2(1.31982047374),CBFA2T3(1.7162797157),CCAR1(1.08…
GO:0006910	phagocytosis, recognition	biological process	8/747	23/16641	4.3e-06	0.000593733980582524	IGLL1(-1.56014993518),LOC100297192(-1.63950799858),LOC100300716(-1.71318923869),LOC100300806(-1.83356035368),LOC100847119(-1.67199757218),LOC101903252(-1.41922188956),LOC104968484(-1.96512608802),LOC112441499(-1.59677943346)	IGLL1(-1.56014993518),LOC100297192(-1.63950799858),LOC100300716(-1.71318923869),LOC100300806(-1.83356035368),LOC100847119(-1.67199757218),LOC101903252(-1.41922188956),LOC104968484(-1.96512608802),LOC112441499(-1.59677943346)
GO:0009058	biosynthetic process	biological process	310/747	5629/16641	4.7e-06	0.000642725	ACOD1(1.09489009039),ACSL3(1.61240440417),ADGRG3(-1.17558378283),AGPAT2(-1.02032891525),AGPAT4(1.19245324262),AHI1(1.58382425469),ALKBH4(-1.10865220786),ANKRD49(1.43868219081),ARID4A(1.08350065431),ARL5B(1.14407770882),ASF1B(-1.06352172506),ASH1L(1.07938140348),ASS1(-1.14619096325),ATP5F1D(-1.15191498135),ATRX(1.0740119222),B3GALT2(1.54058190043),B3GNT5(1.30331676718),B4GALT6(2.30802953397),BANK1…	ACOD1(1.09489009039),ACSL3(1.61240440417),ADGRG3(-1.17558378283),AGPAT2(-1.02032891525),AGPAT4(1.19245324262),AHI1(1.58382425469),ALKBH4(-1.10865220786),ANKRD49(1.43868219081),ARID4A(1.08350065431),ARL5B(1.14407770882),ASF1B(-1.06352172506),ASH1L(1.07938140348),ASS1(-1.14619096325),ATP5F1D(-1.15191498135),ATRX(1.0740119222),B3GALT2(1.54058190043),B3GNT5(1.30331676718),B4GALT6(2.30802953397),BANK1…
GO:0003677	DNA binding	molecular function	153/677	2447/15504	1.3e-06	0.00067145	ARID4A(1.08350065431),ASH1L(1.07938140348),ATRX(1.0740119222),BCL11A(1.91294299026),BHLHA15(-1.47863135934),BHLHE41(2.51913637637),BRCA2(1.05975048191),BTBD11(-1.54895175774),BTBD8(1.03697496602),CCAR1(1.08413626079),CDT1(-1.19329291072),CEBPA(-1.39776069325),CEBPB(-1.55799771239),CEBPD(-1.74770351382),CEBPZ(1.03658523374),CERS4(2.17871981067),CIITA(1.62626580401),CLOCK(1.32829314658),CR2(1.55862…	ARID4A(1.08350065431),ASH1L(1.07938140348),ATRX(1.0740119222),BCL11A(1.91294299026),BHLHA15(-1.47863135934),BHLHE41(2.51913637637),BRCA2(1.05975048191),BTBD11(-1.54895175774),BTBD8(1.03697496602),CCAR1(1.08413626079),CDT1(-1.19329291072),CEBPA(-1.39776069325),CEBPB(-1.55799771239),CEBPD(-1.74770351382),CEBPZ(1.03658523374),CERS4(2.17871981067),CIITA(1.62626580401),CLOCK(1.32829314658),CR2(1.55862…
GO:0044237	cellular metabolic process	biological process	475/747	9281/16641	5.5e-06	0.000744961904761905	ABRAXAS1(1.41185153109),ABTB2(-1.30747832255),ACOD1(1.09489009039),ACSL3(1.61240440417),ADAM9(1.00798366935),ADGRG3(-1.17558378283),AGPAT2(-1.02032891525),AGPAT4(1.19245324262),AHCY(-1.17362311926),AHI1(1.58382425469),ALKBH4(-1.10865220786),AMT(1.01625754535),ANKRD49(1.43868219081),APC(1.03391220979),APH1B(-1.39534050667),ARID4A(1.08350065431),ARL5B(1.14407770882),ASB3(1.01442935599),ASF1B(-1.063…	ABRAXAS1(1.41185153109),ABTB2(-1.30747832255),ACOD1(1.09489009039),ACSL3(1.61240440417),ADAM9(1.00798366935),ADGRG3(-1.17558378283),AGPAT2(-1.02032891525),AGPAT4(1.19245324262),AHCY(-1.17362311926),AHI1(1.58382425469),ALKBH4(-1.10865220786),AMT(1.01625754535),ANKRD49(1.43868219081),APC(1.03391220979),APH1B(-1.39534050667),ARID4A(1.08350065431),ARL5B(1.14407770882),ASB3(1.01442935599),ASF1B(-1.063…
GO:0006351	transcription, DNA-templated	biological process	200/747	3363/16641	5.8e-06	0.000776942592592593	ACOD1(1.09489009039),ADGRG3(-1.17558378283),AHI1(1.58382425469),ALKBH4(-1.10865220786),ANKRD49(1.43868219081),ARID4A(1.08350065431),ASF1B(-1.06352172506),ASH1L(1.07938140348),ATRX(1.0740119222),BBS7(1.03769419886),BCL11A(1.91294299026),BHLHA15(-1.47863135934),BHLHE41(2.51913637637),BRCA2(1.05975048191),BTBD8(1.03697496602),CA9(1.19567830285),CAPRIN2(1.31982047374),CBFA2T3(1.7162797157),CCAR1(1.08…	ACOD1(1.09489009039),ADGRG3(-1.17558378283),AHI1(1.58382425469),ALKBH4(-1.10865220786),ANKRD49(1.43868219081),ARID4A(1.08350065431),ASF1B(-1.06352172506),ASH1L(1.07938140348),ATRX(1.0740119222),BBS7(1.03769419886),BCL11A(1.91294299026),BHLHA15(-1.47863135934),BHLHE41(2.51913637637),BRCA2(1.05975048191),BTBD8(1.03697496602),CA9(1.19567830285),CAPRIN2(1.31982047374),CBFA2T3(1.7162797157),CCAR1(1.08…
GO:0048518	positive regulation of biological process	biological process	268/747	4757/16641	5.9e-06	0.000776942592592593	ABRAXAS1(1.41185153109),ACOD1(1.09489009039),ACSL3(1.61240440417),ADAM9(1.00798366935),AGPAT2(-1.02032891525),AHI1(1.58382425469),ANKRD49(1.43868219081),APC(1.03391220979),APH1B(-1.39534050667),APOL3(1.38695604716),ARID4A(1.08350065431),ARPC1B(-1.02928680974),ARPC4(-1.04966884323),ASH1L(1.07938140348),ASS1(-1.14619096325),ATAT1(1.79906161335),ATG14(1.05688494372),ATRX(1.0740119222),BANK1(1.849292…	ABRAXAS1(1.41185153109),ACOD1(1.09489009039),ACSL3(1.61240440417),ADAM9(1.00798366935),AGPAT2(-1.02032891525),AHI1(1.58382425469),ANKRD49(1.43868219081),APC(1.03391220979),APH1B(-1.39534050667),APOL3(1.38695604716),ARID4A(1.08350065431),ARPC1B(-1.02928680974),ARPC4(-1.04966884323),ASH1L(1.07938140348),ASS1(-1.14619096325),ATAT1(1.79906161335),ATG14(1.05688494372),ATRX(1.0740119222),BANK1(1.849292…
GO:0032609	interferon-gamma production	biological process	15/747	86/16641	5.9e-06	0.000776942592592593	CCR2(1.26994720901),CD14(-1.77118783901),CD244(-1.08885944068),CD274(1.83822526924),FADD(-1.11887604116),FZD5(1.75608598547),IL10(-1.27981088836),IL12B(-1.37313596089),IL18(1.40150745676),IL18R1(-1.53201971446),LTA(1.13409512983),PGLYRP1(-4.74140640778),PGLYRP2(-1.07223658227),TNFRSF13C(2.25937735185),XCL2(-1.52672188731)	CCR2(1.26994720901),CD14(-1.77118783901),CD244(-1.08885944068),CD274(1.83822526924),FADD(-1.11887604116),FZD5(1.75608598547),IL10(-1.27981088836),IL12B(-1.37313596089),IL18(1.40150745676),IL18R1(-1.53201971446),LTA(1.13409512983),PGLYRP1(-4.74140640778),PGLYRP2(-1.07223658227),TNFRSF13C(2.25937735185),XCL2(-1.52672188731)
GO:0097659	nucleic acid-templated transcription	biological process	200/747	3366/16641	6.2e-06	0.000808957798165138	ACOD1(1.09489009039),ADGRG3(-1.17558378283),AHI1(1.58382425469),ALKBH4(-1.10865220786),ANKRD49(1.43868219081),ARID4A(1.08350065431),ASF1B(-1.06352172506),ASH1L(1.07938140348),ATRX(1.0740119222),BBS7(1.03769419886),BCL11A(1.91294299026),BHLHA15(-1.47863135934),BHLHE41(2.51913637637),BRCA2(1.05975048191),BTBD8(1.03697496602),CA9(1.19567830285),CAPRIN2(1.31982047374),CBFA2T3(1.7162797157),CCAR1(1.08…	ACOD1(1.09489009039),ADGRG3(-1.17558378283),AHI1(1.58382425469),ALKBH4(-1.10865220786),ANKRD49(1.43868219081),ARID4A(1.08350065431),ASF1B(-1.06352172506),ASH1L(1.07938140348),ATRX(1.0740119222),BBS7(1.03769419886),BCL11A(1.91294299026),BHLHA15(-1.47863135934),BHLHE41(2.51913637637),BRCA2(1.05975048191),BTBD8(1.03697496602),CA9(1.19567830285),CAPRIN2(1.31982047374),CBFA2T3(1.7162797157),CCAR1(1.08…
GO:0051707	response to other organism	biological process	67/747	857/16641	6.3e-06	0.000814532727272727	ACOD1(1.09489009039),ADAM9(1.00798366935),BIRC3(2.13503224503),BPI(-3.05148365903),CATHL1(-6.02982636738),CATHL2(-5.88833510446),CCL5(-1.23563833242),CD14(-1.77118783901),CD180(2.53761347823),CD40(1.19337456613),CD6(-1.17217364296),CEBPB(-1.55799771239),CLEC4D(-1.17231673288),CLEC4E(-1.87241595119),CXCL10(3.22591850169),DDIT4(-1.48411715668),EEF1G(-1.28938928831),EIF2AK4(1.0007827428),FADD(-1.118…	ACOD1(1.09489009039),ADAM9(1.00798366935),BIRC3(2.13503224503),BPI(-3.05148365903),CATHL1(-6.02982636738),CATHL2(-5.88833510446),CCL5(-1.23563833242),CD14(-1.77118783901),CD180(2.53761347823),CD40(1.19337456613),CD6(-1.17217364296),CEBPB(-1.55799771239),CLEC4D(-1.17231673288),CLEC4E(-1.87241595119),CXCL10(3.22591850169),DDIT4(-1.48411715668),EEF1G(-1.28938928831),EIF2AK4(1.0007827428),FADD(-1.118…
GO:0043207	response to external biotic stimulus	biological process	67/747	859/16641	6.8e-06	0.000871257657657658	ACOD1(1.09489009039),ADAM9(1.00798366935),BIRC3(2.13503224503),BPI(-3.05148365903),CATHL1(-6.02982636738),CATHL2(-5.88833510446),CCL5(-1.23563833242),CD14(-1.77118783901),CD180(2.53761347823),CD40(1.19337456613),CD6(-1.17217364296),CEBPB(-1.55799771239),CLEC4D(-1.17231673288),CLEC4E(-1.87241595119),CXCL10(3.22591850169),DDIT4(-1.48411715668),EEF1G(-1.28938928831),EIF2AK4(1.0007827428),FADD(-1.118…	ACOD1(1.09489009039),ADAM9(1.00798366935),BIRC3(2.13503224503),BPI(-3.05148365903),CATHL1(-6.02982636738),CATHL2(-5.88833510446),CCL5(-1.23563833242),CD14(-1.77118783901),CD180(2.53761347823),CD40(1.19337456613),CD6(-1.17217364296),CEBPB(-1.55799771239),CLEC4D(-1.17231673288),CLEC4E(-1.87241595119),CXCL10(3.22591850169),DDIT4(-1.48411715668),EEF1G(-1.28938928831),EIF2AK4(1.0007827428),FADD(-1.118…
GO:0005622	intracellular	cellular component	659/832	13734/18897	5.6e-06	0.000897527272727273	ABI3(-1.02960130646),ABRAXAS1(1.41185153109),ABTB2(-1.30747832255),ACE(-1.2587751073),ACOD1(1.09489009039),ACSL3(1.61240440417),ACTN1(-1.20896696533),ACTR6(1.04676039782),AGPAT2(-1.02032891525),AHCY(-1.17362311926),AHI1(1.58382425469),AK6(1.15647833122),ALKBH4(-1.10865220786),AMT(1.01625754535),ANKRD12(1.13498084799),ANKRD26(1.37913511772),ANKRD49(1.43868219081),AP5B1(-1.06315027494),APC(1.033912…	ABI3(-1.02960130646),ABRAXAS1(1.41185153109),ABTB2(-1.30747832255),ACE(-1.2587751073),ACOD1(1.09489009039),ACSL3(1.61240440417),ACTN1(-1.20896696533),ACTR6(1.04676039782),AGPAT2(-1.02032891525),AHCY(-1.17362311926),AHI1(1.58382425469),AK6(1.15647833122),ALKBH4(-1.10865220786),AMT(1.01625754535),ANKRD12(1.13498084799),ANKRD26(1.37913511772),ANKRD49(1.43868219081),AP5B1(-1.06315027494),APC(1.033912…
GO:0006956	complement activation	biological process	14/747	77/16641	7.2e-06	0.000914271428571429	C1QA(-1.30611791125),C1QC(-1.17511101082),CFP(-1.1235708362),CR2(1.55862784054),FCN1(-1.27788966343),IGLL1(-1.56014993518),LOC100297192(-1.63950799858),LOC100300716(-1.71318923869),LOC100300806(-1.83356035368),LOC100847119(-1.67199757218),LOC101903252(-1.41922188956),LOC104968484(-1.96512608802),LOC112441499(-1.59677943346),LOC515150(-1.44029434945)	C1QA(-1.30611791125),C1QC(-1.17511101082),CFP(-1.1235708362),CR2(1.55862784054),FCN1(-1.27788966343),IGLL1(-1.56014993518),LOC100297192(-1.63950799858),LOC100300716(-1.71318923869),LOC100300806(-1.83356035368),LOC100847119(-1.67199757218),LOC101903252(-1.41922188956),LOC104968484(-1.96512608802),LOC112441499(-1.59677943346),LOC515150(-1.44029434945)
GO:0002683	negative regulation of immune system process	biological process	34/747	334/16641	7.6e-06	0.00095652389380531	ACOD1(1.09489009039),BANK1(1.84929202127),BOLA-DOA(1.46280899356),C1QC(-1.17511101082),CASP3(-1.46008651308),CCR2(1.26994720901),CD274(1.83822526924),CEACAM1(1.02603324087),CEBPB(-1.55799771239),FADD(-1.11887604116),FCRL5(1.72558394514),GLMN(1.10761863999),IL10(-1.27981088836),IL12B(-1.37313596089),IL2RA(-1.1152728121),KLF13(-1.03995113807),LOC100294723(1.34158463376),LOC107131749(1.5686873194),L…	ACOD1(1.09489009039),BANK1(1.84929202127),BOLA-DOA(1.46280899356),C1QC(-1.17511101082),CASP3(-1.46008651308),CCR2(1.26994720901),CD274(1.83822526924),CEACAM1(1.02603324087),CEBPB(-1.55799771239),FADD(-1.11887604116),FCRL5(1.72558394514),GLMN(1.10761863999),IL10(-1.27981088836),IL12B(-1.37313596089),IL2RA(-1.1152728121),KLF13(-1.03995113807),LOC100294723(1.34158463376),LOC107131749(1.5686873194),L…
GO:0002237	response to molecule of bacterial origin	biological process	28/747	252/16641	9.5e-06	0.00118516666666667	ACOD1(1.09489009039),ADAM9(1.00798366935),CCL5(-1.23563833242),CD14(-1.77118783901),CD180(2.53761347823),CD40(1.19337456613),CD6(-1.17217364296),CXCL10(3.22591850169),FN1(-1.36447891744),FZD5(1.75608598547),GRO1(-4.24455461202),IL10(-1.27981088836),IL12B(-1.37313596089),IL18(1.40150745676),JUNB(-1.35733884793),LOC514978(-2.10241218211),LOC516599(1.37223119441),LOC786870(1.52774488899),MEF2C(1.531…	ACOD1(1.09489009039),ADAM9(1.00798366935),CCL5(-1.23563833242),CD14(-1.77118783901),CD180(2.53761347823),CD40(1.19337456613),CD6(-1.17217364296),CXCL10(3.22591850169),FN1(-1.36447891744),FZD5(1.75608598547),GRO1(-4.24455461202),IL10(-1.27981088836),IL12B(-1.37313596089),IL18(1.40150745676),JUNB(-1.35733884793),LOC514978(-2.10241218211),LOC516599(1.37223119441),LOC786870(1.52774488899),MEF2C(1.531…
GO:0048583	regulation of response to stimulus	biological process	194/747	3275/16641	1.1e-05	0.00133711111111111	ABRAXAS1(1.41185153109),ACOD1(1.09489009039),ADAM9(1.00798366935),ADGRG3(-1.17558378283),AGPAT2(-1.02032891525),APC(1.03391220979),APOL3(1.38695604716),ARHGAP12(1.04152980512),ARHGAP24(2.12235671123),ARHGEF10L(1.07520888945),ASH1L(1.07938140348),BANK1(1.84929202127),BIRC3(2.13503224503),C1QA(-1.30611791125),C1QC(-1.17511101082),C1QTNF12(1.36326653405),CAMK2D(1.20769607411),CAPRIN2(1.31982047374),…	ABRAXAS1(1.41185153109),ACOD1(1.09489009039),ADAM9(1.00798366935),ADGRG3(-1.17558378283),AGPAT2(-1.02032891525),APC(1.03391220979),APOL3(1.38695604716),ARHGAP12(1.04152980512),ARHGAP24(2.12235671123),ARHGEF10L(1.07520888945),ASH1L(1.07938140348),BANK1(1.84929202127),BIRC3(2.13503224503),C1QA(-1.30611791125),C1QC(-1.17511101082),C1QTNF12(1.36326653405),CAMK2D(1.20769607411),CAPRIN2(1.31982047374),…
GO:0034645	cellular macromolecule biosynthetic process	biological process	255/747	4524/16641	1.1e-05	0.00133711111111111	ACOD1(1.09489009039),ADGRG3(-1.17558378283),AHI1(1.58382425469),ALKBH4(-1.10865220786),ANKRD49(1.43868219081),ARID4A(1.08350065431),ARL5B(1.14407770882),ASF1B(-1.06352172506),ASH1L(1.07938140348),ATRX(1.0740119222),B3GALT2(1.54058190043),B3GNT5(1.30331676718),B4GALT6(2.30802953397),BANK1(1.84929202127),BBS7(1.03769419886),BCL11A(1.91294299026),BHLHA15(-1.47863135934),BHLHE41(2.51913637637),BRCA2(…	ACOD1(1.09489009039),ADGRG3(-1.17558378283),AHI1(1.58382425469),ALKBH4(-1.10865220786),ANKRD49(1.43868219081),ARID4A(1.08350065431),ARL5B(1.14407770882),ASF1B(-1.06352172506),ASH1L(1.07938140348),ATRX(1.0740119222),B3GALT2(1.54058190043),B3GNT5(1.30331676718),B4GALT6(2.30802953397),BANK1(1.84929202127),BBS7(1.03769419886),BCL11A(1.91294299026),BHLHA15(-1.47863135934),BHLHE41(2.51913637637),BRCA2(…
GO:0033993	response to lipid	biological process	54/747	654/16641	1.1e-05	0.00133711111111111	ACOD1(1.09489009039),ADAM9(1.00798366935),ALPL(-2.98874524402),ATP2B1(1.3048114085),BRCA2(1.05975048191),CA9(1.19567830285),CATSPERG(1.33629312877),CCL5(-1.23563833242),CD14(-1.77118783901),CD180(2.53761347823),CD38(1.01165751151),CD40(1.19337456613),CD44(-1.53168677998),CD6(-1.17217364296),CDKN1A(-3.08376348028),CLOCK(1.32829314658),CPT1A(-2.46446219021),CXCL10(3.22591850169),DGAT2(-1.1382071020…	ACOD1(1.09489009039),ADAM9(1.00798366935),ALPL(-2.98874524402),ATP2B1(1.3048114085),BRCA2(1.05975048191),CA9(1.19567830285),CATSPERG(1.33629312877),CCL5(-1.23563833242),CD14(-1.77118783901),CD180(2.53761347823),CD38(1.01165751151),CD40(1.19337456613),CD44(-1.53168677998),CD6(-1.17217364296),CDKN1A(-3.08376348028),CLOCK(1.32829314658),CPT1A(-2.46446219021),CXCL10(3.22591850169),DGAT2(-1.1382071020…
GO:0071346	cellular response to interferon-gamma	biological process	15/747	91/16641	1.2e-05	0.0014341512605042	ACOD1(1.09489009039),CCL4(-1.21151771644),CCL5(-1.23563833242),CD44(-1.53168677998),CIITA(1.62626580401),GBP4(1.46451921517),GBP5(1.10007635904),IL12B(-1.37313596089),LOC100336669(1.05220339085),LOC516599(1.37223119441),LOC616364(-1.42693718158),LOC781710(1.48140762496),SOCS1(-1.56698012553),TRIM34(1.53005421508),XCL2(-1.52672188731)	ACOD1(1.09489009039),CCL4(-1.21151771644),CCL5(-1.23563833242),CD44(-1.53168677998),CIITA(1.62626580401),GBP4(1.46451921517),GBP5(1.10007635904),IL12B(-1.37313596089),LOC100336669(1.05220339085),LOC516599(1.37223119441),LOC616364(-1.42693718158),LOC781710(1.48140762496),SOCS1(-1.56698012553),TRIM34(1.53005421508),XCL2(-1.52672188731)
GO:0006139	nucleobase-containing compound metabolic process	biological process	282/747	5093/16641	1.2e-05	0.0014341512605042	ABRAXAS1(1.41185153109),ACOD1(1.09489009039),ADGRG3(-1.17558378283),AHCY(-1.17362311926),AHI1(1.58382425469),ALKBH4(-1.10865220786),ANKRD49(1.43868219081),ARID4A(1.08350065431),ASF1B(-1.06352172506),ASH1L(1.07938140348),ATP5F1D(-1.15191498135),ATRX(1.0740119222),BBS7(1.03769419886),BCL11A(1.91294299026),BHLHA15(-1.47863135934),BHLHE41(2.51913637637),BRCA2(1.05975048191),BTBD8(1.03697496602),CA9(1…	ABRAXAS1(1.41185153109),ACOD1(1.09489009039),ADGRG3(-1.17558378283),AHCY(-1.17362311926),AHI1(1.58382425469),ALKBH4(-1.10865220786),ANKRD49(1.43868219081),ARID4A(1.08350065431),ASF1B(-1.06352172506),ASH1L(1.07938140348),ATP5F1D(-1.15191498135),ATRX(1.0740119222),BBS7(1.03769419886),BCL11A(1.91294299026),BHLHA15(-1.47863135934),BHLHE41(2.51913637637),BRCA2(1.05975048191),BTBD8(1.03697496602),CA9(1…
GO:0009607	response to biotic stimulus	biological process	68/747	893/16641	1.3e-05	0.00154071666666667	ACOD1(1.09489009039),ADAM9(1.00798366935),BIRC3(2.13503224503),BPI(-3.05148365903),CATHL1(-6.02982636738),CATHL2(-5.88833510446),CCL5(-1.23563833242),CD14(-1.77118783901),CD180(2.53761347823),CD40(1.19337456613),CD6(-1.17217364296),CEBPB(-1.55799771239),CLEC4D(-1.17231673288),CLEC4E(-1.87241595119),CXCL10(3.22591850169),DDIT4(-1.48411715668),EEF1G(-1.28938928831),EIF2AK4(1.0007827428),FADD(-1.118…	ACOD1(1.09489009039),ADAM9(1.00798366935),BIRC3(2.13503224503),BPI(-3.05148365903),CATHL1(-6.02982636738),CATHL2(-5.88833510446),CCL5(-1.23563833242),CD14(-1.77118783901),CD180(2.53761347823),CD40(1.19337456613),CD6(-1.17217364296),CEBPB(-1.55799771239),CLEC4D(-1.17231673288),CLEC4E(-1.87241595119),CXCL10(3.22591850169),DDIT4(-1.48411715668),EEF1G(-1.28938928831),EIF2AK4(1.0007827428),FADD(-1.118…
GO:0071396	cellular response to lipid	biological process	37/747	390/16641	1.5e-05	0.00176305785123967	ACOD1(1.09489009039),ADAM9(1.00798366935),ATP2B1(1.3048114085),CCL5(-1.23563833242),CD14(-1.77118783901),CD180(2.53761347823),CD6(-1.17217364296),CLOCK(1.32829314658),CPT1A(-2.46446219021),CXCL10(3.22591850169),DGAT2(-1.13820710207),DNMT3B(2.23250348079),FFAR3(2.21347218216),FN1(-1.36447891744),ID3(1.19934676017),IL10(-1.27981088836),IL12B(-1.37313596089),IL18(1.40150745676),KANK2(-1.63453743435)…	ACOD1(1.09489009039),ADAM9(1.00798366935),ATP2B1(1.3048114085),CCL5(-1.23563833242),CD14(-1.77118783901),CD180(2.53761347823),CD6(-1.17217364296),CLOCK(1.32829314658),CPT1A(-2.46446219021),CXCL10(3.22591850169),DGAT2(-1.13820710207),DNMT3B(2.23250348079),FFAR3(2.21347218216),FN1(-1.36447891744),ID3(1.19934676017),IL10(-1.27981088836),IL12B(-1.37313596089),IL18(1.40150745676),KANK2(-1.63453743435)…
GO:0010033	response to organic substance	biological process	143/747	2289/16641	1.7e-05	0.00198175409836066	ACOD1(1.09489009039),ACSL3(1.61240440417),ADAM9(1.00798366935),AGPAT2(-1.02032891525),ALPL(-2.98874524402),APC(1.03391220979),AQP9(-1.12701797647),ATP2B1(1.3048114085),ATRX(1.0740119222),BHLHA15(-1.47863135934),BIRC3(2.13503224503),BRCA2(1.05975048191),C1QTNF12(1.36326653405),CA2(-1.03312818546),CA9(1.19567830285),CASP3(-1.46008651308),CATSPERG(1.33629312877),CBS(-1.40370833294),CCL4(-1.211517716…	ACOD1(1.09489009039),ACSL3(1.61240440417),ADAM9(1.00798366935),AGPAT2(-1.02032891525),ALPL(-2.98874524402),APC(1.03391220979),AQP9(-1.12701797647),ATP2B1(1.3048114085),ATRX(1.0740119222),BHLHA15(-1.47863135934),BIRC3(2.13503224503),BRCA2(1.05975048191),C1QTNF12(1.36326653405),CA2(-1.03312818546),CA9(1.19567830285),CASP3(-1.46008651308),CATSPERG(1.33629312877),CBS(-1.40370833294),CCL4(-1.211517716…
GO:0044424	intracellular part	cellular component	643/832	13399/18897	1.4e-05	0.00205683333333333	ABI3(-1.02960130646),ABRAXAS1(1.41185153109),ABTB2(-1.30747832255),ACE(-1.2587751073),ACOD1(1.09489009039),ACSL3(1.61240440417),ACTN1(-1.20896696533),ACTR6(1.04676039782),AGPAT2(-1.02032891525),AHCY(-1.17362311926),AHI1(1.58382425469),AK6(1.15647833122),ALKBH4(-1.10865220786),AMT(1.01625754535),ANKRD12(1.13498084799),ANKRD26(1.37913511772),ANKRD49(1.43868219081),AP5B1(-1.06315027494),APC(1.033912…	ABI3(-1.02960130646),ABRAXAS1(1.41185153109),ABTB2(-1.30747832255),ACE(-1.2587751073),ACOD1(1.09489009039),ACSL3(1.61240440417),ACTN1(-1.20896696533),ACTR6(1.04676039782),AGPAT2(-1.02032891525),AHCY(-1.17362311926),AHI1(1.58382425469),AK6(1.15647833122),ALKBH4(-1.10865220786),AMT(1.01625754535),ANKRD12(1.13498084799),ANKRD26(1.37913511772),ANKRD49(1.43868219081),AP5B1(-1.06315027494),APC(1.033912…
GO:0032496	response to lipopolysaccharide	biological process	26/747	233/16641	1.8e-05	0.00208126829268293	ACOD1(1.09489009039),ADAM9(1.00798366935),CCL5(-1.23563833242),CD14(-1.77118783901),CD180(2.53761347823),CD40(1.19337456613),CD6(-1.17217364296),CXCL10(3.22591850169),FN1(-1.36447891744),GRO1(-4.24455461202),IL10(-1.27981088836),IL12B(-1.37313596089),IL18(1.40150745676),JUNB(-1.35733884793),LOC514978(-2.10241218211),LOC516599(1.37223119441),LOC786870(1.52774488899),MEF2C(1.53176423147),MIF(-1.179…	ACOD1(1.09489009039),ADAM9(1.00798366935),CCL5(-1.23563833242),CD14(-1.77118783901),CD180(2.53761347823),CD40(1.19337456613),CD6(-1.17217364296),CXCL10(3.22591850169),FN1(-1.36447891744),GRO1(-4.24455461202),IL10(-1.27981088836),IL12B(-1.37313596089),IL18(1.40150745676),JUNB(-1.35733884793),LOC514978(-2.10241218211),LOC516599(1.37223119441),LOC786870(1.52774488899),MEF2C(1.53176423147),MIF(-1.179…
GO:0045088	regulation of innate immune response	biological process	26/747	234/16641	2.0e-05	0.00229387096774194	ACOD1(1.09489009039),BIRC3(2.13503224503),CD14(-1.77118783901),CD180(2.53761347823),CLEC4A(-1.58574151478),CLEC4D(-1.17231673288),CLEC4E(-1.87241595119),FADD(-1.11887604116),GBP5(1.10007635904),IL12B(-1.37313596089),LOC100294723(1.34158463376),LOC514978(-2.10241218211),LOC516599(1.37223119441),LOC519132(-5.26435434877),LOC786348(-5.19594066885),LOC786870(1.52774488899),MAP3K1(1.22969555032),NMI(1…	ACOD1(1.09489009039),BIRC3(2.13503224503),CD14(-1.77118783901),CD180(2.53761347823),CLEC4A(-1.58574151478),CLEC4D(-1.17231673288),CLEC4E(-1.87241595119),FADD(-1.11887604116),GBP5(1.10007635904),IL12B(-1.37313596089),LOC100294723(1.34158463376),LOC514978(-2.10241218211),LOC516599(1.37223119441),LOC519132(-5.26435434877),LOC786348(-5.19594066885),LOC786870(1.52774488899),MAP3K1(1.22969555032),NMI(1…
GO:0016070	RNA metabolic process	biological process	235/747	4144/16641	2.1e-05	0.002389296	ACOD1(1.09489009039),ADGRG3(-1.17558378283),AHI1(1.58382425469),ALKBH4(-1.10865220786),ANKRD49(1.43868219081),ARID4A(1.08350065431),ASF1B(-1.06352172506),ASH1L(1.07938140348),ATRX(1.0740119222),BBS7(1.03769419886),BCL11A(1.91294299026),BHLHA15(-1.47863135934),BHLHE41(2.51913637637),BRCA2(1.05975048191),BTBD8(1.03697496602),CA9(1.19567830285),CAPRIN2(1.31982047374),CBFA2T3(1.7162797157),CCAR1(1.08…	ACOD1(1.09489009039),ADGRG3(-1.17558378283),AHI1(1.58382425469),ALKBH4(-1.10865220786),ANKRD49(1.43868219081),ARID4A(1.08350065431),ASF1B(-1.06352172506),ASH1L(1.07938140348),ATRX(1.0740119222),BBS7(1.03769419886),BCL11A(1.91294299026),BHLHA15(-1.47863135934),BHLHE41(2.51913637637),BRCA2(1.05975048191),BTBD8(1.03697496602),CA9(1.19567830285),CAPRIN2(1.31982047374),CBFA2T3(1.7162797157),CCAR1(1.08…
GO:0005654	nucleoplasm	cellular component	150/832	2471/18897	2.0e-05	0.0025343125	ABTB2(-1.30747832255),AK6(1.15647833122),ANKRD12(1.13498084799),APC(1.03391220979),ARID4A(1.08350065431),ASF1B(-1.06352172506),ASH1L(1.07938140348),ATRX(1.0740119222),BCL11A(1.91294299026),BIRC3(2.13503224503),BRCA2(1.05975048191),BTBD8(1.03697496602),CBFA2T3(1.7162797157),CCAR1(1.08413626079),CCDC91(1.02571876989),CCNT2(1.02376886866),CD79B(1.52903851219),CDC20(-1.45071765817),CDKN1A(-3.08376348…	ABTB2(-1.30747832255),AK6(1.15647833122),ANKRD12(1.13498084799),APC(1.03391220979),ARID4A(1.08350065431),ASF1B(-1.06352172506),ASH1L(1.07938140348),ATRX(1.0740119222),BCL11A(1.91294299026),BIRC3(2.13503224503),BRCA2(1.05975048191),BTBD8(1.03697496602),CBFA2T3(1.7162797157),CCAR1(1.08413626079),CCDC91(1.02571876989),CCNT2(1.02376886866),CD79B(1.52903851219),CDC20(-1.45071765817),CDKN1A(-3.08376348…
GO:0031974	membrane-enclosed lumen	cellular component	213/832	3755/18897	2.3e-05	0.0025343125	ABTB2(-1.30747832255),AK6(1.15647833122),ANKRD12(1.13498084799),APC(1.03391220979),ARID4A(1.08350065431),ASF1B(-1.06352172506),ASH1L(1.07938140348),ATRX(1.0740119222),BCL11A(1.91294299026),BIRC3(2.13503224503),BRCA2(1.05975048191),BRIX1(1.07709645222),BTBD8(1.03697496602),BTN3A3(1.49192149435),CA9(1.19567830285),CBFA2T3(1.7162797157),CCAR1(1.08413626079),CCDC91(1.02571876989),CCNT2(1.02376886866)…	ABTB2(-1.30747832255),AK6(1.15647833122),ANKRD12(1.13498084799),APC(1.03391220979),ARID4A(1.08350065431),ASF1B(-1.06352172506),ASH1L(1.07938140348),ATRX(1.0740119222),BCL11A(1.91294299026),BIRC3(2.13503224503),BRCA2(1.05975048191),BRIX1(1.07709645222),BTBD8(1.03697496602),BTN3A3(1.49192149435),CA9(1.19567830285),CBFA2T3(1.7162797157),CCAR1(1.08413626079),CCDC91(1.02571876989),CCNT2(1.02376886866)…
GO:0043233	organelle lumen	cellular component	213/832	3755/18897	2.3e-05	0.0025343125	ABTB2(-1.30747832255),AK6(1.15647833122),ANKRD12(1.13498084799),APC(1.03391220979),ARID4A(1.08350065431),ASF1B(-1.06352172506),ASH1L(1.07938140348),ATRX(1.0740119222),BCL11A(1.91294299026),BIRC3(2.13503224503),BRCA2(1.05975048191),BRIX1(1.07709645222),BTBD8(1.03697496602),BTN3A3(1.49192149435),CA9(1.19567830285),CBFA2T3(1.7162797157),CCAR1(1.08413626079),CCDC91(1.02571876989),CCNT2(1.02376886866)…	ABTB2(-1.30747832255),AK6(1.15647833122),ANKRD12(1.13498084799),APC(1.03391220979),ARID4A(1.08350065431),ASF1B(-1.06352172506),ASH1L(1.07938140348),ATRX(1.0740119222),BCL11A(1.91294299026),BIRC3(2.13503224503),BRCA2(1.05975048191),BRIX1(1.07709645222),BTBD8(1.03697496602),BTN3A3(1.49192149435),CA9(1.19567830285),CBFA2T3(1.7162797157),CCAR1(1.08413626079),CCDC91(1.02571876989),CCNT2(1.02376886866)…
GO:0070013	intracellular organelle lumen	cellular component	213/832	3755/18897	2.3e-05	0.0025343125	ABTB2(-1.30747832255),AK6(1.15647833122),ANKRD12(1.13498084799),APC(1.03391220979),ARID4A(1.08350065431),ASF1B(-1.06352172506),ASH1L(1.07938140348),ATRX(1.0740119222),BCL11A(1.91294299026),BIRC3(2.13503224503),BRCA2(1.05975048191),BRIX1(1.07709645222),BTBD8(1.03697496602),BTN3A3(1.49192149435),CA9(1.19567830285),CBFA2T3(1.7162797157),CCAR1(1.08413626079),CCDC91(1.02571876989),CCNT2(1.02376886866)…	ABTB2(-1.30747832255),AK6(1.15647833122),ANKRD12(1.13498084799),APC(1.03391220979),ARID4A(1.08350065431),ASF1B(-1.06352172506),ASH1L(1.07938140348),ATRX(1.0740119222),BCL11A(1.91294299026),BIRC3(2.13503224503),BRCA2(1.05975048191),BRIX1(1.07709645222),BTBD8(1.03697496602),BTN3A3(1.49192149435),CA9(1.19567830285),CBFA2T3(1.7162797157),CCAR1(1.08413626079),CCDC91(1.02571876989),CCNT2(1.02376886866)…
GO:0006959	humoral immune response	biological process	24/747	210/16641	2.6e-05	0.00288884375	ACOD1(1.09489009039),BLNK(1.88040684062),C1QA(-1.30611791125),C1QC(-1.17511101082),CFP(-1.1235708362),CR2(1.55862784054),FAU(-1.26715191983),FCN1(-1.27788966343),GPR183(1.38367672535),IGLL1(-1.56014993518),IL7(1.39468077198),LOC100297192(-1.63950799858),LOC100300716(-1.71318923869),LOC100300806(-1.83356035368),LOC100847119(-1.67199757218),LOC101903252(-1.41922188956),LOC104968484(-1.96512608802),…	ACOD1(1.09489009039),BLNK(1.88040684062),C1QA(-1.30611791125),C1QC(-1.17511101082),CFP(-1.1235708362),CR2(1.55862784054),FAU(-1.26715191983),FCN1(-1.27788966343),GPR183(1.38367672535),IGLL1(-1.56014993518),IL7(1.39468077198),LOC100297192(-1.63950799858),LOC100300716(-1.71318923869),LOC100300806(-1.83356035368),LOC100847119(-1.67199757218),LOC101903252(-1.41922188956),LOC104968484(-1.96512608802),…
GO:0032103	positive regulation of response to external stimulus	biological process	24/747	210/16641	2.6e-05	0.00288884375	ACOD1(1.09489009039),CCL4(-1.21151771644),CCL5(-1.23563833242),CCR2(1.26994720901),CD180(2.53761347823),CD6(-1.17217364296),CLOCK(1.32829314658),CXCL10(3.22591850169),FCER1A(1.04078468673),FFAR3(2.21347218216),FN1(-1.36447891744),GBP5(1.10007635904),GRO1(-4.24455461202),HYAL2(-1.78147146346),LOC514978(-2.10241218211),LOC616364(-1.42693718158),LTA(1.13409512983),MIF(-1.17980251585),S100A8(-1.13008…	ACOD1(1.09489009039),CCL4(-1.21151771644),CCL5(-1.23563833242),CCR2(1.26994720901),CD180(2.53761347823),CD6(-1.17217364296),CLOCK(1.32829314658),CXCL10(3.22591850169),FCER1A(1.04078468673),FFAR3(2.21347218216),FN1(-1.36447891744),GBP5(1.10007635904),GRO1(-4.24455461202),HYAL2(-1.78147146346),LOC514978(-2.10241218211),LOC616364(-1.42693718158),LTA(1.13409512983),MIF(-1.17980251585),S100A8(-1.13008…
GO:0048522	positive regulation of cellular process	biological process	239/747	4240/16641	2.6e-05	0.00288884375	ABRAXAS1(1.41185153109),ACOD1(1.09489009039),ACSL3(1.61240440417),ADAM9(1.00798366935),AGPAT2(-1.02032891525),AHI1(1.58382425469),ANKRD49(1.43868219081),APC(1.03391220979),APH1B(-1.39534050667),APOL3(1.38695604716),ARID4A(1.08350065431),ARPC1B(-1.02928680974),ARPC4(-1.04966884323),ASH1L(1.07938140348),ASS1(-1.14619096325),ATAT1(1.79906161335),ATG14(1.05688494372),ATRX(1.0740119222),BANK1(1.849292…	ABRAXAS1(1.41185153109),ACOD1(1.09489009039),ACSL3(1.61240440417),ADAM9(1.00798366935),AGPAT2(-1.02032891525),AHI1(1.58382425469),ANKRD49(1.43868219081),APC(1.03391220979),APH1B(-1.39534050667),APOL3(1.38695604716),ARID4A(1.08350065431),ARPC1B(-1.02928680974),ARPC4(-1.04966884323),ASH1L(1.07938140348),ASS1(-1.14619096325),ATAT1(1.79906161335),ATG14(1.05688494372),ATRX(1.0740119222),BANK1(1.849292…
GO:0072376	protein activation cascade	biological process	14/747	86/16641	2.7e-05	0.0029766976744186	C1QA(-1.30611791125),C1QC(-1.17511101082),CFP(-1.1235708362),CR2(1.55862784054),FCN1(-1.27788966343),IGLL1(-1.56014993518),LOC100297192(-1.63950799858),LOC100300716(-1.71318923869),LOC100300806(-1.83356035368),LOC100847119(-1.67199757218),LOC101903252(-1.41922188956),LOC104968484(-1.96512608802),LOC112441499(-1.59677943346),LOC515150(-1.44029434945)	C1QA(-1.30611791125),C1QC(-1.17511101082),CFP(-1.1235708362),CR2(1.55862784054),FCN1(-1.27788966343),IGLL1(-1.56014993518),LOC100297192(-1.63950799858),LOC100300716(-1.71318923869),LOC100300806(-1.83356035368),LOC100847119(-1.67199757218),LOC101903252(-1.41922188956),LOC104968484(-1.96512608802),LOC112441499(-1.59677943346),LOC515150(-1.44029434945)
GO:0051172	negative regulation of nitrogen compound metabolic process	biological process	115/747	1773/16641	2.8e-05	0.00303981679389313	APC(1.03391220979),ARID4A(1.08350065431),ASH1L(1.07938140348),ATG14(1.05688494372),ATRX(1.0740119222),BANK1(1.84929202127),BCL11A(1.91294299026),BHLHE41(2.51913637637),BIRC3(2.13503224503),BRCA2(1.05975048191),CAMK2N1(1.10401790253),CAPRIN2(1.31982047374),CASP3(-1.46008651308),CBFA2T3(1.7162797157),CD38(1.01165751151),CD44(-1.53168677998),CDKN1A(-3.08376348028),CEBPA(-1.39776069325),CELA1(1.16665…	APC(1.03391220979),ARID4A(1.08350065431),ASH1L(1.07938140348),ATG14(1.05688494372),ATRX(1.0740119222),BANK1(1.84929202127),BCL11A(1.91294299026),BHLHE41(2.51913637637),BIRC3(2.13503224503),BRCA2(1.05975048191),CAMK2N1(1.10401790253),CAPRIN2(1.31982047374),CASP3(-1.46008651308),CBFA2T3(1.7162797157),CD38(1.01165751151),CD44(-1.53168677998),CDKN1A(-3.08376348028),CEBPA(-1.39776069325),CELA1(1.16665…
GO:0050857	positive regulation of antigen receptor-mediated signaling pathway	biological process	6/747	15/16641	2.8e-05	0.00303981679389313	KCNN4(1.94972528291),LCK(-1.33240436998),NFAM1(-1.2196513891),PRKCH(-1.04399823419),SLC39A10(1.09070534229),STAP1(1.61888964824)	KCNN4(1.94972528291),LCK(-1.33240436998),NFAM1(-1.2196513891),PRKCH(-1.04399823419),SLC39A10(1.09070534229),STAP1(1.61888964824)
GO:1901701	cellular response to oxygen-containing compound	biological process	57/747	727/16641	2.9e-05	0.0031245303030303	ACOD1(1.09489009039),ADAM9(1.00798366935),AQP9(-1.12701797647),ATP2B1(1.3048114085),C1QTNF12(1.36326653405),CA2(-1.03312818546),CCL5(-1.23563833242),CD14(-1.77118783901),CD180(2.53761347823),CD6(-1.17217364296),CEACAM1(1.02603324087),CPT1A(-2.46446219021),CXCL10(3.22591850169),DGAT2(-1.13820710207),DNMT3B(2.23250348079),EGR1(-5.49807204808),FFAR3(2.21347218216),FN1(-1.36447891744),FOS(-3.52389997…	ACOD1(1.09489009039),ADAM9(1.00798366935),AQP9(-1.12701797647),ATP2B1(1.3048114085),C1QTNF12(1.36326653405),CA2(-1.03312818546),CCL5(-1.23563833242),CD14(-1.77118783901),CD180(2.53761347823),CD6(-1.17217364296),CEACAM1(1.02603324087),CPT1A(-2.46446219021),CXCL10(3.22591850169),DGAT2(-1.13820710207),DNMT3B(2.23250348079),EGR1(-5.49807204808),FFAR3(2.21347218216),FN1(-1.36447891744),FOS(-3.52389997…
GO:0034641	cellular nitrogen compound metabolic process	biological process	312/747	5803/16641	3.7e-05	0.0039564962406015	ABRAXAS1(1.41185153109),ACOD1(1.09489009039),ADGRG3(-1.17558378283),AHCY(-1.17362311926),AHI1(1.58382425469),ALKBH4(-1.10865220786),ANKRD49(1.43868219081),APC(1.03391220979),ARID4A(1.08350065431),ARL5B(1.14407770882),ASF1B(-1.06352172506),ASH1L(1.07938140348),ASS1(-1.14619096325),ATP5F1D(-1.15191498135),ATRX(1.0740119222),BANK1(1.84929202127),BBS7(1.03769419886),BCL11A(1.91294299026),BHLHA15(-1.4…	ABRAXAS1(1.41185153109),ACOD1(1.09489009039),ADGRG3(-1.17558378283),AHCY(-1.17362311926),AHI1(1.58382425469),ALKBH4(-1.10865220786),ANKRD49(1.43868219081),APC(1.03391220979),ARID4A(1.08350065431),ARL5B(1.14407770882),ASF1B(-1.06352172506),ASH1L(1.07938140348),ASS1(-1.14619096325),ATP5F1D(-1.15191498135),ATRX(1.0740119222),BANK1(1.84929202127),BBS7(1.03769419886),BCL11A(1.91294299026),BHLHA15(-1.4…
GO:0098552	side of membrane	cellular component	34/832	368/18897	4.0e-05	0.00414823529411765	ADAM9(1.00798366935),ATP2B1(1.3048114085),BMX(-1.6712650282),CA4(-1.28352246831),CD14(-1.77118783901),CD19(1.96873631188),CD244(-1.08885944068),CD274(1.83822526924),CD40(1.19337456613),CD79A(1.29520947107),CD79B(1.52903851219),CXCL10(3.22591850169),FCER1A(1.04078468673),FCRL6(-2.41466266439),GNAO1(-1.22736574992),HYAL2(-1.78147146346),IGLL1(-1.56014993518),IL2RA(-1.1152728121),LCK(-1.33240436998)…	ADAM9(1.00798366935),ATP2B1(1.3048114085),BMX(-1.6712650282),CA4(-1.28352246831),CD14(-1.77118783901),CD19(1.96873631188),CD244(-1.08885944068),CD274(1.83822526924),CD40(1.19337456613),CD79A(1.29520947107),CD79B(1.52903851219),CXCL10(3.22591850169),FCER1A(1.04078468673),FCRL6(-2.41466266439),GNAO1(-1.22736574992),HYAL2(-1.78147146346),IGLL1(-1.56014993518),IL2RA(-1.1152728121),LCK(-1.33240436998)…
GO:0007159	leukocyte cell-cell adhesion	biological process	26/747	244/16641	4.0e-05	0.00424537313432836	ASS1(-1.14619096325),BTLA(1.66332651126),CASP3(-1.46008651308),CCL5(-1.23563833242),CCR2(1.26994720901),CD244(-1.08885944068),CD274(1.83822526924),CD44(-1.53168677998),CD6(-1.17217364296),CEACAM1(1.02603324087),CEBPB(-1.55799771239),FADD(-1.11887604116),GLMN(1.10761863999),IL12B(-1.37313596089),IL18(1.40150745676),IL2RA(-1.1152728121),IL7(1.39468077198),LCK(-1.33240436998),LOC107131749(1.56868731…	ASS1(-1.14619096325),BTLA(1.66332651126),CASP3(-1.46008651308),CCL5(-1.23563833242),CCR2(1.26994720901),CD244(-1.08885944068),CD274(1.83822526924),CD44(-1.53168677998),CD6(-1.17217364296),CEACAM1(1.02603324087),CEBPB(-1.55799771239),FADD(-1.11887604116),GLMN(1.10761863999),IL12B(-1.37313596089),IL18(1.40150745676),IL2RA(-1.1152728121),IL7(1.39468077198),LCK(-1.33240436998),LOC107131749(1.56868731…
GO:0046483	heterocycle metabolic process	biological process	285/747	5234/16641	4.1e-05	0.00431927407407407	ABRAXAS1(1.41185153109),ACOD1(1.09489009039),ADGRG3(-1.17558378283),AHCY(-1.17362311926),AHI1(1.58382425469),ALKBH4(-1.10865220786),ANKRD49(1.43868219081),ARID4A(1.08350065431),ASF1B(-1.06352172506),ASH1L(1.07938140348),ATP5F1D(-1.15191498135),ATRX(1.0740119222),BBS7(1.03769419886),BCL11A(1.91294299026),BHLHA15(-1.47863135934),BHLHE41(2.51913637637),BRCA2(1.05975048191),BTBD8(1.03697496602),CA9(1…	ABRAXAS1(1.41185153109),ACOD1(1.09489009039),ADGRG3(-1.17558378283),AHCY(-1.17362311926),AHI1(1.58382425469),ALKBH4(-1.10865220786),ANKRD49(1.43868219081),ARID4A(1.08350065431),ASF1B(-1.06352172506),ASH1L(1.07938140348),ATP5F1D(-1.15191498135),ATRX(1.0740119222),BBS7(1.03769419886),BCL11A(1.91294299026),BHLHA15(-1.47863135934),BHLHE41(2.51913637637),BRCA2(1.05975048191),BTBD8(1.03697496602),CA9(1…
GO:0051240	positive regulation of multicellular organismal process	biological process	86/747	1250/16641	4.3e-05	0.00449666176470588	ADAM9(1.00798366935),AGPAT2(-1.02032891525),BCL11A(1.91294299026),BIRC3(2.13503224503),CAMK2D(1.20769607411),CAPRIN2(1.31982047374),CCR2(1.26994720901),CD14(-1.77118783901),CD244(-1.08885944068),CD274(1.83822526924),CD38(1.01165751151),CD40(1.19337456613),CD6(-1.17217364296),CDC20(-1.45071765817),CEBPB(-1.55799771239),CELA1(1.16665137271),CITED2(-1.55021086565),CLEC4E(-1.87241595119),CSF1R(-1.044…	ADAM9(1.00798366935),AGPAT2(-1.02032891525),BCL11A(1.91294299026),BIRC3(2.13503224503),CAMK2D(1.20769607411),CAPRIN2(1.31982047374),CCR2(1.26994720901),CD14(-1.77118783901),CD244(-1.08885944068),CD274(1.83822526924),CD38(1.01165751151),CD40(1.19337456613),CD6(-1.17217364296),CDC20(-1.45071765817),CEBPB(-1.55799771239),CELA1(1.16665137271),CITED2(-1.55021086565),CLEC4E(-1.87241595119),CSF1R(-1.044…
GO:1901362	organic cyclic compound biosynthetic process	biological process	226/747	4003/16641	4.4e-05	0.0045676496350365	ACOD1(1.09489009039),ADGRG3(-1.17558378283),AHI1(1.58382425469),ALKBH4(-1.10865220786),ANKRD49(1.43868219081),ARID4A(1.08350065431),ASF1B(-1.06352172506),ASH1L(1.07938140348),ATP5F1D(-1.15191498135),ATRX(1.0740119222),BBS7(1.03769419886),BCL11A(1.91294299026),BHLHA15(-1.47863135934),BHLHE41(2.51913637637),BRCA2(1.05975048191),BTBD8(1.03697496602),CA9(1.19567830285),CAPRIN2(1.31982047374),CBFA2T3(…	ACOD1(1.09489009039),ADGRG3(-1.17558378283),AHI1(1.58382425469),ALKBH4(-1.10865220786),ANKRD49(1.43868219081),ARID4A(1.08350065431),ASF1B(-1.06352172506),ASH1L(1.07938140348),ATP5F1D(-1.15191498135),ATRX(1.0740119222),BBS7(1.03769419886),BCL11A(1.91294299026),BHLHA15(-1.47863135934),BHLHE41(2.51913637637),BRCA2(1.05975048191),BTBD8(1.03697496602),CA9(1.19567830285),CAPRIN2(1.31982047374),CBFA2T3(…
GO:0034654	nucleobase-containing compound biosynthetic process	biological process	217/747	3821/16641	4.7e-05	0.00484372463768116	ACOD1(1.09489009039),ADGRG3(-1.17558378283),AHI1(1.58382425469),ALKBH4(-1.10865220786),ANKRD49(1.43868219081),ARID4A(1.08350065431),ASF1B(-1.06352172506),ASH1L(1.07938140348),ATP5F1D(-1.15191498135),ATRX(1.0740119222),BBS7(1.03769419886),BCL11A(1.91294299026),BHLHA15(-1.47863135934),BHLHE41(2.51913637637),BRCA2(1.05975048191),BTBD8(1.03697496602),CA9(1.19567830285),CAPRIN2(1.31982047374),CBFA2T3(…	ACOD1(1.09489009039),ADGRG3(-1.17558378283),AHI1(1.58382425469),ALKBH4(-1.10865220786),ANKRD49(1.43868219081),ARID4A(1.08350065431),ASF1B(-1.06352172506),ASH1L(1.07938140348),ATP5F1D(-1.15191498135),ATRX(1.0740119222),BBS7(1.03769419886),BCL11A(1.91294299026),BHLHA15(-1.47863135934),BHLHE41(2.51913637637),BRCA2(1.05975048191),BTBD8(1.03697496602),CA9(1.19567830285),CAPRIN2(1.31982047374),CBFA2T3(…
GO:0030851	granulocyte differentiation	biological process	8/747	31/16641	5.0e-05	0.0051158273381295	C1QC(-1.17511101082),CBFA2T3(1.7162797157),CEACAM1(1.02603324087),CEBPA(-1.39776069325),CITED2(-1.55021086565),JAGN1(-1.04642515133),KMT2E(1.19780850527),TRIB1(-1.00270543079)	C1QC(-1.17511101082),CBFA2T3(1.7162797157),CEACAM1(1.02603324087),CEBPA(-1.39776069325),CITED2(-1.55021086565),JAGN1(-1.04642515133),KMT2E(1.19780850527),TRIB1(-1.00270543079)
GO:0006725	cellular aromatic compound metabolic process	biological process	286/747	5269/16641	5.1e-05	0.00518087142857143	ABRAXAS1(1.41185153109),ACOD1(1.09489009039),ADGRG3(-1.17558378283),AHCY(-1.17362311926),AHI1(1.58382425469),ALKBH4(-1.10865220786),ANKRD49(1.43868219081),ARID4A(1.08350065431),ASF1B(-1.06352172506),ASH1L(1.07938140348),ATP5F1D(-1.15191498135),ATRX(1.0740119222),BBS7(1.03769419886),BCL11A(1.91294299026),BHLHA15(-1.47863135934),BHLHE41(2.51913637637),BRCA2(1.05975048191),BTBD8(1.03697496602),CA9(1…	ABRAXAS1(1.41185153109),ACOD1(1.09489009039),ADGRG3(-1.17558378283),AHCY(-1.17362311926),AHI1(1.58382425469),ALKBH4(-1.10865220786),ANKRD49(1.43868219081),ARID4A(1.08350065431),ASF1B(-1.06352172506),ASH1L(1.07938140348),ATP5F1D(-1.15191498135),ATRX(1.0740119222),BBS7(1.03769419886),BCL11A(1.91294299026),BHLHA15(-1.47863135934),BHLHE41(2.51913637637),BRCA2(1.05975048191),BTBD8(1.03697496602),CA9(1…
GO:0042742	defense response to bacterium	biological process	27/747	262/16641	5.2e-05	0.00524499290780142	BPI(-3.05148365903),CATHL1(-6.02982636738),CATHL2(-5.88833510446),CEBPB(-1.55799771239),CLEC4D(-1.17231673288),CLEC4E(-1.87241595119),FAU(-1.26715191983),GBP4(1.46451921517),HP(-1.55209391574),IGLL1(-1.56014993518),IL10(-1.27981088836),IL12B(-1.37313596089),LOC100297192(-1.63950799858),LOC100300716(-1.71318923869),LOC100300806(-1.83356035368),LOC100336669(1.05220339085),LOC100847119(-1.6719975721…	BPI(-3.05148365903),CATHL1(-6.02982636738),CATHL2(-5.88833510446),CEBPB(-1.55799771239),CLEC4D(-1.17231673288),CLEC4E(-1.87241595119),FAU(-1.26715191983),GBP4(1.46451921517),HP(-1.55209391574),IGLL1(-1.56014993518),IL10(-1.27981088836),IL12B(-1.37313596089),LOC100297192(-1.63950799858),LOC100300716(-1.71318923869),LOC100300806(-1.83356035368),LOC100336669(1.05220339085),LOC100847119(-1.6719975721…
GO:0050854	regulation of antigen receptor-mediated signaling pathway	biological process	9/747	40/16641	5.5e-05	0.00547	CEACAM1(1.02603324087),FCRL5(1.72558394514),KCNN4(1.94972528291),LCK(-1.33240436998),LOC107131749(1.5686873194),NFAM1(-1.2196513891),PRKCH(-1.04399823419),SLC39A10(1.09070534229),STAP1(1.61888964824)	CEACAM1(1.02603324087),FCRL5(1.72558394514),KCNN4(1.94972528291),LCK(-1.33240436998),LOC107131749(1.5686873194),NFAM1(-1.2196513891),PRKCH(-1.04399823419),SLC39A10(1.09070534229),STAP1(1.61888964824)
GO:0031324	negative regulation of cellular metabolic process	biological process	121/747	1916/16641	5.5e-05	0.00547	APC(1.03391220979),ARID4A(1.08350065431),ASH1L(1.07938140348),ATG14(1.05688494372),ATRX(1.0740119222),BANK1(1.84929202127),BCL11A(1.91294299026),BHLHE41(2.51913637637),BIRC3(2.13503224503),BRCA2(1.05975048191),C1QTNF12(1.36326653405),CAMK2N1(1.10401790253),CAPRIN2(1.31982047374),CASP3(-1.46008651308),CBFA2T3(1.7162797157),CD38(1.01165751151),CD44(-1.53168677998),CDKN1A(-3.08376348028),CEACAM1(1.0…	APC(1.03391220979),ARID4A(1.08350065431),ASH1L(1.07938140348),ATG14(1.05688494372),ATRX(1.0740119222),BANK1(1.84929202127),BCL11A(1.91294299026),BHLHE41(2.51913637637),BIRC3(2.13503224503),BRCA2(1.05975048191),C1QTNF12(1.36326653405),CAMK2N1(1.10401790253),CAPRIN2(1.31982047374),CASP3(-1.46008651308),CBFA2T3(1.7162797157),CD38(1.01165751151),CD44(-1.53168677998),CDKN1A(-3.08376348028),CEACAM1(1.0…
GO:0000165	MAPK cascade	biological process	55/747	713/16641	6.3e-05	0.006222125	ADAM9(1.00798366935),ASH1L(1.07938140348),BANK1(1.84929202127),CAMK2D(1.20769607411),CBS(-1.40370833294),CCL4(-1.21151771644),CCL5(-1.23563833242),CCR2(1.26994720901),CD40(1.19337456613),CD44(-1.53168677998),CEACAM1(1.02603324087),CSF1R(-1.04495136647),DUSP1(-2.55519294388),DUSP16(-1.12173261949),DUSP2(-1.58211633332),FBXW7(1.04217360692),FCER1A(1.04078468673),FN1(-1.36447891744),FZD5(1.756085985…	ADAM9(1.00798366935),ASH1L(1.07938140348),BANK1(1.84929202127),CAMK2D(1.20769607411),CBS(-1.40370833294),CCL4(-1.21151771644),CCL5(-1.23563833242),CCR2(1.26994720901),CD40(1.19337456613),CD44(-1.53168677998),CEACAM1(1.02603324087),CSF1R(-1.04495136647),DUSP1(-2.55519294388),DUSP16(-1.12173261949),DUSP2(-1.58211633332),FBXW7(1.04217360692),FCER1A(1.04078468673),FN1(-1.36447891744),FZD5(1.756085985…
GO:0007166	cell surface receptor signaling pathway	biological process	141/747	2313/16641	6.7e-05	0.00652653424657534	ACOD1(1.09489009039),ADAM9(1.00798366935),ADGRE5(-1.04346724465),ADGRG3(-1.17558378283),AGPAT2(-1.02032891525),AHI1(1.58382425469),APC(1.03391220979),APH1B(-1.39534050667),BBS7(1.03769419886),BIRC3(2.13503224503),BMX(-1.6712650282),BTBD11(-1.54895175774),C1QTNF12(1.36326653405),CALCRL(1.59511061996),CAPRIN2(1.31982047374),CASP3(-1.46008651308),CC2D2B(1.04705383817),CCL4(-1.21151771644),CCL5(-1.23…	ACOD1(1.09489009039),ADAM9(1.00798366935),ADGRE5(-1.04346724465),ADGRG3(-1.17558378283),AGPAT2(-1.02032891525),AHI1(1.58382425469),APC(1.03391220979),APH1B(-1.39534050667),BBS7(1.03769419886),BIRC3(2.13503224503),BMX(-1.6712650282),BTBD11(-1.54895175774),C1QTNF12(1.36326653405),CALCRL(1.59511061996),CAPRIN2(1.31982047374),CASP3(-1.46008651308),CC2D2B(1.04705383817),CCL4(-1.21151771644),CCL5(-1.23…
GO:0034341	response to interferon-gamma	biological process	16/747	117/16641	6.7e-05	0.00652653424657534	ACOD1(1.09489009039),CCL4(-1.21151771644),CCL5(-1.23563833242),CD44(-1.53168677998),CIITA(1.62626580401),GBP4(1.46451921517),GBP5(1.10007635904),IL12B(-1.37313596089),KYNU(1.51487838031),LOC100336669(1.05220339085),LOC516599(1.37223119441),LOC616364(-1.42693718158),LOC781710(1.48140762496),SOCS1(-1.56698012553),TRIM34(1.53005421508),XCL2(-1.52672188731)	ACOD1(1.09489009039),CCL4(-1.21151771644),CCL5(-1.23563833242),CD44(-1.53168677998),CIITA(1.62626580401),GBP4(1.46451921517),GBP5(1.10007635904),IL12B(-1.37313596089),KYNU(1.51487838031),LOC100336669(1.05220339085),LOC516599(1.37223119441),LOC616364(-1.42693718158),LOC781710(1.48140762496),SOCS1(-1.56698012553),TRIM34(1.53005421508),XCL2(-1.52672188731)
GO:0023014	signal transduction by protein phosphorylation	biological process	55/747	715/16641	6.8e-05	0.0065788843537415	ADAM9(1.00798366935),ASH1L(1.07938140348),BANK1(1.84929202127),CAMK2D(1.20769607411),CBS(-1.40370833294),CCL4(-1.21151771644),CCL5(-1.23563833242),CCR2(1.26994720901),CD40(1.19337456613),CD44(-1.53168677998),CEACAM1(1.02603324087),CSF1R(-1.04495136647),DUSP1(-2.55519294388),DUSP16(-1.12173261949),DUSP2(-1.58211633332),FBXW7(1.04217360692),FCER1A(1.04078468673),FN1(-1.36447891744),FZD5(1.756085985…	ADAM9(1.00798366935),ASH1L(1.07938140348),BANK1(1.84929202127),CAMK2D(1.20769607411),CBS(-1.40370833294),CCL4(-1.21151771644),CCL5(-1.23563833242),CCR2(1.26994720901),CD40(1.19337456613),CD44(-1.53168677998),CEACAM1(1.02603324087),CSF1R(-1.04495136647),DUSP1(-2.55519294388),DUSP16(-1.12173261949),DUSP2(-1.58211633332),FBXW7(1.04217360692),FCER1A(1.04078468673),FN1(-1.36447891744),FZD5(1.756085985…
GO:0002573	myeloid leukocyte differentiation	biological process	20/747	169/16641	7.2e-05	0.00691881081081081	C1QC(-1.17511101082),CBFA2T3(1.7162797157),CEACAM1(1.02603324087),CEBPA(-1.39776069325),CEBPB(-1.55799771239),CITED2(-1.55021086565),CSF1R(-1.04495136647),FADD(-1.11887604116),FOS(-3.52389997809),HHEX(1.67144514951),IL12B(-1.37313596089),JAGN1(-1.04642515133),JUN(-1.10661050843),JUNB(-1.35733884793),KMT2E(1.19780850527),PPARGC1B(1.04040324047),SPIB(1.64463145563),TMEM64(1.04394375437),TRIB1(-1.00…	C1QC(-1.17511101082),CBFA2T3(1.7162797157),CEACAM1(1.02603324087),CEBPA(-1.39776069325),CEBPB(-1.55799771239),CITED2(-1.55021086565),CSF1R(-1.04495136647),FADD(-1.11887604116),FOS(-3.52389997809),HHEX(1.67144514951),IL12B(-1.37313596089),JAGN1(-1.04642515133),JUN(-1.10661050843),JUNB(-1.35733884793),KMT2E(1.19780850527),PPARGC1B(1.04040324047),SPIB(1.64463145563),TMEM64(1.04394375437),TRIB1(-1.00…
GO:0018130	heterocycle biosynthetic process	biological process	219/747	3890/16641	7.4e-05	0.00706327516778523	ACOD1(1.09489009039),ADGRG3(-1.17558378283),AHI1(1.58382425469),ALKBH4(-1.10865220786),ANKRD49(1.43868219081),ARID4A(1.08350065431),ASF1B(-1.06352172506),ASH1L(1.07938140348),ATP5F1D(-1.15191498135),ATRX(1.0740119222),BBS7(1.03769419886),BCL11A(1.91294299026),BHLHA15(-1.47863135934),BHLHE41(2.51913637637),BRCA2(1.05975048191),BTBD8(1.03697496602),CA9(1.19567830285),CAPRIN2(1.31982047374),CBFA2T3(…	ACOD1(1.09489009039),ADGRG3(-1.17558378283),AHI1(1.58382425469),ALKBH4(-1.10865220786),ANKRD49(1.43868219081),ARID4A(1.08350065431),ASF1B(-1.06352172506),ASH1L(1.07938140348),ATP5F1D(-1.15191498135),ATRX(1.0740119222),BBS7(1.03769419886),BCL11A(1.91294299026),BHLHA15(-1.47863135934),BHLHE41(2.51913637637),BRCA2(1.05975048191),BTBD8(1.03697496602),CA9(1.19567830285),CAPRIN2(1.31982047374),CBFA2T3(…
GO:0019438	aromatic compound biosynthetic process	biological process	219/747	3894/16641	8.0e-05	0.00758506666666667	ACOD1(1.09489009039),ADGRG3(-1.17558378283),AHI1(1.58382425469),ALKBH4(-1.10865220786),ANKRD49(1.43868219081),ARID4A(1.08350065431),ASF1B(-1.06352172506),ASH1L(1.07938140348),ATP5F1D(-1.15191498135),ATRX(1.0740119222),BBS7(1.03769419886),BCL11A(1.91294299026),BHLHA15(-1.47863135934),BHLHE41(2.51913637637),BRCA2(1.05975048191),BTBD8(1.03697496602),CA9(1.19567830285),CAPRIN2(1.31982047374),CBFA2T3(…	ACOD1(1.09489009039),ADGRG3(-1.17558378283),AHI1(1.58382425469),ALKBH4(-1.10865220786),ANKRD49(1.43868219081),ARID4A(1.08350065431),ASF1B(-1.06352172506),ASH1L(1.07938140348),ATP5F1D(-1.15191498135),ATRX(1.0740119222),BBS7(1.03769419886),BCL11A(1.91294299026),BHLHA15(-1.47863135934),BHLHE41(2.51913637637),BRCA2(1.05975048191),BTBD8(1.03697496602),CA9(1.19567830285),CAPRIN2(1.31982047374),CBFA2T3(…
GO:1903037	regulation of leukocyte cell-cell adhesion	biological process	24/747	226/16641	8.4e-05	0.0079115761589404	ASS1(-1.14619096325),BTLA(1.66332651126),CASP3(-1.46008651308),CCL5(-1.23563833242),CCR2(1.26994720901),CD244(-1.08885944068),CD274(1.83822526924),CD44(-1.53168677998),CD6(-1.17217364296),CEACAM1(1.02603324087),CEBPB(-1.55799771239),FADD(-1.11887604116),GLMN(1.10761863999),IL12B(-1.37313596089),IL18(1.40150745676),IL2RA(-1.1152728121),IL7(1.39468077198),LCK(-1.33240436998),LOC107131749(1.56868731…	ASS1(-1.14619096325),BTLA(1.66332651126),CASP3(-1.46008651308),CCL5(-1.23563833242),CCR2(1.26994720901),CD244(-1.08885944068),CD274(1.83822526924),CD44(-1.53168677998),CD6(-1.17217364296),CEACAM1(1.02603324087),CEBPB(-1.55799771239),FADD(-1.11887604116),GLMN(1.10761863999),IL12B(-1.37313596089),IL18(1.40150745676),IL2RA(-1.1152728121),IL7(1.39468077198),LCK(-1.33240436998),LOC107131749(1.56868731…
GO:1901360	organic cyclic compound metabolic process	biological process	293/747	5452/16641	8.5e-05	0.00795309210526316	ABRAXAS1(1.41185153109),ACOD1(1.09489009039),ADGRG3(-1.17558378283),AHCY(-1.17362311926),AHI1(1.58382425469),ALKBH4(-1.10865220786),ANKRD49(1.43868219081),ARID4A(1.08350065431),ASF1B(-1.06352172506),ASH1L(1.07938140348),ATP5F1D(-1.15191498135),ATRX(1.0740119222),BBS7(1.03769419886),BCL11A(1.91294299026),BHLHA15(-1.47863135934),BHLHE41(2.51913637637),BRCA2(1.05975048191),BTBD8(1.03697496602),CA9(1…	ABRAXAS1(1.41185153109),ACOD1(1.09489009039),ADGRG3(-1.17558378283),AHCY(-1.17362311926),AHI1(1.58382425469),ALKBH4(-1.10865220786),ANKRD49(1.43868219081),ARID4A(1.08350065431),ASF1B(-1.06352172506),ASH1L(1.07938140348),ATP5F1D(-1.15191498135),ATRX(1.0740119222),BBS7(1.03769419886),BCL11A(1.91294299026),BHLHA15(-1.47863135934),BHLHE41(2.51913637637),BRCA2(1.05975048191),BTBD8(1.03697496602),CA9(1…
GO:0071310	cellular response to organic substance	biological process	111/747	1745/16641	8.8e-05	0.00817997385620915	ACOD1(1.09489009039),ADAM9(1.00798366935),AGPAT2(-1.02032891525),ALPL(-2.98874524402),APC(1.03391220979),AQP9(-1.12701797647),ATP2B1(1.3048114085),BHLHA15(-1.47863135934),BIRC3(2.13503224503),C1QTNF12(1.36326653405),CA2(-1.03312818546),CASP3(-1.46008651308),CCL4(-1.21151771644),CCL5(-1.23563833242),CCR2(1.26994720901),CD14(-1.77118783901),CD180(2.53761347823),CD44(-1.53168677998),CD6(-1.172173642…	ACOD1(1.09489009039),ADAM9(1.00798366935),AGPAT2(-1.02032891525),ALPL(-2.98874524402),APC(1.03391220979),AQP9(-1.12701797647),ATP2B1(1.3048114085),BHLHA15(-1.47863135934),BIRC3(2.13503224503),C1QTNF12(1.36326653405),CA2(-1.03312818546),CASP3(-1.46008651308),CCL4(-1.21151771644),CCL5(-1.23563833242),CCR2(1.26994720901),CD14(-1.77118783901),CD180(2.53761347823),CD44(-1.53168677998),CD6(-1.172173642…
GO:0001910	regulation of leukocyte mediated cytotoxicity	biological process	10/747	52/16641	8.9e-05	0.00821920779220779	CEACAM1(1.02603324087),FADD(-1.11887604116),IL12B(-1.37313596089),LOC100294723(1.34158463376),LOC519132(-5.26435434877),LOC786348(-5.19594066885),SERPINB4(-4.9494678269),STAP1(1.61888964824),STX7(1.17781130815),XCL2(-1.52672188731)	CEACAM1(1.02603324087),FADD(-1.11887604116),IL12B(-1.37313596089),LOC100294723(1.34158463376),LOC519132(-5.26435434877),LOC786348(-5.19594066885),SERPINB4(-4.9494678269),STAP1(1.61888964824),STX7(1.17781130815),XCL2(-1.52672188731)
GO:1904491	protein localization to ciliary transition zone	biological process	3/747	3/16641	9.0e-05	0.00825793548387097	CC2D2B(1.04705383817),CPLANE1(1.17690436385),SPATA7(1.19691089793)	CC2D2B(1.04705383817),CPLANE1(1.17690436385),SPATA7(1.19691089793)
GO:0042100	B cell proliferation	biological process	16/747	121/16641	0.00010	0.00911666666666667	CASP3(-1.46008651308),CD180(2.53761347823),CD38(1.01165751151),CD40(1.19337456613),CD79A(1.29520947107),CDKN1A(-3.08376348028),CR2(1.55862784054),GPR183(1.38367672535),IL10(-1.27981088836),IL7(1.39468077198),IRS2(-2.41441675105),MEF2C(1.53176423147),MIF(-1.17980251585),MZB1(-1.32554652646),SLC39A10(1.09070534229),TNFRSF13C(2.25937735185)	CASP3(-1.46008651308),CD180(2.53761347823),CD38(1.01165751151),CD40(1.19337456613),CD79A(1.29520947107),CDKN1A(-3.08376348028),CR2(1.55862784054),GPR183(1.38367672535),IL10(-1.27981088836),IL7(1.39468077198),IRS2(-2.41441675105),MEF2C(1.53176423147),MIF(-1.17980251585),MZB1(-1.32554652646),SLC39A10(1.09070534229),TNFRSF13C(2.25937735185)
GO:0050861	positive regulation of B cell receptor signaling pathway	biological process	4/747	7/16641	0.00013	0.011776178343949	NFAM1(-1.2196513891),PRKCH(-1.04399823419),SLC39A10(1.09070534229),STAP1(1.61888964824)	NFAM1(-1.2196513891),PRKCH(-1.04399823419),SLC39A10(1.09070534229),STAP1(1.61888964824)
GO:0050663	cytokine secretion	biological process	18/747	151/16641	0.00015	0.0135018987341772	BANK1(1.84929202127),CD244(-1.08885944068),CD274(1.83822526924),CLEC4E(-1.87241595119),CSF1R(-1.04495136647),FN1(-1.36447891744),GBP5(1.10007635904),GLMN(1.10761863999),HYAL2(-1.78147146346),IL10(-1.27981088836),IL12B(-1.37313596089),LOC100294723(1.34158463376),LOC107131749(1.5686873194),MIF(-1.17980251585),SOCS1(-1.56698012553),TLR10(3.10062291549),TLR6(1.37228842856),TREM1(-1.2209246778)	BANK1(1.84929202127),CD244(-1.08885944068),CD274(1.83822526924),CLEC4E(-1.87241595119),CSF1R(-1.04495136647),FN1(-1.36447891744),GBP5(1.10007635904),GLMN(1.10761863999),HYAL2(-1.78147146346),IL10(-1.27981088836),IL12B(-1.37313596089),LOC100294723(1.34158463376),LOC107131749(1.5686873194),MIF(-1.17980251585),SOCS1(-1.56698012553),TLR10(3.10062291549),TLR6(1.37228842856),TREM1(-1.2209246778)
GO:0002821	positive regulation of adaptive immune response	biological process	11/747	66/16641	0.00016	0.0141336645962733	CCR2(1.26994720901),CD40(1.19337456613),EIF2AK4(1.0007827428),FADD(-1.11887604116),FCER1A(1.04078468673),FZD5(1.75608598547),IL12B(-1.37313596089),LTA(1.13409512983),STX7(1.17781130815),TNFRSF13C(2.25937735185),XCL2(-1.52672188731)	CCR2(1.26994720901),CD40(1.19337456613),EIF2AK4(1.0007827428),FADD(-1.11887604116),FCER1A(1.04078468673),FZD5(1.75608598547),IL12B(-1.37313596089),LTA(1.13409512983),STX7(1.17781130815),TNFRSF13C(2.25937735185),XCL2(-1.52672188731)
GO:0030099	myeloid cell differentiation	biological process	29/747	310/16641	0.00016	0.0141336645962733	ACTN1(-1.20896696533),ARID4A(1.08350065431),C1QC(-1.17511101082),CASP3(-1.46008651308),CBFA2T3(1.7162797157),CEACAM1(1.02603324087),CEBPA(-1.39776069325),CEBPB(-1.55799771239),CITED2(-1.55021086565),CSF1R(-1.04495136647),DNASE2(1.25882264596),FADD(-1.11887604116),FOS(-3.52389997809),HHEX(1.67144514951),IL12B(-1.37313596089),JAGN1(-1.04642515133),JUN(-1.10661050843),JUNB(-1.35733884793),KLF13(-1.0…	ACTN1(-1.20896696533),ARID4A(1.08350065431),C1QC(-1.17511101082),CASP3(-1.46008651308),CBFA2T3(1.7162797157),CEACAM1(1.02603324087),CEBPA(-1.39776069325),CEBPB(-1.55799771239),CITED2(-1.55021086565),CSF1R(-1.04495136647),DNASE2(1.25882264596),FADD(-1.11887604116),FOS(-3.52389997809),HHEX(1.67144514951),IL12B(-1.37313596089),JAGN1(-1.04642515133),JUN(-1.10661050843),JUNB(-1.35733884793),KLF13(-1.0…
GO:0043408	regulation of MAPK cascade	biological process	47/747	602/16641	0.00016	0.0141336645962733	ADAM9(1.00798366935),ASH1L(1.07938140348),BANK1(1.84929202127),CAMK2D(1.20769607411),CBS(-1.40370833294),CCL4(-1.21151771644),CCL5(-1.23563833242),CCR2(1.26994720901),CD40(1.19337456613),CD44(-1.53168677998),CEACAM1(1.02603324087),CSF1R(-1.04495136647),DUSP1(-2.55519294388),DUSP16(-1.12173261949),DUSP2(-1.58211633332),FBXW7(1.04217360692),FCER1A(1.04078468673),FN1(-1.36447891744),FZD5(1.756085985…	ADAM9(1.00798366935),ASH1L(1.07938140348),BANK1(1.84929202127),CAMK2D(1.20769607411),CBS(-1.40370833294),CCL4(-1.21151771644),CCL5(-1.23563833242),CCR2(1.26994720901),CD40(1.19337456613),CD44(-1.53168677998),CEACAM1(1.02603324087),CSF1R(-1.04495136647),DUSP1(-2.55519294388),DUSP16(-1.12173261949),DUSP2(-1.58211633332),FBXW7(1.04217360692),FCER1A(1.04078468673),FN1(-1.36447891744),FZD5(1.756085985…
GO:0097529	myeloid leukocyte migration	biological process	17/747	139/16641	0.00017	0.0148327607361963	CCL4(-1.21151771644),CCL5(-1.23563833242),CCR2(1.26994720901),CXCL10(3.22591850169),GRO1(-4.24455461202),JAGN1(-1.04642515133),LOC514978(-2.10241218211),LOC616364(-1.42693718158),MMP28(1.30288435915),MPP1(-1.01028294728),P2RY12(1.4439426597),S100A8(-1.13008969278),S100A9(-1.57434665763),STAP1(1.61888964824),SWAP70(1.09381920199),TREM1(-1.2209246778),XCL2(-1.52672188731)	CCL4(-1.21151771644),CCL5(-1.23563833242),CCR2(1.26994720901),CXCL10(3.22591850169),GRO1(-4.24455461202),JAGN1(-1.04642515133),LOC514978(-2.10241218211),LOC616364(-1.42693718158),MMP28(1.30288435915),MPP1(-1.01028294728),P2RY12(1.4439426597),S100A8(-1.13008969278),S100A9(-1.57434665763),STAP1(1.61888964824),SWAP70(1.09381920199),TREM1(-1.2209246778),XCL2(-1.52672188731)
GO:0032729	positive regulation of interferon-gamma production	biological process	10/747	56/16641	0.00017	0.0148327607361963	CCR2(1.26994720901),CD14(-1.77118783901),CD244(-1.08885944068),FADD(-1.11887604116),FZD5(1.75608598547),IL12B(-1.37313596089),IL18(1.40150745676),IL18R1(-1.53201971446),LTA(1.13409512983),TNFRSF13C(2.25937735185)	CCR2(1.26994720901),CD14(-1.77118783901),CD244(-1.08885944068),FADD(-1.11887604116),FZD5(1.75608598547),IL12B(-1.37313596089),IL18(1.40150745676),IL18R1(-1.53201971446),LTA(1.13409512983),TNFRSF13C(2.25937735185)
GO:0044110	growth involved in symbiotic interaction	biological process	6/747	20/16641	0.00018	0.0154214457831325	IL10(-1.27981088836),IL12B(-1.37313596089),LOC514978(-2.10241218211),LTA(1.13409512983),PGLYRP1(-4.74140640778),PGLYRP2(-1.07223658227)	IL10(-1.27981088836),IL12B(-1.37313596089),LOC514978(-2.10241218211),LTA(1.13409512983),PGLYRP1(-4.74140640778),PGLYRP2(-1.07223658227)
GO:0044116	growth of symbiont involved in interaction with host	biological process	6/747	20/16641	0.00018	0.0154214457831325	IL10(-1.27981088836),IL12B(-1.37313596089),LOC514978(-2.10241218211),LTA(1.13409512983),PGLYRP1(-4.74140640778),PGLYRP2(-1.07223658227)	IL10(-1.27981088836),IL12B(-1.37313596089),LOC514978(-2.10241218211),LTA(1.13409512983),PGLYRP1(-4.74140640778),PGLYRP2(-1.07223658227)
GO:0044117	growth of symbiont in host	biological process	6/747	20/16641	0.00018	0.0154214457831325	IL10(-1.27981088836),IL12B(-1.37313596089),LOC514978(-2.10241218211),LTA(1.13409512983),PGLYRP1(-4.74140640778),PGLYRP2(-1.07223658227)	IL10(-1.27981088836),IL12B(-1.37313596089),LOC514978(-2.10241218211),LTA(1.13409512983),PGLYRP1(-4.74140640778),PGLYRP2(-1.07223658227)
GO:1903039	positive regulation of leukocyte cell-cell adhesion	biological process	19/747	168/16641	0.00020	0.0170323353293413	BTLA(1.66332651126),CCL5(-1.23563833242),CCR2(1.26994720901),CD244(-1.08885944068),CD274(1.83822526924),CD44(-1.53168677998),CD6(-1.17217364296),FADD(-1.11887604116),IL12B(-1.37313596089),IL18(1.40150745676),IL2RA(-1.1152728121),IL7(1.39468077198),LCK(-1.33240436998),LOC107131749(1.5686873194),MAP3K8(1.76900500133),PDCD1(-1.36710584395),PRR5(-1.26071033145),TNFRSF13C(2.25937735185),XCL2(-1.526721…	BTLA(1.66332651126),CCL5(-1.23563833242),CCR2(1.26994720901),CD244(-1.08885944068),CD274(1.83822526924),CD44(-1.53168677998),CD6(-1.17217364296),FADD(-1.11887604116),IL12B(-1.37313596089),IL18(1.40150745676),IL2RA(-1.1152728121),IL7(1.39468077198),LCK(-1.33240436998),LOC107131749(1.5686873194),MAP3K8(1.76900500133),PDCD1(-1.36710584395),PRR5(-1.26071033145),TNFRSF13C(2.25937735185),XCL2(-1.526721…
GO:0098542	defense response to other organism	biological process	46/747	593/16641	0.00022	0.0186240476190476	BIRC3(2.13503224503),BPI(-3.05148365903),CATHL1(-6.02982636738),CATHL2(-5.88833510446),CD40(1.19337456613),CEBPB(-1.55799771239),CLEC4D(-1.17231673288),CLEC4E(-1.87241595119),CXCL10(3.22591850169),DDIT4(-1.48411715668),EIF2AK4(1.0007827428),FADD(-1.11887604116),FAM13B(1.09550129373),FAU(-1.26715191983),GBP4(1.46451921517),HP(-1.55209391574),HYAL2(-1.78147146346),IGLL1(-1.56014993518),IL10(-1.2798…	BIRC3(2.13503224503),BPI(-3.05148365903),CATHL1(-6.02982636738),CATHL2(-5.88833510446),CD40(1.19337456613),CEBPB(-1.55799771239),CLEC4D(-1.17231673288),CLEC4E(-1.87241595119),CXCL10(3.22591850169),DDIT4(-1.48411715668),EIF2AK4(1.0007827428),FADD(-1.11887604116),FAM13B(1.09550129373),FAU(-1.26715191983),GBP4(1.46451921517),HP(-1.55209391574),HYAL2(-1.78147146346),IGLL1(-1.56014993518),IL10(-1.2798…
GO:0071496	cellular response to external stimulus	biological process	23/747	227/16641	0.00023	0.0193553846153846	ATG14(1.05688494372),ATP2B1(1.3048114085),BHLHA15(-1.47863135934),CBS(-1.40370833294),CD40(1.19337456613),CDKN1A(-3.08376348028),EIF2AK4(1.0007827428),FADD(-1.11887604116),FADS1(1.76202835794),FOS(-3.52389997809),GLUL(-1.06624016895),HABP4(1.60167626219),KANK2(-1.63453743435),MAP3K1(1.22969555032),NR4A2(-1.17826518742),P2RY11(-1.07568591257),P2RY12(1.4439426597),PDK4(-1.85568774423),RRAGB(1.03724…	ATG14(1.05688494372),ATP2B1(1.3048114085),BHLHA15(-1.47863135934),CBS(-1.40370833294),CD40(1.19337456613),CDKN1A(-3.08376348028),EIF2AK4(1.0007827428),FADD(-1.11887604116),FADS1(1.76202835794),FOS(-3.52389997809),GLUL(-1.06624016895),HABP4(1.60167626219),KANK2(-1.63453743435),MAP3K1(1.22969555032),NR4A2(-1.17826518742),P2RY11(-1.07568591257),P2RY12(1.4439426597),PDK4(-1.85568774423),RRAGB(1.03724…
GO:0005813	centrosome	cellular component	36/832	434/18897	0.00021	0.0205683333333333	AHI1(1.58382425469),ANKRD26(1.37913511772),APC(1.03391220979),BBS7(1.03769419886),BRCA2(1.05975048191),CAPRIN2(1.31982047374),CCDC15(1.19658995863),CEP135(1.04689287586),CEP164(1.05182193495),CEP170(1.21362037128),CEP290(1.19153836026),CEP70(1.10476257947),CEP95(1.04084579133),CETN3(1.16534268998),CLUAP1(1.03860926988),CNTRL(1.00529731899),CROCC(1.20675486937),HAUS1(1.1337954965),IFT74(1.24439118…	AHI1(1.58382425469),ANKRD26(1.37913511772),APC(1.03391220979),BBS7(1.03769419886),BRCA2(1.05975048191),CAPRIN2(1.31982047374),CCDC15(1.19658995863),CEP135(1.04689287586),CEP164(1.05182193495),CEP170(1.21362037128),CEP290(1.19153836026),CEP70(1.10476257947),CEP95(1.04084579133),CETN3(1.16534268998),CLUAP1(1.03860926988),CNTRL(1.00529731899),CROCC(1.20675486937),HAUS1(1.1337954965),IFT74(1.24439118…
GO:0051239	regulation of multicellular organismal process	biological process	139/747	2340/16641	0.00025	0.0207923976608187	ACOD1(1.09489009039),ADAM9(1.00798366935),ADRA2A(1.67032111889),AGPAT2(-1.02032891525),AHI1(1.58382425469),ANKH(1.40331430257),ATP2B1(1.3048114085),BANK1(1.84929202127),BCL11A(1.91294299026),BIRC3(2.13503224503),BOLA-DOA(1.46280899356),BRCA2(1.05975048191),C1QC(-1.17511101082),CAMK2D(1.20769607411),CAPRIN2(1.31982047374),CCDC88A(1.64093373756),CCR2(1.26994720901),CD14(-1.77118783901),CD244(-1.088…	ACOD1(1.09489009039),ADAM9(1.00798366935),ADRA2A(1.67032111889),AGPAT2(-1.02032891525),AHI1(1.58382425469),ANKH(1.40331430257),ATP2B1(1.3048114085),BANK1(1.84929202127),BCL11A(1.91294299026),BIRC3(2.13503224503),BOLA-DOA(1.46280899356),BRCA2(1.05975048191),C1QC(-1.17511101082),CAMK2D(1.20769607411),CAPRIN2(1.31982047374),CCDC88A(1.64093373756),CCR2(1.26994720901),CD14(-1.77118783901),CD244(-1.088…
GO:0042107	cytokine metabolic process	biological process	13/747	93/16641	0.00025	0.0207923976608187	CCR2(1.26994720901),FCER1A(1.04078468673),GLMN(1.10761863999),IL10(-1.27981088836),IL12B(-1.37313596089),IL18(1.40150745676),LOC514978(-2.10241218211),NMI(1.0298788485),PRG3(-5.7012656999),THBS1(-2.36021241141),TLR6(1.37228842856),TNFRSF13C(2.25937735185),TREM1(-1.2209246778)	CCR2(1.26994720901),FCER1A(1.04078468673),GLMN(1.10761863999),IL10(-1.27981088836),IL12B(-1.37313596089),IL18(1.40150745676),LOC514978(-2.10241218211),NMI(1.0298788485),PRG3(-5.7012656999),THBS1(-2.36021241141),TLR6(1.37228842856),TNFRSF13C(2.25937735185),TREM1(-1.2209246778)
GO:0070887	cellular response to chemical stimulus	biological process	129/747	2144/16641	0.00026	0.0214983720930233	ABTB2(-1.30747832255),ACOD1(1.09489009039),ADAM9(1.00798366935),AGPAT2(-1.02032891525),ALPL(-2.98874524402),APC(1.03391220979),AQP9(-1.12701797647),ATP2B1(1.3048114085),ATRX(1.0740119222),BHLHA15(-1.47863135934),BIRC3(2.13503224503),C1QTNF12(1.36326653405),CA2(-1.03312818546),CA9(1.19567830285),CASP3(-1.46008651308),CCL4(-1.21151771644),CCL5(-1.23563833242),CCR2(1.26994720901),CD14(-1.77118783901…	ABTB2(-1.30747832255),ACOD1(1.09489009039),ADAM9(1.00798366935),AGPAT2(-1.02032891525),ALPL(-2.98874524402),APC(1.03391220979),AQP9(-1.12701797647),ATP2B1(1.3048114085),ATRX(1.0740119222),BHLHA15(-1.47863135934),BIRC3(2.13503224503),C1QTNF12(1.36326653405),CA2(-1.03312818546),CA9(1.19567830285),CASP3(-1.46008651308),CCL4(-1.21151771644),CCL5(-1.23563833242),CCR2(1.26994720901),CD14(-1.77118783901…
GO:0031341	regulation of cell killing	biological process	10/747	59/16641	0.00027	0.0221961849710983	CEACAM1(1.02603324087),FADD(-1.11887604116),IL12B(-1.37313596089),LOC100294723(1.34158463376),LOC519132(-5.26435434877),LOC786348(-5.19594066885),SERPINB4(-4.9494678269),STAP1(1.61888964824),STX7(1.17781130815),XCL2(-1.52672188731)	CEACAM1(1.02603324087),FADD(-1.11887604116),IL12B(-1.37313596089),LOC100294723(1.34158463376),LOC519132(-5.26435434877),LOC786348(-5.19594066885),SERPINB4(-4.9494678269),STAP1(1.61888964824),STX7(1.17781130815),XCL2(-1.52672188731)
GO:0022409	positive regulation of cell-cell adhesion	biological process	21/747	201/16641	0.00028	0.0228859770114943	BTLA(1.66332651126),CCL5(-1.23563833242),CCR2(1.26994720901),CD244(-1.08885944068),CD274(1.83822526924),CD44(-1.53168677998),CD6(-1.17217364296),CEACAM1(1.02603324087),CITED2(-1.55021086565),FADD(-1.11887604116),IL12B(-1.37313596089),IL18(1.40150745676),IL2RA(-1.1152728121),IL7(1.39468077198),LCK(-1.33240436998),LOC107131749(1.5686873194),MAP3K8(1.76900500133),PDCD1(-1.36710584395),PRR5(-1.260710…	BTLA(1.66332651126),CCL5(-1.23563833242),CCR2(1.26994720901),CD244(-1.08885944068),CD274(1.83822526924),CD44(-1.53168677998),CD6(-1.17217364296),CEACAM1(1.02603324087),CITED2(-1.55021086565),FADD(-1.11887604116),IL12B(-1.37313596089),IL18(1.40150745676),IL2RA(-1.1152728121),IL7(1.39468077198),LCK(-1.33240436998),LOC107131749(1.5686873194),MAP3K8(1.76900500133),PDCD1(-1.36710584395),PRR5(-1.260710…
GO:0050900	leukocyte migration	biological process	26/747	275/16641	0.00029	0.0235678857142857	CCL4(-1.21151771644),CCL5(-1.23563833242),CCR2(1.26994720901),CD244(-1.08885944068),CD44(-1.53168677998),CEACAM1(1.02603324087),CXCL10(3.22591850169),FADD(-1.11887604116),FN1(-1.36447891744),GP6(1.19645810867),GRO1(-4.24455461202),JAGN1(-1.04642515133),LCK(-1.33240436998),LOC514978(-2.10241218211),LOC616364(-1.42693718158),MMP28(1.30288435915),MMP9(-2.50377266874),MPP1(-1.01028294728),P2RY12(1.44…	CCL4(-1.21151771644),CCL5(-1.23563833242),CCR2(1.26994720901),CD244(-1.08885944068),CD44(-1.53168677998),CEACAM1(1.02603324087),CXCL10(3.22591850169),FADD(-1.11887604116),FN1(-1.36447891744),GP6(1.19645810867),GRO1(-4.24455461202),JAGN1(-1.04642515133),LCK(-1.33240436998),LOC514978(-2.10241218211),LOC616364(-1.42693718158),MMP28(1.30288435915),MMP9(-2.50377266874),MPP1(-1.01028294728),P2RY12(1.44…
GO:0050870	positive regulation of T cell activation	biological process	18/747	162/16641	0.00036	0.0289261016949153	BTLA(1.66332651126),CCL5(-1.23563833242),CCR2(1.26994720901),CD244(-1.08885944068),CD274(1.83822526924),CD6(-1.17217364296),FADD(-1.11887604116),IL12B(-1.37313596089),IL18(1.40150745676),IL2RA(-1.1152728121),IL7(1.39468077198),LCK(-1.33240436998),LOC107131749(1.5686873194),MAP3K8(1.76900500133),PDCD1(-1.36710584395),PRR5(-1.26071033145),TNFRSF13C(2.25937735185),XCL2(-1.52672188731)	BTLA(1.66332651126),CCL5(-1.23563833242),CCR2(1.26994720901),CD244(-1.08885944068),CD274(1.83822526924),CD6(-1.17217364296),FADD(-1.11887604116),IL12B(-1.37313596089),IL18(1.40150745676),IL2RA(-1.1152728121),IL7(1.39468077198),LCK(-1.33240436998),LOC107131749(1.5686873194),MAP3K8(1.76900500133),PDCD1(-1.36710584395),PRR5(-1.26071033145),TNFRSF13C(2.25937735185),XCL2(-1.52672188731)
GO:0031668	cellular response to extracellular stimulus	biological process	19/747	176/16641	0.00036	0.0289261016949153	ATG14(1.05688494372),ATP2B1(1.3048114085),BHLHA15(-1.47863135934),CBS(-1.40370833294),CDKN1A(-3.08376348028),EIF2AK4(1.0007827428),FADS1(1.76202835794),FOS(-3.52389997809),GLUL(-1.06624016895),KANK2(-1.63453743435),NR4A2(-1.17826518742),P2RY11(-1.07568591257),P2RY12(1.4439426597),PDK4(-1.85568774423),RRAGB(1.03724257303),SIPA1(-1.14175219336),SSH1(1.01872953979),UPP1(-1.31309045166),WRN(1.2171093…	ATG14(1.05688494372),ATP2B1(1.3048114085),BHLHA15(-1.47863135934),CBS(-1.40370833294),CDKN1A(-3.08376348028),EIF2AK4(1.0007827428),FADS1(1.76202835794),FOS(-3.52389997809),GLUL(-1.06624016895),KANK2(-1.63453743435),NR4A2(-1.17826518742),P2RY11(-1.07568591257),P2RY12(1.4439426597),PDK4(-1.85568774423),RRAGB(1.03724257303),SIPA1(-1.14175219336),SSH1(1.01872953979),UPP1(-1.31309045166),WRN(1.2171093…
GO:0001911	negative regulation of leukocyte mediated cytotoxicity	biological process	5/747	15/16641	0.00037	0.0293974301675978	CEACAM1(1.02603324087),LOC100294723(1.34158463376),LOC519132(-5.26435434877),LOC786348(-5.19594066885),SERPINB4(-4.9494678269)	CEACAM1(1.02603324087),LOC100294723(1.34158463376),LOC519132(-5.26435434877),LOC786348(-5.19594066885),SERPINB4(-4.9494678269)
GO:0050855	regulation of B cell receptor signaling pathway	biological process	5/747	15/16641	0.00037	0.0293974301675978	FCRL5(1.72558394514),NFAM1(-1.2196513891),PRKCH(-1.04399823419),SLC39A10(1.09070534229),STAP1(1.61888964824)	FCRL5(1.72558394514),NFAM1(-1.2196513891),PRKCH(-1.04399823419),SLC39A10(1.09070534229),STAP1(1.61888964824)
GO:0071901	negative regulation of protein serine/threonine kinase activity	biological process	13/747	97/16641	0.00039	0.0308143333333333	APC(1.03391220979),CASP3(-1.46008651308),CDKN1A(-3.08376348028),DUSP1(-2.55519294388),DUSP16(-1.12173261949),DUSP2(-1.58211633332),HHEX(1.67144514951),HYAL2(-1.78147146346),LOC107131803(-4.44921941874),LOC112445471(-5.62378764148),PTPN5(-1.19953402656),RGS2(-1.04810407857),SPRY2(-1.06571101558)	APC(1.03391220979),CASP3(-1.46008651308),CDKN1A(-3.08376348028),DUSP1(-2.55519294388),DUSP16(-1.12173261949),DUSP2(-1.58211633332),HHEX(1.67144514951),HYAL2(-1.78147146346),LOC107131803(-4.44921941874),LOC112445471(-5.62378764148),PTPN5(-1.19953402656),RGS2(-1.04810407857),SPRY2(-1.06571101558)
GO:0002706	regulation of lymphocyte mediated immunity	biological process	14/747	110/16641	0.00040	0.0314298342541436	CD40(1.19337456613),CEACAM1(1.02603324087),FADD(-1.11887604116),FCER1A(1.04078468673),FZD5(1.75608598547),IL12B(-1.37313596089),LOC100294723(1.34158463376),LOC515150(-1.44029434945),LOC519132(-5.26435434877),LOC786348(-5.19594066885),LTA(1.13409512983),SERPINB4(-4.9494678269),STX7(1.17781130815),XCL2(-1.52672188731)	CD40(1.19337456613),CEACAM1(1.02603324087),FADD(-1.11887604116),FCER1A(1.04078468673),FZD5(1.75608598547),IL12B(-1.37313596089),LOC100294723(1.34158463376),LOC515150(-1.44029434945),LOC519132(-5.26435434877),LOC786348(-5.19594066885),LTA(1.13409512983),SERPINB4(-4.9494678269),STX7(1.17781130815),XCL2(-1.52672188731)
GO:0045089	positive regulation of innate immune response	biological process	20/747	192/16641	0.00041	0.0320385714285714	ACOD1(1.09489009039),BIRC3(2.13503224503),CD14(-1.77118783901),CD180(2.53761347823),CLEC4A(-1.58574151478),CLEC4D(-1.17231673288),CLEC4E(-1.87241595119),FADD(-1.11887604116),GBP5(1.10007635904),IL12B(-1.37313596089),LOC514978(-2.10241218211),LOC516599(1.37223119441),LOC786870(1.52774488899),MAP3K1(1.22969555032),PLCG2(1.29993670541),TANK(1.22746217303),TLR10(3.10062291549),TLR6(1.37228842856),TRI…	ACOD1(1.09489009039),BIRC3(2.13503224503),CD14(-1.77118783901),CD180(2.53761347823),CLEC4A(-1.58574151478),CLEC4D(-1.17231673288),CLEC4E(-1.87241595119),FADD(-1.11887604116),GBP5(1.10007635904),IL12B(-1.37313596089),LOC514978(-2.10241218211),LOC516599(1.37223119441),LOC786870(1.52774488899),MAP3K1(1.22969555032),PLCG2(1.29993670541),TANK(1.22746217303),TLR10(3.10062291549),TLR6(1.37228842856),TRI…
GO:0046006	regulation of activated T cell proliferation	biological process	7/747	32/16641	0.00045	0.0345940540540541	CASP3(-1.46008651308),CD274(1.83822526924),FADD(-1.11887604116),IL12B(-1.37313596089),IL18(1.40150745676),IL2RA(-1.1152728121),LOC107131749(1.5686873194)	CASP3(-1.46008651308),CD274(1.83822526924),FADD(-1.11887604116),IL12B(-1.37313596089),IL18(1.40150745676),IL2RA(-1.1152728121),LOC107131749(1.5686873194)
GO:0006909	phagocytosis	biological process	18/747	165/16641	0.00045	0.0345940540540541	IGLL1(-1.56014993518),LOC100297192(-1.63950799858),LOC100300716(-1.71318923869),LOC100300806(-1.83356035368),LOC100847119(-1.67199757218),LOC101903252(-1.41922188956),LOC104968484(-1.96512608802),LOC112441499(-1.59677943346),LOC514978(-2.10241218211),LOC515150(-1.44029434945),PLCG2(1.29993670541),PTX3(-3.62376003194),RAB20(-2.11664556392),RAB39A(1.60458953959),STAP1(1.61888964824),THBS1(-2.360212…	IGLL1(-1.56014993518),LOC100297192(-1.63950799858),LOC100300716(-1.71318923869),LOC100300806(-1.83356035368),LOC100847119(-1.67199757218),LOC101903252(-1.41922188956),LOC104968484(-1.96512608802),LOC112441499(-1.59677943346),LOC514978(-2.10241218211),LOC515150(-1.44029434945),PLCG2(1.29993670541),PTX3(-3.62376003194),RAB20(-2.11664556392),RAB39A(1.60458953959),STAP1(1.61888964824),THBS1(-2.360212…
GO:0002697	regulation of immune effector process	biological process	31/747	362/16641	0.00045	0.0345940540540541	BIRC3(2.13503224503),CCR2(1.26994720901),CD244(-1.08885944068),CD40(1.19337456613),CEACAM1(1.02603324087),EIF2AK4(1.0007827428),FADD(-1.11887604116),FAM13B(1.09550129373),FCER1A(1.04078468673),FFAR3(2.21347218216),FZD5(1.75608598547),IL10(-1.27981088836),IL12B(-1.37313596089),ITPKC(-2.05925539047),LOC100294723(1.34158463376),LOC514978(-2.10241218211),LOC515150(-1.44029434945),LOC519132(-5.2643543…	BIRC3(2.13503224503),CCR2(1.26994720901),CD244(-1.08885944068),CD40(1.19337456613),CEACAM1(1.02603324087),EIF2AK4(1.0007827428),FADD(-1.11887604116),FAM13B(1.09550129373),FCER1A(1.04078468673),FFAR3(2.21347218216),FZD5(1.75608598547),IL10(-1.27981088836),IL12B(-1.37313596089),ITPKC(-2.05925539047),LOC100294723(1.34158463376),LOC514978(-2.10241218211),LOC515150(-1.44029434945),LOC519132(-5.2643543…
GO:0002824	positive regulation of adaptive immune response based on somatic recombination of immune receptors b...	biological process	10/747	63/16641	0.00046	0.035172688172043	CCR2(1.26994720901),CD40(1.19337456613),FADD(-1.11887604116),FCER1A(1.04078468673),FZD5(1.75608598547),IL12B(-1.37313596089),LTA(1.13409512983),STX7(1.17781130815),TNFRSF13C(2.25937735185),XCL2(-1.52672188731)	CCR2(1.26994720901),CD40(1.19337456613),FADD(-1.11887604116),FCER1A(1.04078468673),FZD5(1.75608598547),IL12B(-1.37313596089),LTA(1.13409512983),STX7(1.17781130815),TNFRSF13C(2.25937735185),XCL2(-1.52672188731)
GO:0065010	extracellular membrane-bounded organelle	cellular component	4/832	9/18897	0.00039	0.0361878947368421	ALPL(-2.98874524402),GBP4(1.46451921517),LOC100336669(1.05220339085),PHOSPHO1(-2.09298103721)	ALPL(-2.98874524402),GBP4(1.46451921517),LOC100336669(1.05220339085),PHOSPHO1(-2.09298103721)
GO:0044271	cellular nitrogen compound biosynthetic process	biological process	242/747	4493/16641	0.00048	0.0365056684491979	ACOD1(1.09489009039),ADGRG3(-1.17558378283),AHI1(1.58382425469),ALKBH4(-1.10865220786),ANKRD49(1.43868219081),ARID4A(1.08350065431),ARL5B(1.14407770882),ASF1B(-1.06352172506),ASH1L(1.07938140348),ASS1(-1.14619096325),ATP5F1D(-1.15191498135),ATRX(1.0740119222),BANK1(1.84929202127),BBS7(1.03769419886),BCL11A(1.91294299026),BHLHA15(-1.47863135934),BHLHE41(2.51913637637),BRCA2(1.05975048191),BTBD8(1.…	ACOD1(1.09489009039),ADGRG3(-1.17558378283),AHI1(1.58382425469),ALKBH4(-1.10865220786),ANKRD49(1.43868219081),ARID4A(1.08350065431),ARL5B(1.14407770882),ASF1B(-1.06352172506),ASH1L(1.07938140348),ASS1(-1.14619096325),ATP5F1D(-1.15191498135),ATRX(1.0740119222),BANK1(1.84929202127),BBS7(1.03769419886),BCL11A(1.91294299026),BHLHA15(-1.47863135934),BHLHE41(2.51913637637),BRCA2(1.05975048191),BTBD8(1.…
GO:0050777	negative regulation of immune response	biological process	14/747	112/16641	0.00049	0.0370679787234043	ACOD1(1.09489009039),CCR2(1.26994720901),CEACAM1(1.02603324087),IL10(-1.27981088836),IL12B(-1.37313596089),LOC100294723(1.34158463376),LOC515150(-1.44029434945),LOC519132(-5.26435434877),LOC786348(-5.19594066885),NMI(1.0298788485),PGLYRP1(-4.74140640778),PGLYRP2(-1.07223658227),SERPINB4(-4.9494678269),XCL2(-1.52672188731)	ACOD1(1.09489009039),CCR2(1.26994720901),CEACAM1(1.02603324087),IL10(-1.27981088836),IL12B(-1.37313596089),LOC100294723(1.34158463376),LOC515150(-1.44029434945),LOC519132(-5.26435434877),LOC786348(-5.19594066885),NMI(1.0298788485),PGLYRP1(-4.74140640778),PGLYRP2(-1.07223658227),SERPINB4(-4.9494678269),XCL2(-1.52672188731)
GO:0031342	negative regulation of cell killing	biological process	5/747	16/16641	0.00052	0.0387195811518325	CEACAM1(1.02603324087),LOC100294723(1.34158463376),LOC519132(-5.26435434877),LOC786348(-5.19594066885),SERPINB4(-4.9494678269)	CEACAM1(1.02603324087),LOC100294723(1.34158463376),LOC519132(-5.26435434877),LOC786348(-5.19594066885),SERPINB4(-4.9494678269)
GO:0046641	positive regulation of alpha-beta T cell proliferation	biological process	5/747	16/16641	0.00052	0.0387195811518325	CCR2(1.26994720901),CD244(-1.08885944068),IL12B(-1.37313596089),IL18(1.40150745676),XCL2(-1.52672188731)	CCR2(1.26994720901),CD244(-1.08885944068),IL12B(-1.37313596089),IL18(1.40150745676),XCL2(-1.52672188731)
GO:0072576	liver morphogenesis	biological process	5/747	16/16641	0.00052	0.0387195811518325	CEACAM1(1.02603324087),CEBPB(-1.55799771239),FBXW7(1.04217360692),PROX1(2.64305553388),TET2(1.06341832763)	CEACAM1(1.02603324087),CEBPB(-1.55799771239),FBXW7(1.04217360692),PROX1(2.64305553388),TET2(1.06341832763)
GO:0042129	regulation of T cell proliferation	biological process	15/747	126/16641	0.00053	0.0388539175257732	CASP3(-1.46008651308),CCL5(-1.23563833242),CCR2(1.26994720901),CD244(-1.08885944068),CD274(1.83822526924),CD6(-1.17217364296),CEBPB(-1.55799771239),FADD(-1.11887604116),GLMN(1.10761863999),IL12B(-1.37313596089),IL18(1.40150745676),IL2RA(-1.1152728121),LOC107131749(1.5686873194),TNFRSF13C(2.25937735185),XCL2(-1.52672188731)	CASP3(-1.46008651308),CCL5(-1.23563833242),CCR2(1.26994720901),CD244(-1.08885944068),CD274(1.83822526924),CD6(-1.17217364296),CEBPB(-1.55799771239),FADD(-1.11887604116),GLMN(1.10761863999),IL12B(-1.37313596089),IL18(1.40150745676),IL2RA(-1.1152728121),LOC107131749(1.5686873194),TNFRSF13C(2.25937735185),XCL2(-1.52672188731)
GO:0042108	positive regulation of cytokine biosynthetic process	biological process	9/747	53/16641	0.00053	0.0388539175257732	CCR2(1.26994720901),FCER1A(1.04078468673),GLMN(1.10761863999),IL12B(-1.37313596089),LOC514978(-2.10241218211),PRG3(-5.7012656999),THBS1(-2.36021241141),TLR6(1.37228842856),TNFRSF13C(2.25937735185)	CCR2(1.26994720901),FCER1A(1.04078468673),GLMN(1.10761863999),IL12B(-1.37313596089),LOC514978(-2.10241218211),PRG3(-5.7012656999),THBS1(-2.36021241141),TLR6(1.37228842856),TNFRSF13C(2.25937735185)
GO:0002819	regulation of adaptive immune response	biological process	14/747	113/16641	0.00053	0.0388539175257732	CCR2(1.26994720901),CD40(1.19337456613),CEACAM1(1.02603324087),EIF2AK4(1.0007827428),FADD(-1.11887604116),FCER1A(1.04078468673),FZD5(1.75608598547),IL12B(-1.37313596089),LOC515150(-1.44029434945),LTA(1.13409512983),MEF2C(1.53176423147),STX7(1.17781130815),TNFRSF13C(2.25937735185),XCL2(-1.52672188731)	CCR2(1.26994720901),CD40(1.19337456613),CEACAM1(1.02603324087),EIF2AK4(1.0007827428),FADD(-1.11887604116),FCER1A(1.04078468673),FZD5(1.75608598547),IL12B(-1.37313596089),LOC515150(-1.44029434945),LTA(1.13409512983),MEF2C(1.53176423147),STX7(1.17781130815),TNFRSF13C(2.25937735185),XCL2(-1.52672188731)
GO:0002790	peptide secretion	biological process	35/747	432/16641	0.00056	0.0406342857142857	ADAM9(1.00798366935),BANK1(1.84929202127),C1QTNF12(1.36326653405),CCL5(-1.23563833242),CD244(-1.08885944068),CD274(1.83822526924),CD38(1.01165751151),CD40(1.19337456613),CLEC4E(-1.87241595119),CLOCK(1.32829314658),CPT1A(-2.46446219021),CSF1R(-1.04495136647),FFAR1(2.52376417257),FFAR3(2.21347218216),FN1(-1.36447891744),GABBR1(1.38255130033),GBP5(1.10007635904),GLMN(1.10761863999),HYAL2(-1.78147146…	ADAM9(1.00798366935),BANK1(1.84929202127),C1QTNF12(1.36326653405),CCL5(-1.23563833242),CD244(-1.08885944068),CD274(1.83822526924),CD38(1.01165751151),CD40(1.19337456613),CLEC4E(-1.87241595119),CLOCK(1.32829314658),CPT1A(-2.46446219021),CSF1R(-1.04495136647),FFAR1(2.52376417257),FFAR3(2.21347218216),FN1(-1.36447891744),GABBR1(1.38255130033),GBP5(1.10007635904),GLMN(1.10761863999),HYAL2(-1.78147146…
GO:0051174	regulation of phosphorus metabolic process	biological process	90/747	1426/16641	0.00056	0.0406342857142857	ACSL3(1.61240440417),ADAM9(1.00798366935),APC(1.03391220979),ASH1L(1.07938140348),ATG14(1.05688494372),BANK1(1.84929202127),CAMK2D(1.20769607411),CAMK2N1(1.10401790253),CAPRIN2(1.31982047374),CASP3(-1.46008651308),CBFA2T3(1.7162797157),CBS(-1.40370833294),CCDC88A(1.64093373756),CCL4(-1.21151771644),CCL5(-1.23563833242),CCNT2(1.02376886866),CCR2(1.26994720901),CD244(-1.08885944068),CD40(1.19337456…	ACSL3(1.61240440417),ADAM9(1.00798366935),APC(1.03391220979),ASH1L(1.07938140348),ATG14(1.05688494372),BANK1(1.84929202127),CAMK2D(1.20769607411),CAMK2N1(1.10401790253),CAPRIN2(1.31982047374),CASP3(-1.46008651308),CBFA2T3(1.7162797157),CBS(-1.40370833294),CCDC88A(1.64093373756),CCL4(-1.21151771644),CCL5(-1.23563833242),CCNT2(1.02376886866),CCR2(1.26994720901),CD244(-1.08885944068),CD40(1.19337456…
GO:0002791	regulation of peptide secretion	biological process	30/747	351/16641	0.00057	0.0411499492385787	ADAM9(1.00798366935),BANK1(1.84929202127),C1QTNF12(1.36326653405),CCL5(-1.23563833242),CD244(-1.08885944068),CD274(1.83822526924),CD38(1.01165751151),CD40(1.19337456613),CLEC4E(-1.87241595119),CLOCK(1.32829314658),CPT1A(-2.46446219021),CSF1R(-1.04495136647),FFAR1(2.52376417257),FFAR3(2.21347218216),FN1(-1.36447891744),GABBR1(1.38255130033),GLMN(1.10761863999),HYAL2(-1.78147146346),IL10(-1.2798108…	ADAM9(1.00798366935),BANK1(1.84929202127),C1QTNF12(1.36326653405),CCL5(-1.23563833242),CD244(-1.08885944068),CD274(1.83822526924),CD38(1.01165751151),CD40(1.19337456613),CLEC4E(-1.87241595119),CLOCK(1.32829314658),CPT1A(-2.46446219021),CSF1R(-1.04495136647),FFAR1(2.52376417257),FFAR3(2.21347218216),FN1(-1.36447891744),GABBR1(1.38255130033),GLMN(1.10761863999),HYAL2(-1.78147146346),IL10(-1.2798108…
GO:0050863	regulation of T cell activation	biological process	23/747	242/16641	0.00058	0.041660404040404	BOLA-DOA(1.46280899356),BTLA(1.66332651126),CASP3(-1.46008651308),CCL5(-1.23563833242),CCR2(1.26994720901),CD244(-1.08885944068),CD274(1.83822526924),CD6(-1.17217364296),CEACAM1(1.02603324087),CEBPB(-1.55799771239),FADD(-1.11887604116),GLMN(1.10761863999),IL12B(-1.37313596089),IL18(1.40150745676),IL2RA(-1.1152728121),IL7(1.39468077198),LCK(-1.33240436998),LOC107131749(1.5686873194),MAP3K8(1.76900…	BOLA-DOA(1.46280899356),BTLA(1.66332651126),CASP3(-1.46008651308),CCL5(-1.23563833242),CCR2(1.26994720901),CD244(-1.08885944068),CD274(1.83822526924),CD6(-1.17217364296),CEACAM1(1.02603324087),CEBPB(-1.55799771239),FADD(-1.11887604116),GLMN(1.10761863999),IL12B(-1.37313596089),IL18(1.40150745676),IL2RA(-1.1152728121),IL7(1.39468077198),LCK(-1.33240436998),LOC107131749(1.5686873194),MAP3K8(1.76900…
GO:0030098	lymphocyte differentiation	biological process	28/747	320/16641	0.00060	0.042666	ADGRG3(-1.17558378283),BCL11A(1.91294299026),BLNK(1.88040684062),BMX(-1.6712650282),BOLA-DOA(1.46280899356),CD79A(1.29520947107),CD79B(1.52903851219),CDH17(1.50936263153),CLEC4D(-1.17231673288),CLEC4E(-1.87241595119),CR2(1.55862784054),EGR1(-5.49807204808),FADD(-1.11887604116),FZD5(1.75608598547),GPR183(1.38367672535),HDAC9(1.85643780906),HHEX(1.67144514951),IL12B(-1.37313596089),IL18R1(-1.532019…	ADGRG3(-1.17558378283),BCL11A(1.91294299026),BLNK(1.88040684062),BMX(-1.6712650282),BOLA-DOA(1.46280899356),CD79A(1.29520947107),CD79B(1.52903851219),CDH17(1.50936263153),CLEC4D(-1.17231673288),CLEC4E(-1.87241595119),CR2(1.55862784054),EGR1(-5.49807204808),FADD(-1.11887604116),FZD5(1.75608598547),GPR183(1.38367672535),HDAC9(1.85643780906),HHEX(1.67144514951),IL12B(-1.37313596089),IL18R1(-1.532019…
GO:0002218	activation of innate immune response	biological process	17/747	155/16641	0.00060	0.042666	ACOD1(1.09489009039),BIRC3(2.13503224503),CD14(-1.77118783901),CD180(2.53761347823),CLEC4A(-1.58574151478),CLEC4D(-1.17231673288),CLEC4E(-1.87241595119),LOC514978(-2.10241218211),LOC516599(1.37223119441),LOC786870(1.52774488899),MAP3K1(1.22969555032),PLCG2(1.29993670541),TANK(1.22746217303),TLR10(3.10062291549),TLR6(1.37228842856),TRIM34(1.53005421508),TRIM5(1.0819915086)	ACOD1(1.09489009039),BIRC3(2.13503224503),CD14(-1.77118783901),CD180(2.53761347823),CLEC4A(-1.58574151478),CLEC4D(-1.17231673288),CLEC4E(-1.87241595119),LOC514978(-2.10241218211),LOC516599(1.37223119441),LOC786870(1.52774488899),MAP3K1(1.22969555032),PLCG2(1.29993670541),TANK(1.22746217303),TLR10(3.10062291549),TLR6(1.37228842856),TRIM34(1.53005421508),TRIM5(1.0819915086)
GO:0034097	response to cytokine	biological process	45/747	606/16641	0.00065	0.0459915422885572	ACOD1(1.09489009039),ADAM9(1.00798366935),AGPAT2(-1.02032891525),BIRC3(2.13503224503),CCL4(-1.21151771644),CCL5(-1.23563833242),CCR2(1.26994720901),CD274(1.83822526924),CD38(1.01165751151),CD44(-1.53168677998),CEACAM1(1.02603324087),CIITA(1.62626580401),CSF1R(-1.04495136647),CXCL10(3.22591850169),CXCR4(-1.47984839573),EGR1(-5.49807204808),ENDOG(-1.13809583061),FADD(-1.11887604116),FN1(-1.36447891…	ACOD1(1.09489009039),ADAM9(1.00798366935),AGPAT2(-1.02032891525),BIRC3(2.13503224503),CCL4(-1.21151771644),CCL5(-1.23563833242),CCR2(1.26994720901),CD274(1.83822526924),CD38(1.01165751151),CD44(-1.53168677998),CEACAM1(1.02603324087),CIITA(1.62626580401),CSF1R(-1.04495136647),CXCL10(3.22591850169),CXCR4(-1.47984839573),EGR1(-5.49807204808),ENDOG(-1.13809583061),FADD(-1.11887604116),FN1(-1.36447891…
GO:0042089	cytokine biosynthetic process	biological process	12/747	90/16641	0.00067	0.0471719801980198	CCR2(1.26994720901),FCER1A(1.04078468673),GLMN(1.10761863999),IL10(-1.27981088836),IL12B(-1.37313596089),IL18(1.40150745676),LOC514978(-2.10241218211),NMI(1.0298788485),PRG3(-5.7012656999),THBS1(-2.36021241141),TLR6(1.37228842856),TNFRSF13C(2.25937735185)	CCR2(1.26994720901),FCER1A(1.04078468673),GLMN(1.10761863999),IL10(-1.27981088836),IL12B(-1.37313596089),IL18(1.40150745676),LOC514978(-2.10241218211),NMI(1.0298788485),PRG3(-5.7012656999),THBS1(-2.36021241141),TLR6(1.37228842856),TNFRSF13C(2.25937735185)
GO:1902001	fatty acid transmembrane transport	biological process	4/747	10/16641	0.00068	0.047640197044335	CPT1A(-2.46446219021),IRS2(-2.41441675105),SLC25A20(-1.45526216958),THBS1(-2.36021241141)	CPT1A(-2.46446219021),IRS2(-2.41441675105),SLC25A20(-1.45526216958),THBS1(-2.36021241141)
GO:1990266	neutrophil migration	biological process	11/747	78/16641	0.00069	0.0481038235294118	CCL4(-1.21151771644),CCL5(-1.23563833242),GRO1(-4.24455461202),JAGN1(-1.04642515133),LOC514978(-2.10241218211),LOC616364(-1.42693718158),MPP1(-1.01028294728),S100A8(-1.13008969278),S100A9(-1.57434665763),TREM1(-1.2209246778),XCL2(-1.52672188731)	CCL4(-1.21151771644),CCL5(-1.23563833242),GRO1(-4.24455461202),JAGN1(-1.04642515133),LOC514978(-2.10241218211),LOC616364(-1.42693718158),MPP1(-1.01028294728),S100A8(-1.13008969278),S100A9(-1.57434665763),TREM1(-1.2209246778),XCL2(-1.52672188731)
GO:0048523	negative regulation of cellular process	biological process	203/747	3704/16641	0.00070	0.0485629268292683	ABRAXAS1(1.41185153109),ACOD1(1.09489009039),ACTN1(-1.20896696533),ADGRG3(-1.17558378283),AHI1(1.58382425469),APC(1.03391220979),ARID4A(1.08350065431),ASH1L(1.07938140348),ASS1(-1.14619096325),ATG14(1.05688494372),ATRX(1.0740119222),BANK1(1.84929202127),BCL11A(1.91294299026),BHLHA15(-1.47863135934),BHLHE41(2.51913637637),BIRC3(2.13503224503),BRCA2(1.05975048191),C1QC(-1.17511101082),C1QTNF12(1.36…	ABRAXAS1(1.41185153109),ACOD1(1.09489009039),ACTN1(-1.20896696533),ADGRG3(-1.17558378283),AHI1(1.58382425469),APC(1.03391220979),ARID4A(1.08350065431),ASH1L(1.07938140348),ASS1(-1.14619096325),ATG14(1.05688494372),ATRX(1.0740119222),BANK1(1.84929202127),BCL11A(1.91294299026),BHLHA15(-1.47863135934),BHLHE41(2.51913637637),BIRC3(2.13503224503),BRCA2(1.05975048191),C1QC(-1.17511101082),C1QTNF12(1.36…
GO:0019220	regulation of phosphate metabolic process	biological process	89/747	1418/16641	0.00072	0.0497079611650485	ACSL3(1.61240440417),ADAM9(1.00798366935),APC(1.03391220979),ASH1L(1.07938140348),ATG14(1.05688494372),BANK1(1.84929202127),CAMK2D(1.20769607411),CAMK2N1(1.10401790253),CAPRIN2(1.31982047374),CASP3(-1.46008651308),CBFA2T3(1.7162797157),CBS(-1.40370833294),CCDC88A(1.64093373756),CCL4(-1.21151771644),CCL5(-1.23563833242),CCNT2(1.02376886866),CCR2(1.26994720901),CD244(-1.08885944068),CD40(1.19337456…	ACSL3(1.61240440417),ADAM9(1.00798366935),APC(1.03391220979),ASH1L(1.07938140348),ATG14(1.05688494372),BANK1(1.84929202127),CAMK2D(1.20769607411),CAMK2N1(1.10401790253),CAPRIN2(1.31982047374),CASP3(-1.46008651308),CBFA2T3(1.7162797157),CBS(-1.40370833294),CCDC88A(1.64093373756),CCL4(-1.21151771644),CCL5(-1.23563833242),CCNT2(1.02376886866),CCR2(1.26994720901),CD244(-1.08885944068),CD40(1.19337456…
GO:0022407	regulation of cell-cell adhesion	biological process	28/747	324/16641	0.00073	0.0501548792270531	ASS1(-1.14619096325),BTLA(1.66332651126),CASP3(-1.46008651308),CCL5(-1.23563833242),CCR2(1.26994720901),CD244(-1.08885944068),CD274(1.83822526924),CD44(-1.53168677998),CD6(-1.17217364296),CEACAM1(1.02603324087),CEBPB(-1.55799771239),CITED2(-1.55021086565),FADD(-1.11887604116),GLMN(1.10761863999),IL12B(-1.37313596089),IL18(1.40150745676),IL2RA(-1.1152728121),IL7(1.39468077198),LCK(-1.33240436998),…	ASS1(-1.14619096325),BTLA(1.66332651126),CASP3(-1.46008651308),CCL5(-1.23563833242),CCR2(1.26994720901),CD244(-1.08885944068),CD274(1.83822526924),CD44(-1.53168677998),CD6(-1.17217364296),CEACAM1(1.02603324087),CEBPB(-1.55799771239),CITED2(-1.55021086565),FADD(-1.11887604116),GLMN(1.10761863999),IL12B(-1.37313596089),IL18(1.40150745676),IL2RA(-1.1152728121),IL7(1.39468077198),LCK(-1.33240436998),…
GO:0042110	T cell activation	biological process	34/747	424/16641	0.00080	0.0547	BCL11A(1.91294299026),BMX(-1.6712650282),BOLA-DOA(1.46280899356),BTLA(1.66332651126),CASP3(-1.46008651308),CCL5(-1.23563833242),CCR2(1.26994720901),CD244(-1.08885944068),CD274(1.83822526924),CD6(-1.17217364296),CEACAM1(1.02603324087),CEBPB(-1.55799771239),CLEC4D(-1.17231673288),CLEC4E(-1.87241595119),EGR1(-5.49807204808),EIF2AK4(1.0007827428),FADD(-1.11887604116),FZD5(1.75608598547),GLMN(1.107618…	BCL11A(1.91294299026),BMX(-1.6712650282),BOLA-DOA(1.46280899356),BTLA(1.66332651126),CASP3(-1.46008651308),CCL5(-1.23563833242),CCR2(1.26994720901),CD244(-1.08885944068),CD274(1.83822526924),CD6(-1.17217364296),CEACAM1(1.02603324087),CEBPB(-1.55799771239),CLEC4D(-1.17231673288),CLEC4E(-1.87241595119),EGR1(-5.49807204808),EIF2AK4(1.0007827428),FADD(-1.11887604116),FZD5(1.75608598547),GLMN(1.107618…
GO:0007519	skeletal muscle tissue development	biological process	17/747	159/16641	0.00081	0.0551187559808612	ACTN1(-1.20896696533),CCNT2(1.02376886866),CITED2(-1.55021086565),EGR1(-5.49807204808),EGR2(-1.93754914072),FLNB(-1.14409527743),FOS(-3.52389997809),HDAC9(1.85643780906),MBNL1(1.0851470844),MEF2C(1.53176423147),MSC(-1.46800903215),MYH14(1.50623086935),NEURL1(-1.1411220695),NR4A1(-1.75462363589),PAX5(1.79919698474),YBX3(-1.41384051971),ZBTB18(1.35544399627)	ACTN1(-1.20896696533),CCNT2(1.02376886866),CITED2(-1.55021086565),EGR1(-5.49807204808),EGR2(-1.93754914072),FLNB(-1.14409527743),FOS(-3.52389997809),HDAC9(1.85643780906),MBNL1(1.0851470844),MEF2C(1.53176423147),MSC(-1.46800903215),MYH14(1.50623086935),NEURL1(-1.1411220695),NR4A1(-1.75462363589),PAX5(1.79919698474),YBX3(-1.41384051971),ZBTB18(1.35544399627)
GO:0048585	negative regulation of response to stimulus	biological process	77/747	1196/16641	0.00082	0.0555335238095238	ACOD1(1.09489009039),ADGRG3(-1.17558378283),APC(1.03391220979),ASH1L(1.07938140348),BANK1(1.84929202127),C1QTNF12(1.36326653405),CCL5(-1.23563833242),CCR2(1.26994720901),CD44(-1.53168677998),CEACAM1(1.02603324087),CLOCK(1.32829314658),CPB2(1.40419425295),CREB3L1(-1.7132271425),DDIT4(-1.48411715668),DLC1(-1.13660102365),DUSP1(-2.55519294388),DUSP16(-1.12173261949),DUSP2(-1.58211633332),EGR1(-5.498…	ACOD1(1.09489009039),ADGRG3(-1.17558378283),APC(1.03391220979),ASH1L(1.07938140348),BANK1(1.84929202127),C1QTNF12(1.36326653405),CCL5(-1.23563833242),CCR2(1.26994720901),CD44(-1.53168677998),CEACAM1(1.02603324087),CLOCK(1.32829314658),CPB2(1.40419425295),CREB3L1(-1.7132271425),DDIT4(-1.48411715668),DLC1(-1.13660102365),DUSP1(-2.55519294388),DUSP16(-1.12173261949),DUSP2(-1.58211633332),EGR1(-5.498…
GO:0002822	regulation of adaptive immune response based on somatic recombination of immune receptors built from...	biological process	13/747	105/16641	0.00084	0.0558246728971963	CCR2(1.26994720901),CD40(1.19337456613),CEACAM1(1.02603324087),FADD(-1.11887604116),FCER1A(1.04078468673),FZD5(1.75608598547),IL12B(-1.37313596089),LOC515150(-1.44029434945),LTA(1.13409512983),MEF2C(1.53176423147),STX7(1.17781130815),TNFRSF13C(2.25937735185),XCL2(-1.52672188731)	CCR2(1.26994720901),CD40(1.19337456613),CEACAM1(1.02603324087),FADD(-1.11887604116),FCER1A(1.04078468673),FZD5(1.75608598547),IL12B(-1.37313596089),LOC515150(-1.44029434945),LTA(1.13409512983),MEF2C(1.53176423147),STX7(1.17781130815),TNFRSF13C(2.25937735185),XCL2(-1.52672188731)
GO:0008228	opsonization	biological process	3/747	5/16641	0.00084	0.0558246728971963	LOC514978(-2.10241218211),LOC515150(-1.44029434945),PTX3(-3.62376003194)	LOC514978(-2.10241218211),LOC515150(-1.44029434945),PTX3(-3.62376003194)
GO:0042270	protection from natural killer cell mediated cytotoxicity	biological process	3/747	5/16641	0.00084	0.0558246728971963	LOC519132(-5.26435434877),LOC786348(-5.19594066885),SERPINB4(-4.9494678269)	LOC519132(-5.26435434877),LOC786348(-5.19594066885),SERPINB4(-4.9494678269)
GO:0050790	regulation of catalytic activity	biological process	87/747	1387/16641	0.00084	0.0558246728971963	ACTN1(-1.20896696533),ADAM9(1.00798366935),APC(1.03391220979),APH1B(-1.39534050667),ATG14(1.05688494372),BIRC3(2.13503224503),CAMK2N1(1.10401790253),CASP3(-1.46008651308),CBS(-1.40370833294),CCDC88A(1.64093373756),CCL4(-1.21151771644),CCL5(-1.23563833242),CCNT2(1.02376886866),CD40(1.19337456613),CD44(-1.53168677998),CDC20(-1.45071765817),CDKN1A(-3.08376348028),CEACAM1(1.02603324087),CSF1R(-1.0449…	ACTN1(-1.20896696533),ADAM9(1.00798366935),APC(1.03391220979),APH1B(-1.39534050667),ATG14(1.05688494372),BIRC3(2.13503224503),CAMK2N1(1.10401790253),CASP3(-1.46008651308),CBS(-1.40370833294),CCDC88A(1.64093373756),CCL4(-1.21151771644),CCL5(-1.23563833242),CCNT2(1.02376886866),CD40(1.19337456613),CD44(-1.53168677998),CDC20(-1.45071765817),CDKN1A(-3.08376348028),CEACAM1(1.02603324087),CSF1R(-1.0449…
GO:0045124	regulation of bone resorption	biological process	6/747	26/16641	0.00085	0.0559662037037037	CD38(1.01165751151),CSF1R(-1.04495136647),PDK4(-1.85568774423),PPARGC1B(1.04040324047),TMEM64(1.04394375437),UBASH3B(-1.125269103)	CD38(1.01165751151),CSF1R(-1.04495136647),PDK4(-1.85568774423),PPARGC1B(1.04040324047),TMEM64(1.04394375437),UBASH3B(-1.125269103)
GO:1904030	negative regulation of cyclin-dependent protein kinase activity	biological process	6/747	26/16641	0.00085	0.0559662037037037	APC(1.03391220979),CAMK2N1(1.10401790253),CASP3(-1.46008651308),CDKN1A(-3.08376348028),HHEX(1.67144514951),TRIB1(-1.00270543079)	APC(1.03391220979),CAMK2N1(1.10401790253),CASP3(-1.46008651308),CDKN1A(-3.08376348028),HHEX(1.67144514951),TRIB1(-1.00270543079)
GO:0070372	regulation of ERK1 and ERK2 cascade	biological process	21/747	219/16641	0.00089	0.0583298617511521	CAMK2D(1.20769607411),CCL4(-1.21151771644),CCL5(-1.23563833242),CD44(-1.53168677998),CEACAM1(1.02603324087),CSF1R(-1.04495136647),DUSP1(-2.55519294388),FBXW7(1.04217360692),FN1(-1.36447891744),GPR183(1.38367672535),JUN(-1.10661050843),LOC107131749(1.5686873194),LOC513969(1.46501886731),LOC616364(-1.42693718158),MIF(-1.17980251585),PIN1(-1.07728911267),SCIMP(2.01612193057),SEMA7A(-1.45529324508),S…	CAMK2D(1.20769607411),CCL4(-1.21151771644),CCL5(-1.23563833242),CD44(-1.53168677998),CEACAM1(1.02603324087),CSF1R(-1.04495136647),DUSP1(-2.55519294388),FBXW7(1.04217360692),FN1(-1.36447891744),GPR183(1.38367672535),JUN(-1.10661050843),LOC107131749(1.5686873194),LOC513969(1.46501886731),LOC616364(-1.42693718158),MIF(-1.17980251585),PIN1(-1.07728911267),SCIMP(2.01612193057),SEMA7A(-1.45529324508),S…
GO:0033273	response to vitamin	biological process	9/747	57/16641	0.00092	0.0597453881278539	ALPL(-2.98874524402),ATP2B1(1.3048114085),CBS(-1.40370833294),CD44(-1.53168677998),DNMT3B(2.23250348079),KANK2(-1.63453743435),KYNU(1.51487838031),ZNF354A(1.02310744597),ZNF93(1.10461329486)	ALPL(-2.98874524402),ATP2B1(1.3048114085),CBS(-1.40370833294),CD44(-1.53168677998),DNMT3B(2.23250348079),KANK2(-1.63453743435),KYNU(1.51487838031),ZNF354A(1.02310744597),ZNF93(1.10461329486)
GO:0009893	positive regulation of metabolic process	biological process	154/747	2716/16641	0.00092	0.0597453881278539	ABRAXAS1(1.41185153109),ACOD1(1.09489009039),ACSL3(1.61240440417),ADAM9(1.00798366935),AHI1(1.58382425469),ANKRD49(1.43868219081),APC(1.03391220979),ARID4A(1.08350065431),ASH1L(1.07938140348),ASS1(-1.14619096325),ATG14(1.05688494372),ATRX(1.0740119222),BANK1(1.84929202127),BBS7(1.03769419886),BCL11A(1.91294299026),BHLHA15(-1.47863135934),BIRC3(2.13503224503),BRCA2(1.05975048191),BTBD8(1.036974966…	ABRAXAS1(1.41185153109),ACOD1(1.09489009039),ACSL3(1.61240440417),ADAM9(1.00798366935),AHI1(1.58382425469),ANKRD49(1.43868219081),APC(1.03391220979),ARID4A(1.08350065431),ASH1L(1.07938140348),ASS1(-1.14619096325),ATG14(1.05688494372),ATRX(1.0740119222),BANK1(1.84929202127),BBS7(1.03769419886),BCL11A(1.91294299026),BHLHA15(-1.47863135934),BIRC3(2.13503224503),BRCA2(1.05975048191),BTBD8(1.036974966…
GO:0050789	regulation of biological process	biological process	510/747	10466/16641	0.00095	0.0611352941176471	ABI3(-1.02960130646),ABRAXAS1(1.41185153109),ABTB2(-1.30747832255),ACOD1(1.09489009039),ACSL3(1.61240440417),ACTN1(-1.20896696533),ADAM9(1.00798366935),ADGRE5(-1.04346724465),ADGRG3(-1.17558378283),ADRA2A(1.67032111889),AGPAT2(-1.02032891525),AHI1(1.58382425469),ALKBH4(-1.10865220786),ANKH(1.40331430257),ANKRD49(1.43868219081),APC(1.03391220979),APH1B(-1.39534050667),APOL3(1.38695604716),ARHGAP12…	ABI3(-1.02960130646),ABRAXAS1(1.41185153109),ABTB2(-1.30747832255),ACOD1(1.09489009039),ACSL3(1.61240440417),ACTN1(-1.20896696533),ADAM9(1.00798366935),ADGRE5(-1.04346724465),ADGRG3(-1.17558378283),ADRA2A(1.67032111889),AGPAT2(-1.02032891525),AHI1(1.58382425469),ALKBH4(-1.10865220786),ANKH(1.40331430257),ANKRD49(1.43868219081),APC(1.03391220979),APH1B(-1.39534050667),APOL3(1.38695604716),ARHGAP12…
GO:0050798	activated T cell proliferation	biological process	7/747	36/16641	0.00095	0.0611352941176471	CASP3(-1.46008651308),CD274(1.83822526924),FADD(-1.11887604116),IL12B(-1.37313596089),IL18(1.40150745676),IL2RA(-1.1152728121),LOC107131749(1.5686873194)	CASP3(-1.46008651308),CD274(1.83822526924),FADD(-1.11887604116),IL12B(-1.37313596089),IL18(1.40150745676),IL2RA(-1.1152728121),LOC107131749(1.5686873194)
GO:0042035	regulation of cytokine biosynthetic process	biological process	11/747	81/16641	0.00096	0.0612247533632287	CCR2(1.26994720901),FCER1A(1.04078468673),GLMN(1.10761863999),IL10(-1.27981088836),IL12B(-1.37313596089),LOC514978(-2.10241218211),NMI(1.0298788485),PRG3(-5.7012656999),THBS1(-2.36021241141),TLR6(1.37228842856),TNFRSF13C(2.25937735185)	CCR2(1.26994720901),FCER1A(1.04078468673),GLMN(1.10761863999),IL10(-1.27981088836),IL12B(-1.37313596089),LOC514978(-2.10241218211),NMI(1.0298788485),PRG3(-5.7012656999),THBS1(-2.36021241141),TLR6(1.37228842856),TNFRSF13C(2.25937735185)
GO:0050794	regulation of cellular process	biological process	486/747	9916/16641	0.00096	0.0612247533632287	ABI3(-1.02960130646),ABRAXAS1(1.41185153109),ACOD1(1.09489009039),ACSL3(1.61240440417),ACTN1(-1.20896696533),ADAM9(1.00798366935),ADGRE5(-1.04346724465),ADGRG3(-1.17558378283),ADRA2A(1.67032111889),AGPAT2(-1.02032891525),AHI1(1.58382425469),ALKBH4(-1.10865220786),ANKRD49(1.43868219081),APC(1.03391220979),APH1B(-1.39534050667),APOL3(1.38695604716),ARHGAP12(1.04152980512),ARHGAP24(2.12235671123),AR…	ABI3(-1.02960130646),ABRAXAS1(1.41185153109),ACOD1(1.09489009039),ACSL3(1.61240440417),ACTN1(-1.20896696533),ADAM9(1.00798366935),ADGRE5(-1.04346724465),ADGRG3(-1.17558378283),ADRA2A(1.67032111889),AGPAT2(-1.02032891525),AHI1(1.58382425469),ALKBH4(-1.10865220786),ANKRD49(1.43868219081),APC(1.03391220979),APH1B(-1.39534050667),APOL3(1.38695604716),ARHGAP12(1.04152980512),ARHGAP24(2.12235671123),AR…
GO:0043409	negative regulation of MAPK cascade	biological process	15/747	134/16641	0.00100	0.0634910714285714	ASH1L(1.07938140348),DUSP1(-2.55519294388),DUSP16(-1.12173261949),DUSP2(-1.58211633332),HYAL2(-1.78147146346),LOC107131749(1.5686873194),LOC107131803(-4.44921941874),LOC112445471(-5.62378764148),LOC513969(1.46501886731),PER1(-1.93446776044),PIN1(-1.07728911267),PPEF2(2.09143050956),PTPN5(-1.19953402656),RGS2(-1.04810407857),SPRY2(-1.06571101558)	ASH1L(1.07938140348),DUSP1(-2.55519294388),DUSP16(-1.12173261949),DUSP2(-1.58211633332),HYAL2(-1.78147146346),LOC107131749(1.5686873194),LOC107131803(-4.44921941874),LOC112445471(-5.62378764148),LOC513969(1.46501886731),PER1(-1.93446776044),PIN1(-1.07728911267),PPEF2(2.09143050956),PTPN5(-1.19953402656),RGS2(-1.04810407857),SPRY2(-1.06571101558)
GO:0002716	negative regulation of natural killer cell mediated immunity	biological process	4/747	11/16641	0.00103	0.0648170796460177	LOC100294723(1.34158463376),LOC519132(-5.26435434877),LOC786348(-5.19594066885),SERPINB4(-4.9494678269)	LOC100294723(1.34158463376),LOC519132(-5.26435434877),LOC786348(-5.19594066885),SERPINB4(-4.9494678269)
GO:0045953	negative regulation of natural killer cell mediated cytotoxicity	biological process	4/747	11/16641	0.00103	0.0648170796460177	LOC100294723(1.34158463376),LOC519132(-5.26435434877),LOC786348(-5.19594066885),SERPINB4(-4.9494678269)	LOC100294723(1.34158463376),LOC519132(-5.26435434877),LOC786348(-5.19594066885),SERPINB4(-4.9494678269)
GO:2000108	positive regulation of leukocyte apoptotic process	biological process	6/747	27/16641	0.00106	0.0664111013215859	CCL5(-1.23563833242),CD44(-1.53168677998),IL10(-1.27981088836),LOC527744(-1.08247349922),MEF2C(1.53176423147),PDCD1(-1.36710584395)	CCL5(-1.23563833242),CD44(-1.53168677998),IL10(-1.27981088836),LOC527744(-1.08247349922),MEF2C(1.53176423147),PDCD1(-1.36710584395)
GO:0031325	positive regulation of cellular metabolic process	biological process	145/747	2543/16641	0.00107	0.0667435964912281	ABRAXAS1(1.41185153109),ACOD1(1.09489009039),ACSL3(1.61240440417),ADAM9(1.00798366935),AHI1(1.58382425469),ANKRD49(1.43868219081),ARID4A(1.08350065431),ASH1L(1.07938140348),ASS1(-1.14619096325),ATG14(1.05688494372),ATRX(1.0740119222),BANK1(1.84929202127),BBS7(1.03769419886),BCL11A(1.91294299026),BHLHA15(-1.47863135934),BIRC3(2.13503224503),BRCA2(1.05975048191),BTBD8(1.03697496602),CAMK2D(1.207696…	ABRAXAS1(1.41185153109),ACOD1(1.09489009039),ACSL3(1.61240440417),ADAM9(1.00798366935),AHI1(1.58382425469),ANKRD49(1.43868219081),ARID4A(1.08350065431),ASH1L(1.07938140348),ASS1(-1.14619096325),ATG14(1.05688494372),ATRX(1.0740119222),BANK1(1.84929202127),BBS7(1.03769419886),BCL11A(1.91294299026),BHLHA15(-1.47863135934),BIRC3(2.13503224503),BRCA2(1.05975048191),BTBD8(1.03697496602),CAMK2D(1.207696…
GO:2000106	regulation of leukocyte apoptotic process	biological process	10/747	70/16641	0.00108	0.0670731877729258	CCL5(-1.23563833242),CD44(-1.53168677998),FADD(-1.11887604116),IL10(-1.27981088836),IRS2(-2.41441675105),LOC527744(-1.08247349922),MEF2C(1.53176423147),MIF(-1.17980251585),PDCD1(-1.36710584395),SLC39A10(1.09070534229)	CCL5(-1.23563833242),CD44(-1.53168677998),FADD(-1.11887604116),IL10(-1.27981088836),IRS2(-2.41441675105),LOC527744(-1.08247349922),MEF2C(1.53176423147),MIF(-1.17980251585),PDCD1(-1.36710584395),SLC39A10(1.09070534229)
GO:0009986	cell surface	cellular component	46/832	640/18897	0.00078	0.068757	ADAM9(1.00798366935),CA4(-1.28352246831),CD14(-1.77118783901),CD19(1.96873631188),CD244(-1.08885944068),CD274(1.83822526924),CD38(1.01165751151),CD40(1.19337456613),CD44(-1.53168677998),CD79A(1.29520947107),CD79B(1.52903851219),CDH17(1.50936263153),CEACAM1(1.02603324087),CPM(1.33598707752),CSF1R(-1.04495136647),CXCL10(3.22591850169),CXCR4(-1.47984839573),FCER1A(1.04078468673),FCRL6(-2.41466266439…	ADAM9(1.00798366935),CA4(-1.28352246831),CD14(-1.77118783901),CD19(1.96873631188),CD244(-1.08885944068),CD274(1.83822526924),CD38(1.01165751151),CD40(1.19337456613),CD44(-1.53168677998),CD79A(1.29520947107),CD79B(1.52903851219),CDH17(1.50936263153),CEACAM1(1.02603324087),CPM(1.33598707752),CSF1R(-1.04495136647),CXCL10(3.22591850169),CXCR4(-1.47984839573),FCER1A(1.04078468673),FCRL6(-2.41466266439…
GO:0046850	regulation of bone remodeling	biological process	7/747	37/16641	0.00113	0.0698733043478261	CD38(1.01165751151),CEACAM1(1.02603324087),CSF1R(-1.04495136647),PDK4(-1.85568774423),PPARGC1B(1.04040324047),TMEM64(1.04394375437),UBASH3B(-1.125269103)	CD38(1.01165751151),CEACAM1(1.02603324087),CSF1R(-1.04495136647),PDK4(-1.85568774423),PPARGC1B(1.04040324047),TMEM64(1.04394375437),UBASH3B(-1.125269103)
GO:0042098	T cell proliferation	biological process	16/747	150/16641	0.00116	0.0714178354978355	CASP3(-1.46008651308),CCL5(-1.23563833242),CCR2(1.26994720901),CD244(-1.08885944068),CD274(1.83822526924),CD6(-1.17217364296),CEBPB(-1.55799771239),FADD(-1.11887604116),GLMN(1.10761863999),IL12B(-1.37313596089),IL18(1.40150745676),IL2RA(-1.1152728121),LOC107131749(1.5686873194),TNFRSF13C(2.25937735185),XCL2(-1.52672188731),ZBTB32(1.7972532056)	CASP3(-1.46008651308),CCL5(-1.23563833242),CCR2(1.26994720901),CD244(-1.08885944068),CD274(1.83822526924),CD6(-1.17217364296),CEBPB(-1.55799771239),FADD(-1.11887604116),GLMN(1.10761863999),IL12B(-1.37313596089),IL18(1.40150745676),IL2RA(-1.1152728121),LOC107131749(1.5686873194),TNFRSF13C(2.25937735185),XCL2(-1.52672188731),ZBTB32(1.7972532056)
GO:0046640	regulation of alpha-beta T cell proliferation	biological process	5/747	19/16641	0.00124	0.0760141379310345	CCR2(1.26994720901),CD244(-1.08885944068),IL12B(-1.37313596089),IL18(1.40150745676),XCL2(-1.52672188731)	CCR2(1.26994720901),CD244(-1.08885944068),IL12B(-1.37313596089),IL18(1.40150745676),XCL2(-1.52672188731)
GO:0071887	leukocyte apoptotic process	biological process	11/747	84/16641	0.00130	0.0790111111111111	CCL5(-1.23563833242),CD44(-1.53168677998),FADD(-1.11887604116),IL10(-1.27981088836),IL2RA(-1.1152728121),IRS2(-2.41441675105),LOC527744(-1.08247349922),MEF2C(1.53176423147),MIF(-1.17980251585),PDCD1(-1.36710584395),SLC39A10(1.09070534229)	CCL5(-1.23563833242),CD44(-1.53168677998),FADD(-1.11887604116),IL10(-1.27981088836),IL2RA(-1.1152728121),IRS2(-2.41441675105),LOC527744(-1.08247349922),MEF2C(1.53176423147),MIF(-1.17980251585),PDCD1(-1.36710584395),SLC39A10(1.09070534229)
GO:0060538	skeletal muscle organ development	biological process	17/747	166/16641	0.00130	0.0790111111111111	ACTN1(-1.20896696533),CCNT2(1.02376886866),CITED2(-1.55021086565),EGR1(-5.49807204808),EGR2(-1.93754914072),FLNB(-1.14409527743),FOS(-3.52389997809),HDAC9(1.85643780906),MBNL1(1.0851470844),MEF2C(1.53176423147),MSC(-1.46800903215),MYH14(1.50623086935),NEURL1(-1.1411220695),NR4A1(-1.75462363589),PAX5(1.79919698474),YBX3(-1.41384051971),ZBTB18(1.35544399627)	ACTN1(-1.20896696533),CCNT2(1.02376886866),CITED2(-1.55021086565),EGR1(-5.49807204808),EGR2(-1.93754914072),FLNB(-1.14409527743),FOS(-3.52389997809),HDAC9(1.85643780906),MBNL1(1.0851470844),MEF2C(1.53176423147),MSC(-1.46800903215),MYH14(1.50623086935),NEURL1(-1.1411220695),NR4A1(-1.75462363589),PAX5(1.79919698474),YBX3(-1.41384051971),ZBTB18(1.35544399627)
GO:0002707	negative regulation of lymphocyte mediated immunity	biological process	7/747	38/16641	0.00133	0.0804904680851064	CEACAM1(1.02603324087),LOC100294723(1.34158463376),LOC515150(-1.44029434945),LOC519132(-5.26435434877),LOC786348(-5.19594066885),SERPINB4(-4.9494678269),XCL2(-1.52672188731)	CEACAM1(1.02603324087),LOC100294723(1.34158463376),LOC515150(-1.44029434945),LOC519132(-5.26435434877),LOC786348(-5.19594066885),SERPINB4(-4.9494678269),XCL2(-1.52672188731)
GO:0010604	positive regulation of macromolecule metabolic process	biological process	139/747	2438/16641	0.00139	0.0834117299578059	ABRAXAS1(1.41185153109),ADAM9(1.00798366935),AHI1(1.58382425469),ANKRD49(1.43868219081),APC(1.03391220979),ARID4A(1.08350065431),ASH1L(1.07938140348),ATG14(1.05688494372),ATRX(1.0740119222),BANK1(1.84929202127),BBS7(1.03769419886),BCL11A(1.91294299026),BHLHA15(-1.47863135934),BIRC3(2.13503224503),BRCA2(1.05975048191),BTBD8(1.03697496602),CAMK2D(1.20769607411),CAPRIN2(1.31982047374),CBFA2T3(1.7162…	ABRAXAS1(1.41185153109),ADAM9(1.00798366935),AHI1(1.58382425469),ANKRD49(1.43868219081),APC(1.03391220979),ARID4A(1.08350065431),ASH1L(1.07938140348),ATG14(1.05688494372),ATRX(1.0740119222),BANK1(1.84929202127),BBS7(1.03769419886),BCL11A(1.91294299026),BHLHA15(-1.47863135934),BIRC3(2.13503224503),BRCA2(1.05975048191),BTBD8(1.03697496602),CAMK2D(1.20769607411),CAPRIN2(1.31982047374),CBFA2T3(1.7162…
GO:0010605	negative regulation of macromolecule metabolic process	biological process	115/747	1958/16641	0.00139	0.0834117299578059	APC(1.03391220979),ARID4A(1.08350065431),ASH1L(1.07938140348),ATG14(1.05688494372),ATRX(1.0740119222),BANK1(1.84929202127),BCL11A(1.91294299026),BHLHE41(2.51913637637),BIRC3(2.13503224503),BRCA2(1.05975048191),CAMK2N1(1.10401790253),CAPRIN2(1.31982047374),CASP3(-1.46008651308),CBFA2T3(1.7162797157),CD38(1.01165751151),CD44(-1.53168677998),CDKN1A(-3.08376348028),CEBPA(-1.39776069325),CELA1(1.16665…	APC(1.03391220979),ARID4A(1.08350065431),ASH1L(1.07938140348),ATG14(1.05688494372),ATRX(1.0740119222),BANK1(1.84929202127),BCL11A(1.91294299026),BHLHE41(2.51913637637),BIRC3(2.13503224503),BRCA2(1.05975048191),CAMK2N1(1.10401790253),CAPRIN2(1.31982047374),CASP3(-1.46008651308),CBFA2T3(1.7162797157),CD38(1.01165751151),CD44(-1.53168677998),CDKN1A(-3.08376348028),CEBPA(-1.39776069325),CELA1(1.16665…
GO:1901654	response to ketone	biological process	13/747	111/16641	0.00141	0.0842563865546219	ACOD1(1.09489009039),ATP2B1(1.3048114085),CA9(1.19567830285),CATSPERG(1.33629312877),CD38(1.01165751151),CDKN1A(-3.08376348028),DNMT3B(2.23250348079),DUSP1(-2.55519294388),FN1(-1.36447891744),FOSB(-2.94459667895),MAP2(1.16878098199),ROCK2(1.13426167775),SOCS1(-1.56698012553)	ACOD1(1.09489009039),ATP2B1(1.3048114085),CA9(1.19567830285),CATSPERG(1.33629312877),CD38(1.01165751151),CDKN1A(-3.08376348028),DNMT3B(2.23250348079),DUSP1(-2.55519294388),FN1(-1.36447891744),FOSB(-2.94459667895),MAP2(1.16878098199),ROCK2(1.13426167775),SOCS1(-1.56698012553)
GO:0042102	positive regulation of T cell proliferation	biological process	11/747	85/16641	0.00143	0.0850939748953975	CCL5(-1.23563833242),CCR2(1.26994720901),CD244(-1.08885944068),CD274(1.83822526924),CD6(-1.17217364296),FADD(-1.11887604116),IL12B(-1.37313596089),IL18(1.40150745676),IL2RA(-1.1152728121),TNFRSF13C(2.25937735185),XCL2(-1.52672188731)	CCL5(-1.23563833242),CCR2(1.26994720901),CD244(-1.08885944068),CD274(1.83822526924),CD6(-1.17217364296),FADD(-1.11887604116),IL12B(-1.37313596089),IL18(1.40150745676),IL2RA(-1.1152728121),TNFRSF13C(2.25937735185),XCL2(-1.52672188731)
GO:0030335	positive regulation of cell migration	biological process	30/747	372/16641	0.00145	0.0855680497925311	ADAM9(1.00798366935),APC(1.03391220979),CAMK2D(1.20769607411),CCAR1(1.08413626079),CCL5(-1.23563833242),CCR2(1.26994720901),CD274(1.83822526924),CSF1R(-1.04495136647),CXCL10(3.22591850169),FADD(-1.11887604116),FN1(-1.36447891744),GRO1(-4.24455461202),HBEGF(-1.64158948926),HDAC9(1.85643780906),IRS2(-2.41441675105),JUN(-1.10661050843),KIF20B(1.15936818972),LOC107131803(-4.44921941874),LOC112445471(…	ADAM9(1.00798366935),APC(1.03391220979),CAMK2D(1.20769607411),CCAR1(1.08413626079),CCL5(-1.23563833242),CCR2(1.26994720901),CD274(1.83822526924),CSF1R(-1.04495136647),CXCL10(3.22591850169),FADD(-1.11887604116),FN1(-1.36447891744),GRO1(-4.24455461202),HBEGF(-1.64158948926),HDAC9(1.85643780906),IRS2(-2.41441675105),JUN(-1.10661050843),KIF20B(1.15936818972),LOC107131803(-4.44921941874),LOC112445471(…
GO:0042326	negative regulation of phosphorylation	biological process	30/747	372/16641	0.00145	0.0855680497925311	APC(1.03391220979),ASH1L(1.07938140348),ATG14(1.05688494372),CAMK2N1(1.10401790253),CASP3(-1.46008651308),CBFA2T3(1.7162797157),CDKN1A(-3.08376348028),DDIT4(-1.48411715668),DUSP1(-2.55519294388),DUSP16(-1.12173261949),DUSP2(-1.58211633332),HHEX(1.67144514951),HYAL2(-1.78147146346),IRS2(-2.41441675105),JUN(-1.10661050843),LOC107131749(1.5686873194),LOC107131803(-4.44921941874),LOC112445471(-5.6237…	APC(1.03391220979),ASH1L(1.07938140348),ATG14(1.05688494372),CAMK2N1(1.10401790253),CASP3(-1.46008651308),CBFA2T3(1.7162797157),CDKN1A(-3.08376348028),DDIT4(-1.48411715668),DUSP1(-2.55519294388),DUSP16(-1.12173261949),DUSP2(-1.58211633332),HHEX(1.67144514951),HYAL2(-1.78147146346),IRS2(-2.41441675105),JUN(-1.10661050843),LOC107131749(1.5686873194),LOC107131803(-4.44921941874),LOC112445471(-5.6237…
GO:0002699	positive regulation of immune effector process	biological process	15/747	139/16641	0.00146	0.0857926315789474	CCR2(1.26994720901),CD244(-1.08885944068),CD40(1.19337456613),FADD(-1.11887604116),FCER1A(1.04078468673),FFAR3(2.21347218216),FZD5(1.75608598547),IL12B(-1.37313596089),LOC514978(-2.10241218211),LTA(1.13409512983),MIF(-1.17980251585),MZB1(-1.32554652646),SEMA7A(-1.45529324508),STX7(1.17781130815),XCL2(-1.52672188731)	CCR2(1.26994720901),CD244(-1.08885944068),CD40(1.19337456613),FADD(-1.11887604116),FCER1A(1.04078468673),FFAR3(2.21347218216),FZD5(1.75608598547),IL12B(-1.37313596089),LOC514978(-2.10241218211),LTA(1.13409512983),MIF(-1.17980251585),MZB1(-1.32554652646),SEMA7A(-1.45529324508),STX7(1.17781130815),XCL2(-1.52672188731)
GO:0032269	negative regulation of cellular protein metabolic process	biological process	50/747	720/16641	0.00147	0.0857926315789474	APC(1.03391220979),ASH1L(1.07938140348),ATG14(1.05688494372),BANK1(1.84929202127),BIRC3(2.13503224503),CAMK2N1(1.10401790253),CAPRIN2(1.31982047374),CASP3(-1.46008651308),CD44(-1.53168677998),CDKN1A(-3.08376348028),DDIT4(-1.48411715668),DNMT3B(2.23250348079),DUSP1(-2.55519294388),DUSP16(-1.12173261949),DUSP2(-1.58211633332),EIF2AK4(1.0007827428),GLMN(1.10761863999),HHEX(1.67144514951),HYAL2(-1.78…	APC(1.03391220979),ASH1L(1.07938140348),ATG14(1.05688494372),BANK1(1.84929202127),BIRC3(2.13503224503),CAMK2N1(1.10401790253),CAPRIN2(1.31982047374),CASP3(-1.46008651308),CD44(-1.53168677998),CDKN1A(-3.08376348028),DDIT4(-1.48411715668),DNMT3B(2.23250348079),DUSP1(-2.55519294388),DUSP16(-1.12173261949),DUSP2(-1.58211633332),EIF2AK4(1.0007827428),GLMN(1.10761863999),HHEX(1.67144514951),HYAL2(-1.78…
GO:0070371	ERK1 and ERK2 cascade	biological process	21/747	228/16641	0.00148	0.0857926315789474	CAMK2D(1.20769607411),CCL4(-1.21151771644),CCL5(-1.23563833242),CD44(-1.53168677998),CEACAM1(1.02603324087),CSF1R(-1.04495136647),DUSP1(-2.55519294388),FBXW7(1.04217360692),FN1(-1.36447891744),GPR183(1.38367672535),JUN(-1.10661050843),LOC107131749(1.5686873194),LOC513969(1.46501886731),LOC616364(-1.42693718158),MIF(-1.17980251585),PIN1(-1.07728911267),SCIMP(2.01612193057),SEMA7A(-1.45529324508),S…	CAMK2D(1.20769607411),CCL4(-1.21151771644),CCL5(-1.23563833242),CD44(-1.53168677998),CEACAM1(1.02603324087),CSF1R(-1.04495136647),DUSP1(-2.55519294388),FBXW7(1.04217360692),FN1(-1.36447891744),GPR183(1.38367672535),JUN(-1.10661050843),LOC107131749(1.5686873194),LOC513969(1.46501886731),LOC616364(-1.42693718158),MIF(-1.17980251585),PIN1(-1.07728911267),SCIMP(2.01612193057),SEMA7A(-1.45529324508),S…
GO:0010819	regulation of T cell chemotaxis	biological process	4/747	12/16641	0.00149	0.0857926315789474	CCL5(-1.23563833242),CCR2(1.26994720901),CXCL10(3.22591850169),XCL2(-1.52672188731)	CCL5(-1.23563833242),CCR2(1.26994720901),CXCL10(3.22591850169),XCL2(-1.52672188731)
GO:0036296	response to increased oxygen levels	biological process	4/747	12/16641	0.00149	0.0857926315789474	CCR2(1.26994720901),CDKN1A(-3.08376348028),DNMT3B(2.23250348079),NOX1(1.20004863298)	CCR2(1.26994720901),CDKN1A(-3.08376348028),DNMT3B(2.23250348079),NOX1(1.20004863298)
GO:0055093	response to hyperoxia	biological process	4/747	12/16641	0.00149	0.0857926315789474	CCR2(1.26994720901),CDKN1A(-3.08376348028),DNMT3B(2.23250348079),NOX1(1.20004863298)	CCR2(1.26994720901),CDKN1A(-3.08376348028),DNMT3B(2.23250348079),NOX1(1.20004863298)
GO:0030593	neutrophil chemotaxis	biological process	10/747	73/16641	0.00150	0.0860201612903226	CCL4(-1.21151771644),CCL5(-1.23563833242),GRO1(-4.24455461202),LOC514978(-2.10241218211),LOC616364(-1.42693718158),MPP1(-1.01028294728),S100A8(-1.13008969278),S100A9(-1.57434665763),TREM1(-1.2209246778),XCL2(-1.52672188731)	CCL4(-1.21151771644),CCL5(-1.23563833242),GRO1(-4.24455461202),LOC514978(-2.10241218211),LOC616364(-1.42693718158),MPP1(-1.01028294728),S100A8(-1.13008969278),S100A9(-1.57434665763),TREM1(-1.2209246778),XCL2(-1.52672188731)
GO:0008329	signaling pattern recognition receptor activity	molecular function	6/677	21/15504	0.00021	0.086772	LOC516599(1.37223119441),LOC786870(1.52774488899),PGLYRP1(-4.74140640778),PGLYRP2(-1.07223658227),TRIM34(1.53005421508),TRIM5(1.0819915086)	LOC516599(1.37223119441),LOC786870(1.52774488899),PGLYRP1(-4.74140640778),PGLYRP2(-1.07223658227),TRIM34(1.53005421508),TRIM5(1.0819915086)
GO:0038187	pattern recognition receptor activity	molecular function	6/677	21/15504	0.00021	0.086772	LOC516599(1.37223119441),LOC786870(1.52774488899),PGLYRP1(-4.74140640778),PGLYRP2(-1.07223658227),TRIM34(1.53005421508),TRIM5(1.0819915086)	LOC516599(1.37223119441),LOC786870(1.52774488899),PGLYRP1(-4.74140640778),PGLYRP2(-1.07223658227),TRIM34(1.53005421508),TRIM5(1.0819915086)
GO:0009892	negative regulation of metabolic process	biological process	125/747	2163/16641	0.00154	0.0879593574297189	APC(1.03391220979),ARID4A(1.08350065431),ASH1L(1.07938140348),ATG14(1.05688494372),ATRX(1.0740119222),BANK1(1.84929202127),BCL11A(1.91294299026),BHLHE41(2.51913637637),BIRC3(2.13503224503),BRCA2(1.05975048191),C1QTNF12(1.36326653405),CAMK2N1(1.10401790253),CAPRIN2(1.31982047374),CASP3(-1.46008651308),CBFA2T3(1.7162797157),CD38(1.01165751151),CD44(-1.53168677998),CDKN1A(-3.08376348028),CEACAM1(1.0…	APC(1.03391220979),ARID4A(1.08350065431),ASH1L(1.07938140348),ATG14(1.05688494372),ATRX(1.0740119222),BANK1(1.84929202127),BCL11A(1.91294299026),BHLHE41(2.51913637637),BIRC3(2.13503224503),BRCA2(1.05975048191),C1QTNF12(1.36326653405),CAMK2N1(1.10401790253),CAPRIN2(1.31982047374),CASP3(-1.46008651308),CBFA2T3(1.7162797157),CD38(1.01165751151),CD44(-1.53168677998),CDKN1A(-3.08376348028),CEACAM1(1.0…
GO:0090087	regulation of peptide transport	biological process	42/747	580/16641	0.00158	0.08988304	ACSL3(1.61240440417),ADAM9(1.00798366935),BANK1(1.84929202127),C1QTNF12(1.36326653405),CA2(-1.03312818546),CCL5(-1.23563833242),CD244(-1.08885944068),CD274(1.83822526924),CD38(1.01165751151),CD40(1.19337456613),CDKN1A(-3.08376348028),CEP290(1.19153836026),CLEC4E(-1.87241595119),CLOCK(1.32829314658),CPT1A(-2.46446219021),CSF1R(-1.04495136647),FBXW7(1.04217360692),FFAR1(2.52376417257),FFAR3(2.21347…	ACSL3(1.61240440417),ADAM9(1.00798366935),BANK1(1.84929202127),C1QTNF12(1.36326653405),CA2(-1.03312818546),CCL5(-1.23563833242),CD244(-1.08885944068),CD274(1.83822526924),CD38(1.01165751151),CD40(1.19337456613),CDKN1A(-3.08376348028),CEP290(1.19153836026),CLEC4E(-1.87241595119),CLOCK(1.32829314658),CPT1A(-2.46446219021),CSF1R(-1.04495136647),FBXW7(1.04217360692),FFAR1(2.52376417257),FFAR3(2.21347…
GO:0000729	DNA double-strand break processing	biological process	5/747	20/16641	0.00159	0.0900915537848606	HELB(1.06790555111),LOC534913(1.07486835095),RAD50(1.10749247444),SMARCAD1(1.25566915823),UBE2V2(1.75222008676)	HELB(1.06790555111),LOC534913(1.07486835095),RAD50(1.10749247444),SMARCAD1(1.25566915823),UBE2V2(1.75222008676)
GO:0002704	negative regulation of leukocyte mediated immunity	biological process	8/747	50/16641	0.00160	0.0902984126984127	CCR2(1.26994720901),CEACAM1(1.02603324087),LOC100294723(1.34158463376),LOC515150(-1.44029434945),LOC519132(-5.26435434877),LOC786348(-5.19594066885),SERPINB4(-4.9494678269),XCL2(-1.52672188731)	CCR2(1.26994720901),CEACAM1(1.02603324087),LOC100294723(1.34158463376),LOC515150(-1.44029434945),LOC519132(-5.26435434877),LOC786348(-5.19594066885),SERPINB4(-4.9494678269),XCL2(-1.52672188731)
GO:0032819	positive regulation of natural killer cell proliferation	biological process	3/747	6/16641	0.00163	0.0909092549019608	CD244(-1.08885944068),IL12B(-1.37313596089),IL18(1.40150745676)	CD244(-1.08885944068),IL12B(-1.37313596089),IL18(1.40150745676)
GO:0051547	regulation of keratinocyte migration	biological process	3/747	6/16641	0.00163	0.0909092549019608	ADAM9(1.00798366935),HBEGF(-1.64158948926),MMP9(-2.50377266874)	ADAM9(1.00798366935),HBEGF(-1.64158948926),MMP9(-2.50377266874)
GO:0051549	positive regulation of keratinocyte migration	biological process	3/747	6/16641	0.00163	0.0909092549019608	ADAM9(1.00798366935),HBEGF(-1.64158948926),MMP9(-2.50377266874)	ADAM9(1.00798366935),HBEGF(-1.64158948926),MMP9(-2.50377266874)
GO:0042325	regulation of phosphorylation	biological process	78/747	1247/16641	0.00170	0.09444296875	ADAM9(1.00798366935),APC(1.03391220979),ASH1L(1.07938140348),ATG14(1.05688494372),BANK1(1.84929202127),CAMK2D(1.20769607411),CAMK2N1(1.10401790253),CAPRIN2(1.31982047374),CASP3(-1.46008651308),CBFA2T3(1.7162797157),CBS(-1.40370833294),CCDC88A(1.64093373756),CCL4(-1.21151771644),CCL5(-1.23563833242),CCNT2(1.02376886866),CCR2(1.26994720901),CD40(1.19337456613),CD44(-1.53168677998),CDKN1A(-3.0837634…	ADAM9(1.00798366935),APC(1.03391220979),ASH1L(1.07938140348),ATG14(1.05688494372),BANK1(1.84929202127),CAMK2D(1.20769607411),CAMK2N1(1.10401790253),CAPRIN2(1.31982047374),CASP3(-1.46008651308),CBFA2T3(1.7162797157),CBS(-1.40370833294),CCDC88A(1.64093373756),CCL4(-1.21151771644),CCL5(-1.23563833242),CCNT2(1.02376886866),CCR2(1.26994720901),CD40(1.19337456613),CD44(-1.53168677998),CDKN1A(-3.0837634…
GO:0001101	response to acid chemical	biological process	21/747	231/16641	0.00174	0.0962890272373541	CBS(-1.40370833294),CD38(1.01165751151),CPT1A(-2.46446219021),DGAT2(-1.13820710207),DUSP1(-2.55519294388),EGR1(-5.49807204808),FFAR1(2.52376417257),FFAR3(2.21347218216),FN1(-1.36447891744),ID3(1.19934676017),KMT2E(1.19780850527),NEURL1(-1.1411220695),PDK4(-1.85568774423),PTPN5(-1.19953402656),RRAGB(1.03724257303),SCD(1.98645878578),SIPA1(-1.14175219336),SOCS1(-1.56698012553),TWF2(-1.03996343003),…	CBS(-1.40370833294),CD38(1.01165751151),CPT1A(-2.46446219021),DGAT2(-1.13820710207),DUSP1(-2.55519294388),EGR1(-5.49807204808),FFAR1(2.52376417257),FFAR3(2.21347218216),FN1(-1.36447891744),ID3(1.19934676017),KMT2E(1.19780850527),NEURL1(-1.1411220695),PDK4(-1.85568774423),PTPN5(-1.19953402656),RRAGB(1.03724257303),SCD(1.98645878578),SIPA1(-1.14175219336),SOCS1(-1.56698012553),TWF2(-1.03996343003),…
GO:0030595	leukocyte chemotaxis	biological process	16/747	156/16641	0.00176	0.0970182945736434	CCL4(-1.21151771644),CCL5(-1.23563833242),CCR2(1.26994720901),CXCL10(3.22591850169),GRO1(-4.24455461202),LOC514978(-2.10241218211),LOC616364(-1.42693718158),MMP28(1.30288435915),MPP1(-1.01028294728),PF4(1.4504661056),S100A8(-1.13008969278),S100A9(-1.57434665763),STAP1(1.61888964824),SWAP70(1.09381920199),TREM1(-1.2209246778),XCL2(-1.52672188731)	CCL4(-1.21151771644),CCL5(-1.23563833242),CCR2(1.26994720901),CXCL10(3.22591850169),GRO1(-4.24455461202),LOC514978(-2.10241218211),LOC616364(-1.42693718158),MMP28(1.30288435915),MPP1(-1.01028294728),PF4(1.4504661056),S100A8(-1.13008969278),S100A9(-1.57434665763),STAP1(1.61888964824),SWAP70(1.09381920199),TREM1(-1.2209246778),XCL2(-1.52672188731)
GO:0002440	production of molecular mediator of immune response	biological process	14/747	128/16641	0.00182	0.099554	CD244(-1.08885944068),CD40(1.19337456613),FFAR3(2.21347218216),FZD5(1.75608598547),IL10(-1.27981088836),LOC100847119(-1.67199757218),LOC101903252(-1.41922188956),MIF(-1.17980251585),MZB1(-1.32554652646),POU2F2(1.75035595119),SEMA7A(-1.45529324508),SWAP70(1.09381920199),TREM1(-1.2209246778),XCL2(-1.52672188731)	CD244(-1.08885944068),CD40(1.19337456613),FFAR3(2.21347218216),FZD5(1.75608598547),IL10(-1.27981088836),LOC100847119(-1.67199757218),LOC101903252(-1.41922188956),MIF(-1.17980251585),MZB1(-1.32554652646),POU2F2(1.75035595119),SEMA7A(-1.45529324508),SWAP70(1.09381920199),TREM1(-1.2209246778),XCL2(-1.52672188731)
GO:0050707	regulation of cytokine secretion	biological process	14/747	128/16641	0.00182	0.099554	BANK1(1.84929202127),CD244(-1.08885944068),CD274(1.83822526924),CLEC4E(-1.87241595119),CSF1R(-1.04495136647),FN1(-1.36447891744),GLMN(1.10761863999),HYAL2(-1.78147146346),IL10(-1.27981088836),LOC107131749(1.5686873194),MIF(-1.17980251585),SOCS1(-1.56698012553),TLR10(3.10062291549),TLR6(1.37228842856)	BANK1(1.84929202127),CD244(-1.08885944068),CD274(1.83822526924),CLEC4E(-1.87241595119),CSF1R(-1.04495136647),FN1(-1.36447891744),GLMN(1.10761863999),HYAL2(-1.78147146346),IL10(-1.27981088836),LOC107131749(1.5686873194),MIF(-1.17980251585),SOCS1(-1.56698012553),TLR10(3.10062291549),TLR6(1.37228842856)
GO:0070542	response to fatty acid	biological process	8/747	51/16641	0.00183	0.0997174712643678	CPT1A(-2.46446219021),DGAT2(-1.13820710207),FFAR1(2.52376417257),FFAR3(2.21347218216),FN1(-1.36447891744),ID3(1.19934676017),PDK4(-1.85568774423),SCD(1.98645878578)	CPT1A(-2.46446219021),DGAT2(-1.13820710207),FFAR1(2.52376417257),FFAR3(2.21347218216),FN1(-1.36447891744),ID3(1.19934676017),PDK4(-1.85568774423),SCD(1.98645878578)
GO:0001909	leukocyte mediated cytotoxicity	biological process	12/747	101/16641	0.00187	0.101508167938931	CEACAM1(1.02603324087),FADD(-1.11887604116),IL12B(-1.37313596089),LOC100294723(1.34158463376),LOC508646(-2.33514002376),LOC519132(-5.26435434877),LOC786348(-5.19594066885),SERPINB4(-4.9494678269),STAP1(1.61888964824),STX7(1.17781130815),TREM1(-1.2209246778),XCL2(-1.52672188731)	CEACAM1(1.02603324087),FADD(-1.11887604116),IL12B(-1.37313596089),LOC100294723(1.34158463376),LOC508646(-2.33514002376),LOC519132(-5.26435434877),LOC786348(-5.19594066885),SERPINB4(-4.9494678269),STAP1(1.61888964824),STX7(1.17781130815),TREM1(-1.2209246778),XCL2(-1.52672188731)
GO:0002437	inflammatory response to antigenic stimulus	biological process	6/747	30/16641	0.00189	0.102203726235741	CCR2(1.26994720901),CD6(-1.17217364296),FCER1A(1.04078468673),IL10(-1.27981088836),IL12B(-1.37313596089),LTA(1.13409512983)	CCR2(1.26994720901),CD6(-1.17217364296),FCER1A(1.04078468673),IL10(-1.27981088836),IL12B(-1.37313596089),LTA(1.13409512983)
GO:0033032	regulation of myeloid cell apoptotic process	biological process	5/747	21/16641	0.00201	0.104711428571429	CCL5(-1.23563833242),CD44(-1.53168677998),LOC527744(-1.08247349922),MEF2C(1.53176423147),MIF(-1.17980251585)	CCL5(-1.23563833242),CD44(-1.53168677998),LOC527744(-1.08247349922),MEF2C(1.53176423147),MIF(-1.17980251585)
GO:2000147	positive regulation of cell motility	biological process	30/747	380/16641	0.00201	0.104711428571429	ADAM9(1.00798366935),APC(1.03391220979),CAMK2D(1.20769607411),CCAR1(1.08413626079),CCL5(-1.23563833242),CCR2(1.26994720901),CD274(1.83822526924),CSF1R(-1.04495136647),CXCL10(3.22591850169),FADD(-1.11887604116),FN1(-1.36447891744),GRO1(-4.24455461202),HBEGF(-1.64158948926),HDAC9(1.85643780906),IRS2(-2.41441675105),JUN(-1.10661050843),KIF20B(1.15936818972),LOC107131803(-4.44921941874),LOC112445471(…	ADAM9(1.00798366935),APC(1.03391220979),CAMK2D(1.20769607411),CCAR1(1.08413626079),CCL5(-1.23563833242),CCR2(1.26994720901),CD274(1.83822526924),CSF1R(-1.04495136647),CXCL10(3.22591850169),FADD(-1.11887604116),FN1(-1.36447891744),GRO1(-4.24455461202),HBEGF(-1.64158948926),HDAC9(1.85643780906),IRS2(-2.41441675105),JUN(-1.10661050843),KIF20B(1.15936818972),LOC107131803(-4.44921941874),LOC112445471(…
GO:0002439	chronic inflammatory response to antigenic stimulus	biological process	2/747	2/16641	0.00201	0.104711428571429	IL10(-1.27981088836),LTA(1.13409512983)	IL10(-1.27981088836),LTA(1.13409512983)
GO:0002874	regulation of chronic inflammatory response to antigenic stimulus	biological process	2/747	2/16641	0.00201	0.104711428571429	IL10(-1.27981088836),LTA(1.13409512983)	IL10(-1.27981088836),LTA(1.13409512983)
GO:0007576	nucleolar fragmentation	biological process	2/747	2/16641	0.00201	0.104711428571429	ZNF354A(1.02310744597),ZNF93(1.10461329486)	ZNF354A(1.02310744597),ZNF93(1.10461329486)
GO:0038158	granulocyte colony-stimulating factor signaling pathway	biological process	2/747	2/16641	0.00201	0.104711428571429	CEACAM1(1.02603324087),JAGN1(-1.04642515133)	CEACAM1(1.02603324087),JAGN1(-1.04642515133)
GO:0070488	neutrophil aggregation	biological process	2/747	2/16641	0.00201	0.104711428571429	S100A8(-1.13008969278),S100A9(-1.57434665763)	S100A8(-1.13008969278),S100A9(-1.57434665763)
GO:2000409	positive regulation of T cell extravasation	biological process	2/747	2/16641	0.00201	0.104711428571429	CCR2(1.26994720901),FADD(-1.11887604116)	CCR2(1.26994720901),FADD(-1.11887604116)
GO:2000451	positive regulation of CD8-positive, alpha-beta T cell extravasation	biological process	2/747	2/16641	0.00201	0.104711428571429	CCR2(1.26994720901),FADD(-1.11887604116)	CCR2(1.26994720901),FADD(-1.11887604116)
GO:0007049	cell cycle	biological process	86/747	1409/16641	0.00201	0.104711428571429	ABRAXAS1(1.41185153109),ALKBH4(-1.10865220786),APC(1.03391220979),ATRX(1.0740119222),BRCA2(1.05975048191),CAMK2D(1.20769607411),CAMK2N1(1.10401790253),CASP3(-1.46008651308),CCAR1(1.08413626079),CCNT2(1.02376886866),CDC20(-1.45071765817),CDCA8(-1.16452631488),CDKN1A(-3.08376348028),CDT1(-1.19329291072),CEP135(1.04689287586),CEP164(1.05182193495),CEP290(1.19153836026),CETN3(1.16534268998),CITED2(-1…	ABRAXAS1(1.41185153109),ALKBH4(-1.10865220786),APC(1.03391220979),ATRX(1.0740119222),BRCA2(1.05975048191),CAMK2D(1.20769607411),CAMK2N1(1.10401790253),CASP3(-1.46008651308),CCAR1(1.08413626079),CCNT2(1.02376886866),CDC20(-1.45071765817),CDCA8(-1.16452631488),CDKN1A(-3.08376348028),CDT1(-1.19329291072),CEP135(1.04689287586),CEP164(1.05182193495),CEP290(1.19153836026),CETN3(1.16534268998),CITED2(-1…
GO:0065009	regulation of molecular function	biological process	112/747	1920/16641	0.00204	0.105501381818182	ACOD1(1.09489009039),ACTN1(-1.20896696533),ADAM9(1.00798366935),ADGRG3(-1.17558378283),APC(1.03391220979),APH1B(-1.39534050667),ATG14(1.05688494372),BIRC3(2.13503224503),CACNB1(1.48189738838),CAMK2D(1.20769607411),CAMK2N1(1.10401790253),CAPRIN2(1.31982047374),CASP3(-1.46008651308),CBS(-1.40370833294),CCDC88A(1.64093373756),CCL4(-1.21151771644),CCL5(-1.23563833242),CCNT2(1.02376886866),CD40(1.1933…	ACOD1(1.09489009039),ACTN1(-1.20896696533),ADAM9(1.00798366935),ADGRG3(-1.17558378283),APC(1.03391220979),APH1B(-1.39534050667),ATG14(1.05688494372),BIRC3(2.13503224503),CACNB1(1.48189738838),CAMK2D(1.20769607411),CAMK2N1(1.10401790253),CAPRIN2(1.31982047374),CASP3(-1.46008651308),CBS(-1.40370833294),CCDC88A(1.64093373756),CCL4(-1.21151771644),CCL5(-1.23563833242),CCNT2(1.02376886866),CD40(1.1933…
GO:0051250	negative regulation of lymphocyte activation	biological process	12/747	102/16641	0.00204	0.105501381818182	BANK1(1.84929202127),CASP3(-1.46008651308),CD274(1.83822526924),CEACAM1(1.02603324087),CEBPB(-1.55799771239),GLMN(1.10761863999),IL10(-1.27981088836),IL2RA(-1.1152728121),LOC107131749(1.5686873194),PGLYRP1(-4.74140640778),PGLYRP2(-1.07223658227),XCL2(-1.52672188731)	BANK1(1.84929202127),CASP3(-1.46008651308),CD274(1.83822526924),CEACAM1(1.02603324087),CEBPB(-1.55799771239),GLMN(1.10761863999),IL10(-1.27981088836),IL2RA(-1.1152728121),LOC107131749(1.5686873194),PGLYRP1(-4.74140640778),PGLYRP2(-1.07223658227),XCL2(-1.52672188731)
GO:0006925	inflammatory cell apoptotic process	biological process	4/747	13/16641	0.00208	0.106793357400722	CCL5(-1.23563833242),CD44(-1.53168677998),LOC527744(-1.08247349922),MEF2C(1.53176423147)	CCL5(-1.23563833242),CD44(-1.53168677998),LOC527744(-1.08247349922),MEF2C(1.53176423147)
GO:0009791	post-embryonic development	biological process	11/747	89/16641	0.00208	0.106793357400722	ATRX(1.0740119222),CCDC66(1.5239912149),CELA1(1.16665137271),CSRNP1(-1.17764321344),FZD5(1.75608598547),ITPR1(1.23876257306),MYO1E(1.61442589193),NR4A2(-1.17826518742),PPP1R13L(1.15787866745),TBCE(1.23438196976),TET2(1.06341832763)	ATRX(1.0740119222),CCDC66(1.5239912149),CELA1(1.16665137271),CSRNP1(-1.17764321344),FZD5(1.75608598547),ITPR1(1.23876257306),MYO1E(1.61442589193),NR4A2(-1.17826518742),PPP1R13L(1.15787866745),TBCE(1.23438196976),TET2(1.06341832763)
GO:0030139	endocytic vesicle	cellular component	17/832	169/18897	0.00130	0.107313043478261	ATG14(1.05688494372),EHD1(-1.25182344501),EHD3(1.47375588457),FZD5(1.75608598547),HYAL2(-1.78147146346),INPP5B(1.0715940321),INPP5F(1.16596741764),LPAR2(-1.12234739203),MTSS1(1.13308533007),MYO1E(1.61442589193),PIK3C2B(1.71034919451),RAB20(-2.11664556392),RAB39A(1.60458953959),RAB43(-2.16856388833),STX12(1.24729103004),STX7(1.17781130815),TLR6(1.37228842856)	ATG14(1.05688494372),EHD1(-1.25182344501),EHD3(1.47375588457),FZD5(1.75608598547),HYAL2(-1.78147146346),INPP5B(1.0715940321),INPP5F(1.16596741764),LPAR2(-1.12234739203),MTSS1(1.13308533007),MYO1E(1.61442589193),PIK3C2B(1.71034919451),RAB20(-2.11664556392),RAB39A(1.60458953959),RAB43(-2.16856388833),STX12(1.24729103004),STX7(1.17781130815),TLR6(1.37228842856)
GO:0005815	microtubule organizing center	cellular component	45/832	639/18897	0.00134	0.107313043478261	AHI1(1.58382425469),ANKRD26(1.37913511772),APC(1.03391220979),BBS7(1.03769419886),BRCA2(1.05975048191),CAPRIN2(1.31982047374),CCDC15(1.19658995863),CDC20(-1.45071765817),CEP135(1.04689287586),CEP164(1.05182193495),CEP170(1.21362037128),CEP19(1.09592245881),CEP290(1.19153836026),CEP70(1.10476257947),CEP95(1.04084579133),CETN3(1.16534268998),CIR1(1.10986880092),CLUAP1(1.03860926988),CNTRL(1.0052973…	AHI1(1.58382425469),ANKRD26(1.37913511772),APC(1.03391220979),BBS7(1.03769419886),BRCA2(1.05975048191),CAPRIN2(1.31982047374),CCDC15(1.19658995863),CDC20(-1.45071765817),CEP135(1.04689287586),CEP164(1.05182193495),CEP170(1.21362037128),CEP19(1.09592245881),CEP290(1.19153836026),CEP70(1.10476257947),CEP95(1.04084579133),CETN3(1.16534268998),CIR1(1.10986880092),CLUAP1(1.03860926988),CNTRL(1.0052973…
GO:0045171	intercellular bridge	cellular component	7/832	39/18897	0.00140	0.107313043478261	CDCA8(-1.16452631488),IQCB1(1.42523834214),KMT2E(1.19780850527),LYRM1(1.12575136639),PPP1R13L(1.15787866745),QSOX1(-1.05812848991),XPA(1.203645927)	CDCA8(-1.16452631488),IQCB1(1.42523834214),KMT2E(1.19780850527),LYRM1(1.12575136639),PPP1R13L(1.15787866745),QSOX1(-1.05812848991),XPA(1.203645927)
GO:0051248	negative regulation of protein metabolic process	biological process	52/747	769/16641	0.00210	0.107432374100719	APC(1.03391220979),ASH1L(1.07938140348),ATG14(1.05688494372),BANK1(1.84929202127),BIRC3(2.13503224503),CAMK2N1(1.10401790253),CAPRIN2(1.31982047374),CASP3(-1.46008651308),CD44(-1.53168677998),CDKN1A(-3.08376348028),DDIT4(-1.48411715668),DNMT3B(2.23250348079),DUSP1(-2.55519294388),DUSP16(-1.12173261949),DUSP2(-1.58211633332),EIF2AK4(1.0007827428),GLMN(1.10761863999),HHEX(1.67144514951),HYAL2(-1.78…	APC(1.03391220979),ASH1L(1.07938140348),ATG14(1.05688494372),BANK1(1.84929202127),BIRC3(2.13503224503),CAMK2N1(1.10401790253),CAPRIN2(1.31982047374),CASP3(-1.46008651308),CD44(-1.53168677998),CDKN1A(-3.08376348028),DDIT4(-1.48411715668),DNMT3B(2.23250348079),DUSP1(-2.55519294388),DUSP16(-1.12173261949),DUSP2(-1.58211633332),EIF2AK4(1.0007827428),GLMN(1.10761863999),HHEX(1.67144514951),HYAL2(-1.78…
GO:0045453	bone resorption	biological process	7/747	41/16641	0.00211	0.1075570609319	CD38(1.01165751151),CSF1R(-1.04495136647),IL7(1.39468077198),PDK4(-1.85568774423),PPARGC1B(1.04040324047),TMEM64(1.04394375437),UBASH3B(-1.125269103)	CD38(1.01165751151),CSF1R(-1.04495136647),IL7(1.39468077198),PDK4(-1.85568774423),PPARGC1B(1.04040324047),TMEM64(1.04394375437),UBASH3B(-1.125269103)
GO:0043407	negative regulation of MAP kinase activity	biological process	9/747	64/16641	0.00212	0.107680857142857	DUSP1(-2.55519294388),DUSP16(-1.12173261949),DUSP2(-1.58211633332),HYAL2(-1.78147146346),LOC107131803(-4.44921941874),LOC112445471(-5.62378764148),PTPN5(-1.19953402656),RGS2(-1.04810407857),SPRY2(-1.06571101558)	DUSP1(-2.55519294388),DUSP16(-1.12173261949),DUSP2(-1.58211633332),HYAL2(-1.78147146346),LOC107131803(-4.44921941874),LOC112445471(-5.62378764148),PTPN5(-1.19953402656),RGS2(-1.04810407857),SPRY2(-1.06571101558)
GO:2000145	regulation of cell motility	biological process	46/747	661/16641	0.00215	0.108816014234875	ABI3(-1.02960130646),ADAM9(1.00798366935),ADGRG3(-1.17558378283),APC(1.03391220979),CAMK2D(1.20769607411),CCAR1(1.08413626079),CCL5(-1.23563833242),CCR2(1.26994720901),CD274(1.83822526924),CEACAM1(1.02603324087),CSF1R(-1.04495136647),CXCL10(3.22591850169),CXCR4(-1.47984839573),DLC1(-1.13660102365),FADD(-1.11887604116),FN1(-1.36447891744),GRO1(-4.24455461202),HBEGF(-1.64158948926),HDAC9(1.85643780…	ABI3(-1.02960130646),ADAM9(1.00798366935),ADGRG3(-1.17558378283),APC(1.03391220979),CAMK2D(1.20769607411),CCAR1(1.08413626079),CCL5(-1.23563833242),CCR2(1.26994720901),CD274(1.83822526924),CEACAM1(1.02603324087),CSF1R(-1.04495136647),CXCL10(3.22591850169),CXCR4(-1.47984839573),DLC1(-1.13660102365),FADD(-1.11887604116),FN1(-1.36447891744),GRO1(-4.24455461202),HBEGF(-1.64158948926),HDAC9(1.85643780…
GO:0031327	negative regulation of cellular biosynthetic process	biological process	77/747	1239/16641	0.00216	0.108934468085106	ARID4A(1.08350065431),ATRX(1.0740119222),BANK1(1.84929202127),BCL11A(1.91294299026),BHLHE41(2.51913637637),BRCA2(1.05975048191),C1QTNF12(1.36326653405),CAPRIN2(1.31982047374),CBFA2T3(1.7162797157),CD38(1.01165751151),CEACAM1(1.02603324087),CEBPA(-1.39776069325),CELA1(1.16665137271),CIITA(1.62626580401),CIR1(1.10986880092),CLOCK(1.32829314658),DDIT4(-1.48411715668),DNMT3B(2.23250348079),DPY30(1.06…	ARID4A(1.08350065431),ATRX(1.0740119222),BANK1(1.84929202127),BCL11A(1.91294299026),BHLHE41(2.51913637637),BRCA2(1.05975048191),C1QTNF12(1.36326653405),CAPRIN2(1.31982047374),CBFA2T3(1.7162797157),CD38(1.01165751151),CEACAM1(1.02603324087),CEBPA(-1.39776069325),CELA1(1.16665137271),CIITA(1.62626580401),CIR1(1.10986880092),CLOCK(1.32829314658),DDIT4(-1.48411715668),DNMT3B(2.23250348079),DPY30(1.06…
GO:0051173	positive regulation of nitrogen compound metabolic process	biological process	134/747	2365/16641	0.00217	0.109052084805654	ABRAXAS1(1.41185153109),ACSL3(1.61240440417),ADAM9(1.00798366935),AHI1(1.58382425469),ANKRD49(1.43868219081),APC(1.03391220979),ARID4A(1.08350065431),ASH1L(1.07938140348),ASS1(-1.14619096325),ATG14(1.05688494372),ATRX(1.0740119222),BANK1(1.84929202127),BBS7(1.03769419886),BCL11A(1.91294299026),BHLHA15(-1.47863135934),BIRC3(2.13503224503),BRCA2(1.05975048191),BTBD8(1.03697496602),CAMK2D(1.20769607…	ABRAXAS1(1.41185153109),ACSL3(1.61240440417),ADAM9(1.00798366935),AHI1(1.58382425469),ANKRD49(1.43868219081),APC(1.03391220979),ARID4A(1.08350065431),ASH1L(1.07938140348),ASS1(-1.14619096325),ATG14(1.05688494372),ATRX(1.0740119222),BANK1(1.84929202127),BBS7(1.03769419886),BCL11A(1.91294299026),BHLHA15(-1.47863135934),BIRC3(2.13503224503),BRCA2(1.05975048191),BTBD8(1.03697496602),CAMK2D(1.20769607…
GO:0009991	response to extracellular stimulus	biological process	28/747	349/16641	0.00222	0.111171971830986	ACSL3(1.61240440417),ALPL(-2.98874524402),ATG14(1.05688494372),ATP2B1(1.3048114085),BHLHA15(-1.47863135934),BRCA2(1.05975048191),CBS(-1.40370833294),CD44(-1.53168677998),CDKN1A(-3.08376348028),DNMT3B(2.23250348079),EIF2AK4(1.0007827428),FADS1(1.76202835794),FOS(-3.52389997809),GLUL(-1.06624016895),KANK2(-1.63453743435),KYNU(1.51487838031),NR4A2(-1.17826518742),P2RY11(-1.07568591257),P2RY12(1.4439…	ACSL3(1.61240440417),ALPL(-2.98874524402),ATG14(1.05688494372),ATP2B1(1.3048114085),BHLHA15(-1.47863135934),BRCA2(1.05975048191),CBS(-1.40370833294),CD44(-1.53168677998),CDKN1A(-3.08376348028),DNMT3B(2.23250348079),EIF2AK4(1.0007827428),FADS1(1.76202835794),FOS(-3.52389997809),GLUL(-1.06624016895),KANK2(-1.63453743435),KYNU(1.51487838031),NR4A2(-1.17826518742),P2RY11(-1.07568591257),P2RY12(1.4439…
GO:0002366	leukocyte activation involved in immune response	biological process	21/747	236/16641	0.00225	0.112278947368421	CCR2(1.26994720901),CD180(2.53761347823),CD244(-1.08885944068),CD40(1.19337456613),CDH17(1.50936263153),CEACAM1(1.02603324087),CLEC4D(-1.17231673288),CLEC4E(-1.87241595119),EIF2AK4(1.0007827428),FCER1A(1.04078468673),GPR183(1.38367672535),IL12B(-1.37313596089),IL18R1(-1.53201971446),LOC100294723(1.34158463376),LOC101906408(-2.41864510075),LOC514978(-2.10241218211),PGLYRP1(-4.74140640778),PGLYRP2(…	CCR2(1.26994720901),CD180(2.53761347823),CD244(-1.08885944068),CD40(1.19337456613),CDH17(1.50936263153),CEACAM1(1.02603324087),CLEC4D(-1.17231673288),CLEC4E(-1.87241595119),EIF2AK4(1.0007827428),FCER1A(1.04078468673),GPR183(1.38367672535),IL12B(-1.37313596089),IL18R1(-1.53201971446),LOC100294723(1.34158463376),LOC101906408(-2.41864510075),LOC514978(-2.10241218211),PGLYRP1(-4.74140640778),PGLYRP2(…
GO:0030334	regulation of cell migration	biological process	44/747	628/16641	0.00234	0.116361818181818	ABI3(-1.02960130646),ADAM9(1.00798366935),ADGRG3(-1.17558378283),APC(1.03391220979),CAMK2D(1.20769607411),CCAR1(1.08413626079),CCL5(-1.23563833242),CCR2(1.26994720901),CD274(1.83822526924),CEACAM1(1.02603324087),CSF1R(-1.04495136647),CXCL10(3.22591850169),CXCR4(-1.47984839573),DLC1(-1.13660102365),FADD(-1.11887604116),FN1(-1.36447891744),GRO1(-4.24455461202),HBEGF(-1.64158948926),HDAC9(1.85643780…	ABI3(-1.02960130646),ADAM9(1.00798366935),ADGRG3(-1.17558378283),APC(1.03391220979),CAMK2D(1.20769607411),CCAR1(1.08413626079),CCL5(-1.23563833242),CCR2(1.26994720901),CD274(1.83822526924),CEACAM1(1.02603324087),CSF1R(-1.04495136647),CXCL10(3.22591850169),CXCR4(-1.47984839573),DLC1(-1.13660102365),FADD(-1.11887604116),FN1(-1.36447891744),GRO1(-4.24455461202),HBEGF(-1.64158948926),HDAC9(1.85643780…
GO:0002263	cell activation involved in immune response	biological process	21/747	237/16641	0.00237	0.117442996515679	CCR2(1.26994720901),CD180(2.53761347823),CD244(-1.08885944068),CD40(1.19337456613),CDH17(1.50936263153),CEACAM1(1.02603324087),CLEC4D(-1.17231673288),CLEC4E(-1.87241595119),EIF2AK4(1.0007827428),FCER1A(1.04078468673),GPR183(1.38367672535),IL12B(-1.37313596089),IL18R1(-1.53201971446),LOC100294723(1.34158463376),LOC101906408(-2.41864510075),LOC514978(-2.10241218211),PGLYRP1(-4.74140640778),PGLYRP2(…	CCR2(1.26994720901),CD180(2.53761347823),CD244(-1.08885944068),CD40(1.19337456613),CDH17(1.50936263153),CEACAM1(1.02603324087),CLEC4D(-1.17231673288),CLEC4E(-1.87241595119),EIF2AK4(1.0007827428),FCER1A(1.04078468673),GPR183(1.38367672535),IL12B(-1.37313596089),IL18R1(-1.53201971446),LOC100294723(1.34158463376),LOC101906408(-2.41864510075),LOC514978(-2.10241218211),PGLYRP1(-4.74140640778),PGLYRP2(…
GO:0050866	negative regulation of cell activation	biological process	14/747	132/16641	0.00244	0.119328424657534	BANK1(1.84929202127),CASP3(-1.46008651308),CCR2(1.26994720901),CD274(1.83822526924),CEACAM1(1.02603324087),CEBPB(-1.55799771239),GLMN(1.10761863999),IL10(-1.27981088836),IL2RA(-1.1152728121),LOC107131749(1.5686873194),PGLYRP1(-4.74140640778),PGLYRP2(-1.07223658227),UBASH3B(-1.125269103),XCL2(-1.52672188731)	BANK1(1.84929202127),CASP3(-1.46008651308),CCR2(1.26994720901),CD274(1.83822526924),CEACAM1(1.02603324087),CEBPB(-1.55799771239),GLMN(1.10761863999),IL10(-1.27981088836),IL2RA(-1.1152728121),LOC107131749(1.5686873194),PGLYRP1(-4.74140640778),PGLYRP2(-1.07223658227),UBASH3B(-1.125269103),XCL2(-1.52672188731)
GO:0060333	interferon-gamma-mediated signaling pathway	biological process	7/747	42/16641	0.00244	0.119328424657534	CD44(-1.53168677998),CIITA(1.62626580401),GBP4(1.46451921517),LOC516599(1.37223119441),LOC781710(1.48140762496),SOCS1(-1.56698012553),TRIM34(1.53005421508)	CD44(-1.53168677998),CIITA(1.62626580401),GBP4(1.46451921517),LOC516599(1.37223119441),LOC781710(1.48140762496),SOCS1(-1.56698012553),TRIM34(1.53005421508)
GO:0002285	lymphocyte activation involved in immune response	biological process	17/747	176/16641	0.00245	0.119328424657534	CD180(2.53761347823),CD244(-1.08885944068),CD40(1.19337456613),CDH17(1.50936263153),CEACAM1(1.02603324087),CLEC4D(-1.17231673288),CLEC4E(-1.87241595119),EIF2AK4(1.0007827428),GPR183(1.38367672535),IL12B(-1.37313596089),IL18R1(-1.53201971446),LOC100294723(1.34158463376),LOC101906408(-2.41864510075),PGLYRP1(-4.74140640778),PGLYRP2(-1.07223658227),PLCG2(1.29993670541),SWAP70(1.09381920199)	CD180(2.53761347823),CD244(-1.08885944068),CD40(1.19337456613),CDH17(1.50936263153),CEACAM1(1.02603324087),CLEC4D(-1.17231673288),CLEC4E(-1.87241595119),EIF2AK4(1.0007827428),GPR183(1.38367672535),IL12B(-1.37313596089),IL18R1(-1.53201971446),LOC100294723(1.34158463376),LOC101906408(-2.41864510075),PGLYRP1(-4.74140640778),PGLYRP2(-1.07223658227),PLCG2(1.29993670541),SWAP70(1.09381920199)
GO:0009306	protein secretion	biological process	31/747	402/16641	0.00245	0.119328424657534	ADAM9(1.00798366935),BANK1(1.84929202127),C1QTNF12(1.36326653405),CCL5(-1.23563833242),CD244(-1.08885944068),CD274(1.83822526924),CD38(1.01165751151),CD40(1.19337456613),CLEC4E(-1.87241595119),CLOCK(1.32829314658),CPT1A(-2.46446219021),CSF1R(-1.04495136647),FFAR1(2.52376417257),FN1(-1.36447891744),GBP5(1.10007635904),GLMN(1.10761863999),HYAL2(-1.78147146346),IL10(-1.27981088836),IL12B(-1.37313596…	ADAM9(1.00798366935),BANK1(1.84929202127),C1QTNF12(1.36326653405),CCL5(-1.23563833242),CD244(-1.08885944068),CD274(1.83822526924),CD38(1.01165751151),CD40(1.19337456613),CLEC4E(-1.87241595119),CLOCK(1.32829314658),CPT1A(-2.46446219021),CSF1R(-1.04495136647),FFAR1(2.52376417257),FN1(-1.36447891744),GBP5(1.10007635904),GLMN(1.10761863999),HYAL2(-1.78147146346),IL10(-1.27981088836),IL12B(-1.37313596…
GO:0002695	negative regulation of leukocyte activation	biological process	13/747	118/16641	0.00245	0.119328424657534	BANK1(1.84929202127),CASP3(-1.46008651308),CCR2(1.26994720901),CD274(1.83822526924),CEACAM1(1.02603324087),CEBPB(-1.55799771239),GLMN(1.10761863999),IL10(-1.27981088836),IL2RA(-1.1152728121),LOC107131749(1.5686873194),PGLYRP1(-4.74140640778),PGLYRP2(-1.07223658227),XCL2(-1.52672188731)	BANK1(1.84929202127),CASP3(-1.46008651308),CCR2(1.26994720901),CD274(1.83822526924),CEACAM1(1.02603324087),CEBPB(-1.55799771239),GLMN(1.10761863999),IL10(-1.27981088836),IL2RA(-1.1152728121),LOC107131749(1.5686873194),PGLYRP1(-4.74140640778),PGLYRP2(-1.07223658227),XCL2(-1.52672188731)
GO:2000406	positive regulation of T cell migration	biological process	5/747	22/16641	0.00250	0.121348122866894	CCL5(-1.23563833242),CCR2(1.26994720901),CXCL10(3.22591850169),FADD(-1.11887604116),XCL2(-1.52672188731)	CCL5(-1.23563833242),CCR2(1.26994720901),CXCL10(3.22591850169),FADD(-1.11887604116),XCL2(-1.52672188731)
GO:0043086	negative regulation of catalytic activity	biological process	36/747	489/16641	0.00253	0.122386598639456	APC(1.03391220979),BIRC3(2.13503224503),CAMK2N1(1.10401790253),CASP3(-1.46008651308),CD44(-1.53168677998),CDKN1A(-3.08376348028),DUSP1(-2.55519294388),DUSP16(-1.12173261949),DUSP2(-1.58211633332),ETFBKMT(1.0626718624),GABBR1(1.38255130033),GPR87(1.3985343428),HHEX(1.67144514951),HYAL2(-1.78147146346),IL7(1.39468077198),IRS2(-2.41441675105),LOC107131803(-4.44921941874),LOC112445470(-5.06842161113)…	APC(1.03391220979),BIRC3(2.13503224503),CAMK2N1(1.10401790253),CASP3(-1.46008651308),CD44(-1.53168677998),CDKN1A(-3.08376348028),DUSP1(-2.55519294388),DUSP16(-1.12173261949),DUSP2(-1.58211633332),ETFBKMT(1.0626718624),GABBR1(1.38255130033),GPR87(1.3985343428),HHEX(1.67144514951),HYAL2(-1.78147146346),IL7(1.39468077198),IRS2(-2.41441675105),LOC107131803(-4.44921941874),LOC112445470(-5.06842161113)…
GO:0002703	regulation of leukocyte mediated immunity	biological process	15/747	147/16641	0.00254	0.122453830508475	CCR2(1.26994720901),CD40(1.19337456613),CEACAM1(1.02603324087),FADD(-1.11887604116),FCER1A(1.04078468673),FZD5(1.75608598547),IL12B(-1.37313596089),LOC100294723(1.34158463376),LOC515150(-1.44029434945),LOC519132(-5.26435434877),LOC786348(-5.19594066885),LTA(1.13409512983),SERPINB4(-4.9494678269),STX7(1.17781130815),XCL2(-1.52672188731)	CCR2(1.26994720901),CD40(1.19337456613),CEACAM1(1.02603324087),FADD(-1.11887604116),FCER1A(1.04078468673),FZD5(1.75608598547),IL12B(-1.37313596089),LOC100294723(1.34158463376),LOC515150(-1.44029434945),LOC519132(-5.26435434877),LOC786348(-5.19594066885),LTA(1.13409512983),SERPINB4(-4.9494678269),STX7(1.17781130815),XCL2(-1.52672188731)
GO:0014070	response to organic cyclic compound	biological process	46/747	667/16641	0.00256	0.123001081081081	ACOD1(1.09489009039),ACSL3(1.61240440417),ADAM9(1.00798366935),ALPL(-2.98874524402),AQP9(-1.12701797647),ATP2B1(1.3048114085),BRCA2(1.05975048191),CA9(1.19567830285),CATSPERG(1.33629312877),CBS(-1.40370833294),CCL5(-1.23563833242),CD38(1.01165751151),CD44(-1.53168677998),CDKN1A(-3.08376348028),CLOCK(1.32829314658),CPT1A(-2.46446219021),DNMT3B(2.23250348079),DUSP1(-2.55519294388),EGR1(-5.498072048…	ACOD1(1.09489009039),ACSL3(1.61240440417),ADAM9(1.00798366935),ALPL(-2.98874524402),AQP9(-1.12701797647),ATP2B1(1.3048114085),BRCA2(1.05975048191),CA9(1.19567830285),CATSPERG(1.33629312877),CBS(-1.40370833294),CCL5(-1.23563833242),CD38(1.01165751151),CD44(-1.53168677998),CDKN1A(-3.08376348028),CLOCK(1.32829314658),CPT1A(-2.46446219021),DNMT3B(2.23250348079),DUSP1(-2.55519294388),EGR1(-5.498072048…
GO:0002702	positive regulation of production of molecular mediator of immune response	biological process	8/747	54/16641	0.00265	0.126896632996633	CD244(-1.08885944068),CD40(1.19337456613),FFAR3(2.21347218216),FZD5(1.75608598547),MIF(-1.17980251585),MZB1(-1.32554652646),SEMA7A(-1.45529324508),XCL2(-1.52672188731)	CD244(-1.08885944068),CD40(1.19337456613),FFAR3(2.21347218216),FZD5(1.75608598547),MIF(-1.17980251585),MZB1(-1.32554652646),SEMA7A(-1.45529324508),XCL2(-1.52672188731)
GO:0045936	negative regulation of phosphate metabolic process	biological process	35/747	473/16641	0.00266	0.126948053691275	APC(1.03391220979),ASH1L(1.07938140348),ATG14(1.05688494372),CAMK2N1(1.10401790253),CASP3(-1.46008651308),CBFA2T3(1.7162797157),CDKN1A(-3.08376348028),DDIT4(-1.48411715668),DUSP1(-2.55519294388),DUSP16(-1.12173261949),DUSP2(-1.58211633332),GABBR1(1.38255130033),GPR87(1.3985343428),HHEX(1.67144514951),HYAL2(-1.78147146346),IRS2(-2.41441675105),JUN(-1.10661050843),LOC107131749(1.5686873194),LOC1071…	APC(1.03391220979),ASH1L(1.07938140348),ATG14(1.05688494372),CAMK2N1(1.10401790253),CASP3(-1.46008651308),CBFA2T3(1.7162797157),CDKN1A(-3.08376348028),DDIT4(-1.48411715668),DUSP1(-2.55519294388),DUSP16(-1.12173261949),DUSP2(-1.58211633332),GABBR1(1.38255130033),GPR87(1.3985343428),HHEX(1.67144514951),HYAL2(-1.78147146346),IRS2(-2.41441675105),JUN(-1.10661050843),LOC107131749(1.5686873194),LOC1071…
GO:0071398	cellular response to fatty acid	biological process	6/747	32/16641	0.00267	0.126999130434783	CPT1A(-2.46446219021),DGAT2(-1.13820710207),FFAR3(2.21347218216),FN1(-1.36447891744),ID3(1.19934676017),PDK4(-1.85568774423)	CPT1A(-2.46446219021),DGAT2(-1.13820710207),FFAR3(2.21347218216),FN1(-1.36447891744),ID3(1.19934676017),PDK4(-1.85568774423)
GO:0010563	negative regulation of phosphorus metabolic process	biological process	35/747	474/16641	0.00275	0.128231147540984	APC(1.03391220979),ASH1L(1.07938140348),ATG14(1.05688494372),CAMK2N1(1.10401790253),CASP3(-1.46008651308),CBFA2T3(1.7162797157),CDKN1A(-3.08376348028),DDIT4(-1.48411715668),DUSP1(-2.55519294388),DUSP16(-1.12173261949),DUSP2(-1.58211633332),GABBR1(1.38255130033),GPR87(1.3985343428),HHEX(1.67144514951),HYAL2(-1.78147146346),IRS2(-2.41441675105),JUN(-1.10661050843),LOC107131749(1.5686873194),LOC1071…	APC(1.03391220979),ASH1L(1.07938140348),ATG14(1.05688494372),CAMK2N1(1.10401790253),CASP3(-1.46008651308),CBFA2T3(1.7162797157),CDKN1A(-3.08376348028),DDIT4(-1.48411715668),DUSP1(-2.55519294388),DUSP16(-1.12173261949),DUSP2(-1.58211633332),GABBR1(1.38255130033),GPR87(1.3985343428),HHEX(1.67144514951),HYAL2(-1.78147146346),IRS2(-2.41441675105),JUN(-1.10661050843),LOC107131749(1.5686873194),LOC1071…
GO:0033034	positive regulation of myeloid cell apoptotic process	biological process	3/747	7/16641	0.00275	0.128231147540984	CD44(-1.53168677998),LOC527744(-1.08247349922),MEF2C(1.53176423147)	CD44(-1.53168677998),LOC527744(-1.08247349922),MEF2C(1.53176423147)
GO:0046007	negative regulation of activated T cell proliferation	biological process	3/747	7/16641	0.00275	0.128231147540984	CASP3(-1.46008651308),CD274(1.83822526924),LOC107131749(1.5686873194)	CASP3(-1.46008651308),CD274(1.83822526924),LOC107131749(1.5686873194)
GO:0051593	response to folic acid	biological process	3/747	7/16641	0.00275	0.128231147540984	CBS(-1.40370833294),ZNF354A(1.02310744597),ZNF93(1.10461329486)	CBS(-1.40370833294),ZNF354A(1.02310744597),ZNF93(1.10461329486)
GO:1900227	positive regulation of NLRP3 inflammasome complex assembly	biological process	3/747	7/16641	0.00275	0.128231147540984	ATAT1(1.79906161335),GBP5(1.10007635904),TLR6(1.37228842856)	ATAT1(1.79906161335),GBP5(1.10007635904),TLR6(1.37228842856)
GO:1903975	regulation of glial cell migration	biological process	3/747	7/16641	0.00275	0.128231147540984	CCR2(1.26994720901),P2RY12(1.4439426597),STAP1(1.61888964824)	CCR2(1.26994720901),P2RY12(1.4439426597),STAP1(1.61888964824)
GO:0042095	interferon-gamma biosynthetic process	biological process	4/747	14/16641	0.00281	0.130600718954248	IL10(-1.27981088836),IL12B(-1.37313596089),IL18(1.40150745676),TNFRSF13C(2.25937735185)	IL10(-1.27981088836),IL12B(-1.37313596089),IL18(1.40150745676),TNFRSF13C(2.25937735185)
GO:0010942	positive regulation of cell death	biological process	37/747	510/16641	0.00284	0.131565081433225	APC(1.03391220979),APH1B(-1.39534050667),CAMK2D(1.20769607411),CCL5(-1.23563833242),CD40(1.19337456613),CD44(-1.53168677998),CDKN1A(-3.08376348028),DDIT4(-1.48411715668),DEDD2(-1.03533108173),DLC1(-1.13660102365),DUSP1(-2.55519294388),ENDOG(-1.13809583061),FADD(-1.11887604116),FBXW7(1.04217360692),G0S2(-3.6873819729),HYAL2(-1.78147146346),IL10(-1.27981088836),IL12B(-1.37313596089),KLF11(-2.393650…	APC(1.03391220979),APH1B(-1.39534050667),CAMK2D(1.20769607411),CCL5(-1.23563833242),CD40(1.19337456613),CD44(-1.53168677998),CDKN1A(-3.08376348028),DDIT4(-1.48411715668),DEDD2(-1.03533108173),DLC1(-1.13660102365),DUSP1(-2.55519294388),ENDOG(-1.13809583061),FADD(-1.11887604116),FBXW7(1.04217360692),G0S2(-3.6873819729),HYAL2(-1.78147146346),IL10(-1.27981088836),IL12B(-1.37313596089),KLF11(-2.393650…
GO:0044092	negative regulation of molecular function	biological process	50/747	744/16641	0.00287	0.132523181818182	ACOD1(1.09489009039),ADGRG3(-1.17558378283),APC(1.03391220979),BIRC3(2.13503224503),CAMK2D(1.20769607411),CAMK2N1(1.10401790253),CASP3(-1.46008651308),CD44(-1.53168677998),CDKN1A(-3.08376348028),DUSP1(-2.55519294388),DUSP16(-1.12173261949),DUSP2(-1.58211633332),EIF2AK4(1.0007827428),ETFBKMT(1.0626718624),GABBR1(1.38255130033),GPR87(1.3985343428),HABP4(1.60167626219),HHEX(1.67144514951),HYAL2(-1.7…	ACOD1(1.09489009039),ADGRG3(-1.17558378283),APC(1.03391220979),BIRC3(2.13503224503),CAMK2D(1.20769607411),CAMK2N1(1.10401790253),CASP3(-1.46008651308),CD44(-1.53168677998),CDKN1A(-3.08376348028),DUSP1(-2.55519294388),DUSP16(-1.12173261949),DUSP2(-1.58211633332),EIF2AK4(1.0007827428),ETFBKMT(1.0626718624),GABBR1(1.38255130033),GPR87(1.3985343428),HABP4(1.60167626219),HHEX(1.67144514951),HYAL2(-1.7…
GO:0009890	negative regulation of biosynthetic process	biological process	77/747	1253/16641	0.00290	0.133475080906149	ARID4A(1.08350065431),ATRX(1.0740119222),BANK1(1.84929202127),BCL11A(1.91294299026),BHLHE41(2.51913637637),BRCA2(1.05975048191),C1QTNF12(1.36326653405),CAPRIN2(1.31982047374),CBFA2T3(1.7162797157),CD38(1.01165751151),CEACAM1(1.02603324087),CEBPA(-1.39776069325),CELA1(1.16665137271),CIITA(1.62626580401),CIR1(1.10986880092),CLOCK(1.32829314658),DDIT4(-1.48411715668),DNMT3B(2.23250348079),DPY30(1.06…	ARID4A(1.08350065431),ATRX(1.0740119222),BANK1(1.84929202127),BCL11A(1.91294299026),BHLHE41(2.51913637637),BRCA2(1.05975048191),C1QTNF12(1.36326653405),CAPRIN2(1.31982047374),CBFA2T3(1.7162797157),CD38(1.01165751151),CEACAM1(1.02603324087),CEBPA(-1.39776069325),CELA1(1.16665137271),CIITA(1.62626580401),CIR1(1.10986880092),CLOCK(1.32829314658),DDIT4(-1.48411715668),DNMT3B(2.23250348079),DPY30(1.06…
GO:0001933	negative regulation of protein phosphorylation	biological process	27/747	339/16641	0.00291	0.133503290322581	APC(1.03391220979),ASH1L(1.07938140348),ATG14(1.05688494372),CAMK2N1(1.10401790253),CASP3(-1.46008651308),CDKN1A(-3.08376348028),DDIT4(-1.48411715668),DUSP1(-2.55519294388),DUSP16(-1.12173261949),DUSP2(-1.58211633332),HHEX(1.67144514951),HYAL2(-1.78147146346),JUN(-1.10661050843),LOC107131749(1.5686873194),LOC107131803(-4.44921941874),LOC112445471(-5.62378764148),LOC513969(1.46501886731),PER1(-1.9…	APC(1.03391220979),ASH1L(1.07938140348),ATG14(1.05688494372),CAMK2N1(1.10401790253),CASP3(-1.46008651308),CDKN1A(-3.08376348028),DDIT4(-1.48411715668),DUSP1(-2.55519294388),DUSP16(-1.12173261949),DUSP2(-1.58211633332),HHEX(1.67144514951),HYAL2(-1.78147146346),JUN(-1.10661050843),LOC107131749(1.5686873194),LOC107131803(-4.44921941874),LOC112445471(-5.62378764148),LOC513969(1.46501886731),PER1(-1.9…
GO:0051272	positive regulation of cellular component movement	biological process	30/747	390/16641	0.00296	0.135360514469453	ADAM9(1.00798366935),APC(1.03391220979),CAMK2D(1.20769607411),CCAR1(1.08413626079),CCL5(-1.23563833242),CCR2(1.26994720901),CD274(1.83822526924),CSF1R(-1.04495136647),CXCL10(3.22591850169),FADD(-1.11887604116),FN1(-1.36447891744),GRO1(-4.24455461202),HBEGF(-1.64158948926),HDAC9(1.85643780906),IRS2(-2.41441675105),JUN(-1.10661050843),KIF20B(1.15936818972),LOC107131803(-4.44921941874),LOC112445471(…	ADAM9(1.00798366935),APC(1.03391220979),CAMK2D(1.20769607411),CCAR1(1.08413626079),CCL5(-1.23563833242),CCR2(1.26994720901),CD274(1.83822526924),CSF1R(-1.04495136647),CXCL10(3.22591850169),FADD(-1.11887604116),FN1(-1.36447891744),GRO1(-4.24455461202),HBEGF(-1.64158948926),HDAC9(1.85643780906),IRS2(-2.41441675105),JUN(-1.10661050843),KIF20B(1.15936818972),LOC107131803(-4.44921941874),LOC112445471(…
GO:0032945	negative regulation of mononuclear cell proliferation	biological process	8/747	55/16641	0.00298	0.135404345047923	CASP3(-1.46008651308),CD274(1.83822526924),CEBPB(-1.55799771239),GLMN(1.10761863999),IL10(-1.27981088836),IL2RA(-1.1152728121),LOC107131749(1.5686873194),XCL2(-1.52672188731)	CASP3(-1.46008651308),CD274(1.83822526924),CEBPB(-1.55799771239),GLMN(1.10761863999),IL10(-1.27981088836),IL2RA(-1.1152728121),LOC107131749(1.5686873194),XCL2(-1.52672188731)
GO:0050672	negative regulation of lymphocyte proliferation	biological process	8/747	55/16641	0.00298	0.135404345047923	CASP3(-1.46008651308),CD274(1.83822526924),CEBPB(-1.55799771239),GLMN(1.10761863999),IL10(-1.27981088836),IL2RA(-1.1152728121),LOC107131749(1.5686873194),XCL2(-1.52672188731)	CASP3(-1.46008651308),CD274(1.83822526924),CEBPB(-1.55799771239),GLMN(1.10761863999),IL10(-1.27981088836),IL2RA(-1.1152728121),LOC107131749(1.5686873194),XCL2(-1.52672188731)
GO:0001932	regulation of protein phosphorylation	biological process	72/747	1159/16641	0.00302	0.136784840764331	ADAM9(1.00798366935),APC(1.03391220979),ASH1L(1.07938140348),ATG14(1.05688494372),BANK1(1.84929202127),CAMK2D(1.20769607411),CAMK2N1(1.10401790253),CAPRIN2(1.31982047374),CASP3(-1.46008651308),CBS(-1.40370833294),CCDC88A(1.64093373756),CCL4(-1.21151771644),CCL5(-1.23563833242),CCNT2(1.02376886866),CCR2(1.26994720901),CD40(1.19337456613),CD44(-1.53168677998),CDKN1A(-3.08376348028),CEACAM1(1.026033…	ADAM9(1.00798366935),APC(1.03391220979),ASH1L(1.07938140348),ATG14(1.05688494372),BANK1(1.84929202127),CAMK2D(1.20769607411),CAMK2N1(1.10401790253),CAPRIN2(1.31982047374),CASP3(-1.46008651308),CBS(-1.40370833294),CCDC88A(1.64093373756),CCL4(-1.21151771644),CCL5(-1.23563833242),CCNT2(1.02376886866),CCR2(1.26994720901),CD40(1.19337456613),CD44(-1.53168677998),CDKN1A(-3.08376348028),CEACAM1(1.026033…
GO:0031399	regulation of protein modification process	biological process	86/747	1430/16641	0.00305	0.13688675	ADAM9(1.00798366935),APC(1.03391220979),ASH1L(1.07938140348),ATG14(1.05688494372),BANK1(1.84929202127),BIRC3(2.13503224503),CAMK2D(1.20769607411),CAMK2N1(1.10401790253),CAPRIN2(1.31982047374),CASP3(-1.46008651308),CBS(-1.40370833294),CCDC88A(1.64093373756),CCL4(-1.21151771644),CCL5(-1.23563833242),CCNT2(1.02376886866),CCR2(1.26994720901),CD40(1.19337456613),CD44(-1.53168677998),CDC20(-1.450717658…	ADAM9(1.00798366935),APC(1.03391220979),ASH1L(1.07938140348),ATG14(1.05688494372),BANK1(1.84929202127),BIRC3(2.13503224503),CAMK2D(1.20769607411),CAMK2N1(1.10401790253),CAPRIN2(1.31982047374),CASP3(-1.46008651308),CBS(-1.40370833294),CCDC88A(1.64093373756),CCL4(-1.21151771644),CCL5(-1.23563833242),CCNT2(1.02376886866),CCR2(1.26994720901),CD40(1.19337456613),CD44(-1.53168677998),CDC20(-1.450717658…
GO:0001906	cell killing	biological process	13/747	121/16641	0.00306	0.13688675	CEACAM1(1.02603324087),FADD(-1.11887604116),IL12B(-1.37313596089),LOC100294723(1.34158463376),LOC508646(-2.33514002376),LOC519132(-5.26435434877),LOC786348(-5.19594066885),PGLYRP1(-4.74140640778),SERPINB4(-4.9494678269),STAP1(1.61888964824),STX7(1.17781130815),TREM1(-1.2209246778),XCL2(-1.52672188731)	CEACAM1(1.02603324087),FADD(-1.11887604116),IL12B(-1.37313596089),LOC100294723(1.34158463376),LOC508646(-2.33514002376),LOC519132(-5.26435434877),LOC786348(-5.19594066885),PGLYRP1(-4.74140640778),SERPINB4(-4.9494678269),STAP1(1.61888964824),STX7(1.17781130815),TREM1(-1.2209246778),XCL2(-1.52672188731)
GO:0001914	regulation of T cell mediated cytotoxicity	biological process	5/747	23/16641	0.00308	0.13688675	CEACAM1(1.02603324087),FADD(-1.11887604116),IL12B(-1.37313596089),STX7(1.17781130815),XCL2(-1.52672188731)	CEACAM1(1.02603324087),FADD(-1.11887604116),IL12B(-1.37313596089),STX7(1.17781130815),XCL2(-1.52672188731)
GO:0031297	replication fork processing	biological process	5/747	23/16641	0.00308	0.13688675	ATRX(1.0740119222),BRCA2(1.05975048191),FANCM(1.06680490685),LOC534913(1.07486835095),WRN(1.21710931841)	ATRX(1.0740119222),BRCA2(1.05975048191),FANCM(1.06680490685),LOC534913(1.07486835095),WRN(1.21710931841)
GO:0042832	defense response to protozoan	biological process	5/747	23/16641	0.00308	0.13688675	CD40(1.19337456613),GBP4(1.46451921517),IL10(-1.27981088836),IL12B(-1.37313596089),LOC100336669(1.05220339085)	CD40(1.19337456613),GBP4(1.46451921517),IL10(-1.27981088836),IL12B(-1.37313596089),LOC100336669(1.05220339085)
GO:0046633	alpha-beta T cell proliferation	biological process	5/747	23/16641	0.00308	0.13688675	CCR2(1.26994720901),CD244(-1.08885944068),IL12B(-1.37313596089),IL18(1.40150745676),XCL2(-1.52672188731)	CCR2(1.26994720901),CD244(-1.08885944068),IL12B(-1.37313596089),IL18(1.40150745676),XCL2(-1.52672188731)
GO:0002763	positive regulation of myeloid leukocyte differentiation	biological process	7/747	44/16641	0.00321	0.140903148148148	FADD(-1.11887604116),FOS(-3.52389997809),IL12B(-1.37313596089),KMT2E(1.19780850527),PPARGC1B(1.04040324047),TMEM64(1.04394375437),TRIB1(-1.00270543079)	FADD(-1.11887604116),FOS(-3.52389997809),IL12B(-1.37313596089),KMT2E(1.19780850527),PPARGC1B(1.04040324047),TMEM64(1.04394375437),TRIB1(-1.00270543079)
GO:0031294	lymphocyte costimulation	biological process	7/747	44/16641	0.00321	0.140903148148148	BTLA(1.66332651126),CD274(1.83822526924),LCK(-1.33240436998),MAP3K8(1.76900500133),PDCD1(-1.36710584395),PRR5(-1.26071033145),TNFRSF13C(2.25937735185)	BTLA(1.66332651126),CD274(1.83822526924),LCK(-1.33240436998),MAP3K8(1.76900500133),PDCD1(-1.36710584395),PRR5(-1.26071033145),TNFRSF13C(2.25937735185)
GO:0031295	T cell costimulation	biological process	7/747	44/16641	0.00321	0.140903148148148	BTLA(1.66332651126),CD274(1.83822526924),LCK(-1.33240436998),MAP3K8(1.76900500133),PDCD1(-1.36710584395),PRR5(-1.26071033145),TNFRSF13C(2.25937735185)	BTLA(1.66332651126),CD274(1.83822526924),LCK(-1.33240436998),MAP3K8(1.76900500133),PDCD1(-1.36710584395),PRR5(-1.26071033145),TNFRSF13C(2.25937735185)
GO:0042130	negative regulation of T cell proliferation	biological process	7/747	44/16641	0.00321	0.140903148148148	CASP3(-1.46008651308),CD274(1.83822526924),CEBPB(-1.55799771239),GLMN(1.10761863999),IL2RA(-1.1152728121),LOC107131749(1.5686873194),XCL2(-1.52672188731)	CASP3(-1.46008651308),CD274(1.83822526924),CEBPB(-1.55799771239),GLMN(1.10761863999),IL2RA(-1.1152728121),LOC107131749(1.5686873194),XCL2(-1.52672188731)
GO:0002793	positive regulation of peptide secretion	biological process	18/747	196/16641	0.00322	0.1409072	ADAM9(1.00798366935),C1QTNF12(1.36326653405),CD244(-1.08885944068),CD274(1.83822526924),CD38(1.01165751151),CLEC4E(-1.87241595119),CSF1R(-1.04495136647),FFAR1(2.52376417257),GABBR1(1.38255130033),GLMN(1.10761863999),HYAL2(-1.78147146346),IL10(-1.27981088836),IRS2(-2.41441675105),KCNN4(1.94972528291),LOC527744(-1.08247349922),MIF(-1.17980251585),S100A8(-1.13008969278),S100A9(-1.57434665763)	ADAM9(1.00798366935),C1QTNF12(1.36326653405),CD244(-1.08885944068),CD274(1.83822526924),CD38(1.01165751151),CLEC4E(-1.87241595119),CSF1R(-1.04495136647),FFAR1(2.52376417257),GABBR1(1.38255130033),GLMN(1.10761863999),HYAL2(-1.78147146346),IL10(-1.27981088836),IRS2(-2.41441675105),KCNN4(1.94972528291),LOC527744(-1.08247349922),MIF(-1.17980251585),S100A8(-1.13008969278),S100A9(-1.57434665763)
GO:0070664	negative regulation of leukocyte proliferation	biological process	8/747	56/16641	0.00335	0.146146319018405	CASP3(-1.46008651308),CD274(1.83822526924),CEBPB(-1.55799771239),GLMN(1.10761863999),IL10(-1.27981088836),IL2RA(-1.1152728121),LOC107131749(1.5686873194),XCL2(-1.52672188731)	CASP3(-1.46008651308),CD274(1.83822526924),CEBPB(-1.55799771239),GLMN(1.10761863999),IL10(-1.27981088836),IL2RA(-1.1152728121),LOC107131749(1.5686873194),XCL2(-1.52672188731)
GO:0065007	biological regulation	biological process	530/747	11042/16641	0.00339	0.147439082568807	ABI3(-1.02960130646),ABRAXAS1(1.41185153109),ABTB2(-1.30747832255),ACOD1(1.09489009039),ACSL3(1.61240440417),ACTN1(-1.20896696533),ADAM9(1.00798366935),ADGRE5(-1.04346724465),ADGRG3(-1.17558378283),ADRA2A(1.67032111889),AGPAT2(-1.02032891525),AHI1(1.58382425469),ALKBH4(-1.10865220786),AMT(1.01625754535),ANKH(1.40331430257),ANKRD49(1.43868219081),APC(1.03391220979),APH1B(-1.39534050667),APOL3(1.38…	ABI3(-1.02960130646),ABRAXAS1(1.41185153109),ABTB2(-1.30747832255),ACOD1(1.09489009039),ACSL3(1.61240440417),ACTN1(-1.20896696533),ADAM9(1.00798366935),ADGRE5(-1.04346724465),ADGRG3(-1.17558378283),ADRA2A(1.67032111889),AGPAT2(-1.02032891525),AHI1(1.58382425469),ALKBH4(-1.10865220786),AMT(1.01625754535),ANKH(1.40331430257),ANKRD49(1.43868219081),APC(1.03391220979),APH1B(-1.39534050667),APOL3(1.38…
GO:0045785	positive regulation of cell adhesion	biological process	27/747	343/16641	0.00342	0.148290365853659	ADAM9(1.00798366935),BTLA(1.66332651126),CCL5(-1.23563833242),CCR2(1.26994720901),CD244(-1.08885944068),CD274(1.83822526924),CD44(-1.53168677998),CD6(-1.17217364296),CEACAM1(1.02603324087),CITED2(-1.55021086565),FADD(-1.11887604116),FN1(-1.36447891744),HSD17B12(1.23793906065),IFT74(1.24439118656),IL12B(-1.37313596089),IL18(1.40150745676),IL2RA(-1.1152728121),IL7(1.39468077198),LCK(-1.33240436998)…	ADAM9(1.00798366935),BTLA(1.66332651126),CCL5(-1.23563833242),CCR2(1.26994720901),CD244(-1.08885944068),CD274(1.83822526924),CD44(-1.53168677998),CD6(-1.17217364296),CEACAM1(1.02603324087),CITED2(-1.55021086565),FADD(-1.11887604116),FN1(-1.36447891744),HSD17B12(1.23793906065),IFT74(1.24439118656),IL12B(-1.37313596089),IL18(1.40150745676),IL2RA(-1.1152728121),IL7(1.39468077198),LCK(-1.33240436998)…
GO:0006469	negative regulation of protein kinase activity	biological process	17/747	182/16641	0.00347	0.15000103343465	APC(1.03391220979),CAMK2N1(1.10401790253),CASP3(-1.46008651308),CDKN1A(-3.08376348028),DUSP1(-2.55519294388),DUSP16(-1.12173261949),DUSP2(-1.58211633332),HHEX(1.67144514951),HYAL2(-1.78147146346),LOC107131803(-4.44921941874),LOC112445471(-5.62378764148),PTPN5(-1.19953402656),RGS2(-1.04810407857),SOCS1(-1.56698012553),SPRY2(-1.06571101558),TRIB1(-1.00270543079),UBASH3B(-1.125269103)	APC(1.03391220979),CAMK2N1(1.10401790253),CASP3(-1.46008651308),CDKN1A(-3.08376348028),DUSP1(-2.55519294388),DUSP16(-1.12173261949),DUSP2(-1.58211633332),HHEX(1.67144514951),HYAL2(-1.78147146346),LOC107131803(-4.44921941874),LOC112445471(-5.62378764148),PTPN5(-1.19953402656),RGS2(-1.04810407857),SOCS1(-1.56698012553),SPRY2(-1.06571101558),TRIB1(-1.00270543079),UBASH3B(-1.125269103)
GO:0050830	defense response to Gram-positive bacterium	biological process	9/747	69/16641	0.00358	0.154287151515151	CATHL1(-6.02982636738),FAU(-1.26715191983),GBP4(1.46451921517),LOC100336669(1.05220339085),LOC112441458(-5.78948073305),LOC514978(-2.10241218211),LTA(1.13409512983),PGLYRP1(-4.74140640778),PGLYRP2(-1.07223658227)	CATHL1(-6.02982636738),FAU(-1.26715191983),GBP4(1.46451921517),LOC100336669(1.05220339085),LOC112441458(-5.78948073305),LOC514978(-2.10241218211),LTA(1.13409512983),PGLYRP1(-4.74140640778),PGLYRP2(-1.07223658227)
GO:0008037	cell recognition	biological process	14/747	138/16641	0.00367	0.157078805970149	CATSPERG(1.33629312877),CD6(-1.17217364296),HVCN1(1.83693876386),IGLL1(-1.56014993518),LOC100297192(-1.63950799858),LOC100300716(-1.71318923869),LOC100300806(-1.83356035368),LOC100847119(-1.67199757218),LOC101903252(-1.41922188956),LOC104968484(-1.96512608802),LOC112441499(-1.59677943346),NECTIN1(-1.39149737538),PRF1(-1.35611476178),ZPBP2(1.29101238132)	CATSPERG(1.33629312877),CD6(-1.17217364296),HVCN1(1.83693876386),IGLL1(-1.56014993518),LOC100297192(-1.63950799858),LOC100300716(-1.71318923869),LOC100300806(-1.83356035368),LOC100847119(-1.67199757218),LOC101903252(-1.41922188956),LOC104968484(-1.96512608802),LOC112441499(-1.59677943346),NECTIN1(-1.39149737538),PRF1(-1.35611476178),ZPBP2(1.29101238132)
GO:0032570	response to progesterone	biological process	6/747	34/16641	0.00367	0.157078805970149	ACOD1(1.09489009039),CATSPERG(1.33629312877),CD38(1.01165751151),FOSB(-2.94459667895),MAP2(1.16878098199),SOCS1(-1.56698012553)	ACOD1(1.09489009039),CATSPERG(1.33629312877),CD38(1.01165751151),FOSB(-2.94459667895),MAP2(1.16878098199),SOCS1(-1.56698012553)
GO:0002861	regulation of inflammatory response to antigenic stimulus	biological process	4/747	15/16641	0.00370	0.157078805970149	FCER1A(1.04078468673),IL10(-1.27981088836),IL12B(-1.37313596089),LTA(1.13409512983)	FCER1A(1.04078468673),IL10(-1.27981088836),IL12B(-1.37313596089),LTA(1.13409512983)
GO:0072574	hepatocyte proliferation	biological process	4/747	15/16641	0.00370	0.157078805970149	CEACAM1(1.02603324087),CEBPB(-1.55799771239),FBXW7(1.04217360692),PROX1(2.64305553388)	CEACAM1(1.02603324087),CEBPB(-1.55799771239),FBXW7(1.04217360692),PROX1(2.64305553388)
GO:0072575	epithelial cell proliferation involved in liver morphogenesis	biological process	4/747	15/16641	0.00370	0.157078805970149	CEACAM1(1.02603324087),CEBPB(-1.55799771239),FBXW7(1.04217360692),PROX1(2.64305553388)	CEACAM1(1.02603324087),CEBPB(-1.55799771239),FBXW7(1.04217360692),PROX1(2.64305553388)
GO:0033028	myeloid cell apoptotic process	biological process	5/747	24/16641	0.00375	0.158727678571429	CCL5(-1.23563833242),CD44(-1.53168677998),LOC527744(-1.08247349922),MEF2C(1.53176423147),MIF(-1.17980251585)	CCL5(-1.23563833242),CD44(-1.53168677998),LOC527744(-1.08247349922),MEF2C(1.53176423147),MIF(-1.17980251585)
GO:0001889	liver development	biological process	11/747	96/16641	0.00379	0.159471538461538	CEACAM1(1.02603324087),CEBPA(-1.39776069325),CEBPB(-1.55799771239),CITED2(-1.55021086565),FBXW7(1.04217360692),HHEX(1.67144514951),JUN(-1.10661050843),LOC514978(-2.10241218211),LSR(1.04949962025),PROX1(2.64305553388),TET2(1.06341832763)	CEACAM1(1.02603324087),CEBPA(-1.39776069325),CEBPB(-1.55799771239),CITED2(-1.55021086565),FBXW7(1.04217360692),HHEX(1.67144514951),JUN(-1.10661050843),LOC514978(-2.10241218211),LSR(1.04949962025),PROX1(2.64305553388),TET2(1.06341832763)
GO:0048519	negative regulation of biological process	biological process	217/747	4127/16641	0.00379	0.159471538461538	ABRAXAS1(1.41185153109),ACOD1(1.09489009039),ACTN1(-1.20896696533),ADGRG3(-1.17558378283),AHI1(1.58382425469),APC(1.03391220979),ARID4A(1.08350065431),ASH1L(1.07938140348),ASS1(-1.14619096325),ATG14(1.05688494372),ATRX(1.0740119222),BANK1(1.84929202127),BCL11A(1.91294299026),BHLHA15(-1.47863135934),BHLHE41(2.51913637637),BIRC3(2.13503224503),BOLA-DOA(1.46280899356),BRCA2(1.05975048191),C1QC(-1.17…	ABRAXAS1(1.41185153109),ACOD1(1.09489009039),ACTN1(-1.20896696533),ADGRG3(-1.17558378283),AHI1(1.58382425469),APC(1.03391220979),ARID4A(1.08350065431),ASH1L(1.07938140348),ASS1(-1.14619096325),ATG14(1.05688494372),ATRX(1.0740119222),BANK1(1.84929202127),BCL11A(1.91294299026),BHLHA15(-1.47863135934),BHLHE41(2.51913637637),BIRC3(2.13503224503),BOLA-DOA(1.46280899356),BRCA2(1.05975048191),C1QC(-1.17…
GO:0050708	regulation of protein secretion	biological process	26/747	329/16641	0.00382	0.160259705014749	ADAM9(1.00798366935),BANK1(1.84929202127),C1QTNF12(1.36326653405),CCL5(-1.23563833242),CD244(-1.08885944068),CD274(1.83822526924),CD38(1.01165751151),CD40(1.19337456613),CLEC4E(-1.87241595119),CLOCK(1.32829314658),CPT1A(-2.46446219021),CSF1R(-1.04495136647),FFAR1(2.52376417257),FN1(-1.36447891744),GLMN(1.10761863999),HYAL2(-1.78147146346),IL10(-1.27981088836),IRS2(-2.41441675105),KCNN4(1.94972528…	ADAM9(1.00798366935),BANK1(1.84929202127),C1QTNF12(1.36326653405),CCL5(-1.23563833242),CD244(-1.08885944068),CD274(1.83822526924),CD38(1.01165751151),CD40(1.19337456613),CLEC4E(-1.87241595119),CLOCK(1.32829314658),CPT1A(-2.46446219021),CSF1R(-1.04495136647),FFAR1(2.52376417257),FN1(-1.36447891744),GLMN(1.10761863999),HYAL2(-1.78147146346),IL10(-1.27981088836),IRS2(-2.41441675105),KCNN4(1.94972528…
GO:0033673	negative regulation of kinase activity	biological process	18/747	200/16641	0.00399	0.166899352941176	APC(1.03391220979),CAMK2N1(1.10401790253),CASP3(-1.46008651308),CDKN1A(-3.08376348028),DUSP1(-2.55519294388),DUSP16(-1.12173261949),DUSP2(-1.58211633332),HHEX(1.67144514951),HYAL2(-1.78147146346),IRS2(-2.41441675105),LOC107131803(-4.44921941874),LOC112445471(-5.62378764148),PTPN5(-1.19953402656),RGS2(-1.04810407857),SOCS1(-1.56698012553),SPRY2(-1.06571101558),TRIB1(-1.00270543079),UBASH3B(-1.1252…	APC(1.03391220979),CAMK2N1(1.10401790253),CASP3(-1.46008651308),CDKN1A(-3.08376348028),DUSP1(-2.55519294388),DUSP16(-1.12173261949),DUSP2(-1.58211633332),HHEX(1.67144514951),HYAL2(-1.78147146346),IRS2(-2.41441675105),LOC107131803(-4.44921941874),LOC112445471(-5.62378764148),PTPN5(-1.19953402656),RGS2(-1.04810407857),SOCS1(-1.56698012553),SPRY2(-1.06571101558),TRIB1(-1.00270543079),UBASH3B(-1.1252…
GO:0097530	granulocyte migration	biological process	11/747	97/16641	0.00411	0.171414721407625	CCL4(-1.21151771644),CCL5(-1.23563833242),GRO1(-4.24455461202),JAGN1(-1.04642515133),LOC514978(-2.10241218211),LOC616364(-1.42693718158),MPP1(-1.01028294728),S100A8(-1.13008969278),S100A9(-1.57434665763),TREM1(-1.2209246778),XCL2(-1.52672188731)	CCL4(-1.21151771644),CCL5(-1.23563833242),GRO1(-4.24455461202),JAGN1(-1.04642515133),LOC514978(-2.10241218211),LOC616364(-1.42693718158),MPP1(-1.01028294728),S100A8(-1.13008969278),S100A9(-1.57434665763),TREM1(-1.2209246778),XCL2(-1.52672188731)
GO:0051568	histone H3-K4 methylation	biological process	7/747	46/16641	0.00415	0.172576900584795	ARID4A(1.08350065431),DNMT3B(2.23250348079),DPY30(1.06530736566),HIST1H1C(-1.0331746896),KMT2E(1.19780850527),LOC534913(1.07486835095),TET2(1.06341832763)	ARID4A(1.08350065431),DNMT3B(2.23250348079),DPY30(1.06530736566),HIST1H1C(-1.0331746896),KMT2E(1.19780850527),LOC534913(1.07486835095),TET2(1.06341832763)
GO:0030155	regulation of cell adhesion	biological process	39/747	558/16641	0.00421	0.174054127906977	ADAM9(1.00798366935),ASS1(-1.14619096325),BTLA(1.66332651126),CASP3(-1.46008651308),CCL5(-1.23563833242),CCR2(1.26994720901),CD244(-1.08885944068),CD274(1.83822526924),CD44(-1.53168677998),CD6(-1.17217364296),CEACAM1(1.02603324087),CEBPB(-1.55799771239),CITED2(-1.55021086565),DLC1(-1.13660102365),FADD(-1.11887604116),FN1(-1.36447891744),GLMN(1.10761863999),HSD17B12(1.23793906065),IFT74(1.24439118…	ADAM9(1.00798366935),ASS1(-1.14619096325),BTLA(1.66332651126),CASP3(-1.46008651308),CCL5(-1.23563833242),CCR2(1.26994720901),CD244(-1.08885944068),CD274(1.83822526924),CD44(-1.53168677998),CD6(-1.17217364296),CEACAM1(1.02603324087),CEBPB(-1.55799771239),CITED2(-1.55021086565),DLC1(-1.13660102365),FADD(-1.11887604116),FN1(-1.36447891744),GLMN(1.10761863999),HSD17B12(1.23793906065),IFT74(1.24439118…
GO:0070374	positive regulation of ERK1 and ERK2 cascade	biological process	15/747	155/16641	0.00421	0.174054127906977	CAMK2D(1.20769607411),CCL4(-1.21151771644),CCL5(-1.23563833242),CD44(-1.53168677998),CSF1R(-1.04495136647),FBXW7(1.04217360692),GPR183(1.38367672535),JUN(-1.10661050843),LOC616364(-1.42693718158),MIF(-1.17980251585),SCIMP(2.01612193057),SEMA7A(-1.45529324508),SPRY2(-1.06571101558),ST5(-1.76466967942),XCL2(-1.52672188731)	CAMK2D(1.20769607411),CCL4(-1.21151771644),CCL5(-1.23563833242),CD44(-1.53168677998),CSF1R(-1.04495136647),FBXW7(1.04217360692),GPR183(1.38367672535),JUN(-1.10661050843),LOC616364(-1.42693718158),MIF(-1.17980251585),SCIMP(2.01612193057),SEMA7A(-1.45529324508),SPRY2(-1.06571101558),ST5(-1.76466967942),XCL2(-1.52672188731)
GO:0032817	regulation of natural killer cell proliferation	biological process	3/747	8/16641	0.00426	0.175008472622478	CD244(-1.08885944068),IL12B(-1.37313596089),IL18(1.40150745676)	CD244(-1.08885944068),IL12B(-1.37313596089),IL18(1.40150745676)
GO:0051412	response to corticosterone	biological process	3/747	8/16641	0.00426	0.175008472622478	ATP2B1(1.3048114085),CDKN1A(-3.08376348028),FOSB(-2.94459667895)	ATP2B1(1.3048114085),CDKN1A(-3.08376348028),FOSB(-2.94459667895)
GO:1902532	negative regulation of intracellular signal transduction	biological process	30/747	400/16641	0.00427	0.175008472622478	ADGRG3(-1.17558378283),ASH1L(1.07938140348),BANK1(1.84929202127),CD44(-1.53168677998),CREB3L1(-1.7132271425),DDIT4(-1.48411715668),DLC1(-1.13660102365),DUSP1(-2.55519294388),DUSP16(-1.12173261949),DUSP2(-1.58211633332),ELL3(1.27143364939),HELLS(1.02494028327),HYAL2(-1.78147146346),ITPR1(1.23876257306),LOC107131749(1.5686873194),LOC107131803(-4.44921941874),LOC112445471(-5.62378764148),LOC513969(1…	ADGRG3(-1.17558378283),ASH1L(1.07938140348),BANK1(1.84929202127),CD44(-1.53168677998),CREB3L1(-1.7132271425),DDIT4(-1.48411715668),DLC1(-1.13660102365),DUSP1(-2.55519294388),DUSP16(-1.12173261949),DUSP2(-1.58211633332),ELL3(1.27143364939),HELLS(1.02494028327),HYAL2(-1.78147146346),ITPR1(1.23876257306),LOC107131749(1.5686873194),LOC107131803(-4.44921941874),LOC112445471(-5.62378764148),LOC513969(1…
GO:0071345	cellular response to cytokine stimulus	biological process	37/747	523/16641	0.00430	0.175731609195402	ACOD1(1.09489009039),AGPAT2(-1.02032891525),BIRC3(2.13503224503),CCL4(-1.21151771644),CCL5(-1.23563833242),CCR2(1.26994720901),CD44(-1.53168677998),CEACAM1(1.02603324087),CIITA(1.62626580401),CSF1R(-1.04495136647),CXCL10(3.22591850169),CXCR4(-1.47984839573),EGR1(-5.49807204808),FADD(-1.11887604116),FN1(-1.36447891744),GBP4(1.46451921517),GBP5(1.10007635904),GRO1(-4.24455461202),HYAL2(-1.781471463…	ACOD1(1.09489009039),AGPAT2(-1.02032891525),BIRC3(2.13503224503),CCL4(-1.21151771644),CCL5(-1.23563833242),CCR2(1.26994720901),CD44(-1.53168677998),CEACAM1(1.02603324087),CIITA(1.62626580401),CSF1R(-1.04495136647),CXCL10(3.22591850169),CXCR4(-1.47984839573),EGR1(-5.49807204808),FADD(-1.11887604116),FN1(-1.36447891744),GBP4(1.46451921517),GBP5(1.10007635904),GRO1(-4.24455461202),HYAL2(-1.781471463…
GO:0043068	positive regulation of programmed cell death	biological process	35/747	488/16641	0.00437	0.178080630372493	APC(1.03391220979),APH1B(-1.39534050667),CAMK2D(1.20769607411),CCL5(-1.23563833242),CD40(1.19337456613),CD44(-1.53168677998),CDKN1A(-3.08376348028),DEDD2(-1.03533108173),DLC1(-1.13660102365),DUSP1(-2.55519294388),ENDOG(-1.13809583061),FADD(-1.11887604116),FBXW7(1.04217360692),G0S2(-3.6873819729),HYAL2(-1.78147146346),IL10(-1.27981088836),IL12B(-1.37313596089),KLF11(-2.3936501539),LCK(-1.332404369…	APC(1.03391220979),APH1B(-1.39534050667),CAMK2D(1.20769607411),CCL5(-1.23563833242),CD40(1.19337456613),CD44(-1.53168677998),CDKN1A(-3.08376348028),DEDD2(-1.03533108173),DLC1(-1.13660102365),DUSP1(-2.55519294388),ENDOG(-1.13809583061),FADD(-1.11887604116),FBXW7(1.04217360692),G0S2(-3.6873819729),HYAL2(-1.78147146346),IL10(-1.27981088836),IL12B(-1.37313596089),KLF11(-2.3936501539),LCK(-1.332404369…
GO:0002761	regulation of myeloid leukocyte differentiation	biological process	11/747	98/16641	0.00444	0.180307407407407	C1QC(-1.17511101082),CEACAM1(1.02603324087),CEBPB(-1.55799771239),FADD(-1.11887604116),FOS(-3.52389997809),IL12B(-1.37313596089),KMT2E(1.19780850527),PPARGC1B(1.04040324047),TMEM64(1.04394375437),TRIB1(-1.00270543079),UBASH3B(-1.125269103)	C1QC(-1.17511101082),CEACAM1(1.02603324087),CEBPB(-1.55799771239),FADD(-1.11887604116),FOS(-3.52389997809),IL12B(-1.37313596089),KMT2E(1.19780850527),PPARGC1B(1.04040324047),TMEM64(1.04394375437),TRIB1(-1.00270543079),UBASH3B(-1.125269103)
GO:0007584	response to nutrient	biological process	14/747	141/16641	0.00445	0.180307407407407	ACSL3(1.61240440417),ALPL(-2.98874524402),ATP2B1(1.3048114085),BRCA2(1.05975048191),CBS(-1.40370833294),CD44(-1.53168677998),DNMT3B(2.23250348079),KANK2(-1.63453743435),KYNU(1.51487838031),P2RY11(-1.07568591257),P2RY12(1.4439426597),SSH1(1.01872953979),ZNF354A(1.02310744597),ZNF93(1.10461329486)	ACSL3(1.61240440417),ALPL(-2.98874524402),ATP2B1(1.3048114085),BRCA2(1.05975048191),CBS(-1.40370833294),CD44(-1.53168677998),DNMT3B(2.23250348079),KANK2(-1.63453743435),KYNU(1.51487838031),P2RY11(-1.07568591257),P2RY12(1.4439426597),SSH1(1.01872953979),ZNF354A(1.02310744597),ZNF93(1.10461329486)
GO:0048872	homeostasis of number of cells	biological process	19/747	218/16641	0.00447	0.180603238636364	ARID4A(1.08350065431),CASP3(-1.46008651308),CD44(-1.53168677998),CITED2(-1.55021086565),DNASE2(1.25882264596),FADD(-1.11887604116),GPR174(1.68202983178),HMOX1(-1.20348391169),IL2RA(-1.1152728121),IL7(1.39468077198),KLF13(-1.03995113807),KMT2E(1.19780850527),LOC527744(-1.08247349922),MEF2C(1.53176423147),MIF(-1.17980251585),PRDX5(-1.49528576465),SMAD5(1.20064083863),TET2(1.06341832763),TNFRSF13C(2…	ARID4A(1.08350065431),CASP3(-1.46008651308),CD44(-1.53168677998),CITED2(-1.55021086565),DNASE2(1.25882264596),FADD(-1.11887604116),GPR174(1.68202983178),HMOX1(-1.20348391169),IL2RA(-1.1152728121),IL7(1.39468077198),KLF13(-1.03995113807),KMT2E(1.19780850527),LOC527744(-1.08247349922),MEF2C(1.53176423147),MIF(-1.17980251585),PRDX5(-1.49528576465),SMAD5(1.20064083863),TET2(1.06341832763),TNFRSF13C(2…
GO:0001562	response to protozoan	biological process	5/747	25/16641	0.00452	0.18097095505618	CD40(1.19337456613),GBP4(1.46451921517),IL10(-1.27981088836),IL12B(-1.37313596089),LOC100336669(1.05220339085)	CD40(1.19337456613),GBP4(1.46451921517),IL10(-1.27981088836),IL12B(-1.37313596089),LOC100336669(1.05220339085)
GO:0061098	positive regulation of protein tyrosine kinase activity	biological process	5/747	25/16641	0.00452	0.18097095505618	CSF1R(-1.04495136647),FBXW7(1.04217360692),LRP8(1.21548316045),NEURL1(-1.1411220695),STAP1(1.61888964824)	CSF1R(-1.04495136647),FBXW7(1.04217360692),LRP8(1.21548316045),NEURL1(-1.1411220695),STAP1(1.61888964824)
GO:2000404	regulation of T cell migration	biological process	5/747	25/16641	0.00452	0.18097095505618	CCL5(-1.23563833242),CCR2(1.26994720901),CXCL10(3.22591850169),FADD(-1.11887604116),XCL2(-1.52672188731)	CCL5(-1.23563833242),CCR2(1.26994720901),CXCL10(3.22591850169),FADD(-1.11887604116),XCL2(-1.52672188731)
GO:0012501	programmed cell death	biological process	94/747	1609/16641	0.00453	0.18097095505618	AHI1(1.58382425469),APC(1.03391220979),APH1B(-1.39534050667),BIRC3(2.13503224503),BMX(-1.6712650282),BRCA2(1.05975048191),CAMK2D(1.20769607411),CASP3(-1.46008651308),CCAR1(1.08413626079),CCL5(-1.23563833242),CD38(1.01165751151),CD40(1.19337456613),CD44(-1.53168677998),CDKN1A(-3.08376348028),CITED2(-1.55021086565),CREB3L1(-1.7132271425),CSF1R(-1.04495136647),CSRNP1(-1.17764321344),DDIT4(-1.4841171…	AHI1(1.58382425469),APC(1.03391220979),APH1B(-1.39534050667),BIRC3(2.13503224503),BMX(-1.6712650282),BRCA2(1.05975048191),CAMK2D(1.20769607411),CASP3(-1.46008651308),CCAR1(1.08413626079),CCL5(-1.23563833242),CD38(1.01165751151),CD40(1.19337456613),CD44(-1.53168677998),CDKN1A(-3.08376348028),CITED2(-1.55021086565),CREB3L1(-1.7132271425),CSF1R(-1.04495136647),CSRNP1(-1.17764321344),DDIT4(-1.4841171…
GO:0002688	regulation of leukocyte chemotaxis	biological process	10/747	85/16641	0.00468	0.18598	CCL5(-1.23563833242),CCR2(1.26994720901),CXCL10(3.22591850169),GRO1(-4.24455461202),LOC514978(-2.10241218211),MMP28(1.30288435915),MPP1(-1.01028294728),STAP1(1.61888964824),SWAP70(1.09381920199),XCL2(-1.52672188731)	CCL5(-1.23563833242),CCR2(1.26994720901),CXCL10(3.22591850169),GRO1(-4.24455461202),LOC514978(-2.10241218211),MMP28(1.30288435915),MPP1(-1.01028294728),STAP1(1.61888964824),SWAP70(1.09381920199),XCL2(-1.52672188731)
GO:0042127	regulation of cell proliferation	biological process	78/747	1297/16641	0.00473	0.18598	APC(1.03391220979),BMX(-1.6712650282),BRCA2(1.05975048191),CAMK2D(1.20769607411),CASP3(-1.46008651308),CBFA2T3(1.7162797157),CCAR1(1.08413626079),CCDC88A(1.64093373756),CCL5(-1.23563833242),CCR2(1.26994720901),CD244(-1.08885944068),CD274(1.83822526924),CD38(1.01165751151),CD40(1.19337456613),CD6(-1.17217364296),CDKN1A(-3.08376348028),CEACAM1(1.02603324087),CEBPA(-1.39776069325),CEBPB(-1.557997712…	APC(1.03391220979),BMX(-1.6712650282),BRCA2(1.05975048191),CAMK2D(1.20769607411),CASP3(-1.46008651308),CBFA2T3(1.7162797157),CCAR1(1.08413626079),CCDC88A(1.64093373756),CCL5(-1.23563833242),CCR2(1.26994720901),CD244(-1.08885944068),CD274(1.83822526924),CD38(1.01165751151),CD40(1.19337456613),CD6(-1.17217364296),CDKN1A(-3.08376348028),CEACAM1(1.02603324087),CEBPA(-1.39776069325),CEBPB(-1.557997712…
GO:0002274	myeloid leukocyte activation	biological process	14/747	142/16641	0.00474	0.18598	ADAM9(1.00798366935),CCL5(-1.23563833242),CCR2(1.26994720901),CD244(-1.08885944068),FCER1A(1.04078468673),HYAL2(-1.78147146346),IL10(-1.27981088836),JUN(-1.10661050843),KMT2E(1.19780850527),LOC514978(-2.10241218211),PRG3(-5.7012656999),SNAP23(1.11750741136),STAP1(1.61888964824),THBS1(-2.36021241141)	ADAM9(1.00798366935),CCL5(-1.23563833242),CCR2(1.26994720901),CD244(-1.08885944068),FCER1A(1.04078468673),HYAL2(-1.78147146346),IL10(-1.27981088836),JUN(-1.10661050843),KMT2E(1.19780850527),LOC514978(-2.10241218211),PRG3(-5.7012656999),SNAP23(1.11750741136),STAP1(1.61888964824),THBS1(-2.36021241141)
GO:0031669	cellular response to nutrient levels	biological process	15/747	157/16641	0.00474	0.18598	ATG14(1.05688494372),ATP2B1(1.3048114085),BHLHA15(-1.47863135934),CDKN1A(-3.08376348028),EIF2AK4(1.0007827428),FADS1(1.76202835794),GLUL(-1.06624016895),KANK2(-1.63453743435),P2RY11(-1.07568591257),P2RY12(1.4439426597),PDK4(-1.85568774423),RRAGB(1.03724257303),SSH1(1.01872953979),UPP1(-1.31309045166),WRN(1.21710931841)	ATG14(1.05688494372),ATP2B1(1.3048114085),BHLHA15(-1.47863135934),CDKN1A(-3.08376348028),EIF2AK4(1.0007827428),FADS1(1.76202835794),GLUL(-1.06624016895),KANK2(-1.63453743435),P2RY11(-1.07568591257),P2RY12(1.4439426597),PDK4(-1.85568774423),RRAGB(1.03724257303),SSH1(1.01872953979),UPP1(-1.31309045166),WRN(1.21710931841)
GO:0040017	positive regulation of locomotion	biological process	30/747	403/16641	0.00475	0.18598	ADAM9(1.00798366935),APC(1.03391220979),CAMK2D(1.20769607411),CCAR1(1.08413626079),CCL5(-1.23563833242),CCR2(1.26994720901),CD274(1.83822526924),CSF1R(-1.04495136647),CXCL10(3.22591850169),FADD(-1.11887604116),FN1(-1.36447891744),GRO1(-4.24455461202),HBEGF(-1.64158948926),HDAC9(1.85643780906),IRS2(-2.41441675105),JUN(-1.10661050843),KIF20B(1.15936818972),LOC107131803(-4.44921941874),LOC112445471(…	ADAM9(1.00798366935),APC(1.03391220979),CAMK2D(1.20769607411),CCAR1(1.08413626079),CCL5(-1.23563833242),CCR2(1.26994720901),CD274(1.83822526924),CSF1R(-1.04495136647),CXCL10(3.22591850169),FADD(-1.11887604116),FN1(-1.36447891744),GRO1(-4.24455461202),HBEGF(-1.64158948926),HDAC9(1.85643780906),IRS2(-2.41441675105),JUN(-1.10661050843),KIF20B(1.15936818972),LOC107131803(-4.44921941874),LOC112445471(…
GO:0010818	T cell chemotaxis	biological process	4/747	16/16641	0.00476	0.18598	CCL5(-1.23563833242),CCR2(1.26994720901),CXCL10(3.22591850169),XCL2(-1.52672188731)	CCL5(-1.23563833242),CCR2(1.26994720901),CXCL10(3.22591850169),XCL2(-1.52672188731)
GO:0044130	negative regulation of growth of symbiont in host	biological process	4/747	16/16641	0.00476	0.18598	IL10(-1.27981088836),IL12B(-1.37313596089),LOC514978(-2.10241218211),LTA(1.13409512983)	IL10(-1.27981088836),IL12B(-1.37313596089),LOC514978(-2.10241218211),LTA(1.13409512983)
GO:0044146	negative regulation of growth of symbiont involved in interaction with host	biological process	4/747	16/16641	0.00476	0.18598	IL10(-1.27981088836),IL12B(-1.37313596089),LOC514978(-2.10241218211),LTA(1.13409512983)	IL10(-1.27981088836),IL12B(-1.37313596089),LOC514978(-2.10241218211),LTA(1.13409512983)
GO:0009411	response to UV	biological process	12/747	113/16641	0.00478	0.186009809264305	BRCA2(1.05975048191),CASP3(-1.46008651308),CDKN1A(-3.08376348028),EIF2AK4(1.0007827428),FBXW7(1.04217360692),HYAL2(-1.78147146346),IL12B(-1.37313596089),LOC112445470(-5.06842161113),MAP4K3(1.24475668845),NEDD4(1.1496185653),WRN(1.21710931841),XPA(1.203645927)	BRCA2(1.05975048191),CASP3(-1.46008651308),CDKN1A(-3.08376348028),EIF2AK4(1.0007827428),FBXW7(1.04217360692),HYAL2(-1.78147146346),IL12B(-1.37313596089),LOC112445470(-5.06842161113),MAP4K3(1.24475668845),NEDD4(1.1496185653),WRN(1.21710931841),XPA(1.203645927)
GO:0002698	negative regulation of immune effector process	biological process	11/747	99/16641	0.00480	0.186009809264305	CCR2(1.26994720901),CEACAM1(1.02603324087),IL10(-1.27981088836),LOC100294723(1.34158463376),LOC515150(-1.44029434945),LOC519132(-5.26435434877),LOC786348(-5.19594066885),PGLYRP1(-4.74140640778),PGLYRP2(-1.07223658227),SERPINB4(-4.9494678269),XCL2(-1.52672188731)	CCR2(1.26994720901),CEACAM1(1.02603324087),IL10(-1.27981088836),LOC100294723(1.34158463376),LOC515150(-1.44029434945),LOC519132(-5.26435434877),LOC786348(-5.19594066885),PGLYRP1(-4.74140640778),PGLYRP2(-1.07223658227),SERPINB4(-4.9494678269),XCL2(-1.52672188731)
GO:0061008	hepaticobiliary system development	biological process	11/747	99/16641	0.00480	0.186009809264305	CEACAM1(1.02603324087),CEBPA(-1.39776069325),CEBPB(-1.55799771239),CITED2(-1.55021086565),FBXW7(1.04217360692),HHEX(1.67144514951),JUN(-1.10661050843),LOC514978(-2.10241218211),LSR(1.04949962025),PROX1(2.64305553388),TET2(1.06341832763)	CEACAM1(1.02603324087),CEBPA(-1.39776069325),CEBPB(-1.55799771239),CITED2(-1.55021086565),FBXW7(1.04217360692),HHEX(1.67144514951),JUN(-1.10661050843),LOC514978(-2.10241218211),LSR(1.04949962025),PROX1(2.64305553388),TET2(1.06341832763)
GO:0051247	positive regulation of protein metabolic process	biological process	78/747	1298/16641	0.00482	0.186277282608696	ADAM9(1.00798366935),APC(1.03391220979),ATG14(1.05688494372),BANK1(1.84929202127),BBS7(1.03769419886),BIRC3(2.13503224503),CAMK2D(1.20769607411),CAPRIN2(1.31982047374),CBFA2T3(1.7162797157),CCDC88A(1.64093373756),CCL4(-1.21151771644),CCL5(-1.23563833242),CCNT2(1.02376886866),CCR2(1.26994720901),CD40(1.19337456613),CD44(-1.53168677998),CDC20(-1.45071765817),CEACAM1(1.02603324087),CSF1R(-1.04495136…	ADAM9(1.00798366935),APC(1.03391220979),ATG14(1.05688494372),BANK1(1.84929202127),BBS7(1.03769419886),BIRC3(2.13503224503),CAMK2D(1.20769607411),CAPRIN2(1.31982047374),CBFA2T3(1.7162797157),CCDC88A(1.64093373756),CCL4(-1.21151771644),CCL5(-1.23563833242),CCNT2(1.02376886866),CCR2(1.26994720901),CD40(1.19337456613),CD44(-1.53168677998),CDC20(-1.45071765817),CEACAM1(1.02603324087),CSF1R(-1.04495136…
GO:0045824	negative regulation of innate immune response	biological process	6/747	36/16641	0.00493	0.190012086720867	ACOD1(1.09489009039),LOC100294723(1.34158463376),LOC519132(-5.26435434877),LOC786348(-5.19594066885),NMI(1.0298788485),SERPINB4(-4.9494678269)	ACOD1(1.09489009039),LOC100294723(1.34158463376),LOC519132(-5.26435434877),LOC786348(-5.19594066885),NMI(1.0298788485),SERPINB4(-4.9494678269)
GO:0046872	metal ion binding	molecular function	215/677	4062/15504	0.00056	0.192826666666667	ACE(-1.2587751073),ACTN1(-1.20896696533),ADAM9(1.00798366935),ADGRE5(-1.04346724465),ALKBH4(-1.10865220786),ALPL(-2.98874524402),ASH1L(1.07938140348),ATP2B1(1.3048114085),ATP9A(-1.08469980739),ATRX(1.0740119222),B4GALT6(2.30802953397),BCL11A(1.91294299026),BIRC3(2.13503224503),BMX(-1.6712650282),CA2(-1.03312818546),CA4(-1.28352246831),CA9(1.19567830285),CBFA2T3(1.7162797157),CBS(-1.40370833294),C…	ACE(-1.2587751073),ACTN1(-1.20896696533),ADAM9(1.00798366935),ADGRE5(-1.04346724465),ALKBH4(-1.10865220786),ALPL(-2.98874524402),ASH1L(1.07938140348),ATP2B1(1.3048114085),ATP9A(-1.08469980739),ATRX(1.0740119222),B4GALT6(2.30802953397),BCL11A(1.91294299026),BIRC3(2.13503224503),BMX(-1.6712650282),CA2(-1.03312818546),CA4(-1.28352246831),CA9(1.19567830285),CBFA2T3(1.7162797157),CBS(-1.40370833294),C…
GO:0003755	peptidyl-prolyl cis-trans isomerase activity	molecular function	8/677	44/15504	0.00056	0.192826666666667	CWC27(1.15526063531),FKBP14(1.41905764286),FKBP5(-3.23075228355),NKTR(1.13863965402),PIN1(-1.07728911267),PPIG(1.56533815218),PPIL4(1.00600641631),PPWD1(1.15600361566)	CWC27(1.15526063531),FKBP14(1.41905764286),FKBP5(-3.23075228355),NKTR(1.13863965402),PIN1(-1.07728911267),PPIG(1.56533815218),PPIL4(1.00600641631),PPWD1(1.15600361566)
GO:0045892	negative regulation of transcription, DNA-templated	biological process	61/747	973/16641	0.00507	0.194879837837838	ARID4A(1.08350065431),ATRX(1.0740119222),BCL11A(1.91294299026),BHLHE41(2.51913637637),CBFA2T3(1.7162797157),CD38(1.01165751151),CEBPA(-1.39776069325),CELA1(1.16665137271),CIITA(1.62626580401),CIR1(1.10986880092),CLOCK(1.32829314658),DNMT3B(2.23250348079),DPY30(1.06530736566),EGR1(-5.49807204808),EID1(1.22201935926),FOSB(-2.94459667895),GCFC2(1.27256737665),HDAC9(1.85643780906),HELLS(1.02494028327…	ARID4A(1.08350065431),ATRX(1.0740119222),BCL11A(1.91294299026),BHLHE41(2.51913637637),CBFA2T3(1.7162797157),CD38(1.01165751151),CEBPA(-1.39776069325),CELA1(1.16665137271),CIITA(1.62626580401),CIR1(1.10986880092),CLOCK(1.32829314658),DNMT3B(2.23250348079),DPY30(1.06530736566),EGR1(-5.49807204808),EID1(1.22201935926),FOSB(-2.94459667895),GCFC2(1.27256737665),HDAC9(1.85643780906),HELLS(1.02494028327…
GO:0097194	execution phase of apoptosis	biological process	8/747	60/16641	0.00515	0.197421293800539	APC(1.03391220979),BMX(-1.6712650282),CASP3(-1.46008651308),DEDD2(-1.03533108173),DLC1(-1.13660102365),DNASE2(1.25882264596),ENDOG(-1.13809583061),XKR8(-1.89545041703)	APC(1.03391220979),BMX(-1.6712650282),CASP3(-1.46008651308),DEDD2(-1.03533108173),DLC1(-1.13660102365),DNASE2(1.25882264596),ENDOG(-1.13809583061),XKR8(-1.89545041703)
GO:0031400	negative regulation of protein modification process	biological process	32/747	441/16641	0.00528	0.20131946380697	APC(1.03391220979),ASH1L(1.07938140348),ATG14(1.05688494372),CAMK2N1(1.10401790253),CASP3(-1.46008651308),CDKN1A(-3.08376348028),DDIT4(-1.48411715668),DNMT3B(2.23250348079),DUSP1(-2.55519294388),DUSP16(-1.12173261949),DUSP2(-1.58211633332),GLMN(1.10761863999),HHEX(1.67144514951),HYAL2(-1.78147146346),JUN(-1.10661050843),LOC107131749(1.5686873194),LOC107131803(-4.44921941874),LOC112445471(-5.62378…	APC(1.03391220979),ASH1L(1.07938140348),ATG14(1.05688494372),CAMK2N1(1.10401790253),CASP3(-1.46008651308),CDKN1A(-3.08376348028),DDIT4(-1.48411715668),DNMT3B(2.23250348079),DUSP1(-2.55519294388),DUSP16(-1.12173261949),DUSP2(-1.58211633332),GLMN(1.10761863999),HHEX(1.67144514951),HYAL2(-1.78147146346),JUN(-1.10661050843),LOC107131749(1.5686873194),LOC107131803(-4.44921941874),LOC112445471(-5.62378…
GO:0070098	chemokine-mediated signaling pathway	biological process	7/747	48/16641	0.00528	0.20131946380697	CCL4(-1.21151771644),CCL5(-1.23563833242),CCR2(1.26994720901),CXCL10(3.22591850169),GRO1(-4.24455461202),LOC616364(-1.42693718158),XCL2(-1.52672188731)	CCL4(-1.21151771644),CCL5(-1.23563833242),CCR2(1.26994720901),CXCL10(3.22591850169),GRO1(-4.24455461202),LOC616364(-1.42693718158),XCL2(-1.52672188731)
GO:0000981	RNA polymerase II transcription factor activity, sequence-specific DNA binding	molecular function	44/677	609/15504	0.00073	0.201435	BCL11A(1.91294299026),BHLHA15(-1.47863135934),BHLHE41(2.51913637637),CEBPB(-1.55799771239),CEBPZ(1.03658523374),CIR1(1.10986880092),CLOCK(1.32829314658),CREB3L1(-1.7132271425),CSRNP1(-1.17764321344),DMTF1(1.00728671711),EAF2(1.55237401035),EBF1(2.27909829187),EGR1(-5.49807204808),EGR2(-1.93754914072),EPM2AIP1(1.2400126193),ETV5(-2.68266822077),FOS(-3.52389997809),FOSB(-2.94459667895),GCFC2(1.2725…	BCL11A(1.91294299026),BHLHA15(-1.47863135934),BHLHE41(2.51913637637),CEBPB(-1.55799771239),CEBPZ(1.03658523374),CIR1(1.10986880092),CLOCK(1.32829314658),CREB3L1(-1.7132271425),CSRNP1(-1.17764321344),DMTF1(1.00728671711),EAF2(1.55237401035),EBF1(2.27909829187),EGR1(-5.49807204808),EGR2(-1.93754914072),EPM2AIP1(1.2400126193),ETV5(-2.68266822077),FOS(-3.52389997809),FOSB(-2.94459667895),GCFC2(1.2725…
GO:0016859	cis-trans isomerase activity	molecular function	8/677	46/15504	0.00076	0.201435	CWC27(1.15526063531),FKBP14(1.41905764286),FKBP5(-3.23075228355),NKTR(1.13863965402),PIN1(-1.07728911267),PPIG(1.56533815218),PPIL4(1.00600641631),PPWD1(1.15600361566)	CWC27(1.15526063531),FKBP14(1.41905764286),FKBP5(-3.23075228355),NKTR(1.13863965402),PIN1(-1.07728911267),PPIG(1.56533815218),PPIL4(1.00600641631),PPWD1(1.15600361566)
GO:0016717	oxidoreductase activity, acting on paired donors, with oxidation of a pair of donors resulting in th...	molecular function	3/677	5/15504	0.00078	0.201435	FADS1(1.76202835794),SC5D(1.03346303122),SCD(1.98645878578)	FADS1(1.76202835794),SC5D(1.03346303122),SCD(1.98645878578)
GO:0070891	lipoteichoic acid binding	molecular function	3/677	5/15504	0.00078	0.201435	CD14(-1.77118783901),CD6(-1.17217364296),LOC514978(-2.10241218211)	CD14(-1.77118783901),CD6(-1.17217364296),LOC514978(-2.10241218211)
GO:0032689	negative regulation of interferon-gamma production	biological process	5/747	26/16641	0.00539	0.202476368421053	CD274(1.83822526924),IL10(-1.27981088836),PGLYRP1(-4.74140640778),PGLYRP2(-1.07223658227),XCL2(-1.52672188731)	CD274(1.83822526924),IL10(-1.27981088836),PGLYRP1(-4.74140640778),PGLYRP2(-1.07223658227),XCL2(-1.52672188731)
GO:0045005	DNA-dependent DNA replication maintenance of fidelity	biological process	5/747	26/16641	0.00539	0.202476368421053	ATRX(1.0740119222),BRCA2(1.05975048191),FANCM(1.06680490685),LOC534913(1.07486835095),WRN(1.21710931841)	ATRX(1.0740119222),BRCA2(1.05975048191),FANCM(1.06680490685),LOC534913(1.07486835095),WRN(1.21710931841)
GO:0070229	negative regulation of lymphocyte apoptotic process	biological process	5/747	26/16641	0.00539	0.202476368421053	CCL5(-1.23563833242),FADD(-1.11887604116),IRS2(-2.41441675105),MIF(-1.17980251585),SLC39A10(1.09070534229)	CCL5(-1.23563833242),FADD(-1.11887604116),IRS2(-2.41441675105),MIF(-1.17980251585),SLC39A10(1.09070534229)
GO:2000403	positive regulation of lymphocyte migration	biological process	5/747	26/16641	0.00539	0.202476368421053	CCL5(-1.23563833242),CCR2(1.26994720901),CXCL10(3.22591850169),FADD(-1.11887604116),XCL2(-1.52672188731)	CCL5(-1.23563833242),CCR2(1.26994720901),CXCL10(3.22591850169),FADD(-1.11887604116),XCL2(-1.52672188731)
GO:0010562	positive regulation of phosphorus metabolic process	biological process	57/747	900/16641	0.00540	0.202476368421053	ACSL3(1.61240440417),ADAM9(1.00798366935),ATG14(1.05688494372),BANK1(1.84929202127),CAMK2D(1.20769607411),CAPRIN2(1.31982047374),CCDC88A(1.64093373756),CCL4(-1.21151771644),CCL5(-1.23563833242),CCNT2(1.02376886866),CCR2(1.26994720901),CD244(-1.08885944068),CD40(1.19337456613),CD44(-1.53168677998),CEACAM1(1.02603324087),CSF1R(-1.04495136647),CXCL10(3.22591850169),DLC1(-1.13660102365),FBXW7(1.04217…	ACSL3(1.61240440417),ADAM9(1.00798366935),ATG14(1.05688494372),BANK1(1.84929202127),CAMK2D(1.20769607411),CAPRIN2(1.31982047374),CCDC88A(1.64093373756),CCL4(-1.21151771644),CCL5(-1.23563833242),CCNT2(1.02376886866),CCR2(1.26994720901),CD244(-1.08885944068),CD40(1.19337456613),CD44(-1.53168677998),CEACAM1(1.02603324087),CSF1R(-1.04495136647),CXCL10(3.22591850169),DLC1(-1.13660102365),FBXW7(1.04217…
GO:0045937	positive regulation of phosphate metabolic process	biological process	57/747	900/16641	0.00540	0.202476368421053	ACSL3(1.61240440417),ADAM9(1.00798366935),ATG14(1.05688494372),BANK1(1.84929202127),CAMK2D(1.20769607411),CAPRIN2(1.31982047374),CCDC88A(1.64093373756),CCL4(-1.21151771644),CCL5(-1.23563833242),CCNT2(1.02376886866),CCR2(1.26994720901),CD244(-1.08885944068),CD40(1.19337456613),CD44(-1.53168677998),CEACAM1(1.02603324087),CSF1R(-1.04495136647),CXCL10(3.22591850169),DLC1(-1.13660102365),FBXW7(1.04217…	ACSL3(1.61240440417),ADAM9(1.00798366935),ATG14(1.05688494372),BANK1(1.84929202127),CAMK2D(1.20769607411),CAPRIN2(1.31982047374),CCDC88A(1.64093373756),CCL4(-1.21151771644),CCL5(-1.23563833242),CCNT2(1.02376886866),CCR2(1.26994720901),CD244(-1.08885944068),CD40(1.19337456613),CD44(-1.53168677998),CEACAM1(1.02603324087),CSF1R(-1.04495136647),CXCL10(3.22591850169),DLC1(-1.13660102365),FBXW7(1.04217…
GO:1903507	negative regulation of nucleic acid-templated transcription	biological process	61/747	976/16641	0.00541	0.202476368421053	ARID4A(1.08350065431),ATRX(1.0740119222),BCL11A(1.91294299026),BHLHE41(2.51913637637),CBFA2T3(1.7162797157),CD38(1.01165751151),CEBPA(-1.39776069325),CELA1(1.16665137271),CIITA(1.62626580401),CIR1(1.10986880092),CLOCK(1.32829314658),DNMT3B(2.23250348079),DPY30(1.06530736566),EGR1(-5.49807204808),EID1(1.22201935926),FOSB(-2.94459667895),GCFC2(1.27256737665),HDAC9(1.85643780906),HELLS(1.02494028327…	ARID4A(1.08350065431),ATRX(1.0740119222),BCL11A(1.91294299026),BHLHE41(2.51913637637),CBFA2T3(1.7162797157),CD38(1.01165751151),CEBPA(-1.39776069325),CELA1(1.16665137271),CIITA(1.62626580401),CIR1(1.10986880092),CLOCK(1.32829314658),DNMT3B(2.23250348079),DPY30(1.06530736566),EGR1(-5.49807204808),EID1(1.22201935926),FOSB(-2.94459667895),GCFC2(1.27256737665),HDAC9(1.85643780906),HELLS(1.02494028327…
GO:1902679	negative regulation of RNA biosynthetic process	biological process	61/747	977/16641	0.00553	0.206424304461942	ARID4A(1.08350065431),ATRX(1.0740119222),BCL11A(1.91294299026),BHLHE41(2.51913637637),CBFA2T3(1.7162797157),CD38(1.01165751151),CEBPA(-1.39776069325),CELA1(1.16665137271),CIITA(1.62626580401),CIR1(1.10986880092),CLOCK(1.32829314658),DNMT3B(2.23250348079),DPY30(1.06530736566),EGR1(-5.49807204808),EID1(1.22201935926),FOSB(-2.94459667895),GCFC2(1.27256737665),HDAC9(1.85643780906),HELLS(1.02494028327…	ARID4A(1.08350065431),ATRX(1.0740119222),BCL11A(1.91294299026),BHLHE41(2.51913637637),CBFA2T3(1.7162797157),CD38(1.01165751151),CEBPA(-1.39776069325),CELA1(1.16665137271),CIITA(1.62626580401),CIR1(1.10986880092),CLOCK(1.32829314658),DNMT3B(2.23250348079),DPY30(1.06530736566),EGR1(-5.49807204808),EID1(1.22201935926),FOSB(-2.94459667895),GCFC2(1.27256737665),HDAC9(1.85643780906),HELLS(1.02494028327…
GO:0051246	regulation of protein metabolic process	biological process	119/747	2123/16641	0.00558	0.206801290322581	ABTB2(-1.30747832255),ADAM9(1.00798366935),APC(1.03391220979),ASH1L(1.07938140348),ATG14(1.05688494372),BANK1(1.84929202127),BBS7(1.03769419886),BIRC3(2.13503224503),BTBD11(-1.54895175774),CAMK2D(1.20769607411),CAMK2N1(1.10401790253),CAPRIN2(1.31982047374),CASP3(-1.46008651308),CBFA2T3(1.7162797157),CBS(-1.40370833294),CCDC88A(1.64093373756),CCL4(-1.21151771644),CCL5(-1.23563833242),CCNT2(1.02376…	ABTB2(-1.30747832255),ADAM9(1.00798366935),APC(1.03391220979),ASH1L(1.07938140348),ATG14(1.05688494372),BANK1(1.84929202127),BBS7(1.03769419886),BIRC3(2.13503224503),BTBD11(-1.54895175774),CAMK2D(1.20769607411),CAMK2N1(1.10401790253),CAPRIN2(1.31982047374),CASP3(-1.46008651308),CBFA2T3(1.7162797157),CBS(-1.40370833294),CCDC88A(1.64093373756),CCL4(-1.21151771644),CCL5(-1.23563833242),CCNT2(1.02376…
GO:0010466	negative regulation of peptidase activity	biological process	11/747	101/16641	0.00559	0.206801290322581	BIRC3(2.13503224503),CD44(-1.53168677998),LOC107131803(-4.44921941874),LOC112445470(-5.06842161113),LOC112445471(-5.62378764148),LOC519132(-5.26435434877),LOC786348(-5.19594066885),MMP9(-2.50377266874),NR4A1(-1.75462363589),SERPINB4(-4.9494678269),THBS1(-2.36021241141)	BIRC3(2.13503224503),CD44(-1.53168677998),LOC107131803(-4.44921941874),LOC112445470(-5.06842161113),LOC112445471(-5.62378764148),LOC519132(-5.26435434877),LOC786348(-5.19594066885),MMP9(-2.50377266874),NR4A1(-1.75462363589),SERPINB4(-4.9494678269),THBS1(-2.36021241141)
GO:0042088	T-helper 1 type immune response	biological process	6/747	37/16641	0.00567	0.206801290322581	CCR2(1.26994720901),IL12B(-1.37313596089),IL18(1.40150745676),IL18R1(-1.53201971446),TLR6(1.37228842856),XCL2(-1.52672188731)	CCR2(1.26994720901),IL12B(-1.37313596089),IL18(1.40150745676),IL18R1(-1.53201971446),TLR6(1.37228842856),XCL2(-1.52672188731)
GO:0050829	defense response to Gram-negative bacterium	biological process	6/747	37/16641	0.00567	0.206801290322581	BPI(-3.05148365903),CATHL1(-6.02982636738),IL12B(-1.37313596089),LOC112441458(-5.78948073305),LOC514978(-2.10241218211),TREM1(-1.2209246778)	BPI(-3.05148365903),CATHL1(-6.02982636738),IL12B(-1.37313596089),LOC112441458(-5.78948073305),LOC514978(-2.10241218211),TREM1(-1.2209246778)
GO:0070227	lymphocyte apoptotic process	biological process	8/747	61/16641	0.00570	0.206801290322581	CCL5(-1.23563833242),FADD(-1.11887604116),IL10(-1.27981088836),IL2RA(-1.1152728121),IRS2(-2.41441675105),MIF(-1.17980251585),PDCD1(-1.36710584395),SLC39A10(1.09070534229)	CCL5(-1.23563833242),FADD(-1.11887604116),IL10(-1.27981088836),IL2RA(-1.1152728121),IRS2(-2.41441675105),MIF(-1.17980251585),PDCD1(-1.36710584395),SLC39A10(1.09070534229)
GO:0051270	regulation of cellular component movement	biological process	47/747	715/16641	0.00570	0.206801290322581	ABI3(-1.02960130646),ACTN1(-1.20896696533),ADAM9(1.00798366935),ADGRG3(-1.17558378283),APC(1.03391220979),CAMK2D(1.20769607411),CCAR1(1.08413626079),CCL5(-1.23563833242),CCR2(1.26994720901),CD274(1.83822526924),CEACAM1(1.02603324087),CSF1R(-1.04495136647),CXCL10(3.22591850169),CXCR4(-1.47984839573),DLC1(-1.13660102365),FADD(-1.11887604116),FN1(-1.36447891744),GRO1(-4.24455461202),HBEGF(-1.6415894…	ABI3(-1.02960130646),ACTN1(-1.20896696533),ADAM9(1.00798366935),ADGRG3(-1.17558378283),APC(1.03391220979),CAMK2D(1.20769607411),CCAR1(1.08413626079),CCL5(-1.23563833242),CCR2(1.26994720901),CD274(1.83822526924),CEACAM1(1.02603324087),CSF1R(-1.04495136647),CXCL10(3.22591850169),CXCR4(-1.47984839573),DLC1(-1.13660102365),FADD(-1.11887604116),FN1(-1.36447891744),GRO1(-4.24455461202),HBEGF(-1.6415894…
GO:1902531	regulation of intracellular signal transduction	biological process	90/747	1544/16641	0.00580	0.206801290322581	ADAM9(1.00798366935),ADGRG3(-1.17558378283),APOL3(1.38695604716),ARHGAP12(1.04152980512),ARHGAP24(2.12235671123),ARHGEF10L(1.07520888945),ASH1L(1.07938140348),BANK1(1.84929202127),BIRC3(2.13503224503),C1QTNF12(1.36326653405),CAMK2D(1.20769607411),CBS(-1.40370833294),CCL4(-1.21151771644),CCL5(-1.23563833242),CCR2(1.26994720901),CD19(1.96873631188),CD40(1.19337456613),CD44(-1.53168677998),CEACAM1(1…	ADAM9(1.00798366935),ADGRG3(-1.17558378283),APOL3(1.38695604716),ARHGAP12(1.04152980512),ARHGAP24(2.12235671123),ARHGEF10L(1.07520888945),ASH1L(1.07938140348),BANK1(1.84929202127),BIRC3(2.13503224503),C1QTNF12(1.36326653405),CAMK2D(1.20769607411),CBS(-1.40370833294),CCL4(-1.21151771644),CCL5(-1.23563833242),CCR2(1.26994720901),CD19(1.96873631188),CD40(1.19337456613),CD44(-1.53168677998),CEACAM1(1…
GO:0040012	regulation of locomotion	biological process	47/747	716/16641	0.00585	0.206801290322581	ABI3(-1.02960130646),ADAM9(1.00798366935),ADGRG3(-1.17558378283),APC(1.03391220979),CAMK2D(1.20769607411),CCAR1(1.08413626079),CCL5(-1.23563833242),CCR2(1.26994720901),CD274(1.83822526924),CEACAM1(1.02603324087),CSF1R(-1.04495136647),CXCL10(3.22591850169),CXCR4(-1.47984839573),DLC1(-1.13660102365),FADD(-1.11887604116),FN1(-1.36447891744),GRO1(-4.24455461202),HBEGF(-1.64158948926),HDAC9(1.85643780…	ABI3(-1.02960130646),ADAM9(1.00798366935),ADGRG3(-1.17558378283),APC(1.03391220979),CAMK2D(1.20769607411),CCAR1(1.08413626079),CCL5(-1.23563833242),CCR2(1.26994720901),CD274(1.83822526924),CEACAM1(1.02603324087),CSF1R(-1.04495136647),CXCL10(3.22591850169),CXCR4(-1.47984839573),DLC1(-1.13660102365),FADD(-1.11887604116),FN1(-1.36447891744),GRO1(-4.24455461202),HBEGF(-1.64158948926),HDAC9(1.85643780…
GO:0002581	negative regulation of antigen processing and presentation of peptide or polysaccharide antigen via ...	biological process	2/747	3/16641	0.00586	0.206801290322581	BOLA-DOA(1.46280899356),THBS1(-2.36021241141)	BOLA-DOA(1.46280899356),THBS1(-2.36021241141)
GO:0010748	negative regulation of plasma membrane long-chain fatty acid transport	biological process	2/747	3/16641	0.00586	0.206801290322581	IRS2(-2.41441675105),THBS1(-2.36021241141)	IRS2(-2.41441675105),THBS1(-2.36021241141)
GO:0032824	negative regulation of natural killer cell differentiation	biological process	2/747	3/16641	0.00586	0.206801290322581	PGLYRP1(-4.74140640778),PGLYRP2(-1.07223658227)	PGLYRP1(-4.74140640778),PGLYRP2(-1.07223658227)
GO:0032827	negative regulation of natural killer cell differentiation involved in immune response	biological process	2/747	3/16641	0.00586	0.206801290322581	PGLYRP1(-4.74140640778),PGLYRP2(-1.07223658227)	PGLYRP1(-4.74140640778),PGLYRP2(-1.07223658227)
GO:0033031	positive regulation of neutrophil apoptotic process	biological process	2/747	3/16641	0.00586	0.206801290322581	CD44(-1.53168677998),LOC527744(-1.08247349922)	CD44(-1.53168677998),LOC527744(-1.08247349922)
GO:0035526	retrograde transport, plasma membrane to Golgi	biological process	2/747	3/16641	0.00586	0.206801290322581	RAB43(-2.16856388833),USP6NL(1.24672749439)	RAB43(-2.16856388833),USP6NL(1.24672749439)
GO:0035672	oligopeptide transmembrane transport	biological process	2/747	3/16641	0.00586	0.206801290322581	CA2(-1.03312818546),CDH17(1.50936263153)	CA2(-1.03312818546),CDH17(1.50936263153)
GO:0035697	CD8-positive, alpha-beta T cell extravasation	biological process	2/747	3/16641	0.00586	0.206801290322581	CCR2(1.26994720901),FADD(-1.11887604116)	CCR2(1.26994720901),FADD(-1.11887604116)
GO:1903365	regulation of fear response	biological process	2/747	3/16641	0.00586	0.206801290322581	MEF2C(1.53176423147),SHANK3(1.29093411932)	MEF2C(1.53176423147),SHANK3(1.29093411932)
GO:1904124	microglial cell migration	biological process	2/747	3/16641	0.00586	0.206801290322581	P2RY12(1.4439426597),STAP1(1.61888964824)	P2RY12(1.4439426597),STAP1(1.61888964824)
GO:1904139	regulation of microglial cell migration	biological process	2/747	3/16641	0.00586	0.206801290322581	P2RY12(1.4439426597),STAP1(1.61888964824)	P2RY12(1.4439426597),STAP1(1.61888964824)
GO:2000407	regulation of T cell extravasation	biological process	2/747	3/16641	0.00586	0.206801290322581	CCR2(1.26994720901),FADD(-1.11887604116)	CCR2(1.26994720901),FADD(-1.11887604116)
GO:2000449	regulation of CD8-positive, alpha-beta T cell extravasation	biological process	2/747	3/16641	0.00586	0.206801290322581	CCR2(1.26994720901),FADD(-1.11887604116)	CCR2(1.26994720901),FADD(-1.11887604116)
GO:2000822	regulation of behavioral fear response	biological process	2/747	3/16641	0.00586	0.206801290322581	MEF2C(1.53176423147),SHANK3(1.29093411932)	MEF2C(1.53176423147),SHANK3(1.29093411932)
GO:0034103	regulation of tissue remodeling	biological process	7/747	49/16641	0.00593	0.208126829268293	CD38(1.01165751151),CEACAM1(1.02603324087),CSF1R(-1.04495136647),PDK4(-1.85568774423),PPARGC1B(1.04040324047),TMEM64(1.04394375437),UBASH3B(-1.125269103)	CD38(1.01165751151),CEACAM1(1.02603324087),CSF1R(-1.04495136647),PDK4(-1.85568774423),PPARGC1B(1.04040324047),TMEM64(1.04394375437),UBASH3B(-1.125269103)
GO:0070228	regulation of lymphocyte apoptotic process	biological process	7/747	49/16641	0.00593	0.208126829268293	CCL5(-1.23563833242),FADD(-1.11887604116),IL10(-1.27981088836),IRS2(-2.41441675105),MIF(-1.17980251585),PDCD1(-1.36710584395),SLC39A10(1.09070534229)	CCL5(-1.23563833242),FADD(-1.11887604116),IL10(-1.27981088836),IRS2(-2.41441675105),MIF(-1.17980251585),PDCD1(-1.36710584395),SLC39A10(1.09070534229)
GO:0002902	regulation of B cell apoptotic process	biological process	4/747	17/16641	0.00600	0.208126829268293	IL10(-1.27981088836),IRS2(-2.41441675105),MIF(-1.17980251585),SLC39A10(1.09070534229)	IL10(-1.27981088836),IRS2(-2.41441675105),MIF(-1.17980251585),SLC39A10(1.09070534229)
GO:0044126	regulation of growth of symbiont in host	biological process	4/747	17/16641	0.00600	0.208126829268293	IL10(-1.27981088836),IL12B(-1.37313596089),LOC514978(-2.10241218211),LTA(1.13409512983)	IL10(-1.27981088836),IL12B(-1.37313596089),LOC514978(-2.10241218211),LTA(1.13409512983)
GO:0044144	modulation of growth of symbiont involved in interaction with host	biological process	4/747	17/16641	0.00600	0.208126829268293	IL10(-1.27981088836),IL12B(-1.37313596089),LOC514978(-2.10241218211),LTA(1.13409512983)	IL10(-1.27981088836),IL12B(-1.37313596089),LOC514978(-2.10241218211),LTA(1.13409512983)
GO:0098581	detection of external biotic stimulus	biological process	4/747	17/16641	0.00600	0.208126829268293	LOC514978(-2.10241218211),PGLYRP1(-4.74140640778),PGLYRP2(-1.07223658227),TLR6(1.37228842856)	LOC514978(-2.10241218211),PGLYRP1(-4.74140640778),PGLYRP2(-1.07223658227),TLR6(1.37228842856)
GO:1905521	regulation of macrophage migration	biological process	4/747	17/16641	0.00600	0.208126829268293	CCL5(-1.23563833242),MMP28(1.30288435915),P2RY12(1.4439426597),STAP1(1.61888964824)	CCL5(-1.23563833242),MMP28(1.30288435915),P2RY12(1.4439426597),STAP1(1.61888964824)
GO:0014074	response to purine-containing compound	biological process	11/747	102/16641	0.00602	0.208152087378641	AQP9(-1.12701797647),DNMT3B(2.23250348079),DUSP1(-2.55519294388),FOSB(-2.94459667895),JUN(-1.10661050843),JUNB(-1.35733884793),P2RY11(-1.07568591257),P2RY12(1.4439426597),PER1(-1.93446776044),PPARGC1B(1.04040324047),SSH1(1.01872953979)	AQP9(-1.12701797647),DNMT3B(2.23250348079),DUSP1(-2.55519294388),FOSB(-2.94459667895),JUN(-1.10661050843),JUNB(-1.35733884793),P2RY11(-1.07568591257),P2RY12(1.4439426597),PER1(-1.93446776044),PPARGC1B(1.04040324047),SSH1(1.01872953979)
GO:2001242	regulation of intrinsic apoptotic signaling pathway	biological process	13/747	131/16641	0.00603	0.208152087378641	CD44(-1.53168677998),CREB3L1(-1.7132271425),ELL3(1.27143364939),FBXW7(1.04217360692),HELLS(1.02494028327),LCK(-1.33240436998),MIF(-1.17980251585),MMP9(-2.50377266874),NOX1(1.20004863298),PLEKHF1(-1.00183323104),S100A8(-1.13008969278),S100A9(-1.57434665763),YBX3(-1.41384051971)	CD44(-1.53168677998),CREB3L1(-1.7132271425),ELL3(1.27143364939),FBXW7(1.04217360692),HELLS(1.02494028327),LCK(-1.33240436998),MIF(-1.17980251585),MMP9(-2.50377266874),NOX1(1.20004863298),PLEKHF1(-1.00183323104),S100A8(-1.13008969278),S100A9(-1.57434665763),YBX3(-1.41384051971)
GO:0032880	regulation of protein localization	biological process	46/747	699/16641	0.00608	0.20920768115942	ACSL3(1.61240440417),ADAM9(1.00798366935),BANK1(1.84929202127),C1QTNF12(1.36326653405),CCL5(-1.23563833242),CD244(-1.08885944068),CD274(1.83822526924),CD38(1.01165751151),CD40(1.19337456613),CDKN1A(-3.08376348028),CEP290(1.19153836026),CLEC4E(-1.87241595119),CLOCK(1.32829314658),CPT1A(-2.46446219021),CSF1R(-1.04495136647),FBXW7(1.04217360692),FFAR1(2.52376417257),FN1(-1.36447891744),FZD5(1.756085…	ACSL3(1.61240440417),ADAM9(1.00798366935),BANK1(1.84929202127),C1QTNF12(1.36326653405),CCL5(-1.23563833242),CD244(-1.08885944068),CD274(1.83822526924),CD38(1.01165751151),CD40(1.19337456613),CDKN1A(-3.08376348028),CEP290(1.19153836026),CLEC4E(-1.87241595119),CLOCK(1.32829314658),CPT1A(-2.46446219021),CSF1R(-1.04495136647),FBXW7(1.04217360692),FFAR1(2.52376417257),FN1(-1.36447891744),FZD5(1.756085…
GO:0010558	negative regulation of macromolecule biosynthetic process	biological process	71/747	1174/16641	0.00609	0.20920768115942	ARID4A(1.08350065431),ATRX(1.0740119222),BANK1(1.84929202127),BCL11A(1.91294299026),BHLHE41(2.51913637637),BRCA2(1.05975048191),CAPRIN2(1.31982047374),CBFA2T3(1.7162797157),CD38(1.01165751151),CEBPA(-1.39776069325),CELA1(1.16665137271),CIITA(1.62626580401),CIR1(1.10986880092),CLOCK(1.32829314658),DNMT3B(2.23250348079),DPY30(1.06530736566),DUSP1(-2.55519294388),EGR1(-5.49807204808),EID1(1.22201935…	ARID4A(1.08350065431),ATRX(1.0740119222),BANK1(1.84929202127),BCL11A(1.91294299026),BHLHE41(2.51913637637),BRCA2(1.05975048191),CAPRIN2(1.31982047374),CBFA2T3(1.7162797157),CD38(1.01165751151),CEBPA(-1.39776069325),CELA1(1.16665137271),CIITA(1.62626580401),CIR1(1.10986880092),CLOCK(1.32829314658),DNMT3B(2.23250348079),DPY30(1.06530736566),DUSP1(-2.55519294388),EGR1(-5.49807204808),EID1(1.22201935…
GO:0002523	leukocyte migration involved in inflammatory response	biological process	3/747	9/16641	0.00618	0.210267846889952	LOC514978(-2.10241218211),S100A8(-1.13008969278),S100A9(-1.57434665763)	LOC514978(-2.10241218211),S100A8(-1.13008969278),S100A9(-1.57434665763)
GO:0002544	chronic inflammatory response	biological process	3/747	9/16641	0.00618	0.210267846889952	IL10(-1.27981088836),LTA(1.13409512983),THBS1(-2.36021241141)	IL10(-1.27981088836),LTA(1.13409512983),THBS1(-2.36021241141)
GO:0070486	leukocyte aggregation	biological process	3/747	9/16641	0.00618	0.210267846889952	CD44(-1.53168677998),S100A8(-1.13008969278),S100A9(-1.57434665763)	CD44(-1.53168677998),S100A8(-1.13008969278),S100A9(-1.57434665763)
GO:0071318	cellular response to ATP	biological process	3/747	9/16641	0.00618	0.210267846889952	P2RY11(-1.07568591257),P2RY12(1.4439426597),SSH1(1.01872953979)	P2RY11(-1.07568591257),P2RY12(1.4439426597),SSH1(1.01872953979)
GO:0006915	apoptotic process	biological process	92/747	1588/16641	0.00624	0.211802577565632	AHI1(1.58382425469),APC(1.03391220979),APH1B(-1.39534050667),BIRC3(2.13503224503),BMX(-1.6712650282),BRCA2(1.05975048191),CAMK2D(1.20769607411),CASP3(-1.46008651308),CCAR1(1.08413626079),CCL5(-1.23563833242),CD38(1.01165751151),CD40(1.19337456613),CD44(-1.53168677998),CDKN1A(-3.08376348028),CITED2(-1.55021086565),CREB3L1(-1.7132271425),CSF1R(-1.04495136647),CSRNP1(-1.17764321344),DDIT4(-1.4841171…	AHI1(1.58382425469),APC(1.03391220979),APH1B(-1.39534050667),BIRC3(2.13503224503),BMX(-1.6712650282),BRCA2(1.05975048191),CAMK2D(1.20769607411),CASP3(-1.46008651308),CCAR1(1.08413626079),CCL5(-1.23563833242),CD38(1.01165751151),CD40(1.19337456613),CD44(-1.53168677998),CDKN1A(-3.08376348028),CITED2(-1.55021086565),CREB3L1(-1.7132271425),CSF1R(-1.04495136647),CSRNP1(-1.17764321344),DDIT4(-1.4841171…
GO:0023056	positive regulation of signaling	biological process	78/747	1312/16641	0.00627	0.212147648456057	ADAM9(1.00798366935),AGPAT2(-1.02032891525),APOL3(1.38695604716),BANK1(1.84929202127),BIRC3(2.13503224503),C1QTNF12(1.36326653405),CA2(-1.03312818546),CAMK2D(1.20769607411),CAPRIN2(1.31982047374),CCL4(-1.21151771644),CCL5(-1.23563833242),CCR2(1.26994720901),CD180(2.53761347823),CD38(1.01165751151),CD40(1.19337456613),CD44(-1.53168677998),CEACAM1(1.02603324087),CITED2(-1.55021086565),CSF1R(-1.0449…	ADAM9(1.00798366935),AGPAT2(-1.02032891525),APOL3(1.38695604716),BANK1(1.84929202127),BIRC3(2.13503224503),C1QTNF12(1.36326653405),CA2(-1.03312818546),CAMK2D(1.20769607411),CAPRIN2(1.31982047374),CCL4(-1.21151771644),CCL5(-1.23563833242),CCR2(1.26994720901),CD180(2.53761347823),CD38(1.01165751151),CD40(1.19337456613),CD44(-1.53168677998),CEACAM1(1.02603324087),CITED2(-1.55021086565),CSF1R(-1.0449…
GO:0060326	cell chemotaxis	biological process	18/747	209/16641	0.00628	0.212147648456057	CCL4(-1.21151771644),CCL5(-1.23563833242),CCR2(1.26994720901),CXCL10(3.22591850169),GRO1(-4.24455461202),HBEGF(-1.64158948926),LOC514978(-2.10241218211),LOC616364(-1.42693718158),MMP28(1.30288435915),MPP1(-1.01028294728),PF4(1.4504661056),S100A8(-1.13008969278),S100A9(-1.57434665763),STAP1(1.61888964824),SWAP70(1.09381920199),THBS1(-2.36021241141),TREM1(-1.2209246778),XCL2(-1.52672188731)	CCL4(-1.21151771644),CCL5(-1.23563833242),CCR2(1.26994720901),CXCL10(3.22591850169),GRO1(-4.24455461202),HBEGF(-1.64158948926),LOC514978(-2.10241218211),LOC616364(-1.42693718158),MMP28(1.30288435915),MPP1(-1.01028294728),PF4(1.4504661056),S100A8(-1.13008969278),S100A9(-1.57434665763),STAP1(1.61888964824),SWAP70(1.09381920199),THBS1(-2.36021241141),TREM1(-1.2209246778),XCL2(-1.52672188731)
GO:0031348	negative regulation of defense response	biological process	12/747	117/16641	0.00630	0.212318957345972	ACOD1(1.09489009039),ASH1L(1.07938140348),C1QTNF12(1.36326653405),IL10(-1.27981088836),IL12B(-1.37313596089),IL2RA(-1.1152728121),LOC100294723(1.34158463376),LOC519132(-5.26435434877),LOC786348(-5.19594066885),NMI(1.0298788485),PGLYRP1(-4.74140640778),SERPINB4(-4.9494678269)	ACOD1(1.09489009039),ASH1L(1.07938140348),C1QTNF12(1.36326653405),IL10(-1.27981088836),IL12B(-1.37313596089),IL2RA(-1.1152728121),LOC100294723(1.34158463376),LOC519132(-5.26435434877),LOC786348(-5.19594066885),NMI(1.0298788485),PGLYRP1(-4.74140640778),SERPINB4(-4.9494678269)
GO:0002720	positive regulation of cytokine production involved in immune response	biological process	5/747	27/16641	0.00638	0.214000849056604	FFAR3(2.21347218216),FZD5(1.75608598547),MIF(-1.17980251585),SEMA7A(-1.45529324508),XCL2(-1.52672188731)	FFAR3(2.21347218216),FZD5(1.75608598547),MIF(-1.17980251585),SEMA7A(-1.45529324508),XCL2(-1.52672188731)
GO:0045934	negative regulation of nucleobase-containing compound metabolic process	biological process	70/747	1157/16641	0.00638	0.214000849056604	ARID4A(1.08350065431),ATRX(1.0740119222),BCL11A(1.91294299026),BHLHE41(2.51913637637),BRCA2(1.05975048191),CBFA2T3(1.7162797157),CD38(1.01165751151),CEBPA(-1.39776069325),CELA1(1.16665137271),CIITA(1.62626580401),CIR1(1.10986880092),CLOCK(1.32829314658),DDIT4(-1.48411715668),DNMT3B(2.23250348079),DPY30(1.06530736566),DUSP1(-2.55519294388),EGR1(-5.49807204808),EID1(1.22201935926),FBXW7(1.042173606…	ARID4A(1.08350065431),ATRX(1.0740119222),BCL11A(1.91294299026),BHLHE41(2.51913637637),BRCA2(1.05975048191),CBFA2T3(1.7162797157),CD38(1.01165751151),CEBPA(-1.39776069325),CELA1(1.16665137271),CIITA(1.62626580401),CIR1(1.10986880092),CLOCK(1.32829314658),DDIT4(-1.48411715668),DNMT3B(2.23250348079),DPY30(1.06530736566),DUSP1(-2.55519294388),EGR1(-5.49807204808),EID1(1.22201935926),FBXW7(1.042173606…
GO:0046683	response to organophosphorus	biological process	10/747	89/16641	0.00648	0.216334647887324	AQP9(-1.12701797647),DUSP1(-2.55519294388),FOSB(-2.94459667895),JUN(-1.10661050843),JUNB(-1.35733884793),P2RY11(-1.07568591257),P2RY12(1.4439426597),PER1(-1.93446776044),PPARGC1B(1.04040324047),SSH1(1.01872953979)	AQP9(-1.12701797647),DUSP1(-2.55519294388),FOSB(-2.94459667895),JUN(-1.10661050843),JUNB(-1.35733884793),P2RY11(-1.07568591257),P2RY12(1.4439426597),PER1(-1.93446776044),PPARGC1B(1.04040324047),SSH1(1.01872953979)
GO:0071621	granulocyte chemotaxis	biological process	10/747	89/16641	0.00648	0.216334647887324	CCL4(-1.21151771644),CCL5(-1.23563833242),GRO1(-4.24455461202),LOC514978(-2.10241218211),LOC616364(-1.42693718158),MPP1(-1.01028294728),S100A8(-1.13008969278),S100A9(-1.57434665763),TREM1(-1.2209246778),XCL2(-1.52672188731)	CCL4(-1.21151771644),CCL5(-1.23563833242),GRO1(-4.24455461202),LOC514978(-2.10241218211),LOC616364(-1.42693718158),MPP1(-1.01028294728),S100A8(-1.13008969278),S100A9(-1.57434665763),TREM1(-1.2209246778),XCL2(-1.52672188731)
GO:0043065	positive regulation of apoptotic process	biological process	34/747	483/16641	0.00651	0.216827213114754	APC(1.03391220979),APH1B(-1.39534050667),CAMK2D(1.20769607411),CCL5(-1.23563833242),CD40(1.19337456613),CD44(-1.53168677998),DEDD2(-1.03533108173),DLC1(-1.13660102365),DUSP1(-2.55519294388),ENDOG(-1.13809583061),FADD(-1.11887604116),FBXW7(1.04217360692),G0S2(-3.6873819729),HYAL2(-1.78147146346),IL10(-1.27981088836),IL12B(-1.37313596089),KLF11(-2.3936501539),LCK(-1.33240436998),LOC508646(-2.335140…	APC(1.03391220979),APH1B(-1.39534050667),CAMK2D(1.20769607411),CCL5(-1.23563833242),CD40(1.19337456613),CD44(-1.53168677998),DEDD2(-1.03533108173),DLC1(-1.13660102365),DUSP1(-2.55519294388),ENDOG(-1.13809583061),FADD(-1.11887604116),FBXW7(1.04217360692),G0S2(-3.6873819729),HYAL2(-1.78147146346),IL10(-1.27981088836),IL12B(-1.37313596089),KLF11(-2.3936501539),LCK(-1.33240436998),LOC508646(-2.335140…
GO:0002831	regulation of response to biotic stimulus	biological process	17/747	194/16641	0.00658	0.218646635514019	ACOD1(1.09489009039),BIRC3(2.13503224503),CD180(2.53761347823),EIF2AK4(1.0007827428),FAM13B(1.09550129373),IL12B(-1.37313596089),ITPKC(-2.05925539047),LOC516599(1.37223119441),LOC786870(1.52774488899),MIF(-1.17980251585),MTSS1(1.13308533007),PDK4(-1.85568774423),TREM1(-1.2209246778),TRIB1(-1.00270543079),TRIM34(1.53005421508),TRIM5(1.0819915086),ZCCHC11(2.04946722872)	ACOD1(1.09489009039),BIRC3(2.13503224503),CD180(2.53761347823),EIF2AK4(1.0007827428),FAM13B(1.09550129373),IL12B(-1.37313596089),ITPKC(-2.05925539047),LOC516599(1.37223119441),LOC786870(1.52774488899),MIF(-1.17980251585),MTSS1(1.13308533007),PDK4(-1.85568774423),TREM1(-1.2209246778),TRIB1(-1.00270543079),TRIM34(1.53005421508),TRIM5(1.0819915086),ZCCHC11(2.04946722872)
GO:0045309	protein phosphorylated amino acid binding	molecular function	4/677	11/15504	0.00093	0.226044705882353	FBXW7(1.04217360692),NEDD4(1.1496185653),PTPN5(-1.19953402656),STAP1(1.61888964824)	FBXW7(1.04217360692),NEDD4(1.1496185653),PTPN5(-1.19953402656),STAP1(1.61888964824)
GO:0046849	bone remodeling	biological process	8/747	63/16641	0.00694	0.230071515151515	CD38(1.01165751151),CEACAM1(1.02603324087),CSF1R(-1.04495136647),IL7(1.39468077198),PDK4(-1.85568774423),PPARGC1B(1.04040324047),TMEM64(1.04394375437),UBASH3B(-1.125269103)	CD38(1.01165751151),CEACAM1(1.02603324087),CSF1R(-1.04495136647),IL7(1.39468077198),PDK4(-1.85568774423),PPARGC1B(1.04040324047),TMEM64(1.04394375437),UBASH3B(-1.125269103)
GO:0031667	response to nutrient levels	biological process	25/747	329/16641	0.00735	0.243096976744186	ACSL3(1.61240440417),ALPL(-2.98874524402),ATG14(1.05688494372),ATP2B1(1.3048114085),BHLHA15(-1.47863135934),BRCA2(1.05975048191),CBS(-1.40370833294),CD44(-1.53168677998),CDKN1A(-3.08376348028),DNMT3B(2.23250348079),EIF2AK4(1.0007827428),FADS1(1.76202835794),GLUL(-1.06624016895),KANK2(-1.63453743435),KYNU(1.51487838031),P2RY11(-1.07568591257),P2RY12(1.4439426597),PDK4(-1.85568774423),PROX1(2.64305…	ACSL3(1.61240440417),ALPL(-2.98874524402),ATG14(1.05688494372),ATP2B1(1.3048114085),BHLHA15(-1.47863135934),BRCA2(1.05975048191),CBS(-1.40370833294),CD44(-1.53168677998),CDKN1A(-3.08376348028),DNMT3B(2.23250348079),EIF2AK4(1.0007827428),FADS1(1.76202835794),GLUL(-1.06624016895),KANK2(-1.63453743435),KYNU(1.51487838031),P2RY11(-1.07568591257),P2RY12(1.4439426597),PDK4(-1.85568774423),PROX1(2.64305…
GO:0001916	positive regulation of T cell mediated cytotoxicity	biological process	4/747	18/16641	0.00745	0.244697228637413	FADD(-1.11887604116),IL12B(-1.37313596089),STX7(1.17781130815),XCL2(-1.52672188731)	FADD(-1.11887604116),IL12B(-1.37313596089),STX7(1.17781130815),XCL2(-1.52672188731)
GO:0002335	mature B cell differentiation	biological process	4/747	18/16641	0.00745	0.244697228637413	CDH17(1.50936263153),GPR183(1.38367672535),PLCG2(1.29993670541),POU2F2(1.75035595119)	CDH17(1.50936263153),GPR183(1.38367672535),PLCG2(1.29993670541),POU2F2(1.75035595119)
GO:0030852	regulation of granulocyte differentiation	biological process	4/747	18/16641	0.00745	0.244697228637413	C1QC(-1.17511101082),CEACAM1(1.02603324087),KMT2E(1.19780850527),TRIB1(-1.00270543079)	C1QC(-1.17511101082),CEACAM1(1.02603324087),KMT2E(1.19780850527),TRIB1(-1.00270543079)
GO:0018022	peptidyl-lysine methylation	biological process	10/747	91/16641	0.00757	0.248065760368664	ARID4A(1.08350065431),ASH1L(1.07938140348),DNMT3B(2.23250348079),DPY30(1.06530736566),ETFBKMT(1.0626718624),HIST1H1C(-1.0331746896),KMT2E(1.19780850527),LOC534913(1.07486835095),PAX5(1.79919698474),TET2(1.06341832763)	ARID4A(1.08350065431),ASH1L(1.07938140348),DNMT3B(2.23250348079),DPY30(1.06530736566),ETFBKMT(1.0626718624),HIST1H1C(-1.0331746896),KMT2E(1.19780850527),LOC534913(1.07486835095),PAX5(1.79919698474),TET2(1.06341832763)
GO:0022402	cell cycle process	biological process	61/747	992/16641	0.00760	0.24847632183908	ALKBH4(-1.10865220786),APC(1.03391220979),ATRX(1.0740119222),BRCA2(1.05975048191),CAMK2D(1.20769607411),CDC20(-1.45071765817),CDCA8(-1.16452631488),CDKN1A(-3.08376348028),CDT1(-1.19329291072),CEP135(1.04689287586),CEP164(1.05182193495),CEP290(1.19153836026),CETN3(1.16534268998),CNTRL(1.00529731899),CROCC(1.20675486937),DUSP1(-2.55519294388),EIF2AK4(1.0007827428),ESCO1(1.00474800859),FANCM(1.06680…	ALKBH4(-1.10865220786),APC(1.03391220979),ATRX(1.0740119222),BRCA2(1.05975048191),CAMK2D(1.20769607411),CDC20(-1.45071765817),CDCA8(-1.16452631488),CDKN1A(-3.08376348028),CDT1(-1.19329291072),CEP135(1.04689287586),CEP164(1.05182193495),CEP290(1.19153836026),CETN3(1.16534268998),CNTRL(1.00529731899),CROCC(1.20675486937),DUSP1(-2.55519294388),EIF2AK4(1.0007827428),ESCO1(1.00474800859),FANCM(1.06680…
GO:2000113	negative regulation of cellular macromolecule biosynthetic process	biological process	69/747	1147/16641	0.00766	0.249863577981651	ARID4A(1.08350065431),ATRX(1.0740119222),BANK1(1.84929202127),BCL11A(1.91294299026),BHLHE41(2.51913637637),BRCA2(1.05975048191),CAPRIN2(1.31982047374),CBFA2T3(1.7162797157),CD38(1.01165751151),CEBPA(-1.39776069325),CELA1(1.16665137271),CIITA(1.62626580401),CIR1(1.10986880092),CLOCK(1.32829314658),DNMT3B(2.23250348079),DPY30(1.06530736566),DUSP1(-2.55519294388),EGR1(-5.49807204808),EID1(1.22201935…	ARID4A(1.08350065431),ATRX(1.0740119222),BANK1(1.84929202127),BCL11A(1.91294299026),BHLHE41(2.51913637637),BRCA2(1.05975048191),CAPRIN2(1.31982047374),CBFA2T3(1.7162797157),CD38(1.01165751151),CEBPA(-1.39776069325),CELA1(1.16665137271),CIITA(1.62626580401),CIR1(1.10986880092),CLOCK(1.32829314658),DNMT3B(2.23250348079),DPY30(1.06530736566),DUSP1(-2.55519294388),EGR1(-5.49807204808),EID1(1.22201935…
GO:0051704	multi-organism process	biological process	114/747	2045/16641	0.00788	0.256451624713959	ACOD1(1.09489009039),ADAM9(1.00798366935),ANKRD49(1.43868219081),ARID4A(1.08350065431),ATAT1(1.79906161335),ATRX(1.0740119222),BIRC3(2.13503224503),BPI(-3.05148365903),BRCA2(1.05975048191),CATHL1(-6.02982636738),CATHL2(-5.88833510446),CATSPERD(1.303818316),CATSPERG(1.33629312877),CBS(-1.40370833294),CCL5(-1.23563833242),CCNT2(1.02376886866),CD14(-1.77118783901),CD180(2.53761347823),CD38(1.0116575…	ACOD1(1.09489009039),ADAM9(1.00798366935),ANKRD49(1.43868219081),ARID4A(1.08350065431),ATAT1(1.79906161335),ATRX(1.0740119222),BIRC3(2.13503224503),BPI(-3.05148365903),BRCA2(1.05975048191),CATHL1(-6.02982636738),CATHL2(-5.88833510446),CATSPERD(1.303818316),CATSPERG(1.33629312877),CBS(-1.40370833294),CCL5(-1.23563833242),CCNT2(1.02376886866),CD14(-1.77118783901),CD180(2.53761347823),CD38(1.0116575…
GO:0032102	negative regulation of response to external stimulus	biological process	18/747	214/16641	0.00796	0.258463744292237	ACOD1(1.09489009039),ASH1L(1.07938140348),C1QTNF12(1.36326653405),CEACAM1(1.02603324087),CPB2(1.40419425295),IL10(-1.27981088836),IL12B(-1.37313596089),IL2RA(-1.1152728121),INPP5F(1.16596741764),KANK2(-1.63453743435),LOC281376(-1.90979431914),MMP28(1.30288435915),PGLYRP1(-4.74140640778),PLXNA3(1.25565185097),STAP1(1.61888964824),THBS1(-2.36021241141),TRIB1(-1.00270543079),UBASH3B(-1.125269103)	ACOD1(1.09489009039),ASH1L(1.07938140348),C1QTNF12(1.36326653405),CEACAM1(1.02603324087),CPB2(1.40419425295),IL10(-1.27981088836),IL12B(-1.37313596089),IL2RA(-1.1152728121),INPP5F(1.16596741764),KANK2(-1.63453743435),LOC281376(-1.90979431914),MMP28(1.30288435915),PGLYRP1(-4.74140640778),PLXNA3(1.25565185097),STAP1(1.61888964824),THBS1(-2.36021241141),TRIB1(-1.00270543079),UBASH3B(-1.125269103)
GO:0048731	system development	biological process	204/747	3917/16641	0.00799	0.258846879271071	ACOD1(1.09489009039),ACSL3(1.61240440417),ACTN1(-1.20896696533),ADAM9(1.00798366935),ADGRG3(-1.17558378283),AHI1(1.58382425469),ALPL(-2.98874524402),ANKH(1.40331430257),APC(1.03391220979),ARHGAP24(2.12235671123),ARID4A(1.08350065431),ATAT1(1.79906161335),ATP2B1(1.3048114085),ATRX(1.0740119222),B3GNT5(1.30331676718),BBS7(1.03769419886),BCL11A(1.91294299026),BHLHE41(2.51913637637),BLNK(1.8804068406…	ACOD1(1.09489009039),ACSL3(1.61240440417),ACTN1(-1.20896696533),ADAM9(1.00798366935),ADGRG3(-1.17558378283),AHI1(1.58382425469),ALPL(-2.98874524402),ANKH(1.40331430257),APC(1.03391220979),ARHGAP24(2.12235671123),ARID4A(1.08350065431),ATAT1(1.79906161335),ATP2B1(1.3048114085),ATRX(1.0740119222),B3GNT5(1.30331676718),BBS7(1.03769419886),BCL11A(1.91294299026),BHLHE41(2.51913637637),BLNK(1.8804068406…
GO:0010647	positive regulation of cell communication	biological process	77/747	1306/16641	0.00803	0.2595515	ADAM9(1.00798366935),AGPAT2(-1.02032891525),APOL3(1.38695604716),BANK1(1.84929202127),BIRC3(2.13503224503),C1QTNF12(1.36326653405),CA2(-1.03312818546),CAMK2D(1.20769607411),CAPRIN2(1.31982047374),CCL4(-1.21151771644),CCL5(-1.23563833242),CCR2(1.26994720901),CD180(2.53761347823),CD38(1.01165751151),CD40(1.19337456613),CD44(-1.53168677998),CEACAM1(1.02603324087),CITED2(-1.55021086565),CSF1R(-1.0449…	ADAM9(1.00798366935),AGPAT2(-1.02032891525),APOL3(1.38695604716),BANK1(1.84929202127),BIRC3(2.13503224503),C1QTNF12(1.36326653405),CA2(-1.03312818546),CAMK2D(1.20769607411),CAPRIN2(1.31982047374),CCL4(-1.21151771644),CCL5(-1.23563833242),CCR2(1.26994720901),CD180(2.53761347823),CD38(1.01165751151),CD40(1.19337456613),CD44(-1.53168677998),CEACAM1(1.02603324087),CITED2(-1.55021086565),CSF1R(-1.0449…
GO:0001776	leukocyte homeostasis	biological process	9/747	78/16641	0.00808	0.260575419501134	CASP3(-1.46008651308),CD44(-1.53168677998),FADD(-1.11887604116),GPR174(1.68202983178),IL2RA(-1.1152728121),LOC527744(-1.08247349922),MEF2C(1.53176423147),MIF(-1.17980251585),TNFRSF13C(2.25937735185)	CASP3(-1.46008651308),CD44(-1.53168677998),FADD(-1.11887604116),GPR174(1.68202983178),IL2RA(-1.1152728121),LOC527744(-1.08247349922),MEF2C(1.53176423147),MIF(-1.17980251585),TNFRSF13C(2.25937735185)
GO:0043410	positive regulation of MAPK cascade	biological process	30/747	419/16641	0.00813	0.261594705882353	ADAM9(1.00798366935),BANK1(1.84929202127),CAMK2D(1.20769607411),CCL4(-1.21151771644),CCL5(-1.23563833242),CCR2(1.26994720901),CD40(1.19337456613),CD44(-1.53168677998),CEACAM1(1.02603324087),CSF1R(-1.04495136647),FBXW7(1.04217360692),FCER1A(1.04078468673),FZD5(1.75608598547),GPR183(1.38367672535),JUN(-1.10661050843),LOC516599(1.37223119441),LOC616364(-1.42693718158),LOC786870(1.52774488899),MIF(-1…	ADAM9(1.00798366935),BANK1(1.84929202127),CAMK2D(1.20769607411),CCL4(-1.21151771644),CCL5(-1.23563833242),CCR2(1.26994720901),CD40(1.19337456613),CD44(-1.53168677998),CEACAM1(1.02603324087),CSF1R(-1.04495136647),FBXW7(1.04217360692),FCER1A(1.04078468673),FZD5(1.75608598547),GPR183(1.38367672535),JUN(-1.10661050843),LOC516599(1.37223119441),LOC616364(-1.42693718158),LOC786870(1.52774488899),MIF(-1…
GO:0023051	regulation of signaling	biological process	147/747	2726/16641	0.00832	0.267103927765237	ACOD1(1.09489009039),ACTN1(-1.20896696533),ADAM9(1.00798366935),ADGRG3(-1.17558378283),AGPAT2(-1.02032891525),APC(1.03391220979),APOL3(1.38695604716),ARHGAP12(1.04152980512),ARHGAP24(2.12235671123),ARHGEF10L(1.07520888945),ASH1L(1.07938140348),ATP2B1(1.3048114085),BANK1(1.84929202127),BIRC3(2.13503224503),C1QTNF12(1.36326653405),CA2(-1.03312818546),CAMK2D(1.20769607411),CAPRIN2(1.31982047374),CBS…	ACOD1(1.09489009039),ACTN1(-1.20896696533),ADAM9(1.00798366935),ADGRG3(-1.17558378283),AGPAT2(-1.02032891525),APC(1.03391220979),APOL3(1.38695604716),ARHGAP12(1.04152980512),ARHGAP24(2.12235671123),ARHGEF10L(1.07520888945),ASH1L(1.07938140348),ATP2B1(1.3048114085),BANK1(1.84929202127),BIRC3(2.13503224503),C1QTNF12(1.36326653405),CA2(-1.03312818546),CAMK2D(1.20769607411),CAPRIN2(1.31982047374),CBS…
GO:0042771	intrinsic apoptotic signaling pathway in response to DNA damage by p53 class mediator	biological process	6/747	40/16641	0.00836	0.267210704845815	BRCA2(1.05975048191),CD44(-1.53168677998),CDKN1A(-3.08376348028),DDIT4(-1.48411715668),ELL3(1.27143364939),MIF(-1.17980251585)	BRCA2(1.05975048191),CD44(-1.53168677998),CDKN1A(-3.08376348028),DDIT4(-1.48411715668),ELL3(1.27143364939),MIF(-1.17980251585)
GO:0010801	negative regulation of peptidyl-threonine phosphorylation	biological process	3/747	10/16641	0.00853	0.267210704845815	DDIT4(-1.48411715668),PPEF2(2.09143050956),SPRY2(-1.06571101558)	DDIT4(-1.48411715668),PPEF2(2.09143050956),SPRY2(-1.06571101558)
GO:0022038	corpus callosum development	biological process	3/747	10/16641	0.00853	0.267210704845815	PTPRS(-1.07988303505),TSKU(-2.74743852275),ZEB2(1.09549756921)	PTPRS(-1.07988303505),TSKU(-2.74743852275),ZEB2(1.09549756921)
GO:0030214	hyaluronan catabolic process	biological process	3/747	10/16641	0.00853	0.267210704845815	CD44(-1.53168677998),HMMR(1.05098261505),HYAL2(-1.78147146346)	CD44(-1.53168677998),HMMR(1.05098261505),HYAL2(-1.78147146346)
GO:0030853	negative regulation of granulocyte differentiation	biological process	3/747	10/16641	0.00853	0.267210704845815	C1QC(-1.17511101082),CEACAM1(1.02603324087),TRIB1(-1.00270543079)	C1QC(-1.17511101082),CEACAM1(1.02603324087),TRIB1(-1.00270543079)
GO:0032725	positive regulation of granulocyte macrophage colony-stimulating factor production	biological process	3/747	10/16641	0.00853	0.267210704845815	FCER1A(1.04078468673),IL12B(-1.37313596089),IL18(1.40150745676)	FCER1A(1.04078468673),IL12B(-1.37313596089),IL18(1.40150745676)
GO:0042535	positive regulation of tumor necrosis factor biosynthetic process	biological process	3/747	10/16641	0.00853	0.267210704845815	CCR2(1.26994720901),LOC514978(-2.10241218211),THBS1(-2.36021241141)	CCR2(1.26994720901),LOC514978(-2.10241218211),THBS1(-2.36021241141)
GO:0060546	negative regulation of necroptotic process	biological process	3/747	10/16641	0.00853	0.267210704845815	BIRC3(2.13503224503),FADD(-1.11887604116),YBX3(-1.41384051971)	BIRC3(2.13503224503),FADD(-1.11887604116),YBX3(-1.41384051971)
GO:1900225	regulation of NLRP3 inflammasome complex assembly	biological process	3/747	10/16641	0.00853	0.267210704845815	ATAT1(1.79906161335),GBP5(1.10007635904),TLR6(1.37228842856)	ATAT1(1.79906161335),GBP5(1.10007635904),TLR6(1.37228842856)
GO:1900273	positive regulation of long-term synaptic potentiation	biological process	3/747	10/16641	0.00853	0.267210704845815	EIF2AK4(1.0007827428),PTPN5(-1.19953402656),SHANK3(1.29093411932)	EIF2AK4(1.0007827428),PTPN5(-1.19953402656),SHANK3(1.29093411932)
GO:1902166	negative regulation of intrinsic apoptotic signaling pathway in response to DNA damage by p53 class ...	biological process	3/747	10/16641	0.00853	0.267210704845815	CD44(-1.53168677998),ELL3(1.27143364939),MIF(-1.17980251585)	CD44(-1.53168677998),ELL3(1.27143364939),MIF(-1.17980251585)
GO:0048771	tissue remodeling	biological process	12/747	122/16641	0.00872	0.272562285714286	CBS(-1.40370833294),CCR2(1.26994720901),CD38(1.01165751151),CEACAM1(1.02603324087),CELA1(1.16665137271),CSF1R(-1.04495136647),IL7(1.39468077198),MEF2C(1.53176423147),PDK4(-1.85568774423),PPARGC1B(1.04040324047),TMEM64(1.04394375437),UBASH3B(-1.125269103)	CBS(-1.40370833294),CCR2(1.26994720901),CD38(1.01165751151),CEACAM1(1.02603324087),CELA1(1.16665137271),CSF1R(-1.04495136647),IL7(1.39468077198),MEF2C(1.53176423147),PDK4(-1.85568774423),PPARGC1B(1.04040324047),TMEM64(1.04394375437),UBASH3B(-1.125269103)
GO:0000122	negative regulation of transcription by RNA polymerase II	biological process	41/747	621/16641	0.00881	0.274771535087719	ATRX(1.0740119222),BCL11A(1.91294299026),BHLHE41(2.51913637637),CBFA2T3(1.7162797157),CELA1(1.16665137271),CIITA(1.62626580401),DNMT3B(2.23250348079),EGR1(-5.49807204808),EID1(1.22201935926),FOSB(-2.94459667895),GCFC2(1.27256737665),HDAC9(1.85643780906),HHEX(1.67144514951),HIST1H1C(-1.0331746896),HSF4(1.24027362635),ID3(1.19934676017),JUN(-1.10661050843),JUNB(-1.35733884793),KANK2(-1.63453743435)…	ATRX(1.0740119222),BCL11A(1.91294299026),BHLHE41(2.51913637637),CBFA2T3(1.7162797157),CELA1(1.16665137271),CIITA(1.62626580401),DNMT3B(2.23250348079),EGR1(-5.49807204808),EID1(1.22201935926),FOSB(-2.94459667895),GCFC2(1.27256737665),HDAC9(1.85643780906),HHEX(1.67144514951),HIST1H1C(-1.0331746896),HSF4(1.24027362635),ID3(1.19934676017),JUN(-1.10661050843),JUNB(-1.35733884793),KANK2(-1.63453743435)…
GO:0003779	actin binding	molecular function	17/677	170/15504	0.00125	0.276844	ACTN1(-1.20896696533),ALKBH4(-1.10865220786),ARPC1B(-1.02928680974),CCDC88A(1.64093373756),COBLL1(2.44404889585),CROCC(1.20675486937),FLNB(-1.14409527743),FSCN1(-2.48995589786),KLHL17(1.18434262947),MACF1(1.30452321775),MICAL2(-1.60342673543),MTSS1(1.13308533007),MYH14(1.50623086935),MYO1E(1.61442589193),SLC6A4(1.2687718745),SSH1(1.01872953979),TWF2(-1.03996343003)	ACTN1(-1.20896696533),ALKBH4(-1.10865220786),ARPC1B(-1.02928680974),CCDC88A(1.64093373756),COBLL1(2.44404889585),CROCC(1.20675486937),FLNB(-1.14409527743),FSCN1(-2.48995589786),KLHL17(1.18434262947),MACF1(1.30452321775),MICAL2(-1.60342673543),MTSS1(1.13308533007),MYH14(1.50623086935),MYO1E(1.61442589193),SLC6A4(1.2687718745),SSH1(1.01872953979),TWF2(-1.03996343003)
GO:0002020	protease binding	molecular function	8/677	50/15504	0.00134	0.276844	BRCA2(1.05975048191),FN1(-1.36447891744),LOC107131803(-4.44921941874),LOC112445470(-5.06842161113),LOC112445471(-5.62378764148),LOC519132(-5.26435434877),LOC786348(-5.19594066885),SERPINB4(-4.9494678269)	BRCA2(1.05975048191),FN1(-1.36447891744),LOC107131803(-4.44921941874),LOC112445470(-5.06842161113),LOC112445471(-5.62378764148),LOC519132(-5.26435434877),LOC786348(-5.19594066885),SERPINB4(-4.9494678269)
GO:0043169	cation binding	molecular function	215/677	4127/15504	0.00134	0.276844	ACE(-1.2587751073),ACTN1(-1.20896696533),ADAM9(1.00798366935),ADGRE5(-1.04346724465),ALKBH4(-1.10865220786),ALPL(-2.98874524402),ASH1L(1.07938140348),ATP2B1(1.3048114085),ATP9A(-1.08469980739),ATRX(1.0740119222),B4GALT6(2.30802953397),BCL11A(1.91294299026),BIRC3(2.13503224503),BMX(-1.6712650282),CA2(-1.03312818546),CA4(-1.28352246831),CA9(1.19567830285),CBFA2T3(1.7162797157),CBS(-1.40370833294),C…	ACE(-1.2587751073),ACTN1(-1.20896696533),ADAM9(1.00798366935),ADGRE5(-1.04346724465),ALKBH4(-1.10865220786),ALPL(-2.98874524402),ASH1L(1.07938140348),ATP2B1(1.3048114085),ATP9A(-1.08469980739),ATRX(1.0740119222),B4GALT6(2.30802953397),BCL11A(1.91294299026),BIRC3(2.13503224503),BMX(-1.6712650282),CA2(-1.03312818546),CA4(-1.28352246831),CA9(1.19567830285),CBFA2T3(1.7162797157),CBS(-1.40370833294),C…
GO:0007596	blood coagulation	biological process	19/747	233/16641	0.00897	0.2791495404814	ADRA2A(1.67032111889),CEACAM1(1.02603324087),CPB2(1.40419425295),EHD3(1.47375588457),GP6(1.19645810867),HPS4(1.39400310833),HPSE(1.78432538842),LCK(-1.33240436998),LOC112441514(1.2425749407),LOC281376(-1.90979431914),P2RY12(1.4439426597),PF4(1.4504661056),PLCG2(1.29993670541),PRKCH(-1.04399823419),S100A9(-1.57434665763),THBS1(-2.36021241141),UBASH3B(-1.125269103),VAV2(1.09246335522),VPS45(1.08543…	ADRA2A(1.67032111889),CEACAM1(1.02603324087),CPB2(1.40419425295),EHD3(1.47375588457),GP6(1.19645810867),HPS4(1.39400310833),HPSE(1.78432538842),LCK(-1.33240436998),LOC112441514(1.2425749407),LOC281376(-1.90979431914),P2RY12(1.4439426597),PF4(1.4504661056),PLCG2(1.29993670541),PRKCH(-1.04399823419),S100A9(-1.57434665763),THBS1(-2.36021241141),UBASH3B(-1.125269103),VAV2(1.09246335522),VPS45(1.08543…
GO:0005504	fatty acid binding	molecular function	5/677	21/15504	0.00178	0.280385714285714	AMT(1.01625754535),FABP3(-1.22418778946),ID3(1.19934676017),S100A8(-1.13008969278),S100A9(-1.57434665763)	AMT(1.01625754535),FABP3(-1.22418778946),ID3(1.19934676017),S100A8(-1.13008969278),S100A9(-1.57434665763)
GO:0043167	ion binding	molecular function	302/677	6073/15504	0.00183	0.280385714285714	ACE(-1.2587751073),ACSL3(1.61240440417),ACTN1(-1.20896696533),ADAM9(1.00798366935),ADGRE5(-1.04346724465),AK6(1.15647833122),ALKBH4(-1.10865220786),ALPL(-2.98874524402),AMT(1.01625754535),ARL5B(1.14407770882),ARL5C(1.64699222591),ASH1L(1.07938140348),ASS1(-1.14619096325),ATP2B1(1.3048114085),ATP9A(-1.08469980739),ATRX(1.0740119222),B4GALT6(2.30802953397),BCL11A(1.91294299026),BIRC3(2.13503224503)…	ACE(-1.2587751073),ACSL3(1.61240440417),ACTN1(-1.20896696533),ADAM9(1.00798366935),ADGRE5(-1.04346724465),AK6(1.15647833122),ALKBH4(-1.10865220786),ALPL(-2.98874524402),AMT(1.01625754535),ARL5B(1.14407770882),ARL5C(1.64699222591),ASH1L(1.07938140348),ASS1(-1.14619096325),ATP2B1(1.3048114085),ATP9A(-1.08469980739),ATRX(1.0740119222),B4GALT6(2.30802953397),BCL11A(1.91294299026),BIRC3(2.13503224503)…
GO:0055106	ubiquitin-protein transferase regulator activity	molecular function	4/677	13/15504	0.00188	0.280385714285714	CDC20(-1.45071765817),FBXW7(1.04217360692),GLMN(1.10761863999),TRIB1(-1.00270543079)	CDC20(-1.45071765817),FBXW7(1.04217360692),GLMN(1.10761863999),TRIB1(-1.00270543079)
GO:0000248	C-5 sterol desaturase activity	molecular function	2/677	2/15504	0.00190	0.280385714285714	FADS1(1.76202835794),SC5D(1.03346303122)	FADS1(1.76202835794),SC5D(1.03346303122)
GO:0030171	voltage-gated proton channel activity	molecular function	2/677	2/15504	0.00190	0.280385714285714	HVCN1(1.83693876386),NOX1(1.20004863298)	HVCN1(1.83693876386),NOX1(1.20004863298)
GO:0030626	U12 snRNA binding	molecular function	2/677	2/15504	0.00190	0.280385714285714	RBM41(1.13024943841),RNPC3(1.1223494096)	RBM41(1.13024943841),RNPC3(1.1223494096)
GO:0050816	phosphothreonine residue binding	molecular function	2/677	2/15504	0.00190	0.280385714285714	FBXW7(1.04217360692),NEDD4(1.1496185653)	FBXW7(1.04217360692),NEDD4(1.1496185653)
GO:0070704	sterol desaturase activity	molecular function	2/677	2/15504	0.00190	0.280385714285714	FADS1(1.76202835794),SC5D(1.03346303122)	FADS1(1.76202835794),SC5D(1.03346303122)
GO:0009595	detection of biotic stimulus	biological process	4/747	19/16641	0.00910	0.281961220043573	LOC514978(-2.10241218211),PGLYRP1(-4.74140640778),PGLYRP2(-1.07223658227),TLR6(1.37228842856)	LOC514978(-2.10241218211),PGLYRP1(-4.74140640778),PGLYRP2(-1.07223658227),TLR6(1.37228842856)
GO:1901623	regulation of lymphocyte chemotaxis	biological process	4/747	19/16641	0.00910	0.281961220043573	CCL5(-1.23563833242),CCR2(1.26994720901),CXCL10(3.22591850169),XCL2(-1.52672188731)	CCL5(-1.23563833242),CCR2(1.26994720901),CXCL10(3.22591850169),XCL2(-1.52672188731)
GO:0002708	positive regulation of lymphocyte mediated immunity	biological process	8/747	66/16641	0.00915	0.282280477223427	CD40(1.19337456613),FADD(-1.11887604116),FCER1A(1.04078468673),FZD5(1.75608598547),IL12B(-1.37313596089),LTA(1.13409512983),STX7(1.17781130815),XCL2(-1.52672188731)	CD40(1.19337456613),FADD(-1.11887604116),FCER1A(1.04078468673),FZD5(1.75608598547),IL12B(-1.37313596089),LTA(1.13409512983),STX7(1.17781130815),XCL2(-1.52672188731)
GO:0007041	lysosomal transport	biological process	8/747	66/16641	0.00915	0.282280477223427	ATG14(1.05688494372),EHD3(1.47375588457),GCC2(1.19548144382),GPRASP1(1.42660485677),KIF13A(1.04690864695),NEDD4(1.1496185653),RHOB(-1.75072138357),TMEM106B(1.03612951363)	ATG14(1.05688494372),EHD3(1.47375588457),GCC2(1.19548144382),GPRASP1(1.42660485677),KIF13A(1.04690864695),NEDD4(1.1496185653),RHOB(-1.75072138357),TMEM106B(1.03612951363)
GO:0008380	RNA splicing	biological process	27/747	370/16641	0.00920	0.283208658008658	CCAR1(1.08413626079),CIR1(1.10986880092),GCFC2(1.27256737665),HELB(1.06790555111),HNRNPH1(1.01095727766),LOC534630(1.15690835208),LUC7L3(1.44544169845),MBNL1(1.0851470844),MBNL2(1.00306964023),MBNL3(1.77681595389),NSRP1(1.29561358306),PNN(1.04235773497),PPIG(1.56533815218),PPWD1(1.15600361566),PRPF38B(1.12779577886),RBM25(1.02831570578),RBM41(1.13024943841),RBMX2(1.22955248674),RNPC3(1.1223494096…	CCAR1(1.08413626079),CIR1(1.10986880092),GCFC2(1.27256737665),HELB(1.06790555111),HNRNPH1(1.01095727766),LOC534630(1.15690835208),LUC7L3(1.44544169845),MBNL1(1.0851470844),MBNL2(1.00306964023),MBNL3(1.77681595389),NSRP1(1.29561358306),PNN(1.04235773497),PPIG(1.56533815218),PPWD1(1.15600361566),PRPF38B(1.12779577886),RBM25(1.02831570578),RBM41(1.13024943841),RBMX2(1.22955248674),RNPC3(1.1223494096…
GO:0051046	regulation of secretion	biological process	39/747	586/16641	0.00925	0.28413282937365	ACSL3(1.61240440417),ACTN1(-1.20896696533),ADAM9(1.00798366935),BANK1(1.84929202127),C1QTNF12(1.36326653405),CCL5(-1.23563833242),CCR2(1.26994720901),CD244(-1.08885944068),CD274(1.83822526924),CD38(1.01165751151),CD40(1.19337456613),CEACAM1(1.02603324087),CLEC4E(-1.87241595119),CLOCK(1.32829314658),CPT1A(-2.46446219021),CSF1R(-1.04495136647),DOC2G(1.78499551155),FCER1A(1.04078468673),FFAR1(2.5237…	ACSL3(1.61240440417),ACTN1(-1.20896696533),ADAM9(1.00798366935),BANK1(1.84929202127),C1QTNF12(1.36326653405),CCL5(-1.23563833242),CCR2(1.26994720901),CD244(-1.08885944068),CD274(1.83822526924),CD38(1.01165751151),CD40(1.19337456613),CEACAM1(1.02603324087),CLEC4E(-1.87241595119),CLOCK(1.32829314658),CPT1A(-2.46446219021),CSF1R(-1.04495136647),DOC2G(1.78499551155),FCER1A(1.04078468673),FFAR1(2.5237…
GO:0032268	regulation of cellular protein metabolic process	biological process	110/747	1975/16641	0.00927	0.28413349137931	ADAM9(1.00798366935),APC(1.03391220979),ASH1L(1.07938140348),ATG14(1.05688494372),BANK1(1.84929202127),BBS7(1.03769419886),BIRC3(2.13503224503),CAMK2D(1.20769607411),CAMK2N1(1.10401790253),CAPRIN2(1.31982047374),CASP3(-1.46008651308),CBFA2T3(1.7162797157),CBS(-1.40370833294),CCDC88A(1.64093373756),CCL4(-1.21151771644),CCL5(-1.23563833242),CCNT2(1.02376886866),CCR2(1.26994720901),CD40(1.1933745661…	ADAM9(1.00798366935),APC(1.03391220979),ASH1L(1.07938140348),ATG14(1.05688494372),BANK1(1.84929202127),BBS7(1.03769419886),BIRC3(2.13503224503),CAMK2D(1.20769607411),CAMK2N1(1.10401790253),CAPRIN2(1.31982047374),CASP3(-1.46008651308),CBFA2T3(1.7162797157),CBS(-1.40370833294),CCDC88A(1.64093373756),CCL4(-1.21151771644),CCL5(-1.23563833242),CCNT2(1.02376886866),CCR2(1.26994720901),CD40(1.1933745661…
GO:0006468	protein phosphorylation	biological process	88/747	1533/16641	0.00939	0.28719264516129	ADAM9(1.00798366935),APC(1.03391220979),ASH1L(1.07938140348),ATG14(1.05688494372),BANK1(1.84929202127),BMX(-1.6712650282),CAMK2D(1.20769607411),CAMK2N1(1.10401790253),CAPRIN2(1.31982047374),CASP3(-1.46008651308),CBS(-1.40370833294),CCDC88A(1.64093373756),CCL4(-1.21151771644),CCL5(-1.23563833242),CCNT2(1.02376886866),CCR2(1.26994720901),CD40(1.19337456613),CD44(-1.53168677998),CDKN1A(-3.0837634802…	ADAM9(1.00798366935),APC(1.03391220979),ASH1L(1.07938140348),ATG14(1.05688494372),BANK1(1.84929202127),BMX(-1.6712650282),CAMK2D(1.20769607411),CAMK2N1(1.10401790253),CAPRIN2(1.31982047374),CASP3(-1.46008651308),CBS(-1.40370833294),CCDC88A(1.64093373756),CCL4(-1.21151771644),CCL5(-1.23563833242),CCNT2(1.02376886866),CCR2(1.26994720901),CD40(1.19337456613),CD44(-1.53168677998),CDKN1A(-3.0837634802…
GO:0015909	long-chain fatty acid transport	biological process	6/747	41/16641	0.00943	0.287797124463519	ACSL3(1.61240440417),CPT1A(-2.46446219021),IRS2(-2.41441675105),MIF(-1.17980251585),SLC25A20(-1.45526216958),THBS1(-2.36021241141)	ACSL3(1.61240440417),CPT1A(-2.46446219021),IRS2(-2.41441675105),MIF(-1.17980251585),SLC25A20(-1.45526216958),THBS1(-2.36021241141)
GO:0010646	regulation of cell communication	biological process	145/747	2695/16641	0.00950	0.289291855010661	ACOD1(1.09489009039),ACTN1(-1.20896696533),ADAM9(1.00798366935),ADGRG3(-1.17558378283),AGPAT2(-1.02032891525),APC(1.03391220979),APOL3(1.38695604716),ARHGAP12(1.04152980512),ARHGAP24(2.12235671123),ARHGEF10L(1.07520888945),ASH1L(1.07938140348),BANK1(1.84929202127),BIRC3(2.13503224503),C1QTNF12(1.36326653405),CA2(-1.03312818546),CAMK2D(1.20769607411),CAPRIN2(1.31982047374),CBS(-1.40370833294),CCL4…	ACOD1(1.09489009039),ACTN1(-1.20896696533),ADAM9(1.00798366935),ADGRG3(-1.17558378283),AGPAT2(-1.02032891525),APC(1.03391220979),APOL3(1.38695604716),ARHGAP12(1.04152980512),ARHGAP24(2.12235671123),ARHGEF10L(1.07520888945),ASH1L(1.07938140348),BANK1(1.84929202127),BIRC3(2.13503224503),C1QTNF12(1.36326653405),CA2(-1.03312818546),CAMK2D(1.20769607411),CAPRIN2(1.31982047374),CBS(-1.40370833294),CCL4…
GO:0006366	transcription by RNA polymerase II	biological process	95/747	1674/16641	0.00953	0.289291855010661	AHI1(1.58382425469),ARID4A(1.08350065431),ASH1L(1.07938140348),ATRX(1.0740119222),BBS7(1.03769419886),BCL11A(1.91294299026),BHLHA15(-1.47863135934),BHLHE41(2.51913637637),BTBD8(1.03697496602),CA9(1.19567830285),CAPRIN2(1.31982047374),CBFA2T3(1.7162797157),CCNT2(1.02376886866),CD40(1.19337456613),CEBPB(-1.55799771239),CEBPZ(1.03658523374),CELA1(1.16665137271),CIITA(1.62626580401),CITED2(-1.5502108…	AHI1(1.58382425469),ARID4A(1.08350065431),ASH1L(1.07938140348),ATRX(1.0740119222),BBS7(1.03769419886),BCL11A(1.91294299026),BHLHA15(-1.47863135934),BHLHE41(2.51913637637),BTBD8(1.03697496602),CA9(1.19567830285),CAPRIN2(1.31982047374),CBFA2T3(1.7162797157),CCNT2(1.02376886866),CD40(1.19337456613),CEBPB(-1.55799771239),CEBPZ(1.03658523374),CELA1(1.16665137271),CIITA(1.62626580401),CITED2(-1.5502108…
GO:2001235	positive regulation of apoptotic signaling pathway	biological process	14/747	154/16641	0.00954	0.289291855010661	DEDD2(-1.03533108173),FADD(-1.11887604116),FBXW7(1.04217360692),G0S2(-3.6873819729),HYAL2(-1.78147146346),LCK(-1.33240436998),LOC508646(-2.33514002376),MMP9(-2.50377266874),NOX1(1.20004863298),OSM(-1.09607532981),PLEKHF1(-1.00183323104),S100A8(-1.13008969278),S100A9(-1.57434665763),THBS1(-2.36021241141)	DEDD2(-1.03533108173),FADD(-1.11887604116),FBXW7(1.04217360692),G0S2(-3.6873819729),HYAL2(-1.78147146346),LCK(-1.33240436998),LOC508646(-2.33514002376),MMP9(-2.50377266874),NOX1(1.20004863298),OSM(-1.09607532981),PLEKHF1(-1.00183323104),S100A8(-1.13008969278),S100A9(-1.57434665763),THBS1(-2.36021241141)
GO:0042592	homeostatic process	biological process	79/747	1356/16641	0.00967	0.292610085106383	AQP9(-1.12701797647),ARID4A(1.08350065431),ATP2B1(1.3048114085),ATRX(1.0740119222),BHLHA15(-1.47863135934),BRCA2(1.05975048191),C1QTNF12(1.36326653405),CA2(-1.03312818546),CAMK2D(1.20769607411),CASP3(-1.46008651308),CCL5(-1.23563833242),CCR2(1.26994720901),CD38(1.01165751151),CD40(1.19337456613),CD44(-1.53168677998),CEBPA(-1.39776069325),CFL2(1.49880818998),CITED2(-1.55021086565),CROCC(1.20675486…	AQP9(-1.12701797647),ARID4A(1.08350065431),ATP2B1(1.3048114085),ATRX(1.0740119222),BHLHA15(-1.47863135934),BRCA2(1.05975048191),C1QTNF12(1.36326653405),CA2(-1.03312818546),CAMK2D(1.20769607411),CASP3(-1.46008651308),CCL5(-1.23563833242),CCR2(1.26994720901),CD38(1.01165751151),CD40(1.19337456613),CD44(-1.53168677998),CEBPA(-1.39776069325),CFL2(1.49880818998),CITED2(-1.55021086565),CROCC(1.20675486…
GO:0045595	regulation of cell differentiation	biological process	82/747	1416/16641	0.00976	0.293141223628692	AHI1(1.58382425469),APC(1.03391220979),ATAT1(1.79906161335),BCL11A(1.91294299026),BHLHA15(-1.47863135934),BHLHE41(2.51913637637),BOLA-DOA(1.46280899356),C1QC(-1.17511101082),CAPRIN2(1.31982047374),CCDC88A(1.64093373756),CCNT2(1.02376886866),CCR2(1.26994720901),CDC20(-1.45071765817),CEACAM1(1.02603324087),CEBPB(-1.55799771239),CELA1(1.16665137271),CLOCK(1.32829314658),CXCL10(3.22591850169),DNMT3B(…	AHI1(1.58382425469),APC(1.03391220979),ATAT1(1.79906161335),BCL11A(1.91294299026),BHLHA15(-1.47863135934),BHLHE41(2.51913637637),BOLA-DOA(1.46280899356),C1QC(-1.17511101082),CAPRIN2(1.31982047374),CCDC88A(1.64093373756),CCNT2(1.02376886866),CCR2(1.26994720901),CDC20(-1.45071765817),CEACAM1(1.02603324087),CEBPB(-1.55799771239),CELA1(1.16665137271),CLOCK(1.32829314658),CXCL10(3.22591850169),DNMT3B(…
GO:0071229	cellular response to acid chemical	biological process	13/747	139/16641	0.00977	0.293141223628692	CPT1A(-2.46446219021),DGAT2(-1.13820710207),EGR1(-5.49807204808),FFAR3(2.21347218216),FN1(-1.36447891744),ID3(1.19934676017),KMT2E(1.19780850527),NEURL1(-1.1411220695),PDK4(-1.85568774423),RRAGB(1.03724257303),SIPA1(-1.14175219336),SOCS1(-1.56698012553),TWF2(-1.03996343003)	CPT1A(-2.46446219021),DGAT2(-1.13820710207),EGR1(-5.49807204808),FFAR3(2.21347218216),FN1(-1.36447891744),ID3(1.19934676017),KMT2E(1.19780850527),NEURL1(-1.1411220695),PDK4(-1.85568774423),RRAGB(1.03724257303),SIPA1(-1.14175219336),SOCS1(-1.56698012553),TWF2(-1.03996343003)
GO:0007599	hemostasis	biological process	19/747	235/16641	0.00977	0.293141223628692	ADRA2A(1.67032111889),CEACAM1(1.02603324087),CPB2(1.40419425295),EHD3(1.47375588457),GP6(1.19645810867),HPS4(1.39400310833),HPSE(1.78432538842),LCK(-1.33240436998),LOC112441514(1.2425749407),LOC281376(-1.90979431914),P2RY12(1.4439426597),PF4(1.4504661056),PLCG2(1.29993670541),PRKCH(-1.04399823419),S100A9(-1.57434665763),THBS1(-2.36021241141),UBASH3B(-1.125269103),VAV2(1.09246335522),VPS45(1.08543…	ADRA2A(1.67032111889),CEACAM1(1.02603324087),CPB2(1.40419425295),EHD3(1.47375588457),GP6(1.19645810867),HPS4(1.39400310833),HPSE(1.78432538842),LCK(-1.33240436998),LOC112441514(1.2425749407),LOC281376(-1.90979431914),P2RY12(1.4439426597),PF4(1.4504661056),PLCG2(1.29993670541),PRKCH(-1.04399823419),S100A9(-1.57434665763),THBS1(-2.36021241141),UBASH3B(-1.125269103),VAV2(1.09246335522),VPS45(1.08543…
GO:0050817	coagulation	biological process	19/747	235/16641	0.00977	0.293141223628692	ADRA2A(1.67032111889),CEACAM1(1.02603324087),CPB2(1.40419425295),EHD3(1.47375588457),GP6(1.19645810867),HPS4(1.39400310833),HPSE(1.78432538842),LCK(-1.33240436998),LOC112441514(1.2425749407),LOC281376(-1.90979431914),P2RY12(1.4439426597),PF4(1.4504661056),PLCG2(1.29993670541),PRKCH(-1.04399823419),S100A9(-1.57434665763),THBS1(-2.36021241141),UBASH3B(-1.125269103),VAV2(1.09246335522),VPS45(1.08543…	ADRA2A(1.67032111889),CEACAM1(1.02603324087),CPB2(1.40419425295),EHD3(1.47375588457),GP6(1.19645810867),HPS4(1.39400310833),HPSE(1.78432538842),LCK(-1.33240436998),LOC112441514(1.2425749407),LOC281376(-1.90979431914),P2RY12(1.4439426597),PF4(1.4504661056),PLCG2(1.29993670541),PRKCH(-1.04399823419),S100A9(-1.57434665763),THBS1(-2.36021241141),UBASH3B(-1.125269103),VAV2(1.09246335522),VPS45(1.08543…
GO:0001067	regulatory region nucleic acid binding	molecular function	51/677	772/15504	0.00207	0.294939310344828	ARID4A(1.08350065431),BCL11A(1.91294299026),BHLHA15(-1.47863135934),BHLHE41(2.51913637637),BTBD8(1.03697496602),CCAR1(1.08413626079),CEBPZ(1.03658523374),CIITA(1.62626580401),CLOCK(1.32829314658),CREB3L1(-1.7132271425),DMTF1(1.00728671711),EAF2(1.55237401035),EBF1(2.27909829187),EGR1(-5.49807204808),EGR2(-1.93754914072),ELL3(1.27143364939),ETV5(-2.68266822077),FOS(-3.52389997809),FOSB(-2.94459667…	ARID4A(1.08350065431),BCL11A(1.91294299026),BHLHA15(-1.47863135934),BHLHE41(2.51913637637),BTBD8(1.03697496602),CCAR1(1.08413626079),CEBPZ(1.03658523374),CIITA(1.62626580401),CLOCK(1.32829314658),CREB3L1(-1.7132271425),DMTF1(1.00728671711),EAF2(1.55237401035),EBF1(2.27909829187),EGR1(-5.49807204808),EGR2(-1.93754914072),ELL3(1.27143364939),ETV5(-2.68266822077),FOS(-3.52389997809),FOSB(-2.94459667…
GO:0009966	regulation of signal transduction	biological process	132/747	2431/16641	0.01007	0.300540377358491	ACOD1(1.09489009039),ADAM9(1.00798366935),ADGRG3(-1.17558378283),AGPAT2(-1.02032891525),APC(1.03391220979),APOL3(1.38695604716),ARHGAP12(1.04152980512),ARHGAP24(2.12235671123),ARHGEF10L(1.07520888945),ASH1L(1.07938140348),BANK1(1.84929202127),BIRC3(2.13503224503),C1QTNF12(1.36326653405),CAMK2D(1.20769607411),CAPRIN2(1.31982047374),CBS(-1.40370833294),CCL4(-1.21151771644),CCL5(-1.23563833242),CCR2…	ACOD1(1.09489009039),ADAM9(1.00798366935),ADGRG3(-1.17558378283),AGPAT2(-1.02032891525),APC(1.03391220979),APOL3(1.38695604716),ARHGAP12(1.04152980512),ARHGAP24(2.12235671123),ARHGEF10L(1.07520888945),ASH1L(1.07938140348),BANK1(1.84929202127),BIRC3(2.13503224503),C1QTNF12(1.36326653405),CAMK2D(1.20769607411),CAPRIN2(1.31982047374),CBS(-1.40370833294),CCL4(-1.21151771644),CCL5(-1.23563833242),CCR2…
GO:0050896	response to stimulus	biological process	408/747	8387/16641	0.01007	0.300540377358491	ABRAXAS1(1.41185153109),ABTB2(-1.30747832255),ACOD1(1.09489009039),ACSL3(1.61240440417),ADAM9(1.00798366935),ADGRE5(-1.04346724465),ADGRG3(-1.17558378283),ADRA2A(1.67032111889),AGPAT2(-1.02032891525),AHI1(1.58382425469),ALPL(-2.98874524402),APC(1.03391220979),APH1B(-1.39534050667),APOL3(1.38695604716),AQP9(-1.12701797647),ARHGAP12(1.04152980512),ARHGAP24(2.12235671123),ARHGEF10L(1.07520888945),AR…	ABRAXAS1(1.41185153109),ABTB2(-1.30747832255),ACOD1(1.09489009039),ACSL3(1.61240440417),ADAM9(1.00798366935),ADGRE5(-1.04346724465),ADGRG3(-1.17558378283),ADRA2A(1.67032111889),AGPAT2(-1.02032891525),AHI1(1.58382425469),ALPL(-2.98874524402),APC(1.03391220979),APH1B(-1.39534050667),APOL3(1.38695604716),AQP9(-1.12701797647),ARHGAP12(1.04152980512),ARHGAP24(2.12235671123),ARHGEF10L(1.07520888945),AR…
GO:0044786	cell cycle DNA replication	biological process	5/747	30/16641	0.01008	0.300540377358491	ATRX(1.0740119222),BRCA2(1.05975048191),CDT1(-1.19329291072),FBXW7(1.04217360692),GINS2(-1.28622477043)	ATRX(1.0740119222),BRCA2(1.05975048191),CDT1(-1.19329291072),FBXW7(1.04217360692),GINS2(-1.28622477043)
GO:0008219	cell death	biological process	96/747	1698/16641	0.01012	0.301101757322176	AHI1(1.58382425469),APC(1.03391220979),APH1B(-1.39534050667),BIRC3(2.13503224503),BMX(-1.6712650282),BRCA2(1.05975048191),CAMK2D(1.20769607411),CASP3(-1.46008651308),CCAR1(1.08413626079),CCL5(-1.23563833242),CD38(1.01165751151),CD40(1.19337456613),CD44(-1.53168677998),CDKN1A(-3.08376348028),CITED2(-1.55021086565),CREB3L1(-1.7132271425),CSF1R(-1.04495136647),CSRNP1(-1.17764321344),DDIT4(-1.4841171…	AHI1(1.58382425469),APC(1.03391220979),APH1B(-1.39534050667),BIRC3(2.13503224503),BMX(-1.6712650282),BRCA2(1.05975048191),CAMK2D(1.20769607411),CASP3(-1.46008651308),CCAR1(1.08413626079),CCL5(-1.23563833242),CD38(1.01165751151),CD40(1.19337456613),CD44(-1.53168677998),CDKN1A(-3.08376348028),CITED2(-1.55021086565),CREB3L1(-1.7132271425),CSF1R(-1.04495136647),CSRNP1(-1.17764321344),DDIT4(-1.4841171…
GO:0045786	negative regulation of cell cycle	biological process	31/747	444/16641	0.01016	0.301660793319415	ABRAXAS1(1.41185153109),APC(1.03391220979),ATRX(1.0740119222),CASP3(-1.46008651308),CDKN1A(-3.08376348028),CDT1(-1.19329291072),CLOCK(1.32829314658),DUSP1(-2.55519294388),EIF2AK4(1.0007827428),FBXW7(1.04217360692),FHL1(1.21178030929),HHEX(1.67144514951),IL12B(-1.37313596089),KANK2(-1.63453743435),KIF20B(1.15936818972),KMT2E(1.19780850527),LOC107131749(1.5686873194),LOC112445030(1.12361709411),LOC…	ABRAXAS1(1.41185153109),APC(1.03391220979),ATRX(1.0740119222),CASP3(-1.46008651308),CDKN1A(-3.08376348028),CDT1(-1.19329291072),CLOCK(1.32829314658),DUSP1(-2.55519294388),EIF2AK4(1.0007827428),FBXW7(1.04217360692),FHL1(1.21178030929),HHEX(1.67144514951),IL12B(-1.37313596089),KANK2(-1.63453743435),KIF20B(1.15936818972),KMT2E(1.19780850527),LOC107131749(1.5686873194),LOC112445030(1.12361709411),LOC…
GO:0000977	RNA polymerase II regulatory region sequence-specific DNA binding	molecular function	39/677	553/15504	0.00222	0.305768	BCL11A(1.91294299026),BHLHA15(-1.47863135934),BHLHE41(2.51913637637),CEBPZ(1.03658523374),CLOCK(1.32829314658),CREB3L1(-1.7132271425),EAF2(1.55237401035),EBF1(2.27909829187),EGR1(-5.49807204808),EGR2(-1.93754914072),ETV5(-2.68266822077),FOS(-3.52389997809),FOSB(-2.94459667895),GCFC2(1.27256737665),HHEX(1.67144514951),HLTF(1.44180530105),JUN(-1.10661050843),JUNB(-1.35733884793),KLF13(-1.0399511380…	BCL11A(1.91294299026),BHLHA15(-1.47863135934),BHLHE41(2.51913637637),CEBPZ(1.03658523374),CLOCK(1.32829314658),CREB3L1(-1.7132271425),EAF2(1.55237401035),EBF1(2.27909829187),EGR1(-5.49807204808),EGR2(-1.93754914072),ETV5(-2.68266822077),FOS(-3.52389997809),FOSB(-2.94459667895),GCFC2(1.27256737665),HHEX(1.67144514951),HLTF(1.44180530105),JUN(-1.10661050843),JUNB(-1.35733884793),KLF13(-1.0399511380…
GO:0006357	regulation of transcription by RNA polymerase II	biological process	87/747	1519/16641	0.01034	0.306365583333333	AHI1(1.58382425469),ARID4A(1.08350065431),ASH1L(1.07938140348),ATRX(1.0740119222),BBS7(1.03769419886),BCL11A(1.91294299026),BHLHA15(-1.47863135934),BHLHE41(2.51913637637),BTBD8(1.03697496602),CA9(1.19567830285),CAPRIN2(1.31982047374),CBFA2T3(1.7162797157),CCNT2(1.02376886866),CD40(1.19337456613),CEBPB(-1.55799771239),CEBPZ(1.03658523374),CELA1(1.16665137271),CIITA(1.62626580401),CITED2(-1.5502108…	AHI1(1.58382425469),ARID4A(1.08350065431),ASH1L(1.07938140348),ATRX(1.0740119222),BBS7(1.03769419886),BCL11A(1.91294299026),BHLHA15(-1.47863135934),BHLHE41(2.51913637637),BTBD8(1.03697496602),CA9(1.19567830285),CAPRIN2(1.31982047374),CBFA2T3(1.7162797157),CCNT2(1.02376886866),CD40(1.19337456613),CEBPB(-1.55799771239),CEBPZ(1.03658523374),CELA1(1.16665137271),CIITA(1.62626580401),CITED2(-1.5502108…
GO:0070482	response to oxygen levels	biological process	18/747	220/16641	0.01044	0.308595687022901	CA9(1.19567830285),CAMK2D(1.20769607411),CBFA2T3(1.7162797157),CCR2(1.26994720901),CD38(1.01165751151),CDKN1A(-3.08376348028),CITED2(-1.55021086565),CXCR4(-1.47984839573),DDIT4(-1.48411715668),DNMT3B(2.23250348079),EGR1(-5.49807204808),HMOX1(-1.20348391169),ITPR1(1.23876257306),NOX1(1.20004863298),NR4A2(-1.17826518742),UCP2(-1.07176204607),ZNF354A(1.02310744597),ZNF93(1.10461329486)	CA9(1.19567830285),CAMK2D(1.20769607411),CBFA2T3(1.7162797157),CCR2(1.26994720901),CD38(1.01165751151),CDKN1A(-3.08376348028),CITED2(-1.55021086565),CXCR4(-1.47984839573),DDIT4(-1.48411715668),DNMT3B(2.23250348079),EGR1(-5.49807204808),HMOX1(-1.20348391169),ITPR1(1.23876257306),NOX1(1.20004863298),NR4A2(-1.17826518742),UCP2(-1.07176204607),ZNF354A(1.02310744597),ZNF93(1.10461329486)
GO:0035556	intracellular signal transduction	biological process	132/747	2436/16641	0.01074	0.308595687022901	ADAM9(1.00798366935),ADGRG3(-1.17558378283),ADRA2A(1.67032111889),APOL3(1.38695604716),ARHGAP12(1.04152980512),ARHGAP24(2.12235671123),ARHGEF10L(1.07520888945),ARL5B(1.14407770882),ARL5C(1.64699222591),ASB3(1.01442935599),ASH1L(1.07938140348),ATRX(1.0740119222),BANK1(1.84929202127),BHLHA15(-1.47863135934),BIRC3(2.13503224503),BLNK(1.88040684062),BMX(-1.6712650282),BRCA2(1.05975048191),C1QTNF12(1.…	ADAM9(1.00798366935),ADGRG3(-1.17558378283),ADRA2A(1.67032111889),APOL3(1.38695604716),ARHGAP12(1.04152980512),ARHGAP24(2.12235671123),ARHGEF10L(1.07520888945),ARL5B(1.14407770882),ARL5C(1.64699222591),ASB3(1.01442935599),ASH1L(1.07938140348),ATRX(1.0740119222),BANK1(1.84929202127),BHLHA15(-1.47863135934),BIRC3(2.13503224503),BLNK(1.88040684062),BMX(-1.6712650282),BRCA2(1.05975048191),C1QTNF12(1.…
GO:0042493	response to drug	biological process	42/747	648/16641	0.01089	0.308595687022901	ACOD1(1.09489009039),ADAM9(1.00798366935),AGPAT2(-1.02032891525),APC(1.03391220979),ATRX(1.0740119222),CA2(-1.03312818546),CA9(1.19567830285),CATSPERG(1.33629312877),CBS(-1.40370833294),CCL4(-1.21151771644),CD38(1.01165751151),CDKN1A(-3.08376348028),CPT1A(-2.46446219021),DNMT3B(2.23250348079),DUSP1(-2.55519294388),EGR1(-5.49807204808),FN1(-1.36447891744),FOS(-3.52389997809),FOSB(-2.94459667895),G…	ACOD1(1.09489009039),ADAM9(1.00798366935),AGPAT2(-1.02032891525),APC(1.03391220979),ATRX(1.0740119222),CA2(-1.03312818546),CA9(1.19567830285),CATSPERG(1.33629312877),CBS(-1.40370833294),CCL4(-1.21151771644),CD38(1.01165751151),CDKN1A(-3.08376348028),CPT1A(-2.46446219021),DNMT3B(2.23250348079),DUSP1(-2.55519294388),EGR1(-5.49807204808),FN1(-1.36447891744),FOS(-3.52389997809),FOSB(-2.94459667895),G…
GO:0030193	regulation of blood coagulation	biological process	8/747	68/16641	0.01089	0.308595687022901	CEACAM1(1.02603324087),CPB2(1.40419425295),HPSE(1.78432538842),LOC281376(-1.90979431914),S100A9(-1.57434665763),THBS1(-2.36021241141),UBASH3B(-1.125269103),VAV2(1.09246335522)	CEACAM1(1.02603324087),CPB2(1.40419425295),HPSE(1.78432538842),LOC281376(-1.90979431914),S100A9(-1.57434665763),THBS1(-2.36021241141),UBASH3B(-1.125269103),VAV2(1.09246335522)
GO:1900046	regulation of hemostasis	biological process	8/747	68/16641	0.01089	0.308595687022901	CEACAM1(1.02603324087),CPB2(1.40419425295),HPSE(1.78432538842),LOC281376(-1.90979431914),S100A9(-1.57434665763),THBS1(-2.36021241141),UBASH3B(-1.125269103),VAV2(1.09246335522)	CEACAM1(1.02603324087),CPB2(1.40419425295),HPSE(1.78432538842),LOC281376(-1.90979431914),S100A9(-1.57434665763),THBS1(-2.36021241141),UBASH3B(-1.125269103),VAV2(1.09246335522)
GO:0030183	B cell differentiation	biological process	13/747	141/16641	0.01094	0.308595687022901	ADGRG3(-1.17558378283),BCL11A(1.91294299026),BLNK(1.88040684062),CD79A(1.29520947107),CD79B(1.52903851219),CDH17(1.50936263153),CR2(1.55862784054),GPR183(1.38367672535),HDAC9(1.85643780906),HHEX(1.67144514951),NFAM1(-1.2196513891),PLCG2(1.29993670541),POU2F2(1.75035595119)	ADGRG3(-1.17558378283),BCL11A(1.91294299026),BLNK(1.88040684062),CD79A(1.29520947107),CD79B(1.52903851219),CDH17(1.50936263153),CR2(1.55862784054),GPR183(1.38367672535),HDAC9(1.85643780906),HHEX(1.67144514951),NFAM1(-1.2196513891),PLCG2(1.29993670541),POU2F2(1.75035595119)
GO:0000722	telomere maintenance via recombination	biological process	4/747	20/16641	0.01098	0.308595687022901	BRCA2(1.05975048191),RAD50(1.10749247444),SMC5(1.34565244829),WRN(1.21710931841)	BRCA2(1.05975048191),RAD50(1.10749247444),SMC5(1.34565244829),WRN(1.21710931841)
GO:0015074	DNA integration	biological process	4/747	20/16641	0.01098	0.308595687022901	KRBA2(1.32199900567),LOC100847180(1.04378765233),LOC101908149(2.08401444085),LOC534913(1.07486835095)	KRBA2(1.32199900567),LOC100847180(1.04378765233),LOC101908149(2.08401444085),LOC534913(1.07486835095)
GO:0045736	negative regulation of cyclin-dependent protein serine/threonine kinase activity	biological process	4/747	20/16641	0.01098	0.308595687022901	APC(1.03391220979),CASP3(-1.46008651308),CDKN1A(-3.08376348028),HHEX(1.67144514951)	APC(1.03391220979),CASP3(-1.46008651308),CDKN1A(-3.08376348028),HHEX(1.67144514951)
GO:0032879	regulation of localization	biological process	112/747	2028/16641	0.01104	0.308595687022901	ABI3(-1.02960130646),ACSL3(1.61240440417),ACTN1(-1.20896696533),ADAM9(1.00798366935),ADGRG3(-1.17558378283),AHI1(1.58382425469),APC(1.03391220979),BANK1(1.84929202127),C1QTNF12(1.36326653405),CA2(-1.03312818546),CACNB1(1.48189738838),CAMK2D(1.20769607411),CCAR1(1.08413626079),CCL5(-1.23563833242),CCR2(1.26994720901),CD14(-1.77118783901),CD244(-1.08885944068),CD274(1.83822526924),CD38(1.0116575115…	ABI3(-1.02960130646),ACSL3(1.61240440417),ACTN1(-1.20896696533),ADAM9(1.00798366935),ADGRG3(-1.17558378283),AHI1(1.58382425469),APC(1.03391220979),BANK1(1.84929202127),C1QTNF12(1.36326653405),CA2(-1.03312818546),CACNB1(1.48189738838),CAMK2D(1.20769607411),CCAR1(1.08413626079),CCL5(-1.23563833242),CCR2(1.26994720901),CD14(-1.77118783901),CD244(-1.08885944068),CD274(1.83822526924),CD38(1.0116575115…
GO:0051223	regulation of protein transport	biological process	37/747	556/16641	0.01107	0.308595687022901	ACSL3(1.61240440417),ADAM9(1.00798366935),BANK1(1.84929202127),C1QTNF12(1.36326653405),CCL5(-1.23563833242),CD244(-1.08885944068),CD274(1.83822526924),CD38(1.01165751151),CD40(1.19337456613),CDKN1A(-3.08376348028),CEP290(1.19153836026),CLEC4E(-1.87241595119),CLOCK(1.32829314658),CPT1A(-2.46446219021),CSF1R(-1.04495136647),FBXW7(1.04217360692),FFAR1(2.52376417257),FN1(-1.36447891744),FZD5(1.756085…	ACSL3(1.61240440417),ADAM9(1.00798366935),BANK1(1.84929202127),C1QTNF12(1.36326653405),CCL5(-1.23563833242),CD244(-1.08885944068),CD274(1.83822526924),CD38(1.01165751151),CD40(1.19337456613),CDKN1A(-3.08376348028),CEP290(1.19153836026),CLEC4E(-1.87241595119),CLOCK(1.32829314658),CPT1A(-2.46446219021),CSF1R(-1.04495136647),FBXW7(1.04217360692),FFAR1(2.52376417257),FN1(-1.36447891744),FZD5(1.756085…
GO:0002700	regulation of production of molecular mediator of immune response	biological process	9/747	82/16641	0.01109	0.308595687022901	CD244(-1.08885944068),CD40(1.19337456613),FFAR3(2.21347218216),FZD5(1.75608598547),IL10(-1.27981088836),MIF(-1.17980251585),MZB1(-1.32554652646),SEMA7A(-1.45529324508),XCL2(-1.52672188731)	CD244(-1.08885944068),CD40(1.19337456613),FFAR3(2.21347218216),FZD5(1.75608598547),IL10(-1.27981088836),MIF(-1.17980251585),MZB1(-1.32554652646),SEMA7A(-1.45529324508),XCL2(-1.52672188731)
GO:0051384	response to glucocorticoid	biological process	9/747	82/16641	0.01109	0.308595687022901	ADAM9(1.00798366935),ATP2B1(1.3048114085),CDKN1A(-3.08376348028),DNMT3B(2.23250348079),DUSP1(-2.55519294388),FN1(-1.36447891744),FOSB(-2.94459667895),IL10(-1.27981088836),PPARGC1B(1.04040324047)	ADAM9(1.00798366935),ATP2B1(1.3048114085),CDKN1A(-3.08376348028),DNMT3B(2.23250348079),DUSP1(-2.55519294388),FN1(-1.36447891744),FOSB(-2.94459667895),IL10(-1.27981088836),PPARGC1B(1.04040324047)
GO:0001787	natural killer cell proliferation	biological process	3/747	11/16641	0.01134	0.308595687022901	CD244(-1.08885944068),IL12B(-1.37313596089),IL18(1.40150745676)	CD244(-1.08885944068),IL12B(-1.37313596089),IL18(1.40150745676)
GO:0002903	negative regulation of B cell apoptotic process	biological process	3/747	11/16641	0.01134	0.308595687022901	IRS2(-2.41441675105),MIF(-1.17980251585),SLC39A10(1.09070534229)	IRS2(-2.41441675105),MIF(-1.17980251585),SLC39A10(1.09070534229)
GO:0010820	positive regulation of T cell chemotaxis	biological process	3/747	11/16641	0.01134	0.308595687022901	CCL5(-1.23563833242),CCR2(1.26994720901),XCL2(-1.52672188731)	CCL5(-1.23563833242),CCR2(1.26994720901),XCL2(-1.52672188731)
GO:0016045	detection of bacterium	biological process	3/747	11/16641	0.01134	0.308595687022901	PGLYRP1(-4.74140640778),PGLYRP2(-1.07223658227),TLR6(1.37228842856)	PGLYRP1(-4.74140640778),PGLYRP2(-1.07223658227),TLR6(1.37228842856)
GO:0033631	cell-cell adhesion mediated by integrin	biological process	3/747	11/16641	0.01134	0.308595687022901	ADAM9(1.00798366935),CCL5(-1.23563833242),SWAP70(1.09381920199)	ADAM9(1.00798366935),CCL5(-1.23563833242),SWAP70(1.09381920199)
GO:0044546	NLRP3 inflammasome complex assembly	biological process	3/747	11/16641	0.01134	0.308595687022901	ATAT1(1.79906161335),GBP5(1.10007635904),TLR6(1.37228842856)	ATAT1(1.79906161335),GBP5(1.10007635904),TLR6(1.37228842856)
GO:0098543	detection of other organism	biological process	3/747	11/16641	0.01134	0.308595687022901	PGLYRP1(-4.74140640778),PGLYRP2(-1.07223658227),TLR6(1.37228842856)	PGLYRP1(-4.74140640778),PGLYRP2(-1.07223658227),TLR6(1.37228842856)
GO:2000810	regulation of bicellular tight junction assembly	biological process	3/747	11/16641	0.01134	0.308595687022901	FZD5(1.75608598547),PRKCH(-1.04399823419),ROCK2(1.13426167775)	FZD5(1.75608598547),PRKCH(-1.04399823419),ROCK2(1.13426167775)
GO:0002325	natural killer cell differentiation involved in immune response	biological process	2/747	4/16641	0.01137	0.308595687022901	PGLYRP1(-4.74140640778),PGLYRP2(-1.07223658227)	PGLYRP1(-4.74140640778),PGLYRP2(-1.07223658227)
GO:0010746	regulation of plasma membrane long-chain fatty acid transport	biological process	2/747	4/16641	0.01137	0.308595687022901	IRS2(-2.41441675105),THBS1(-2.36021241141)	IRS2(-2.41441675105),THBS1(-2.36021241141)
GO:0010760	negative regulation of macrophage chemotaxis	biological process	2/747	4/16641	0.01137	0.308595687022901	MMP28(1.30288435915),STAP1(1.61888964824)	MMP28(1.30288435915),STAP1(1.61888964824)
GO:0021540	corpus callosum morphogenesis	biological process	2/747	4/16641	0.01137	0.308595687022901	TSKU(-2.74743852275),ZEB2(1.09549756921)	TSKU(-2.74743852275),ZEB2(1.09549756921)
GO:0030223	neutrophil differentiation	biological process	2/747	4/16641	0.01137	0.308595687022901	JAGN1(-1.04642515133),TRIB1(-1.00270543079)	JAGN1(-1.04642515133),TRIB1(-1.00270543079)
GO:0032826	regulation of natural killer cell differentiation involved in immune response	biological process	2/747	4/16641	0.01137	0.308595687022901	PGLYRP1(-4.74140640778),PGLYRP2(-1.07223658227)	PGLYRP1(-4.74140640778),PGLYRP2(-1.07223658227)
GO:0033029	regulation of neutrophil apoptotic process	biological process	2/747	4/16641	0.01137	0.308595687022901	CD44(-1.53168677998),LOC527744(-1.08247349922)	CD44(-1.53168677998),LOC527744(-1.08247349922)
GO:0034238	macrophage fusion	biological process	2/747	4/16641	0.01137	0.308595687022901	ADAM9(1.00798366935),CD44(-1.53168677998)	ADAM9(1.00798366935),CD44(-1.53168677998)
GO:0043435	response to corticotropin-releasing hormone	biological process	2/747	4/16641	0.01137	0.308595687022901	NR4A1(-1.75462363589),NR4A2(-1.17826518742)	NR4A1(-1.75462363589),NR4A2(-1.17826518742)
GO:0045113	regulation of integrin biosynthetic process	biological process	2/747	4/16641	0.01137	0.308595687022901	NOX1(1.20004863298),S100A9(-1.57434665763)	NOX1(1.20004863298),S100A9(-1.57434665763)
GO:0048170	positive regulation of long-term neuronal synaptic plasticity	biological process	2/747	4/16641	0.01137	0.308595687022901	NEURL1(-1.1411220695),SHANK3(1.29093411932)	NEURL1(-1.1411220695),SHANK3(1.29093411932)
GO:0051140	regulation of NK T cell proliferation	biological process	2/747	4/16641	0.01137	0.308595687022901	IL12B(-1.37313596089),IL18(1.40150745676)	IL12B(-1.37313596089),IL18(1.40150745676)
GO:0051142	positive regulation of NK T cell proliferation	biological process	2/747	4/16641	0.01137	0.308595687022901	IL12B(-1.37313596089),IL18(1.40150745676)	IL12B(-1.37313596089),IL18(1.40150745676)
GO:0061113	pancreas morphogenesis	biological process	2/747	4/16641	0.01137	0.308595687022901	CELA1(1.16665137271),PROX1(2.64305553388)	CELA1(1.16665137271),PROX1(2.64305553388)
GO:0071376	cellular response to corticotropin-releasing hormone stimulus	biological process	2/747	4/16641	0.01137	0.308595687022901	NR4A1(-1.75462363589),NR4A2(-1.17826518742)	NR4A1(-1.75462363589),NR4A2(-1.17826518742)
GO:0071613	granzyme B production	biological process	2/747	4/16641	0.01137	0.308595687022901	CD244(-1.08885944068),XCL2(-1.52672188731)	CD244(-1.08885944068),XCL2(-1.52672188731)
GO:0071661	regulation of granzyme B production	biological process	2/747	4/16641	0.01137	0.308595687022901	CD244(-1.08885944068),XCL2(-1.52672188731)	CD244(-1.08885944068),XCL2(-1.52672188731)
GO:0071663	positive regulation of granzyme B production	biological process	2/747	4/16641	0.01137	0.308595687022901	CD244(-1.08885944068),XCL2(-1.52672188731)	CD244(-1.08885944068),XCL2(-1.52672188731)
GO:0072683	T cell extravasation	biological process	2/747	4/16641	0.01137	0.308595687022901	CCR2(1.26994720901),FADD(-1.11887604116)	CCR2(1.26994720901),FADD(-1.11887604116)
GO:1905522	negative regulation of macrophage migration	biological process	2/747	4/16641	0.01137	0.308595687022901	MMP28(1.30288435915),STAP1(1.61888964824)	MMP28(1.30288435915),STAP1(1.61888964824)
GO:2000346	negative regulation of hepatocyte proliferation	biological process	2/747	4/16641	0.01137	0.308595687022901	CEACAM1(1.02603324087),FBXW7(1.04217360692)	CEACAM1(1.02603324087),FBXW7(1.04217360692)
GO:2000566	positive regulation of CD8-positive, alpha-beta T cell proliferation	biological process	2/747	4/16641	0.01137	0.308595687022901	CD244(-1.08885944068),XCL2(-1.52672188731)	CD244(-1.08885944068),XCL2(-1.52672188731)
GO:2001013	epithelial cell proliferation involved in renal tubule morphogenesis	biological process	2/747	4/16641	0.01137	0.308595687022901	MEF2C(1.53176423147),MTSS1(1.13308533007)	MEF2C(1.53176423147),MTSS1(1.13308533007)
GO:0044422	organelle part	cellular component	383/832	7853/18897	0.00421	0.309259583333333	ABRAXAS1(1.41185153109),ABTB2(-1.30747832255),ACSL3(1.61240440417),ACTN1(-1.20896696533),AGPAT2(-1.02032891525),AHI1(1.58382425469),AK6(1.15647833122),AMT(1.01625754535),ANKRD12(1.13498084799),ANKRD26(1.37913511772),AP5B1(-1.06315027494),APC(1.03391220979),ARID4A(1.08350065431),ARPC1B(-1.02928680974),ARPC4(-1.04966884323),ASF1B(-1.06352172506),ASH1L(1.07938140348),ATAT1(1.79906161335),ATG14(1.056…	ABRAXAS1(1.41185153109),ABTB2(-1.30747832255),ACSL3(1.61240440417),ACTN1(-1.20896696533),AGPAT2(-1.02032891525),AHI1(1.58382425469),AK6(1.15647833122),AMT(1.01625754535),ANKRD12(1.13498084799),ANKRD26(1.37913511772),AP5B1(-1.06315027494),APC(1.03391220979),ARID4A(1.08350065431),ARPC1B(-1.02928680974),ARPC4(-1.04966884323),ASF1B(-1.06352172506),ASH1L(1.07938140348),ATAT1(1.79906161335),ATG14(1.056…
GO:1903530	regulation of secretion by cell	biological process	36/747	539/16641	0.01148	0.310987733333333	ACTN1(-1.20896696533),ADAM9(1.00798366935),BANK1(1.84929202127),C1QTNF12(1.36326653405),CCL5(-1.23563833242),CCR2(1.26994720901),CD244(-1.08885944068),CD274(1.83822526924),CD38(1.01165751151),CD40(1.19337456613),CEACAM1(1.02603324087),CLEC4E(-1.87241595119),CLOCK(1.32829314658),CPT1A(-2.46446219021),CSF1R(-1.04495136647),DOC2G(1.78499551155),FCER1A(1.04078468673),FFAR1(2.52376417257),FFAR3(2.2134…	ACTN1(-1.20896696533),ADAM9(1.00798366935),BANK1(1.84929202127),C1QTNF12(1.36326653405),CCL5(-1.23563833242),CCR2(1.26994720901),CD244(-1.08885944068),CD274(1.83822526924),CD38(1.01165751151),CD40(1.19337456613),CEACAM1(1.02603324087),CLEC4E(-1.87241595119),CLOCK(1.32829314658),CPT1A(-2.46446219021),CSF1R(-1.04495136647),DOC2G(1.78499551155),FCER1A(1.04078468673),FFAR1(2.52376417257),FFAR3(2.2134…
GO:0032814	regulation of natural killer cell activation	biological process	5/747	31/16641	0.01158	0.311593534971645	CD244(-1.08885944068),IL12B(-1.37313596089),IL18(1.40150745676),PGLYRP1(-4.74140640778),PGLYRP2(-1.07223658227)	CD244(-1.08885944068),IL12B(-1.37313596089),IL18(1.40150745676),PGLYRP1(-4.74140640778),PGLYRP2(-1.07223658227)
GO:0042269	regulation of natural killer cell mediated cytotoxicity	biological process	5/747	31/16641	0.01158	0.311593534971645	IL12B(-1.37313596089),LOC100294723(1.34158463376),LOC519132(-5.26435434877),LOC786348(-5.19594066885),SERPINB4(-4.9494678269)	IL12B(-1.37313596089),LOC100294723(1.34158463376),LOC519132(-5.26435434877),LOC786348(-5.19594066885),SERPINB4(-4.9494678269)
GO:0061512	protein localization to cilium	biological process	5/747	31/16641	0.01158	0.311593534971645	CC2D2B(1.04705383817),CPLANE1(1.17690436385),EHD1(-1.25182344501),LZTFL1(1.0733798544),SPATA7(1.19691089793)	CC2D2B(1.04705383817),CPLANE1(1.17690436385),EHD1(-1.25182344501),LZTFL1(1.0733798544),SPATA7(1.19691089793)
GO:0071900	regulation of protein serine/threonine kinase activity	biological process	27/747	377/16641	0.01159	0.311593534971645	ADAM9(1.00798366935),APC(1.03391220979),CASP3(-1.46008651308),CBS(-1.40370833294),CCNT2(1.02376886866),CD40(1.19337456613),CDKN1A(-3.08376348028),CEACAM1(1.02603324087),CSF1R(-1.04495136647),DUSP1(-2.55519294388),DUSP16(-1.12173261949),DUSP2(-1.58211633332),FCER1A(1.04078468673),FZD5(1.75608598547),HHEX(1.67144514951),HYAL2(-1.78147146346),LOC107131803(-4.44921941874),LOC112445471(-5.62378764148)…	ADAM9(1.00798366935),APC(1.03391220979),CASP3(-1.46008651308),CBS(-1.40370833294),CCNT2(1.02376886866),CD40(1.19337456613),CDKN1A(-3.08376348028),CEACAM1(1.02603324087),CSF1R(-1.04495136647),DUSP1(-2.55519294388),DUSP16(-1.12173261949),DUSP2(-1.58211633332),FCER1A(1.04078468673),FZD5(1.75608598547),HHEX(1.67144514951),HYAL2(-1.78147146346),LOC107131803(-4.44921941874),LOC112445471(-5.62378764148)…
GO:1902105	regulation of leukocyte differentiation	biological process	17/747	206/16641	0.01163	0.312078981132075	BOLA-DOA(1.46280899356),C1QC(-1.17511101082),CEACAM1(1.02603324087),CEBPB(-1.55799771239),FADD(-1.11887604116),FOS(-3.52389997809),IL12B(-1.37313596089),IL7(1.39468077198),KMT2E(1.19780850527),LOC107131749(1.5686873194),NFAM1(-1.2196513891),PGLYRP1(-4.74140640778),PGLYRP2(-1.07223658227),PPARGC1B(1.04040324047),TMEM64(1.04394375437),TRIB1(-1.00270543079),UBASH3B(-1.125269103)	BOLA-DOA(1.46280899356),C1QC(-1.17511101082),CEACAM1(1.02603324087),CEBPB(-1.55799771239),FADD(-1.11887604116),FOS(-3.52389997809),IL12B(-1.37313596089),IL7(1.39468077198),KMT2E(1.19780850527),LOC107131749(1.5686873194),NFAM1(-1.2196513891),PGLYRP1(-4.74140640778),PGLYRP2(-1.07223658227),PPARGC1B(1.04040324047),TMEM64(1.04394375437),TRIB1(-1.00270543079),UBASH3B(-1.125269103)
GO:0070201	regulation of establishment of protein localization	biological process	38/747	577/16641	0.01183	0.316787030075188	ACSL3(1.61240440417),ADAM9(1.00798366935),BANK1(1.84929202127),C1QTNF12(1.36326653405),CCL5(-1.23563833242),CD244(-1.08885944068),CD274(1.83822526924),CD38(1.01165751151),CD40(1.19337456613),CDKN1A(-3.08376348028),CEP290(1.19153836026),CLEC4E(-1.87241595119),CLOCK(1.32829314658),CPT1A(-2.46446219021),CSF1R(-1.04495136647),FBXW7(1.04217360692),FFAR1(2.52376417257),FN1(-1.36447891744),FZD5(1.756085…	ACSL3(1.61240440417),ADAM9(1.00798366935),BANK1(1.84929202127),C1QTNF12(1.36326653405),CCL5(-1.23563833242),CD244(-1.08885944068),CD274(1.83822526924),CD38(1.01165751151),CD40(1.19337456613),CDKN1A(-3.08376348028),CEP290(1.19153836026),CLEC4E(-1.87241595119),CLOCK(1.32829314658),CPT1A(-2.46446219021),CSF1R(-1.04495136647),FBXW7(1.04217360692),FFAR1(2.52376417257),FN1(-1.36447891744),FZD5(1.756085…
GO:0048247	lymphocyte chemotaxis	biological process	6/747	43/16641	0.01185	0.316787030075188	CCL4(-1.21151771644),CCL5(-1.23563833242),CCR2(1.26994720901),CXCL10(3.22591850169),LOC616364(-1.42693718158),XCL2(-1.52672188731)	CCL4(-1.21151771644),CCL5(-1.23563833242),CCR2(1.26994720901),CXCL10(3.22591850169),LOC616364(-1.42693718158),XCL2(-1.52672188731)
GO:0051348	negative regulation of transferase activity	biological process	18/747	223/16641	0.01189	0.31726	APC(1.03391220979),CAMK2N1(1.10401790253),CASP3(-1.46008651308),CDKN1A(-3.08376348028),DUSP1(-2.55519294388),DUSP16(-1.12173261949),DUSP2(-1.58211633332),HHEX(1.67144514951),HYAL2(-1.78147146346),IRS2(-2.41441675105),LOC107131803(-4.44921941874),LOC112445471(-5.62378764148),PTPN5(-1.19953402656),RGS2(-1.04810407857),SOCS1(-1.56698012553),SPRY2(-1.06571101558),TRIB1(-1.00270543079),UBASH3B(-1.1252…	APC(1.03391220979),CAMK2N1(1.10401790253),CASP3(-1.46008651308),CDKN1A(-3.08376348028),DUSP1(-2.55519294388),DUSP16(-1.12173261949),DUSP2(-1.58211633332),HHEX(1.67144514951),HYAL2(-1.78147146346),IRS2(-2.41441675105),LOC107131803(-4.44921941874),LOC112445471(-5.62378764148),PTPN5(-1.19953402656),RGS2(-1.04810407857),SOCS1(-1.56698012553),SPRY2(-1.06571101558),TRIB1(-1.00270543079),UBASH3B(-1.1252…
GO:0009891	positive regulation of biosynthetic process	biological process	83/747	1448/16641	0.01192	0.317464868913858	ACSL3(1.61240440417),AHI1(1.58382425469),ANKRD49(1.43868219081),ARID4A(1.08350065431),ASH1L(1.07938140348),ASS1(-1.14619096325),ATRX(1.0740119222),BCL11A(1.91294299026),BHLHA15(-1.47863135934),BRCA2(1.05975048191),BTBD8(1.03697496602),CAPRIN2(1.31982047374),CCL5(-1.23563833242),CCNT2(1.02376886866),CCR2(1.26994720901),CD244(-1.08885944068),CD38(1.01165751151),CD40(1.19337456613),CEBPZ(1.036585233…	ACSL3(1.61240440417),AHI1(1.58382425469),ANKRD49(1.43868219081),ARID4A(1.08350065431),ASH1L(1.07938140348),ASS1(-1.14619096325),ATRX(1.0740119222),BCL11A(1.91294299026),BHLHA15(-1.47863135934),BRCA2(1.05975048191),BTBD8(1.03697496602),CAPRIN2(1.31982047374),CCL5(-1.23563833242),CCNT2(1.02376886866),CCR2(1.26994720901),CD244(-1.08885944068),CD38(1.01165751151),CD40(1.19337456613),CEBPZ(1.036585233…
GO:0072562	blood microparticle	cellular component	11/832	100/18897	0.00451	0.3180452	C1QC(-1.17511101082),FN1(-1.36447891744),IGLL1(-1.56014993518),LOC100297192(-1.63950799858),LOC100300716(-1.71318923869),LOC100300806(-1.83356035368),LOC100847119(-1.67199757218),LOC101903252(-1.41922188956),LOC104968484(-1.96512608802),LOC112441499(-1.59677943346),LOC515150(-1.44029434945)	C1QC(-1.17511101082),FN1(-1.36447891744),IGLL1(-1.56014993518),LOC100297192(-1.63950799858),LOC100300716(-1.71318923869),LOC100300806(-1.83356035368),LOC100847119(-1.67199757218),LOC101903252(-1.41922188956),LOC104968484(-1.96512608802),LOC112441499(-1.59677943346),LOC515150(-1.44029434945)
GO:0002758	innate immune response-activating signal transduction	biological process	13/747	143/16641	0.01222	0.324846429906542	ACOD1(1.09489009039),BIRC3(2.13503224503),CD14(-1.77118783901),CD180(2.53761347823),CLEC4A(-1.58574151478),CLEC4D(-1.17231673288),CLEC4E(-1.87241595119),LOC514978(-2.10241218211),MAP3K1(1.22969555032),PLCG2(1.29993670541),TANK(1.22746217303),TLR10(3.10062291549),TLR6(1.37228842856)	ACOD1(1.09489009039),BIRC3(2.13503224503),CD14(-1.77118783901),CD180(2.53761347823),CLEC4A(-1.58574151478),CLEC4D(-1.17231673288),CLEC4E(-1.87241595119),LOC514978(-2.10241218211),MAP3K1(1.22969555032),PLCG2(1.29993670541),TANK(1.22746217303),TLR10(3.10062291549),TLR6(1.37228842856)
[truncated: 7,127 more rows]
