# Supplementary material for: Transcriptome Characterization of Short Distance Transport Stress in Beef Cattle Blood
Source: Front Genet. 2021 Feb 10;12:616388. doi: 10.3389/fgene.2021.616388 (PMC7902800; doi:10.3389/fgene.2021.616388)
Supplement: Supplementary Material 1 — DEGs list. [file Data_Sheet_1.ZIP › Supplementary material/supplement 3 DEGs KEGG enrichment.xls]

id	Description	Significant	Annotated	Pvalue	Qvalue	Signi_id	Signi_symbol
ko04640	Hematopoietic cell lineage	23/443	148/11249	1.53405395634024e-08	2.90662854885519e-06	CSF1R(-1.04495136647),SIGLEC10(1.84304629323),FCRL3(2.64249561871),FCRL6(-2.41466266439),FCRLA(1.85178023386),MS4A1(2.38469971934),LOC100300806(-1.83356035368),LOC515418(1.91717258279),TSKU(-2.74743852275),LOC100300716(-1.71318923869),CD22(2.03043038235),IL2RA(-1.1152728121),CR2(1.55862784054),FCRL5(1.72558394514),CD1D(1.03652389553),CD14(-1.77118783901),CD19(1.96873631188),CD4(-1.14396504491),CD…	CSF1R(-1.04495136647),SIGLEC10(1.84304629323),FCRL3(2.64249561871),FCRL6(-2.41466266439),FCRLA(1.85178023386),MS4A1(2.38469971934),LOC100300806(-1.83356035368),LOC515418(1.91717258279),TSKU(-2.74743852275),LOC100300716(-1.71318923869),CD22(2.03043038235),IL2RA(-1.1152728121),CR2(1.55862784054),FCRL5(1.72558394514),CD1D(1.03652389553),CD14(-1.77118783901),CD19(1.96873631188),CD4(-1.14396504491),CD…
ko04662	B cell receptor signaling pathway	16/443	118/11249	1.47515603796937e-05	0.0013975162464973	VAV2(1.09246335522),JUN(-1.10661050843),FOS(-3.52389997809),RASGRP3(1.4358345185),LOC100300806(-1.83356035368),PLCG2(1.29993670541),BMX(-1.6712650282),BANK1(1.84929202127),BLNK(1.88040684062),LOC100300716(-1.71318923869),CD22(2.03043038235),CR2(1.55862784054),CD19(1.96873631188),CD79B(1.52903851219),CD79A(1.29520947107),LOC104968484(-1.96512608802)	VAV2(1.09246335522),JUN(-1.10661050843),FOS(-3.52389997809),RASGRP3(1.4358345185),LOC100300806(-1.83356035368),PLCG2(1.29993670541),BMX(-1.6712650282),BANK1(1.84929202127),BLNK(1.88040684062),LOC100300716(-1.71318923869),CD22(2.03043038235),CR2(1.55862784054),CD19(1.96873631188),CD79B(1.52903851219),CD79A(1.29520947107),LOC104968484(-1.96512608802)
ko04620	Toll-like receptor signaling pathway	17/443	138/11249	2.88424319635595e-05	0.00182162728190902	TLR10(3.10062291549),TLR6(1.37228842856),LOC514978(-2.10241218211),LOC616364(-1.42693718158),JUN(-1.10661050843),FADD(-1.11887604116),FOS(-3.52389997809),BPI(-3.05148365903),IL12B(-1.37313596089),TWF2(-1.03996343003),MAP3K8(1.76900500133),CD180(2.53761347823),CCL4(-1.21151771644),CCL5(-1.23563833242),CD14(-1.77118783901),CD40(1.19337456613),CXCL10(3.22591850169)	TLR10(3.10062291549),TLR6(1.37228842856),LOC514978(-2.10241218211),LOC616364(-1.42693718158),JUN(-1.10661050843),FADD(-1.11887604116),FOS(-3.52389997809),BPI(-3.05148365903),IL12B(-1.37313596089),TWF2(-1.03996343003),MAP3K8(1.76900500133),CD180(2.53761347823),CCL4(-1.21151771644),CCL5(-1.23563833242),CD14(-1.77118783901),CD40(1.19337456613),CXCL10(3.22591850169)
ko04064	NF-kappa B signaling pathway	16/443	138/11249	0.000103028970502738	0.00488031965539284	LOC514978(-2.10241218211),LOC100300806(-1.83356035368),BPI(-3.05148365903),PLCG2(1.29993670541),LCK(-1.33240436998),BMX(-1.6712650282),BLNK(1.88040684062),LOC100300716(-1.71318923869),CD180(2.53761347823),BIRC3(2.13503224503),CCL4(-1.21151771644),CD14(-1.77118783901),TNFRSF13C(2.25937735185),CD40(1.19337456613),LTA(1.13409512983),LOC104968484(-1.96512608802)	LOC514978(-2.10241218211),LOC100300806(-1.83356035368),BPI(-3.05148365903),PLCG2(1.29993670541),LCK(-1.33240436998),BMX(-1.6712650282),BLNK(1.88040684062),LOC100300716(-1.71318923869),CD180(2.53761347823),BIRC3(2.13503224503),CCL4(-1.21151771644),CD14(-1.77118783901),TNFRSF13C(2.25937735185),CD40(1.19337456613),LTA(1.13409512983),LOC104968484(-1.96512608802)
ko04145	Phagosome	23/443	263/11249	0.000288099794190096	0.0109174658850984	KLRA1(-1.31903419775),TLR6(1.37228842856),FCRL3(2.64249561871),FCRL6(-2.41466266439),FCRLA(1.85178023386),ITGB5(-2.23116822135),PLEKHF1(-1.00183323104),LOC100300806(-1.83356035368),NOX1(1.20004863298),BOLA-DOA(1.46280899356),LOC100300716(-1.71318923869),CD180(2.53761347823),PIKFYVE(1.35079230283),ACTR6(1.04676039782),STX7(1.17781130815),FCGRT(-1.36230861608),FCRL5(1.72558394514),TUBB1(1.200800304…	KLRA1(-1.31903419775),TLR6(1.37228842856),FCRL3(2.64249561871),FCRL6(-2.41466266439),FCRLA(1.85178023386),ITGB5(-2.23116822135),PLEKHF1(-1.00183323104),LOC100300806(-1.83356035368),NOX1(1.20004863298),BOLA-DOA(1.46280899356),LOC100300716(-1.71318923869),CD180(2.53761347823),PIKFYVE(1.35079230283),ACTR6(1.04676039782),STX7(1.17781130815),FCGRT(-1.36230861608),FCRL5(1.72558394514),TUBB1(1.200800304…
ko04672	Intestinal immune network for IgA production	10/443	72/11249	0.00048665925400644	0.0153681869686244	IL10(-1.27981088836),LOC100300806(-1.83356035368),CXCR4(-1.47984839573),BOLA-DOA(1.46280899356),LOC100300716(-1.71318923869),TNFRSF13C(2.25937735185),CD40(1.19337456613),BOLA-DRB2(1.5604678781),FCMR(1.03135426583),LOC104968484(-1.96512608802)	IL10(-1.27981088836),LOC100300806(-1.83356035368),CXCR4(-1.47984839573),BOLA-DOA(1.46280899356),LOC100300716(-1.71318923869),TNFRSF13C(2.25937735185),CD40(1.19337456613),BOLA-DRB2(1.5604678781),FCMR(1.03135426583),LOC104968484(-1.96512608802)
ko04668	TNF signaling pathway	15/443	145/11249	0.000584692529706361	0.0158262639619767	JUN(-1.10661050843),FADD(-1.11887604116),FOS(-3.52389997809),CEBPB(-1.55799771239),MMP9(-2.50377266874),MAP3K8(1.76900500133),IL18R1(-1.53201971446),BIRC3(2.13503224503),CCL5(-1.23563833242),CASP3(-1.46008651308),JUNB(-1.35733884793),GRO1(-4.24455461202),CXCL10(3.22591850169),CREB3L1(-1.7132271425),LTA(1.13409512983)	JUN(-1.10661050843),FADD(-1.11887604116),FOS(-3.52389997809),CEBPB(-1.55799771239),MMP9(-2.50377266874),MAP3K8(1.76900500133),IL18R1(-1.53201971446),BIRC3(2.13503224503),CCL5(-1.23563833242),CASP3(-1.46008651308),JUNB(-1.35733884793),GRO1(-4.24455461202),CXCL10(3.22591850169),CREB3L1(-1.7132271425),LTA(1.13409512983)
ko01212	Fatty acid metabolism	8/443	62/11249	0.00283904218641488	0.067240472836142	SCD(1.98645878578),FADS1(1.76202835794),HSD17B12(1.23793906065),CPT1C(1.34607474578),ACSL3(1.61240440417),ELOVL6(1.41473125513),CPT1A(-2.46446219021),DECR1(1.18826979083)	SCD(1.98645878578),FADS1(1.76202835794),HSD17B12(1.23793906065),CPT1C(1.34607474578),ACSL3(1.61240440417),ELOVL6(1.41473125513),CPT1A(-2.46446219021),DECR1(1.18826979083)
ko04666	Fc gamma R-mediated phagocytosis	14/443	159/11249	0.00403976684204136	0.0850477229903443	VAV2(1.09246335522),FCRL3(2.64249561871),FCRL6(-2.41466266439),FCRLA(1.85178023386),LOC100300806(-1.83356035368),PLCG2(1.29993670541),ARPC4(-1.04966884323),LOC100300716(-1.71318923869),MYO1E(1.61442589193),FCRL5(1.72558394514),ARPC1B(-1.02928680974),CFL2(1.49880818998),CCDC125(1.30224871534),LOC104968484(-1.96512608802)	VAV2(1.09246335522),FCRL3(2.64249561871),FCRL6(-2.41466266439),FCRLA(1.85178023386),LOC100300806(-1.83356035368),PLCG2(1.29993670541),ARPC4(-1.04966884323),LOC100300716(-1.71318923869),MYO1E(1.61442589193),FCRL5(1.72558394514),ARPC1B(-1.02928680974),CFL2(1.49880818998),CCDC125(1.30224871534),LOC104968484(-1.96512608802)
ko04060	Cytokine-cytokine receptor interaction	23/443	328/11249	0.00534897851545711	0.101349066608661	IL18RAP(-2.25550727383),LOC616364(-1.42693718158),CSF1R(-1.04495136647),IL18(1.40150745676),IL10(-1.27981088836),OSM(-1.09607532981),PF4(1.4504661056),CXCR4(-1.47984839573),IL12B(-1.37313596089),IL1RAP(-1.2189775096),IL18R1(-1.53201971446),IL2RA(-1.1152728121),XCL2(-1.52672188731),CCL4(-1.21151771644),CCL5(-1.23563833242),GRO1(-4.24455461202),TNFRSF13C(2.25937735185),CD40(1.19337456613),CXCL10(3.…	IL18RAP(-2.25550727383),LOC616364(-1.42693718158),CSF1R(-1.04495136647),IL18(1.40150745676),IL10(-1.27981088836),OSM(-1.09607532981),PF4(1.4504661056),CXCR4(-1.47984839573),IL12B(-1.37313596089),IL1RAP(-1.2189775096),IL18R1(-1.53201971446),IL2RA(-1.1152728121),XCL2(-1.52672188731),CCL4(-1.21151771644),CCL5(-1.23563833242),GRO1(-4.24455461202),TNFRSF13C(2.25937735185),CD40(1.19337456613),CXCL10(3.…
ko00910	Nitrogen metabolism	4/443	20/11249	0.00695850259545651	0.119859374849969	CA2(-1.03312818546),GLUL(-1.06624016895),CA4(-1.28352246831),CA9(1.19567830285)	CA2(-1.03312818546),GLUL(-1.06624016895),CA4(-1.28352246831),CA9(1.19567830285)
ko04380	Osteoclast differentiation	16/443	207/11249	0.00777004442772146	0.122684912016655	CSF1R(-1.04495136647),FCRL3(2.64249561871),FCRL6(-2.41466266439),FCRLA(1.85178023386),JUN(-1.10661050843),FOS(-3.52389997809),NOX1(1.20004863298),PLCG2(1.29993670541),LCK(-1.33240436998),BMX(-1.6712650282),FOSB(-2.94459667895),BLNK(1.88040684062),FCRL5(1.72558394514),JUNB(-1.35733884793),SOCS1(-1.56698012553),SPIB(1.64463145563)	CSF1R(-1.04495136647),FCRL3(2.64249561871),FCRL6(-2.41466266439),FCRLA(1.85178023386),JUN(-1.10661050843),FOS(-3.52389997809),NOX1(1.20004863298),PLCG2(1.29993670541),LCK(-1.33240436998),BMX(-1.6712650282),FOSB(-2.94459667895),BLNK(1.88040684062),FCRL5(1.72558394514),JUNB(-1.35733884793),SOCS1(-1.56698012553),SPIB(1.64463145563)
ko01040	Biosynthesis of unsaturated fatty acids	5/443	33/11249	0.00883618599863213	0.128786516579254	SCD(1.98645878578),FADS1(1.76202835794),HSD17B12(1.23793906065),ELOVL6(1.41473125513),DECR1(1.18826979083)	SCD(1.98645878578),FADS1(1.76202835794),HSD17B12(1.23793906065),ELOVL6(1.41473125513),DECR1(1.18826979083)
ko04650	Natural killer cell mediated cytotoxicity	16/443	220/11249	0.0134440684191215	0.181949798153524	VAV2(1.09246335522),LOC508858(-1.64574120524),CD244(-1.08885944068),LOC100300806(-1.83356035368),PLCG2(1.29993670541),LCK(-1.33240436998),PRF1(-1.35611476178),LOC100300716(-1.71318923869),FCGRT(-1.36230861608),LOC786126(-2.24474042927),LOC617313(-1.89937378199),LOC788565(-2.33647063599),CASP3(-1.46008651308),LOC508646(-2.33514002376),GZMB(-2.15610566075),LOC104968484(-1.96512608802)	VAV2(1.09246335522),LOC508858(-1.64574120524),CD244(-1.08885944068),LOC100300806(-1.83356035368),PLCG2(1.29993670541),LCK(-1.33240436998),PRF1(-1.35611476178),LOC100300716(-1.71318923869),FCGRT(-1.36230861608),LOC786126(-2.24474042927),LOC617313(-1.89937378199),LOC788565(-2.33647063599),CASP3(-1.46008651308),LOC508646(-2.33514002376),GZMB(-2.15610566075),LOC104968484(-1.96512608802)
ko04210	Apoptosis	16/443	225/11249	0.0163364814664615	0.20635555536583	CTSW(-1.15786587406),JUN(-1.10661050843),FADD(-1.11887604116),FOS(-3.52389997809),LOC508858(-1.64574120524),ENDOG(-1.13809583061),PRF1(-1.35611476178),ACTR6(1.04676039782),BIRC3(2.13503224503),LOC786126(-2.24474042927),LOC617313(-1.89937378199),LOC788565(-2.33647063599),CASP3(-1.46008651308),LOC508646(-2.33514002376),GZMB(-2.15610566075),ITPR1(1.23876257306)	CTSW(-1.15786587406),JUN(-1.10661050843),FADD(-1.11887604116),FOS(-3.52389997809),LOC508858(-1.64574120524),ENDOG(-1.13809583061),PRF1(-1.35611476178),ACTR6(1.04676039782),BIRC3(2.13503224503),LOC786126(-2.24474042927),LOC617313(-1.89937378199),LOC788565(-2.33647063599),CASP3(-1.46008651308),LOC508646(-2.33514002376),GZMB(-2.15610566075),ITPR1(1.23876257306)
ko04514	Cell adhesion molecules (CAMs)	18/443	269/11249	0.019873691086735	0.226292405900283	FCRL1(1.93087087883),CD274(1.83822526924),BOLA-DOA(1.46280899356),PDCD1(-1.36710584395),TSKU(-2.74743852275),ICAM3(-1.02999437661),CD22(2.03043038235),FCGRT(-1.36230861608),NECTIN1(-1.39149737538),CD4(-1.14396504491),CD6(-1.17217364296),PTPRS(-1.07988303505),LOC107131749(1.5686873194),CD40(1.19337456613),VSIG10(1.24240420287),BOLA-DRB2(1.5604678781),CEACAM1(1.02603324087),SELP(1.24793880384)	FCRL1(1.93087087883),CD274(1.83822526924),BOLA-DOA(1.46280899356),PDCD1(-1.36710584395),TSKU(-2.74743852275),ICAM3(-1.02999437661),CD22(2.03043038235),FCGRT(-1.36230861608),NECTIN1(-1.39149737538),CD4(-1.14396504491),CD6(-1.17217364296),PTPRS(-1.07988303505),LOC107131749(1.5686873194),CD40(1.19337456613),VSIG10(1.24240420287),BOLA-DRB2(1.5604678781),CEACAM1(1.02603324087),SELP(1.24793880384)
ko00100	Steroid biosynthesis	4/443	27/11249	0.0203034575293865	0.226292405900283	SC5D(1.03346303122),SQLE(1.20212641403),MSMO1(1.23618288),CYP51A1(1.26004755262)	SC5D(1.03346303122),SQLE(1.20212641403),MSMO1(1.23618288),CYP51A1(1.26004755262)
ko04810	Regulation of actin cytoskeleton	20/443	320/11249	0.0280636689951938	0.295407042054671	ABI3(-1.02960130646),ACTN1(-1.20896696533),VAV2(1.09246335522),ROCK2(1.13426167775),ITGB5(-2.23116822135),APC(1.03391220979),ARPC4(-1.04966884323),RHOB(-1.75072138357),PIKFYVE(1.35079230283),FN1(-1.36447891744),ACTR6(1.04676039782),TIAM2(1.12363124872),ARPC1B(-1.02928680974),CD14(-1.77118783901),CFL2(1.49880818998),SSH1(1.01872953979),CCDC125(1.30224871534),MTSS1(1.13308533007),RDX(1.21027103333)…	ABI3(-1.02960130646),ACTN1(-1.20896696533),VAV2(1.09246335522),ROCK2(1.13426167775),ITGB5(-2.23116822135),APC(1.03391220979),ARPC4(-1.04966884323),RHOB(-1.75072138357),PIKFYVE(1.35079230283),FN1(-1.36447891744),ACTR6(1.04676039782),TIAM2(1.12363124872),ARPC1B(-1.02928680974),CD14(-1.77118783901),CFL2(1.49880818998),SSH1(1.01872953979),CCDC125(1.30224871534),MTSS1(1.13308533007),RDX(1.21027103333)…
ko04611	Platelet activation	13/443	189/11249	0.0361294162408025	0.360293347553709	KCP(2.46758367306),ROCK2(1.13426167775),P2RY12(1.4439426597),PLCG2(1.29993670541),GP6(1.19645810867),BMX(-1.6712650282),TSKU(-2.74743852275),RHOB(-1.75072138357),ACTR6(1.04676039782),SNAP23(1.11750741136),DIRAS2(2.29947889528),ITPR1(1.23876257306),FAM13B(1.09550129373)	KCP(2.46758367306),ROCK2(1.13426167775),P2RY12(1.4439426597),PLCG2(1.29993670541),GP6(1.19645810867),BMX(-1.6712650282),TSKU(-2.74743852275),RHOB(-1.75072138357),ACTR6(1.04676039782),SNAP23(1.11750741136),DIRAS2(2.29947889528),ITPR1(1.23876257306),FAM13B(1.09550129373)
ko04111	Cell cycle - yeast	7/443	85/11249	0.049842847889366	0.472195401057152	MOB1B(1.13502945734),DUSP23(-1.00114850227),MOB2(-1.02863237474),CDC20(-1.45071765817),MCM5(-1.27002135038),MCM2(-1.22972523023),SMC3(1.02274815366)	MOB1B(1.13502945734),DUSP23(-1.00114850227),MOB2(-1.02863237474),CDC20(-1.45071765817),MCM5(-1.27002135038),MCM2(-1.22972523023),SMC3(1.02274815366)
ko03460	Fanconi anemia pathway	6/443	70/11249	0.0570232991515955	0.481726393796608	ST5(-1.76466967942),RMI2(-1.09603450242),FANCM(1.06680490685),WRN(1.21710931841),POLK(1.0397634378),BRCA2(1.05975048191)	ST5(-1.76466967942),RMI2(-1.09603450242),FANCM(1.06680490685),WRN(1.21710931841),POLK(1.0397634378),BRCA2(1.05975048191)
ko04670	Leukocyte transendothelial migration	13/443	204/11249	0.05982552200929	0.481726393796608	ACTN1(-1.20896696533),SIPA1(-1.14175219336),VAV2(1.09246335522),FCRL1(1.93087087883),ROCK2(1.13426167775),NOX1(1.20004863298),CXCR4(-1.47984839573),PLCG2(1.29993670541),MMP9(-2.50377266874),RHOB(-1.75072138357),ACTR6(1.04676039782),DIRAS2(2.29947889528),FAM13B(1.09550129373)	ACTN1(-1.20896696533),SIPA1(-1.14175219336),VAV2(1.09246335522),FCRL1(1.93087087883),ROCK2(1.13426167775),NOX1(1.20004863298),CXCR4(-1.47984839573),PLCG2(1.29993670541),MMP9(-2.50377266874),RHOB(-1.75072138357),ACTR6(1.04676039782),DIRAS2(2.29947889528),FAM13B(1.09550129373)
ko03440	Homologous recombination	4/443	38/11249	0.0610827817191695	0.481726393796608	ATRX(1.0740119222),WRN(1.21710931841),RAD50(1.10749247444),BRCA2(1.05975048191)	ATRX(1.0740119222),WRN(1.21710931841),RAD50(1.10749247444),BRCA2(1.05975048191)
ko04512	ECM-receptor interaction	10/443	146/11249	0.0625932670339255	0.481726393796608	KCP(2.46758367306),FCRL1(1.93087087883),ITGB5(-2.23116822135),GP6(1.19645810867),FCN1(-1.27788966343),TSKU(-2.74743852275),HMMR(1.05098261505),FN1(-1.36447891744),CD44(-1.53168677998),THBS1(-2.36021241141)	KCP(2.46758367306),FCRL1(1.93087087883),ITGB5(-2.23116822135),GP6(1.19645810867),FCN1(-1.27788966343),TSKU(-2.74743852275),HMMR(1.05098261505),FN1(-1.36447891744),CD44(-1.53168677998),THBS1(-2.36021241141)
ko04915	Estrogen signaling pathway	11/443	166/11249	0.0635611214037191	0.481726393796608	JUN(-1.10661050843),FOS(-3.52389997809),MMP9(-2.50377266874),GNAO1(-1.22736574992),HBEGF(-1.64158948926),GABBR1(1.38255130033),KLF13(-1.03995113807),KLF11(-2.3936501539),CREB3L1(-1.7132271425),ITPR1(1.23876257306),FKBP5(-3.23075228355)	JUN(-1.10661050843),FOS(-3.52389997809),MMP9(-2.50377266874),GNAO1(-1.22736574992),HBEGF(-1.64158948926),GABBR1(1.38255130033),KLF13(-1.03995113807),KLF11(-2.3936501539),CREB3L1(-1.7132271425),ITPR1(1.23876257306),FKBP5(-3.23075228355)
ko04664	Fc epsilon RI signaling pathway	7/443	93/11249	0.0736646625200763	0.522507754880394	FCER1A(1.04078468673),VAV2(1.09246335522),LOC100300806(-1.83356035368),PLCG2(1.29993670541),BMX(-1.6712650282),LOC100300716(-1.71318923869),LOC104968484(-1.96512608802)	FCER1A(1.04078468673),VAV2(1.09246335522),LOC100300806(-1.83356035368),PLCG2(1.29993670541),BMX(-1.6712650282),LOC100300716(-1.71318923869),LOC104968484(-1.96512608802)
ko04010	MAPK signaling pathway	21/443	382/11249	0.0770293022208313	0.522507754880394	ARHGEF10L(1.07520888945),JUN(-1.10661050843),MAP2(1.16878098199),FOS(-3.52389997809),RASGRP3(1.4358345185),FLNB(-1.14409527743),HSPB8(2.30056812168),PTPN5(-1.19953402656),MAP4K3(1.24475668845),MAP3K8(1.76900500133),MAP3K1(1.22969555032),NR4A1(-1.75462363589),CACNB1(1.48189738838),MEF2C(1.53176423147),DUSP16(-1.12173261949),DIRAS2(2.29947889528),CASP3(-1.46008651308),CD14(-1.77118783901),RALGPS2(1…	ARHGEF10L(1.07520888945),JUN(-1.10661050843),MAP2(1.16878098199),FOS(-3.52389997809),RASGRP3(1.4358345185),FLNB(-1.14409527743),HSPB8(2.30056812168),PTPN5(-1.19953402656),MAP4K3(1.24475668845),MAP3K8(1.76900500133),MAP3K1(1.22969555032),NR4A1(-1.75462363589),CACNB1(1.48189738838),MEF2C(1.53176423147),DUSP16(-1.12173261949),DIRAS2(2.29947889528),CASP3(-1.46008651308),CD14(-1.77118783901),RALGPS2(1…
ko00909	Sesquiterpenoid and triterpenoid biosynthesis	1/443	2/11249	0.0772150348878805	0.522507754880394	SQLE(1.20212641403)	SQLE(1.20212641403)
ko04921	Oxytocin signaling pathway	14/443	235/11249	0.0809945898199863	0.529184252907351	RGS1(-3.62903856317),RGS2(-1.04810407857),ROCK2(1.13426167775),JUN(-1.10661050843),FOS(-3.52389997809),CAMK2D(1.20769607411),GNAO1(-1.22736574992),CD38(1.01165751151),RHOB(-1.75072138357),ACTR6(1.04676039782),CDKN1A(-3.08376348028),CACNB1(1.48189738838),MEF2C(1.53176423147),ITPR1(1.23876257306)	RGS1(-3.62903856317),RGS2(-1.04810407857),ROCK2(1.13426167775),JUN(-1.10661050843),FOS(-3.52389997809),CAMK2D(1.20769607411),GNAO1(-1.22736574992),CD38(1.01165751151),RHOB(-1.75072138357),ACTR6(1.04676039782),CDKN1A(-3.08376348028),CACNB1(1.48189738838),MEF2C(1.53176423147),ITPR1(1.23876257306)
ko04621	NOD-like receptor signaling pathway	7/443	99/11249	0.0952758250121816	0.601742052708515	LOC783920(1.37775187677),LOC101903126(1.28533737341),IL18(1.40150745676),BIRC3(2.13503224503),CCL5(-1.23563833242),BTN3A3(1.49192149435),PACSIN1(1.41477443523)	LOC783920(1.37775187677),LOC101903126(1.28533737341),IL18(1.40150745676),BIRC3(2.13503224503),CCL5(-1.23563833242),BTN3A3(1.49192149435),PACSIN1(1.41477443523)
ko04062	Chemokine signaling pathway	14/443	248/11249	0.112252613055594	0.672406275144598	LOC616364(-1.42693718158),VAV2(1.09246335522),ROCK2(1.13426167775),PF4(1.4504661056),CXCR4(-1.47984839573),RHOB(-1.75072138357),XCL2(-1.52672188731),CCL4(-1.21151771644),CCL5(-1.23563833242),TIAM2(1.12363124872),DIRAS2(2.29947889528),GRO1(-4.24455461202),CXCL10(3.22591850169),CCR2(1.26994720901)	LOC616364(-1.42693718158),VAV2(1.09246335522),ROCK2(1.13426167775),PF4(1.4504661056),CXCR4(-1.47984839573),RHOB(-1.75072138357),XCL2(-1.52672188731),CCL4(-1.21151771644),CCL5(-1.23563833242),TIAM2(1.12363124872),DIRAS2(2.29947889528),GRO1(-4.24455461202),CXCL10(3.22591850169),CCR2(1.26994720901)
ko01051	Biosynthesis of ansamycins	1/443	3/11249	0.113561948691088	0.672406275144598	TKT(-1.09421617574)	TKT(-1.09421617574)
ko02020	Two-component system	2/443	17/11249	0.142804165796806	0.819928224670656	ALPL(-2.98874524402),GLUL(-1.06624016895)	ALPL(-2.98874524402),GLUL(-1.06624016895)
ko00760	Nicotinate and nicotinamide metabolism	4/443	52/11249	0.147588893344975	0.822476805018436	LOC618664(-1.36889472734),NT5DC2(-1.16391515521),CD38(1.01165751151),NUDT12(1.10533739878)	LOC618664(-1.36889472734),NT5DC2(-1.16391515521),CD38(1.01165751151),NUDT12(1.10533739878)
ko04624	Toll and Imd signaling pathway	8/443	134/11249	0.158603571713911	0.858605801759521	IQANK1(1.22696722282),JUN(-1.10661050843),FADD(-1.11887604116),ANKRD49(1.43868219081),BIRC3(2.13503224503),UBE2V2(1.75222008676),ANKRD22(-1.0139313439),ASB3(1.01442935599)	IQANK1(1.22696722282),JUN(-1.10661050843),FADD(-1.11887604116),ANKRD49(1.43868219081),BIRC3(2.13503224503),UBE2V2(1.75222008676),ANKRD22(-1.0139313439),ASB3(1.01442935599)
ko04612	Antigen processing and presentation	7/443	115/11249	0.167783108692084	0.883068993116232	RFX5(1.0006198049),RFX7(1.07379513618),BOLA-DOA(1.46280899356),FCGRT(-1.36230861608),CIITA(1.62626580401),CD4(-1.14396504491),BOLA-DRB2(1.5604678781)	RFX5(1.0006198049),RFX7(1.07379513618),BOLA-DOA(1.46280899356),FCGRT(-1.36230861608),CIITA(1.62626580401),CD4(-1.14396504491),BOLA-DRB2(1.5604678781)
ko04660	T cell receptor signaling pathway	9/443	159/11249	0.175543692631166	0.89506629982473	VAV2(1.09246335522),JUN(-1.10661050843),FOS(-3.52389997809),IL10(-1.27981088836),LCK(-1.33240436998),PDCD1(-1.36710584395),RHOB(-1.75072138357),MAP3K8(1.76900500133),CD4(-1.14396504491)	VAV2(1.09246335522),JUN(-1.10661050843),FOS(-3.52389997809),IL10(-1.27981088836),LCK(-1.33240436998),PDCD1(-1.36710584395),RHOB(-1.75072138357),MAP3K8(1.76900500133),CD4(-1.14396504491)
ko04113	Meiosis - yeast	5/443	76/11249	0.179510519020404	0.89506629982473	DUSP23(-1.00114850227),CDC20(-1.45071765817),MCM5(-1.27002135038),MCM2(-1.22972523023),SMC3(1.02274815366)	DUSP23(-1.00114850227),CDC20(-1.45071765817),MCM5(-1.27002135038),MCM2(-1.22972523023),SMC3(1.02274815366)
ko04745	Phototransduction - fly	4/443	59/11249	0.202213070647274	0.89969642345308	CAMK2D(1.20769607411),PPEF2(2.09143050956),ACTR6(1.04676039782),ITPR1(1.23876257306)	CAMK2D(1.20769607411),PPEF2(2.09143050956),ACTR6(1.04676039782),ITPR1(1.23876257306)
ko04072	Phospholipase D signaling pathway	12/443	233/11249	0.20865411932587	0.89969642345308	FCER1A(1.04078468673),LOC100300806(-1.83356035368),GPR18(1.09211142916),PLCG2(1.29993670541),LPAR2(-1.12234739203),LOC100300716(-1.71318923869),AGPAT4(1.19245324262),AGPAT2(-1.02032891525),RHOB(-1.75072138357),ARL5C(1.64699222591),ARL5B(1.14407770882),LOC104968484(-1.96512608802)	FCER1A(1.04078468673),LOC100300806(-1.83356035368),GPR18(1.09211142916),PLCG2(1.29993670541),LPAR2(-1.12234739203),LOC100300716(-1.71318923869),AGPAT4(1.19245324262),AGPAT2(-1.02032891525),RHOB(-1.75072138357),ARL5C(1.64699222591),ARL5B(1.14407770882),LOC104968484(-1.96512608802)
ko04066	HIF-1 signaling pathway	8/443	147/11249	0.22315116264184	0.89969642345308	PDK4(-1.85568774423),SERPINI1(1.54163094744),CAMK2D(1.20769607411),NOX1(1.20004863298),PLCG2(1.29993670541),PFKFB3(-1.62855636734),CD180(2.53761347823),CDKN1A(-3.08376348028)	PDK4(-1.85568774423),SERPINI1(1.54163094744),CAMK2D(1.20769607411),NOX1(1.20004863298),PLCG2(1.29993670541),PFKFB3(-1.62855636734),CD180(2.53761347823),CDKN1A(-3.08376348028)
ko04510	Focal adhesion	16/443	330/11249	0.229683514426755	0.89969642345308	KCP(2.46758367306),ACTN1(-1.20896696533),VAV2(1.09246335522),ROCK2(1.13426167775),ITGB5(-2.23116822135),JUN(-1.10661050843),FLNB(-1.14409527743),FCN1(-1.27788966343),RHOB(-1.75072138357),FN1(-1.36447891744),ACTR6(1.04676039782),BIRC3(2.13503224503),DIRAS2(2.29947889528),RALGPS2(1.77756413232),THBS1(-2.36021241141),FAM13B(1.09550129373)	KCP(2.46758367306),ACTN1(-1.20896696533),VAV2(1.09246335522),ROCK2(1.13426167775),ITGB5(-2.23116822135),JUN(-1.10661050843),FLNB(-1.14409527743),FCN1(-1.27788966343),RHOB(-1.75072138357),FN1(-1.36447891744),ACTR6(1.04676039782),BIRC3(2.13503224503),DIRAS2(2.29947889528),RALGPS2(1.77756413232),THBS1(-2.36021241141),FAM13B(1.09550129373)
ko00562	Inositol phosphate metabolism	5/443	84/11249	0.235774047119828	0.89969642345308	PLCG2(1.29993670541),PIK3C2B(1.71034919451),ITPKC(-2.05925539047),INPP5B(1.0715940321),PIKFYVE(1.35079230283)	PLCG2(1.29993670541),PIK3C2B(1.71034919451),ITPKC(-2.05925539047),INPP5B(1.0715940321),PIKFYVE(1.35079230283)
ko04215	Apoptosis - multiple species	3/443	43/11249	0.239173838184512	0.89969642345308	FADD(-1.11887604116),BIRC3(2.13503224503),CASP3(-1.46008651308)	FADD(-1.11887604116),BIRC3(2.13503224503),CASP3(-1.46008651308)
ko04350	TGF-beta signaling pathway	8/443	152/11249	0.250241793133344	0.89969642345308	SMAD5(1.20064083863),RHOB(-1.75072138357),LOC508459(-1.23642305026),KLF13(-1.03995113807),KLF11(-2.3936501539),ID3(1.19934676017),VWCE(1.09578681631),THBS1(-2.36021241141)	SMAD5(1.20064083863),RHOB(-1.75072138357),LOC508459(-1.23642305026),KLF13(-1.03995113807),KLF11(-2.3936501539),ID3(1.19934676017),VWCE(1.09578681631),THBS1(-2.36021241141)
ko04120	Ubiquitin mediated proteolysis	14/443	290/11249	0.25373019681836	0.89969642345308	PPIL4(1.00600641631),KBTBD7(-1.70956476547),KBTBD8(1.13619152672),NEDD4(1.1496185653),RNF19A(1.03782762062),KLHL17(1.18434262947),MAP3K1(1.22969555032),FBXW7(1.04217360692),BIRC3(2.13503224503),CDC20(-1.45071765817),ZNF106(1.34166312607),SOCS1(-1.56698012553),UBE2E2(1.0003615934),CWC27(1.15526063531)	PPIL4(1.00600641631),KBTBD7(-1.70956476547),KBTBD8(1.13619152672),NEDD4(1.1496185653),RNF19A(1.03782762062),KLHL17(1.18434262947),MAP3K1(1.22969555032),FBXW7(1.04217360692),BIRC3(2.13503224503),CDC20(-1.45071765817),ZNF106(1.34166312607),SOCS1(-1.56698012553),UBE2E2(1.0003615934),CWC27(1.15526063531)
ko03420	Nucleotide excision repair	4/443	66/11249	0.261726167696236	0.89969642345308	ST5(-1.76466967942),XPA(1.203645927),CETN3(1.16534268998),ERCC6L2(1.31114167646)	ST5(-1.76466967942),XPA(1.203645927),CETN3(1.16534268998),ERCC6L2(1.31114167646)
ko04622	RIG-I-like receptor signaling pathway	7/443	133/11249	0.270215864975261	0.89969642345308	FADD(-1.11887604116),IL12B(-1.37313596089),TANK(1.22746217303),PIN1(-1.07728911267),MAP3K1(1.22969555032),CXCL10(3.22591850169),OTUD1(-1.17246818587)	FADD(-1.11887604116),IL12B(-1.37313596089),TANK(1.22746217303),PIN1(-1.07728911267),MAP3K1(1.22969555032),CXCL10(3.22591850169),OTUD1(-1.17246818587)
ko00625	Chloroalkane and chloroalkene degradation	1/443	8/11249	0.274956548152167	0.89969642345308	EPHX4(2.81122585381)	EPHX4(2.81122585381)
ko00532	Glycosaminoglycan biosynthesis - chondroitin sulfate / dermatan sulfate	2/443	27/11249	0.287946512848629	0.89969642345308	CHST12(-1.07188676753),CHPF2(-1.15856540739)	CHST12(-1.07188676753),CHPF2(-1.15856540739)
ko00900	Terpenoid backbone biosynthesis	2/443	27/11249	0.287946512848629	0.89969642345308	IDI1(1.45991582572),HMGCS1(1.78604362312)	IDI1(1.45991582572),HMGCS1(1.78604362312)
ko03010	Ribosome	9/443	182/11249	0.28974037040235	0.89969642345308	RPS20(-1.0678128865),RPS28(-1.1125098221),MRPS15(1.21324218236),RPL8(-1.1807492131),LOC112442347(-1.1415805641),RPLP2(-1.01645726238),RPLP0(-1.03913930513),FAU(-1.26715191983),RPS9(-1.00704015354)	RPS20(-1.0678128865),RPS28(-1.1125098221),MRPS15(1.21324218236),RPL8(-1.1807492131),LOC112442347(-1.1415805641),RPLP2(-1.01645726238),RPLP0(-1.03913930513),FAU(-1.26715191983),RPS9(-1.00704015354)
ko04151	PI3K-Akt signaling pathway	22/443	493/11249	0.301987577930039	0.89969642345308	DDIT4(-1.48411715668),KCP(2.46758367306),CSF1R(-1.04495136647),ITGB5(-2.23116822135),CDC37L1(1.00532262887),OSM(-1.09607532981),LOC100300806(-1.83356035368),GPR18(1.09211142916),BANK1(1.84929202127),FCN1(-1.27788966343),LPAR2(-1.12234739203),LOC100300716(-1.71318923869),CD180(2.53761347823),NR4A1(-1.75462363589),IL2RA(-1.1152728121),FN1(-1.36447891744),CDKN1A(-3.08376348028),CD19(1.96873631188),I…	DDIT4(-1.48411715668),KCP(2.46758367306),CSF1R(-1.04495136647),ITGB5(-2.23116822135),CDC37L1(1.00532262887),OSM(-1.09607532981),LOC100300806(-1.83356035368),GPR18(1.09211142916),BANK1(1.84929202127),FCN1(-1.27788966343),LPAR2(-1.12234739203),LOC100300716(-1.71318923869),CD180(2.53761347823),NR4A1(-1.75462363589),IL2RA(-1.1152728121),FN1(-1.36447891744),CDKN1A(-3.08376348028),CD19(1.96873631188),I…
ko04341	Hedgehog signaling pathway - Fly	3/443	49/11249	0.303808771796671	0.89969642345308	CSNK1G3(1.00766925707),ABTB2(-1.30747832255),BTBD8(1.03697496602)	CSNK1G3(1.00766925707),ABTB2(-1.30747832255),BTBD8(1.03697496602)
ko04610	Complement and coagulation cascades	9/443	186/11249	0.311444880201416	0.89969642345308	LOC281376(-1.90979431914),KCP(2.46758367306),SERPINI1(1.54163094744),LOC515150(-1.44029434945),CPB2(1.40419425295),CR2(1.55862784054),DCBLD1(-1.07334155492),C1QC(-1.17511101082),C1QA(-1.30611791125)	LOC281376(-1.90979431914),KCP(2.46758367306),SERPINI1(1.54163094744),LOC515150(-1.44029434945),CPB2(1.40419425295),CR2(1.55862784054),DCBLD1(-1.07334155492),C1QC(-1.17511101082),C1QA(-1.30611791125)
ko00062	Fatty acid elongation	2/443	29/11249	0.317393714971989	0.89969642345308	HSD17B12(1.23793906065),ELOVL6(1.41473125513)	HSD17B12(1.23793906065),ELOVL6(1.41473125513)
ko00220	Arginine biosynthesis	2/443	29/11249	0.317393714971989	0.89969642345308	GLUL(-1.06624016895),ASS1(-1.14619096325)	GLUL(-1.06624016895),ASS1(-1.14619096325)
ko04260	Cardiac muscle contraction	5/443	95/11249	0.319455797179027	0.89969642345308	UQCRB(1.07801524913),TPM2(1.12374800198),CACNB1(1.48189738838),COX4I1(-1.15099783827),MYO5C(2.85991031511)	UQCRB(1.07801524913),TPM2(1.12374800198),CACNB1(1.48189738838),COX4I1(-1.15099783827),MYO5C(2.85991031511)
ko04115	p53 signaling pathway	8/443	165/11249	0.324825903809554	0.89969642345308	RRM2(-1.01858641595),SERPINI1(1.54163094744),CDKN1A(-3.08376348028),CASP3(-1.46008651308),ADGRE5(-1.04346724465),THBS1(-2.36021241141),VAT1L(-1.3141889249),ADGRG3(-1.17558378283)	RRM2(-1.01858641595),SERPINI1(1.54163094744),CDKN1A(-3.08376348028),CASP3(-1.46008651308),ADGRE5(-1.04346724465),THBS1(-2.36021241141),VAT1L(-1.3141889249),ADGRG3(-1.17558378283)
ko02024	Quorum sensing	1/443	10/11249	0.33097984732276	0.89969642345308	ACSL3(1.61240440417)	ACSL3(1.61240440417)
ko04144	Endocytosis	19/443	430/11249	0.335060821159707	0.89969642345308	CSF1R(-1.04495136647),LRP8(1.21548316045),PLEKHF1(-1.00183323104),NEDD4(1.1496185653),CXCR4(-1.47984839573),ARPC4(-1.04966884323),RHOB(-1.75072138357),IL2RA(-1.1152728121),FCGRT(-1.36230861608),EHD3(1.47375588457),EHD1(-1.25182344501),SMAP2(-1.09744287032),ARPC1B(-1.02928680974),TOM1L1(1.19502136309),VPS45(1.08543761197),ARL5C(1.64699222591),ARL5B(1.14407770882),USP45(1.10350516542),USP8(1.018076…	CSF1R(-1.04495136647),LRP8(1.21548316045),PLEKHF1(-1.00183323104),NEDD4(1.1496185653),CXCR4(-1.47984839573),ARPC4(-1.04966884323),RHOB(-1.75072138357),IL2RA(-1.1152728121),FCGRT(-1.36230861608),EHD3(1.47375588457),EHD1(-1.25182344501),SMAP2(-1.09744287032),ARPC1B(-1.02928680974),TOM1L1(1.19502136309),VPS45(1.08543761197),ARL5C(1.64699222591),ARL5B(1.14407770882),USP45(1.10350516542),USP8(1.018076…
ko04925	Aldosterone synthesis and secretion	6/443	122/11249	0.348834518363777	0.89969642345308	LRP8(1.21548316045),CAMK2D(1.20769607411),NR4A2(-1.17826518742),NR4A1(-1.75462363589),CREB3L1(-1.7132271425),ITPR1(1.23876257306)	LRP8(1.21548316045),CAMK2D(1.20769607411),NR4A2(-1.17826518742),NR4A1(-1.75462363589),CREB3L1(-1.7132271425),ITPR1(1.23876257306)
ko04530	Tight junction	9/443	193/11249	0.350210095402837	0.89969642345308	ACTN1(-1.20896696533),ASH1L(1.07938140348),RHOB(-1.75072138357),YBX3(-1.41384051971),MPP1(-1.01028294728),ACTR6(1.04676039782),PRKCH(-1.04399823419),MYH14(1.50623086935),MYO5C(2.85991031511)	ACTN1(-1.20896696533),ASH1L(1.07938140348),RHOB(-1.75072138357),YBX3(-1.41384051971),MPP1(-1.01028294728),ACTR6(1.04676039782),PRKCH(-1.04399823419),MYH14(1.50623086935),MYO5C(2.85991031511)
ko04390	Hippo signaling pathway	11/443	243/11249	0.361533066546176	0.89969642345308	PPP1R13L(1.15787866745),MOB1B(1.13502945734),SERPINI1(1.54163094744),APC(1.03391220979),FZD5(1.75608598547),MOB2(-1.02863237474),MPP1(-1.01028294728),ACTR6(1.04676039782),LRCH3(1.10296668652),RSU1(1.25113981297),LRRC8B(1.0427565486)	PPP1R13L(1.15787866745),MOB1B(1.13502945734),SERPINI1(1.54163094744),APC(1.03391220979),FZD5(1.75608598547),MOB2(-1.02863237474),MPP1(-1.01028294728),ACTR6(1.04676039782),LRCH3(1.10296668652),RSU1(1.25113981297),LRRC8B(1.0427565486)
ko04070	Phosphatidylinositol signaling system	6/443	124/11249	0.362972015410037	0.89969642345308	PLCG2(1.29993670541),PIK3C2B(1.71034919451),ITPKC(-2.05925539047),INPP5B(1.0715940321),PIKFYVE(1.35079230283),ITPR1(1.23876257306)	PLCG2(1.29993670541),PIK3C2B(1.71034919451),ITPKC(-2.05925539047),INPP5B(1.0715940321),PIKFYVE(1.35079230283),ITPR1(1.23876257306)
ko04152	AMPK signaling pathway	9/443	196/11249	0.36704078783809	0.89969642345308	USP6NL(1.24672749439),SCD(1.98645878578),RAB39A(1.60458953959),TBC1D2B(-1.28412916598),PFKFB3(-1.62855636734),IRS2(-2.41441675105),CPT1C(1.34607474578),CREB3L1(-1.7132271425),CPT1A(-2.46446219021)	USP6NL(1.24672749439),SCD(1.98645878578),RAB39A(1.60458953959),TBC1D2B(-1.28412916598),PFKFB3(-1.62855636734),IRS2(-2.41441675105),CPT1C(1.34607474578),CREB3L1(-1.7132271425),CPT1A(-2.46446219021)
ko00071	Fatty acid degradation	3/443	55/11249	0.369104817286659	0.89969642345308	CPT1C(1.34607474578),ACSL3(1.61240440417),CPT1A(-2.46446219021)	CPT1C(1.34607474578),ACSL3(1.61240440417),CPT1A(-2.46446219021)
ko04972	Pancreatic secretion	8/443	173/11249	0.372585922453891	0.89969642345308	CA2(-1.03312818546),CD38(1.01165751151),RHOB(-1.75072138357),CPB2(1.40419425295),CELA1(1.16665137271),DIRAS2(2.29947889528),ATP2B1(1.3048114085),ITPR1(1.23876257306)	CA2(-1.03312818546),CD38(1.01165751151),RHOB(-1.75072138357),CPB2(1.40419425295),CELA1(1.16665137271),DIRAS2(2.29947889528),ATP2B1(1.3048114085),ITPR1(1.23876257306)
ko00630	Glyoxylate and dicarboxylate metabolism	2/443	33/11249	0.375281680814594	0.89969642345308	AMT(1.01625754535),GLUL(-1.06624016895)	AMT(1.01625754535),GLUL(-1.06624016895)
ko00310	Lysine degradation	4/443	79/11249	0.378179172217112	0.89969642345308	ASH1L(1.07938140348),LOC534913(1.07486835095),KMT2E(1.19780850527),ANKRD22(-1.0139313439)	ASH1L(1.07938140348),LOC534913(1.07486835095),KMT2E(1.19780850527),ANKRD22(-1.0139313439)
ko00072	Synthesis and degradation of ketone bodies	1/443	12/11249	0.382683303195414	0.89969642345308	HMGCS1(1.78604362312)	HMGCS1(1.78604362312)
ko00627	Aminobenzoate degradation	1/443	12/11249	0.382683303195414	0.89969642345308	ALPL(-2.98874524402)	ALPL(-2.98874524402)
ko04970	Salivary secretion	9/443	199/11249	0.383953320825129	0.89969642345308	KCNN4(1.94972528291),CATHL2(-5.88833510446),CATHL1(-6.02982636738),LOXL3(1.43282452347),CD38(1.01165751151),LOC112441458(-5.78948073305),CD163(-1.1881788957),ATP2B1(1.3048114085),ITPR1(1.23876257306)	KCNN4(1.94972528291),CATHL2(-5.88833510446),CATHL1(-6.02982636738),LOXL3(1.43282452347),CD38(1.01165751151),LOC112441458(-5.78948073305),CD163(-1.1881788957),ATP2B1(1.3048114085),ITPR1(1.23876257306)
ko04360	Axon guidance	14/443	322/11249	0.390588430384867	0.89969642345308	PDK4(-1.85568774423),RGS1(-3.62903856317),ROCK2(1.13426167775),CAMK2D(1.20769607411),CXCR4(-1.47984839573),PLCG2(1.29993670541),OMG(1.85569533698),SEMA7A(-1.45529324508),RHOB(-1.75072138357),PLXNA3(1.25565185097),CFL2(1.49880818998),RHOD(-2.49327270001),SSH1(1.01872953979),CCDC125(1.30224871534)	PDK4(-1.85568774423),RGS1(-3.62903856317),ROCK2(1.13426167775),CAMK2D(1.20769607411),CXCR4(-1.47984839573),PLCG2(1.29993670541),OMG(1.85569533698),SEMA7A(-1.45529324508),RHOB(-1.75072138357),PLXNA3(1.25565185097),CFL2(1.49880818998),RHOD(-2.49327270001),SSH1(1.01872953979),CCDC125(1.30224871534)
ko00561	Glycerolipid metabolism	4/443	81/11249	0.396180437541642	0.89969642345308	DGAT2(-1.13820710207),AGPAT4(1.19245324262),AGPAT2(-1.02032891525),MGLL(-1.37505786878)	DGAT2(-1.13820710207),AGPAT4(1.19245324262),AGPAT2(-1.02032891525),MGLL(-1.37505786878)
ko04725	Cholinergic synapse	6/443	129/11249	0.398408716987732	0.89969642345308	FOS(-3.52389997809),CAMK2D(1.20769607411),GNAO1(-1.22736574992),CREB3L1(-1.7132271425),ITPR1(1.23876257306),SLC18B1(1.16988114867)	FOS(-3.52389997809),CAMK2D(1.20769607411),GNAO1(-1.22736574992),CREB3L1(-1.7132271425),ITPR1(1.23876257306),SLC18B1(1.16988114867)
ko00270	Cysteine and methionine metabolism	3/443	58/11249	0.401415247511045	0.89969642345308	AHCY(-1.17362311926),CBS(-1.40370833294),DNMT3B(2.23250348079)	AHCY(-1.17362311926),CBS(-1.40370833294),DNMT3B(2.23250348079)
ko00531	Glycosaminoglycan degradation	2/443	35/11249	0.403483635652266	0.89969642345308	HPSE(1.78432538842),HYAL2(-1.78147146346)	HPSE(1.78432538842),HYAL2(-1.78147146346)
ko00061	Fatty acid biosynthesis	1/443	13/11249	0.407019985288894	0.89969642345308	ACSL3(1.61240440417)	ACSL3(1.61240440417)
ko04630	Jak-STAT signaling pathway	10/443	229/11249	0.415002187478779	0.89969642345308	IL10(-1.27981088836),OSM(-1.09607532981),FHL1(1.21178030929),IL12B(-1.37313596089),LOC112445030(1.12361709411),IL2RA(-1.1152728121),CDKN1A(-3.08376348028),TOM1L1(1.19502136309),IL7(1.39468077198),SOCS1(-1.56698012553)	IL10(-1.27981088836),OSM(-1.09607532981),FHL1(1.21178030929),IL12B(-1.37313596089),LOC112445030(1.12361709411),IL2RA(-1.1152728121),CDKN1A(-3.08376348028),TOM1L1(1.19502136309),IL7(1.39468077198),SOCS1(-1.56698012553)
ko00051	Fructose and mannose metabolism	2/443	36/11249	0.417356944969575	0.89969642345308	PFKFB3(-1.62855636734),FPGT(1.02187906066)	PFKFB3(-1.62855636734),FPGT(1.02187906066)
ko04964	Proximal tubule bicarbonate reclamation	2/443	36/11249	0.417356944969575	0.89969642345308	CA2(-1.03312818546),CA4(-1.28352246831)	CA2(-1.03312818546),CA4(-1.28352246831)
ko03450	Non-homologous end-joining	1/443	14/11249	0.430399314811591	0.89969642345308	RAD50(1.10749247444)	RAD50(1.10749247444)
ko04711	Circadian rhythm - fly	1/443	14/11249	0.430399314811591	0.89969642345308	CLOCK(1.32829314658)	CLOCK(1.32829314658)
ko04130	SNARE interactions in vesicular transport	2/443	37/11249	0.431065416939044	0.89969642345308	STX7(1.17781130815),SNAP23(1.11750741136)	STX7(1.17781130815),SNAP23(1.11750741136)
ko04011	MAPK signaling pathway - yeast	2/443	38/11249	0.444600508826151	0.89969642345308	NEDD4(1.1496185653),RHOB(-1.75072138357)	NEDD4(1.1496185653),RHOB(-1.75072138357)
ko04918	Thyroid hormone synthesis	5/443	111/11249	0.445056928338748	0.89969642345308	HLTF(1.44180530105),DMTF1(1.00728671711),CREB3L1(-1.7132271425),ITPR1(1.23876257306),GPX7(1.17804753303)	HLTF(1.44180530105),DMTF1(1.00728671711),CREB3L1(-1.7132271425),ITPR1(1.23876257306),GPX7(1.17804753303)
ko01230	Biosynthesis of amino acids	4/443	87/11249	0.44954666601105	0.89969642345308	TKT(-1.09421617574),GLUL(-1.06624016895),ASS1(-1.14619096325),CBS(-1.40370833294)	TKT(-1.09421617574),GLUL(-1.06624016895),ASS1(-1.14619096325),CBS(-1.40370833294)
ko04623	Cytosolic DNA-sensing pathway	4/443	87/11249	0.44954666601105	0.89969642345308	IL18(1.40150745676),CCL4(-1.21151771644),CCL5(-1.23563833242),CXCL10(3.22591850169)	IL18(1.40150745676),CCL4(-1.21151771644),CCL5(-1.23563833242),CXCL10(3.22591850169)
ko04391	Hippo signaling pathway -fly	9/443	211/11249	0.451776661372885	0.89969642345308	MOB1B(1.13502945734),ZDHHC21(1.00627631337),MOB2(-1.02863237474),MPP1(-1.01028294728),ACTR6(1.04676039782),CRIP3(2.26048640413),LRCH3(1.10296668652),RSU1(1.25113981297),LRRC8B(1.0427565486)	MOB1B(1.13502945734),ZDHHC21(1.00627631337),MOB2(-1.02863237474),MPP1(-1.01028294728),ACTR6(1.04676039782),CRIP3(2.26048640413),LRCH3(1.10296668652),RSU1(1.25113981297),LRRC8B(1.0427565486)
ko00130	Ubiquinone and other terpenoid-quinone biosynthesis	1/443	15/11249	0.452858870088713	0.89969642345308	COQ2(1.37823396031)	COQ2(1.37823396031)
ko00480	Glutathione metabolism	3/443	63/11249	0.454116888825382	0.89969642345308	RRM2(-1.01858641595),GGCT(1.12797644569),GPX7(1.17804753303)	RRM2(-1.01858641595),GGCT(1.12797644569),GPX7(1.17804753303)
ko04012	ErbB signaling pathway	5/443	113/11249	0.460518510117501	0.89969642345308	JUN(-1.10661050843),CAMK2D(1.20769607411),PLCG2(1.29993670541),HBEGF(-1.64158948926),CDKN1A(-3.08376348028)	JUN(-1.10661050843),CAMK2D(1.20769607411),PLCG2(1.29993670541),HBEGF(-1.64158948926),CDKN1A(-3.08376348028)
ko04520	Adherens junction	6/443	138/11249	0.461769045015487	0.89969642345308	ACTN1(-1.20896696533),RHOB(-1.75072138357),ACTR6(1.04676039782),NECTIN1(-1.39149737538),PTPRS(-1.07988303505),MTSS1(1.13308533007)	ACTN1(-1.20896696533),RHOB(-1.75072138357),ACTR6(1.04676039782),NECTIN1(-1.39149737538),PTPRS(-1.07988303505),MTSS1(1.13308533007)
ko04330	Notch signaling pathway	4/443	89/11249	0.467020709722574	0.89969642345308	CIR1(1.10986880092),TLE1(-1.38868983777),DTX4(1.96195514115),APH1B(-1.39534050667)	CIR1(1.10986880092),TLE1(-1.38868983777),DTX4(1.96195514115),APH1B(-1.39534050667)
ko03320	PPAR signaling pathway	6/443	139/11249	0.468722973685499	0.89969642345308	SCD(1.98645878578),FABP3(-1.22418778946),UCP2(-1.07176204607),CPT1C(1.34607474578),ACSL3(1.61240440417),CPT1A(-2.46446219021)	SCD(1.98645878578),FABP3(-1.22418778946),UCP2(-1.07176204607),CPT1C(1.34607474578),ACSL3(1.61240440417),CPT1A(-2.46446219021)
ko00790	Folate biosynthesis	1/443	16/11249	0.474434757622156	0.89969642345308	ALPL(-2.98874524402)	ALPL(-2.98874524402)
ko04340	Hedgehog signaling pathway	5/443	116/11249	0.483469161529349	0.89969642345308	CSNK1G3(1.00766925707),ABTB2(-1.30747832255),KIF18B(-1.03767150748),KIF13A(1.04690864695),BTBD8(1.03697496602)	CSNK1G3(1.00766925707),ABTB2(-1.30747832255),KIF18B(-1.03767150748),KIF13A(1.04690864695),BTBD8(1.03697496602)
ko00601	Glycosphingolipid biosynthesis - lacto and neolacto series	2/443	41/11249	0.484093599191924	0.89969642345308	B3GNT5(1.30331676718),B3GALT2(1.54058190043)	B3GNT5(1.30331676718),B3GALT2(1.54058190043)
ko03030	DNA replication	2/443	41/11249	0.484093599191924	0.89969642345308	MCM5(-1.27002135038),MCM2(-1.22972523023)	MCM5(-1.27002135038),MCM2(-1.22972523023)
ko04978	Mineral absorption	4/443	91/11249	0.484291856661473	0.89969642345308	HMOX1(-1.20348391169),TRPM6(-1.4524779913),CYB561A3(1.02175539857),SLC11A1(-1.03499645875)	HMOX1(-1.20348391169),TRPM6(-1.4524779913),CYB561A3(1.02175539857),SLC11A1(-1.03499645875)
ko03015	mRNA surveillance pathway	6/443	142/11249	0.48943214405628	0.89969642345308	PNN(1.04235773497),LOC534630(1.15690835208),UPF3B(1.04534310096),RBM34(1.0703814047),RBMX2(1.22955248674),PABPC1L2A(2.7001154561)	PNN(1.04235773497),LOC534630(1.15690835208),UPF3B(1.04534310096),RBM34(1.0703814047),RBMX2(1.22955248674),PABPC1L2A(2.7001154561)
ko04550	Signaling pathways regulating pluripotency of stem cells	10/443	243/11249	0.489455966667972	0.89969642345308	RIF1(1.06950768057),SMAD5(1.20064083863),APC(1.03391220979),FZD5(1.75608598547),TCF4(2.0049882699),ZNF518A(1.0687776847),SMARCAD1(1.25566915823),HELLS(1.02494028327),ID3(1.19934676017),COMMD3(1.3802140413)	RIF1(1.06950768057),SMAD5(1.20064083863),APC(1.03391220979),FZD5(1.75608598547),TCF4(2.0049882699),ZNF518A(1.0687776847),SMARCAD1(1.25566915823),HELLS(1.02494028327),ID3(1.19934676017),COMMD3(1.3802140413)
ko04146	Peroxisome	5/443	118/11249	0.498581767996915	0.89969642345308	PRDX5(-1.49528576465),NUDT12(1.10533739878),EPHX4(2.81122585381),ACSL3(1.61240440417),DECR1(1.18826979083)	PRDX5(-1.49528576465),NUDT12(1.10533739878),EPHX4(2.81122585381),ACSL3(1.61240440417),DECR1(1.18826979083)
ko04212	Longevity regulating pathway - worm	5/443	118/11249	0.498581767996915	0.89969642345308	TCERG1(1.12851308725),SCD(1.98645878578),HSF4(1.24027362635),NFE2L3(1.20861328624),PDIK1L(1.13256203272)	TCERG1(1.12851308725),SCD(1.98645878578),HSF4(1.24027362635),NFE2L3(1.20861328624),PDIK1L(1.13256203272)
ko04110	Cell cycle	8/443	196/11249	0.510095868806819	0.903722808977241	DUSP23(-1.00114850227),CDKN1A(-3.08376348028),CDC20(-1.45071765817),MCM5(-1.27002135038),MCM2(-1.22972523023),ZNF280B(1.49642722331),ZBTB18(1.35544399627),SMC3(1.02274815366)	DUSP23(-1.00114850227),CDKN1A(-3.08376348028),CDC20(-1.45071765817),MCM5(-1.27002135038),MCM2(-1.22972523023),ZNF280B(1.49642722331),ZBTB18(1.35544399627),SMC3(1.02274815366)
ko00533	Glycosaminoglycan biosynthesis - keratan sulfate	1/443	18/11249	0.515072939230384	0.903722808977241	CHST2(-1.10950873932)	CHST2(-1.10950873932)
ko00514	Other types of O-glycan biosynthesis	2/443	44/11249	0.521801027808172	0.903722808977241	SDF2L1(-1.10850696869),TMTC3(1.05975868246)	SDF2L1(-1.10850696869),TMTC3(1.05975868246)
ko04710	Circadian rhythm	2/443	44/11249	0.521801027808172	0.903722808977241	CLOCK(1.32829314658),BHLHE41(2.51913637637)	CLOCK(1.32829314658),BHLHE41(2.51913637637)
ko04140	Regulation of autophagy	2/443	45/11249	0.53395388213779	0.903722808977241	ATG14(1.05688494372),PDIK1L(1.13256203272)	ATG14(1.05688494372),PDIK1L(1.13256203272)
ko04730	Long-term depression	3/443	71/11249	0.534012829752125	0.903722808977241	GNAO1(-1.22736574992),ITPR1(1.23876257306),ADGRG3(-1.17558378283)	GNAO1(-1.22736574992),ITPR1(1.23876257306),ADGRG3(-1.17558378283)
ko00670	One carbon pool by folate	1/443	19/11249	0.534200593750991	0.903722808977241	AMT(1.01625754535)	AMT(1.01625754535)
ko04721	Synaptic vesicle cycle	4/443	100/11249	0.55890607282046	0.921662223984205	SYT8(2.35013664554),DOC2G(1.78499551155),UNC13B(-1.99885134979),SLC18B1(1.16988114867)	SYT8(2.35013664554),DOC2G(1.78499551155),UNC13B(-1.99885134979),SLC18B1(1.16988114867)
ko04022	cGMP - PKG signaling pathway	10/443	258/11249	0.566477026271217	0.921662223984205	ADRA2A(1.67032111889),RGS1(-3.62903856317),RGS2(-1.04810407857),ROCK2(1.13426167775),RHOB(-1.75072138357),IRS2(-2.41441675105),MEF2C(1.53176423147),CREB3L1(-1.7132271425),ATP2B1(1.3048114085),ITPR1(1.23876257306)	ADRA2A(1.67032111889),RGS1(-3.62903856317),RGS2(-1.04810407857),ROCK2(1.13426167775),RHOB(-1.75072138357),IRS2(-2.41441675105),MEF2C(1.53176423147),CREB3L1(-1.7132271425),ATP2B1(1.3048114085),ITPR1(1.23876257306)
ko00250	Alanine, aspartate and glutamate metabolism	2/443	48/11249	0.569126423310247	0.921662223984205	GLUL(-1.06624016895),ASS1(-1.14619096325)	GLUL(-1.06624016895),ASS1(-1.14619096325)
ko00260	Glycine, serine and threonine metabolism	2/443	48/11249	0.569126423310247	0.921662223984205	AMT(1.01625754535),CBS(-1.40370833294)	AMT(1.01625754535),CBS(-1.40370833294)
ko00513	Various types of N-glycan biosynthesis	2/443	48/11249	0.569126423310247	0.921662223984205	LOC107132045(1.25957597858),MGAT4A(1.00457368088)	LOC107132045(1.25957597858),MGAT4A(1.00457368088)
ko04024	cAMP signaling pathway	13/443	340/11249	0.584245534047849	0.938128422199936	VAV2(1.09246335522),ROCK2(1.13426167775),JUN(-1.10661050843),FOS(-3.52389997809),CAMK2D(1.20769607411),RHOB(-1.75072138357),TIAM2(1.12363124872),DIRAS2(2.29947889528),GABBR1(1.38255130033),FFAR3(2.21347218216),CREB3L1(-1.7132271425),ATP2B1(1.3048114085),LOC527744(-1.08247349922)	VAV2(1.09246335522),ROCK2(1.13426167775),JUN(-1.10661050843),FOS(-3.52389997809),CAMK2D(1.20769607411),RHOB(-1.75072138357),TIAM2(1.12363124872),DIRAS2(2.29947889528),GABBR1(1.38255130033),FFAR3(2.21347218216),CREB3L1(-1.7132271425),ATP2B1(1.3048114085),LOC527744(-1.08247349922)
ko04020	Calcium signaling pathway	11/443	289/11249	0.589988694520088	0.939389341119999	CYSLTR1(1.33398603868),LOC100300806(-1.83356035368),CAMK2D(1.20769607411),PLCG2(1.29993670541),ITPKC(-2.05925539047),LOC100300716(-1.71318923869),CD38(1.01165751151),GPR183(1.38367672535),ATP2B1(1.3048114085),ITPR1(1.23876257306),LOC104968484(-1.96512608802)	CYSLTR1(1.33398603868),LOC100300806(-1.83356035368),CAMK2D(1.20769607411),PLCG2(1.29993670541),ITPKC(-2.05925539047),LOC100300716(-1.71318923869),CD38(1.01165751151),GPR183(1.38367672535),ATP2B1(1.3048114085),ITPR1(1.23876257306),LOC104968484(-1.96512608802)
ko04912	GnRH signaling pathway	5/443	134/11249	0.612202579488335	0.947175322881128	JUN(-1.10661050843),CAMK2D(1.20769607411),MAP3K1(1.22969555032),HBEGF(-1.64158948926),ITPR1(1.23876257306)	JUN(-1.10661050843),CAMK2D(1.20769607411),MAP3K1(1.22969555032),HBEGF(-1.64158948926),ITPR1(1.23876257306)
ko04614	Renin-angiotensin system	2/443	52/11249	0.612974328594372	0.947175322881128	LOC100139881(-2.23668223267),ACE(-1.2587751073)	LOC100139881(-2.23668223267),ACE(-1.2587751073)
ko04139	Regulation of mitophagy - yeast	1/443	24/11249	0.619120448960275	0.947175322881128	PDIK1L(1.13256203272)	PDIK1L(1.13256203272)
ko04214	Apoptosis - fly	3/443	82/11249	0.632186138953056	0.947175322881128	JUN(-1.10661050843),LCORL(1.02846347479),TSPO(-1.05084872363)	JUN(-1.10661050843),LCORL(1.02846347479),TSPO(-1.05084872363)
ko03013	RNA transport	8/443	219/11249	0.636486577399737	0.947175322881128	TGS1(1.00349587284),PHAX(1.00401357888),MTIF2(1.00977748122),PNN(1.04235773497),EIF3F(-1.28389324416),UPF3B(1.04534310096),EIF1(-1.20077737347),PABPC1L2A(2.7001154561)	TGS1(1.00349587284),PHAX(1.00401357888),MTIF2(1.00977748122),PNN(1.04235773497),EIF3F(-1.28389324416),UPF3B(1.04534310096),EIF1(-1.20077737347),PABPC1L2A(2.7001154561)
ko04728	Dopaminergic synapse	6/443	165/11249	0.636639146685514	0.947175322881128	FOS(-3.52389997809),CAMK2D(1.20769607411),GNAO1(-1.22736574992),CREB3L1(-1.7132271425),ITPR1(1.23876257306),CLOCK(1.32829314658)	FOS(-3.52389997809),CAMK2D(1.20769607411),GNAO1(-1.22736574992),CREB3L1(-1.7132271425),ITPR1(1.23876257306),CLOCK(1.32829314658)
ko04922	Glucagon signaling pathway	6/443	165/11249	0.636639146685514	0.947175322881128	CAMK2D(1.20769607411),PYGM(-2.02485276905),CPT1C(1.34607474578),CREB3L1(-1.7132271425),ITPR1(1.23876257306),CPT1A(-2.46446219021)	CAMK2D(1.20769607411),PYGM(-2.02485276905),CPT1C(1.34607474578),CREB3L1(-1.7132271425),ITPR1(1.23876257306),CPT1A(-2.46446219021)
ko04920	Adipocytokine signaling pathway	4/443	112/11249	0.648556608945697	0.947175322881128	IRS2(-2.41441675105),CPT1C(1.34607474578),ACSL3(1.61240440417),CPT1A(-2.46446219021)	IRS2(-2.41441675105),CPT1C(1.34607474578),ACSL3(1.61240440417),CPT1A(-2.46446219021)
ko00340	Histidine metabolism	1/443	26/11249	0.648591694019619	0.947175322881128	HNMT(1.20116411951)	HNMT(1.20116411951)
ko04750	Inflammatory mediator regulation of TRP channels	5/443	140/11249	0.650749626413258	0.947175322881128	CAMK2D(1.20769607411),PLCG2(1.29993670541),IL1RAP(-1.2189775096),PRKCH(-1.04399823419),ITPR1(1.23876257306)	CAMK2D(1.20769607411),PLCG2(1.29993670541),IL1RAP(-1.2189775096),PRKCH(-1.04399823419),ITPR1(1.23876257306)
ko00240	Pyrimidine metabolism	4/443	113/11249	0.65545708963664	0.947175322881128	NT5DC2(-1.16391515521),RRM2(-1.01858641595),UPP1(-1.31309045166),CC2D2B(1.04705383817)	NT5DC2(-1.16391515521),RRM2(-1.01858641595),UPP1(-1.31309045166),CC2D2B(1.04705383817)
ko00710	Carbon fixation in photosynthetic organisms	1/443	27/11249	0.662462662526196	0.947175322881128	TKT(-1.09421617574)	TKT(-1.09421617574)
ko00510	N-Glycan biosynthesis	2/443	57/11249	0.662882707197	0.947175322881128	LOC107132045(1.25957597858),MGAT4A(1.00457368088)	LOC107132045(1.25957597858),MGAT4A(1.00457368088)
ko04975	Fat digestion and absorption	2/443	58/11249	0.672220830757213	0.947175322881128	DGAT2(-1.13820710207),AGPAT2(-1.02032891525)	DGAT2(-1.13820710207),AGPAT2(-1.02032891525)
ko00534	Glycosaminoglycan biosynthesis - heparan sulfate / heparin	1/443	28/11249	0.675787296325955	0.947175322881128	NDST1(1.09597812694)	NDST1(1.09597812694)
ko00500	Starch and sucrose metabolism	2/443	59/11249	0.681348340864477	0.947175322881128	PYGM(-2.02485276905),MGAM(-1.74950207351)	PYGM(-2.02485276905),MGAM(-1.74950207351)
ko04310	Wnt signaling pathway	8/443	232/11249	0.699241419671326	0.947175322881128	ROCK2(1.13426167775),JUN(-1.10661050843),CAMK2D(1.20769607411),APC(1.03391220979),FZD5(1.75608598547),RHOB(-1.75072138357),SOX5(2.73854762646),TLE1(-1.38868983777)	ROCK2(1.13426167775),JUN(-1.10661050843),CAMK2D(1.20769607411),APC(1.03391220979),FZD5(1.75608598547),RHOB(-1.75072138357),SOX5(2.73854762646),TLE1(-1.38868983777)
ko04966	Collecting duct acid secretion	1/443	31/11249	0.712693728998542	0.947175322881128	CA2(-1.03312818546)	CA2(-1.03312818546)
ko00564	Glycerophospholipid metabolism	4/443	124/11249	0.725282626734104	0.947175322881128	PHOSPHO1(-2.09298103721),AGPAT4(1.19245324262),AGPAT2(-1.02032891525),LCAT(1.15795098658)	PHOSPHO1(-2.09298103721),AGPAT4(1.19245324262),AGPAT2(-1.02032891525),LCAT(1.15795098658)
ko04141	Protein processing in endoplasmic reticulum	9/443	267/11249	0.730192861287778	0.947175322881128	EIF2AK4(1.0007827428),SSR2(-1.00532778712),QSOX1(-1.05812848991),RNF19A(1.03782762062),SVIP(1.27668096385),DNAJB4(1.50648467522),SEL1L3(1.58487196234),MARCH1(1.12547100168),NFE2L3(1.20861328624)	EIF2AK4(1.0007827428),SSR2(-1.00532778712),QSOX1(-1.05812848991),RNF19A(1.03782762062),SVIP(1.27668096385),DNAJB4(1.50648467522),SEL1L3(1.58487196234),MARCH1(1.12547100168),NFE2L3(1.20861328624)
ko00030	Pentose phosphate pathway	1/443	33/11249	0.734938165206807	0.947175322881128	TKT(-1.09421617574)	TKT(-1.09421617574)
ko00512	Mucin type O-glycan biosynthesis	1/443	33/11249	0.734938165206807	0.947175322881128	GALNT7(1.33567710591)	GALNT7(1.33567710591)
ko00650	Butanoate metabolism	1/443	33/11249	0.734938165206807	0.947175322881128	HMGCS1(1.78604362312)	HMGCS1(1.78604362312)
ko00520	Amino sugar and nucleotide sugar metabolism	2/443	66/11249	0.739535948746628	0.947175322881128	OVGP1(1.02416001249),FPGT(1.02187906066)	OVGP1(1.02416001249),FPGT(1.02187906066)
ko04916	Melanogenesis	4/443	127/11249	0.742387247363145	0.947175322881128	CAMK2D(1.20769607411),FZD5(1.75608598547),GNAO1(-1.22736574992),CREB3L1(-1.7132271425)	CAMK2D(1.20769607411),FZD5(1.75608598547),GNAO1(-1.22736574992),CREB3L1(-1.7132271425)
ko04392	Hippo signaling pathway - multiple species	3/443	98/11249	0.747671296808792	0.947175322881128	MOB1B(1.13502945734),MOB2(-1.02863237474),CRIP3(2.26048640413)	MOB1B(1.13502945734),MOB2(-1.02863237474),CRIP3(2.26048640413)
ko04713	Circadian entrainment	4/443	129/11249	0.753334435030265	0.947175322881128	FOS(-3.52389997809),CAMK2D(1.20769607411),GNAO1(-1.22736574992),ITPR1(1.23876257306)	FOS(-3.52389997809),CAMK2D(1.20769607411),GNAO1(-1.22736574992),ITPR1(1.23876257306)
ko00360	Phenylalanine metabolism	1/443	35/11249	0.755463931318119	0.947175322881128	MIF(-1.17980251585)	MIF(-1.17980251585)
ko00600	Sphingolipid metabolism	2/443	70/11249	0.768539379818706	0.947175322881128	CERS4(2.17871981067),B4GALT6(2.30802953397)	CERS4(2.17871981067),B4GALT6(2.30802953397)
ko04726	Serotonergic synapse	5/443	164/11249	0.779285704796595	0.947175322881128	KCNC3(1.59019933719),GNAO1(-1.22736574992),CASP3(-1.46008651308),SLC6A4(1.2687718745),ITPR1(1.23876257306)	KCNC3(1.59019933719),GNAO1(-1.22736574992),CASP3(-1.46008651308),SLC6A4(1.2687718745),ITPR1(1.23876257306)
ko04911	Insulin secretion	4/443	135/11249	0.784030204952352	0.947175322881128	KCNN4(1.94972528291),CAMK2D(1.20769607411),CREB3L1(-1.7132271425),FFAR1(2.52376417257)	KCNN4(1.94972528291),CAMK2D(1.20769607411),CREB3L1(-1.7132271425),FFAR1(2.52376417257)
ko04727	GABAergic synapse	3/443	105/11249	0.788218487847633	0.947175322881128	GNAO1(-1.22736574992),GLUL(-1.06624016895),GABBR1(1.38255130033)	GNAO1(-1.22736574992),GLUL(-1.06624016895),GABBR1(1.38255130033)
ko04080	Neuroactive ligand-receptor interaction	14/443	425/11249	0.791536781966394	0.947175322881128	ADRA2A(1.67032111889),CYSLTR1(1.33398603868),P2RY11(-1.07568591257),P2RY13(1.4104862362),GPR18(1.09211142916),CALCRL(1.59511061996),LPAR2(-1.12234739203),GPR174(1.68202983178),GPR183(1.38367672535),GABBR1(1.38255130033),TSPO(-1.05084872363),GPR82(1.04491740883),GPR87(1.3985343428),ADGRG3(-1.17558378283)	ADRA2A(1.67032111889),CYSLTR1(1.33398603868),P2RY11(-1.07568591257),P2RY13(1.4104862362),GPR18(1.09211142916),CALCRL(1.59511061996),LPAR2(-1.12234739203),GPR174(1.68202983178),GPR183(1.38367672535),GABBR1(1.38255130033),TSPO(-1.05084872363),GPR82(1.04491740883),GPR87(1.3985343428),ADGRG3(-1.17558378283)
ko00052	Galactose metabolism	1/443	41/11249	0.808004137332789	0.947175322881128	MGAM(-1.74950207351)	MGAM(-1.74950207351)
ko04720	Long-term potentiation	3/443	110/11249	0.813755711951725	0.947175322881128	CAMK2D(1.20769607411),DIRAS2(2.29947889528),ITPR1(1.23876257306)	CAMK2D(1.20769607411),DIRAS2(2.29947889528),ITPR1(1.23876257306)
ko04971	Gastric acid secretion	3/443	111/11249	0.818538776693232	0.947175322881128	CAMK2D(1.20769607411),CA2(-1.03312818546),ITPR1(1.23876257306)	CAMK2D(1.20769607411),CA2(-1.03312818546),ITPR1(1.23876257306)
ko04211	Longevity regulating pathway - mammal	4/443	143/11249	0.820146415501549	0.947175322881128	IRS2(-2.41441675105),ANKRD22(-1.0139313439),CREB3L1(-1.7132271425),PDIK1L(1.13256203272)	IRS2(-2.41441675105),ANKRD22(-1.0139313439),CREB3L1(-1.7132271425),PDIK1L(1.13256203272)
ko04724	Glutamatergic synapse	4/443	143/11249	0.820146415501549	0.947175322881128	SHANK3(1.29093411932),GNAO1(-1.22736574992),GLUL(-1.06624016895),ITPR1(1.23876257306)	SHANK3(1.29093411932),GNAO1(-1.22736574992),GLUL(-1.06624016895),ITPR1(1.23876257306)
ko00860	Porphyrin and chlorophyll metabolism	1/443	43/11249	0.822882244839477	0.947175322881128	HMOX1(-1.20348391169)	HMOX1(-1.20348391169)
ko03018	RNA degradation	3/443	112/11249	0.823217184979862	0.947175322881128	DIS3(1.00169991829),ZCCHC7(1.55205111168),PABPC1L2A(2.7001154561)	DIS3(1.00169991829),ZCCHC7(1.55205111168),PABPC1L2A(2.7001154561)
ko04923	Regulation of lipolysis in adipocyte	2/443	79/11249	0.823693662412705	0.947175322881128	IRS2(-2.41441675105),MGLL(-1.37505786878)	IRS2(-2.41441675105),MGLL(-1.37505786878)
ko04261	Adrenergic signaling in cardiomyocytes	6/443	207/11249	0.830236079544066	0.947175322881128	CAMK2D(1.20769607411),TPM2(1.12374800198),CACNB1(1.48189738838),CREB3L1(-1.7132271425),ATP2B1(1.3048114085),MYO5C(2.85991031511)	CAMK2D(1.20769607411),TPM2(1.12374800198),CACNB1(1.48189738838),CREB3L1(-1.7132271425),ATP2B1(1.3048114085),MYO5C(2.85991031511)
ko04723	Retrograde endocannabinoid signaling	3/443	114/11249	0.832266139838835	0.947175322881128	GNAO1(-1.22736574992),ITPR1(1.23876257306),MGLL(-1.37505786878)	GNAO1(-1.22736574992),ITPR1(1.23876257306),MGLL(-1.37505786878)
ko04013	MAPK signaling pathway - fly	4/443	149/11249	0.843849445568489	0.947175322881128	JUN(-1.10661050843),SPRY2(-1.06571101558),TLE1(-1.38868983777),PROX1(2.64305553388)	JUN(-1.10661050843),SPRY2(-1.06571101558),TLE1(-1.38868983777),PROX1(2.64305553388)
ko04270	Vascular smooth muscle contraction	5/443	182/11249	0.849257727092995	0.947175322881128	ROCK2(1.13426167775),CALCRL(1.59511061996),RHOB(-1.75072138357),PRKCH(-1.04399823419),ITPR1(1.23876257306)	ROCK2(1.13426167775),CALCRL(1.59511061996),RHOB(-1.75072138357),PRKCH(-1.04399823419),ITPR1(1.23876257306)
ko04150	mTOR signaling pathway	6/443	214/11249	0.852688008452601	0.947175322881128	DDIT4(-1.48411715668),PRR5(-1.26071033145),FZD5(1.75608598547),RHOB(-1.75072138357),RRAGB(1.03724257303),PDIK1L(1.13256203272)	DDIT4(-1.48411715668),PRR5(-1.26071033145),FZD5(1.75608598547),RHOB(-1.75072138357),RRAGB(1.03724257303),PDIK1L(1.13256203272)
ko04722	Neurotrophin signaling pathway	9/443	305/11249	0.854487878573342	0.947175322881128	JUN(-1.10661050843),CAMK2D(1.20769607411),PLCG2(1.29993670541),ZNF367(1.01087257751),KANK2(-1.63453743435),RHOB(-1.75072138357),MAP3K1(1.22969555032),DIRAS2(2.29947889528),ANKRD22(-1.0139313439)	JUN(-1.10661050843),CAMK2D(1.20769607411),PLCG2(1.29993670541),ZNF367(1.01087257751),KANK2(-1.63453743435),RHOB(-1.75072138357),MAP3K1(1.22969555032),DIRAS2(2.29947889528),ANKRD22(-1.0139313439)
ko00590	Arachidonic acid metabolism	3/443	120/11249	0.857061956932978	0.947175322881128	EPHX4(2.81122585381),RNPEPL1(-1.33317901883),GPX7(1.17804753303)	EPHX4(2.81122585381),RNPEPL1(-1.33317901883),GPX7(1.17804753303)
ko04370	VEGF signaling pathway	2/443	86/11249	0.85811758309975	0.947175322881128	PLCG2(1.29993670541),HSPB8(2.30056812168)	PLCG2(1.29993670541),HSPB8(2.30056812168)
ko03040	Spliceosome	6/443	216/11249	0.858638976618461	0.947175322881128	TCERG1(1.12851308725),RBM25(1.02831570578),HELQ(1.37142570393),U2SURP(1.35141344181),PPWD1(1.15600361566),PRPF38B(1.12779577886)	TCERG1(1.12851308725),RBM25(1.02831570578),HELQ(1.37142570393),U2SURP(1.35141344181),PPWD1(1.15600361566),PRPF38B(1.12779577886)
ko04977	Vitamin digestion and absorption	1/443	50/11249	0.866461146695145	0.947175322881128	TCN1(-1.02889114278)	TCN1(-1.02889114278)
ko04071	Sphingolipid signaling pathway	4/443	157/11249	0.871320613625754	0.947175322881128	FCER1A(1.04078468673),ROCK2(1.13426167775),CERS4(2.17871981067),RHOB(-1.75072138357)	FCER1A(1.04078468673),ROCK2(1.13426167775),CERS4(2.17871981067),RHOB(-1.75072138357)
ko04142	Lysosome	5/443	192/11249	0.879488026416449	0.947175322881128	CTSW(-1.15786587406),LAPTM4B(-1.12476670291),DNASE2(1.25882264596),TOM1L1(1.19502136309),SLC11A1(-1.03499645875)	CTSW(-1.15786587406),LAPTM4B(-1.12476670291),DNASE2(1.25882264596),TOM1L1(1.19502136309),SLC11A1(-1.03499645875)
ko04015	Rap1 signaling pathway	10/443	346/11249	0.880466356610791	0.947175322881128	CSF1R(-1.04495136647),SIPA1(-1.14175219336),RASGRP3(1.4358345185),LPAR2(-1.12234739203),GNAO1(-1.22736574992),RHOB(-1.75072138357),ACTR6(1.04676039782),TIAM2(1.12363124872),DIRAS2(2.29947889528),THBS1(-2.36021241141)	CSF1R(-1.04495136647),SIPA1(-1.14175219336),RASGRP3(1.4358345185),LPAR2(-1.12234739203),GNAO1(-1.22736574992),RHOB(-1.75072138357),ACTR6(1.04676039782),TIAM2(1.12363124872),DIRAS2(2.29947889528),THBS1(-2.36021241141)
ko00350	Tyrosine metabolism	1/443	53/11249	0.881691078043868	0.947175322881128	MIF(-1.17980251585)	MIF(-1.17980251585)
ko04910	Insulin signaling pathway	5/443	196/11249	0.890051886431515	0.947175322881128	PRKAR2B(-1.23291225181),PYGM(-2.02485276905),IRS2(-2.41441675105),PTPRS(-1.07988303505),SOCS1(-1.56698012553)	PRKAR2B(-1.23291225181),PYGM(-2.02485276905),IRS2(-2.41441675105),PTPRS(-1.07988303505),SOCS1(-1.56698012553)
ko00380	Tryptophan metabolism	1/443	55/11249	0.890868679349016	0.947175322881128	KYNU(1.51487838031)	KYNU(1.51487838031)
ko00983	Drug metabolism - other enzymes	1/443	55/11249	0.890868679349016	0.947175322881128	UPP1(-1.31309045166)	UPP1(-1.31309045166)
ko03050	Proteasome	1/443	57/11249	0.899335826848358	0.947175322881128	PSMA3(1.03493709705)	PSMA3(1.03493709705)
ko00190	Oxidative phosphorylation	3/443	134/11249	0.902809857465483	0.947175322881128	ATP5F1D(-1.15191498135),UQCRB(1.07801524913),COX4I1(-1.15099783827)	ATP5F1D(-1.15191498135),UQCRB(1.07801524913),COX4I1(-1.15099783827)
ko04924	Renin secretion	2/443	98/11249	0.903157034384617	0.947175322881128	ACE(-1.2587751073),ITPR1(1.23876257306)	ACE(-1.2587751073),ITPR1(1.23876257306)
ko04114	Oocyte meiosis	4/443	171/11249	0.909449070084374	0.947175322881128	CAMK2D(1.20769607411),CDC20(-1.45071765817),ITPR1(1.23876257306),SMC3(1.02274815366)	CAMK2D(1.20769607411),CDC20(-1.45071765817),ITPR1(1.23876257306),SMC3(1.02274815366)
ko03022	Basal transcription factors	1/443	60/11249	0.910823337118786	0.947175322881128	ZMYND8(1.06270780705)	ZMYND8(1.06270780705)
ko04917	Prolactin signaling pathway	2/443	105/11249	0.922870014239889	0.947175322881128	FOS(-3.52389997809),SOCS1(-1.56698012553)	FOS(-3.52389997809),SOCS1(-1.56698012553)
ko00280	Valine, leucine and isoleucine degradation	1/443	64/11249	0.924131086754823	0.947175322881128	HMGCS1(1.78604362312)	HMGCS1(1.78604362312)
ko04973	Carbohydrate digestion and absorption	1/443	65/11249	0.927135997668333	0.947175322881128	MGAM(-1.74950207351)	MGAM(-1.74950207351)
ko03008	Ribosome biogenesis in eukaryotes	2/443	109/11249	0.932372167956893	0.947175322881128	GAR1(1.17051731923),AK6(1.15647833122)	GAR1(1.17051731923),AK6(1.15647833122)
ko04962	Vasopressin-regulated water reabsorption	1/443	70/11249	0.940470149258951	0.947175322881128	CREB3L1(-1.7132271425)	CREB3L1(-1.7132271425)
ko04913	Ovarian Steroidogenesis	1/443	77/11249	0.955148399690388	0.947175322881128	LRP8(1.21548316045)	LRP8(1.21548316045)
ko04742	Taste transduction	2/443	123/11249	0.957621211589533	0.947175322881128	GABBR1(1.38255130033),GPR82(1.04491740883)	GABBR1(1.38255130033),GPR82(1.04491740883)
ko01200	Carbon metabolism	2/443	126/11249	0.961710864214572	0.947175322881128	AMT(1.01625754535),TKT(-1.09421617574)	AMT(1.01625754535),TKT(-1.09421617574)
ko04974	Protein digestion and absorption	4/443	209/11249	0.967450565963701	0.947175322881128	KCNN4(1.94972528291),CPB2(1.40419425295),CELA1(1.16665137271),SLC1A5(-1.47360407476)	KCNN4(1.94972528291),CPB2(1.40419425295),CELA1(1.16665137271),SLC1A5(-1.47360407476)
ko00230	Purine metabolism	4/443	213/11249	0.970921624243061	0.947175322881128	NT5DC2(-1.16391515521),RRM2(-1.01858641595),CC2D2B(1.04705383817),AK6(1.15647833122)	NT5DC2(-1.16391515521),RRM2(-1.01858641595),CC2D2B(1.04705383817),AK6(1.15647833122)
ko00140	Steroid hormone biosynthesis	1/443	88/11249	0.971265667819465	0.947175322881128	HSD17B12(1.23793906065)	HSD17B12(1.23793906065)
ko04976	Bile secretion	3/443	180/11249	0.975174241182301	0.947175322881128	LRP8(1.21548316045),AQP9(-1.12701797647),CA2(-1.03312818546)	LRP8(1.21548316045),AQP9(-1.12701797647),CA2(-1.03312818546)
ko04540	Gap junction	2/443	147/11249	0.981393247376985	0.947175322881128	TUBB1(1.20080030484),ITPR1(1.23876257306)	TUBB1(1.20080030484),ITPR1(1.23876257306)
ko04014	Ras signaling pathway	8/443	376/11249	0.983032631378915	0.947175322881128	CSF1R(-1.04495136647),RASGRP3(1.4358345185),PLCG2(1.29993670541),RHOB(-1.75072138357),TIAM2(1.12363124872),DIRAS2(2.29947889528),RSU1(1.25113981297),RALGPS2(1.77756413232)	CSF1R(-1.04495136647),RASGRP3(1.4358345185),PLCG2(1.29993670541),RHOB(-1.75072138357),TIAM2(1.12363124872),DIRAS2(2.29947889528),RSU1(1.25113981297),RALGPS2(1.77756413232)
ko04213	Longevity regulating pathway - multiple species	1/443	110/11249	0.988222224273968	0.947175322881128	IRS2(-2.41441675105)	IRS2(-2.41441675105)
ko04068	FoxO signaling pathway	3/443	214/11249	0.991569182610127	0.947175322881128	IL10(-1.27981088836),CDKN1A(-3.08376348028),IRS2(-2.41441675105)	IL10(-1.27981088836),CDKN1A(-3.08376348028),IRS2(-2.41441675105)
ko04919	Thyroid hormone signaling pathway	2/443	183/11249	0.99479719328154	0.947175322881128	PLCG2(1.29993670541),ACTR6(1.04676039782)	PLCG2(1.29993670541),ACTR6(1.04676039782)
ko04740	Olfactory transduction	5/443	1284/11249	1	0.947368421052632	RGS1(-3.62903856317),RGS2(-1.04810407857),TRIM58(1.73731826138),CAMK2D(1.20769607411),HPCAL1(-1.12630488227)	RGS1(-3.62903856317),RGS2(-1.04810407857),TRIM58(1.73731826138),CAMK2D(1.20769607411),HPCAL1(-1.12630488227)
