# Supplementary material for: Transcriptome Characterization of Short Distance Transport Stress in Beef Cattle Blood
Source: Front Genet. 2021 Feb 10;12:616388. doi: 10.3389/fgene.2021.616388 (PMC7902800; doi:10.3389/fgene.2021.616388)
Supplement: Supplementary Material 1 — DEGs list. [file Data_Sheet_1.ZIP › Supplementary material/supplement 4 mad TOP 5000 gene list.csv]

Gene ID
LOC101904492
LOC112443228
NSRP1
KLRA1
ITGA9
ITGA4
ITGA5
CHST1
CHST3
CHST2
ITGAM
ITGAD
LOC788201
IGF2R
SLC36A4
C22H3orf62
SRBD1
CFB
CFP
SIDT2
LOC506868
ABCE1
LOC100335748
ATP5IF1
NCBP2-AS2
PRKAR2B
S1PR4
ITGA2B
VMP1
PTCH1
ERGIC3
ERGIC1
B3GAT1
GSDMA
GSDMB
UPK1A
DLGAP5
LYAR
LOC101904963
MZB1
MSMB
FOXS1
LOC112443413
CAMKK2
MYDGF
CHMP6
LY6G6C
LY6G6F
GALNTL5
LOC112447789
TDG
LRRC25
LRRC20
LOC112446785
LOC112446780
LPCAT2
LOC101903170
LOC112446432
CCDC170
LOC112446439
PDK1
PDK4
SEC61A1
SEC61A2
ALPL
PECR
LOC100298823
DDIT3
DDIT4
PTPMT1
BHLHA15
DAG1
KDM1B
MIR2350
FCER1G
BTG1
SRD5A1
ARMT1
GGA1
LOC101905734
PSMB6
PSMB3
LOC101902705
LOC112446843
VPS13C
TMEM160
TMEM168
EVI2B
NICN1
IFFO2
MACROD1
LOC107131948
LOC104971390
ZNF831
LOC100847835
LRIF1
LOC112448055
LOC112448056
CHMP4A
COBLL1
FBXO17
PPP3CC
LOC100301305
LOC782922
ADRA2A
SYT8
TLR10
SYT7
LOC404103
TIAL1
FUBP1
MARC1
ENO1
ENO3
FAM209A
IL18RAP
EOMES
LOC101902141
LOC112447082
LOC112447080
FKBP14
FKBP11
FBXO10
BCLAF1
BCLAF3
PLA2G7
CCDC71
LOC112447621
LOC112441666
LOC112441663
LOC281376
MAP10
CCP110
IQANK1
LOC613699
RPL18A
MFSD11
EPB41L1
EPB41L3
EPB41L2
RNF170
ZBTB7A
DNPH1
LOC101904383
RABAC1
INPP4B
INPP4A
LOC100336869
LOC112442378
LOC112442379
LOC101904357
MACO1
ZCCHC24
KCP
LOC781494
LOC781499
CNR2
GNL3L
TGS1
ADAM11
HAGH
NEPRO
SHANK3
SETBP1
LOC112441460
LOC101906460
LOC101906463
LOC104970757
LOC104970758
CCNA2
VPS29
PPP1R13L
TM4SF19
LOC112444232
CYSLTR2
MPHOSPH9
MPHOSPH8
MPHOSPH6
MGA
C16H1orf115
LOC618664
LOC101903668
HPGDS
RSRC1
RSRC2
PHACTR1
CDC42EP3
CDC42EP1
TBKBP1
LOC100336589
ABI3
CLINT1
LOC112445621
ADCY3
ADCY9
NUCKS1
XRCC6
CTLA4
ESPNL
OPTN
MCCC1
ZDHHC3
LOC783376
LHPP
HES1
BCL6
CSNK1G3
SERPINB1
SERPINB2
RAC2
KLHDC1
TLR2
ASXL2
LOC112446907
LOC112447474
LOC618463
CITED2
CITED4
DAGLA
PHF21A
RIN3
LOC112446703
LOC100851913
ZNF414
LOC101906692
GLIPR2
LOC101906694
HM13
ACTN1
ACTN4
LOC101907567
LOC104969545
LOC112443140
NAT1
FAIM2
COX5A
COX5B
TMEM256
LOC101902475
SIPA1L3
LOC112447139
LOC112447136
LOC101902786
LOC101902787
TSPAN13
TSPAN15
EAF2
TMUB1
SYNCRIP
PDXK
PDXP
INSL6
BLA-DQB
LOC514978
LOC100336795
ADAP2
KLHL14
C6H4orf19
IGIP
NOTCH1
RAPGEF3
ZNF382
LOC107132061
LOC104973781
DHRS12
LGMN
ADIPOR2
MARK2
RN7SL1
WDR19
FAM204A
LOC104974259
ZFP41
PLOD3
LOC101904842
MYO1C
KCTD12
KCTD15
SLC25A35
SLC25A37
SLC25A36
SLC25A33
GPBAR1
TUBA1C
TUBA1B
TUBA1D
LOC790009
POMT2
LY6G6E
NPLOC4
TMEM86B
LGALS12
LOC112444357
MPHOSPH10
LOC112442338
NYX
LOC520016
LOC112442664
LOC112448908
LOC112448905
EDC3
LOC101905162
ANAPC5
LOC112442088
LOC112442086
LOC101903572
C3H1orf109
LOC107131242
PQLC1
LOC783920
MND1
LOC616364
CLEC1A
RFFL
FAM45A
RAB27A
RAB27B
FAM122A
LOC107132189
PFN2
TRIM2
TRIM5
NUP62
CSF1R
SIPA1
LOC104973427
LOC107132239
PPAT
LOC107132230
CCDC174
LOC107131761
SMIM30
SMIM33
LOC112443155
LOC104976281
SKIL
DPH3
DCK
PXYLP1
AEN
EIF4EBP1
SH2D1B
SH2D1A
CD244
CD247
RILPL1
FMR1
SEL1L3
LYPD3
LYPD8
RGS1
RGS2
RGS3
RGS9
LOC101907275
CDK2AP1
MIR664A
MRPS6
MRPS2
CD24
NKIRAS1
LOC112448315
AKR7A2
MIR3432B
MZT1
LOC112444174
LOC112443783
PLCD4
HIST1H1C
BCL2L15
BCL2L11
BCL2L13
NTMT1
LOC101909777
GTF2H2
RYK
BLOC1S6
BLOC1S2
SLC38A1
SLC38A9
YBX3
LOC101902797
CDIPT
NCOA7
CISH
RIF1
SREK1
ERO1B
LOC782101
NCR3
NCR1
EEPD1
FUOM
IDI1
IPMK
TMEM185B
FCHSD2
DND1
FCER1A
LOC100300764
ELOB
FANCM
IGLL1
LIAS
ATP10D
TRABD2B
TPI1
CTSK
CTSO
CTSB
CTSD
CTSF
CTSS
CTSW
AMMECR1
EMB
DEFB10
DEFB13
AFF3
STK40
UBA6
STAMBPL1
UBA3
PHF20
CPXM2
LOC786297
RPAP2
LOC788997
RMI2
SDS
LYZ
LOC112442575
IP6K1
KATNBL1
LOC112449291
PLAC8
RPGRIP1
LOC788602
VAV2
EVI2A
LOC100299201
WDR92
WDR97
USP6NL
USP13
USP16
USP18
LOC112447333
CRKL
LOC104971345
RETN
MT1A
LOC104973826
LOC101906266
LOC527810
LOC100847813
RPL7A
LOC100847818
CHCHD8
HNMT
TSPYL2
VWF
LOC112441599
LOC112445749
ATP5MC3
ATP5MC2
NRP1
GSTA4
DYNLT1
SIGLEC10
KIFC2
KIFC3
SYNPO2
LOC101905296
LOC101905293
LYRM1
TCERG1
GDPD3
FCRL1
FCRL3
FCRL4
FCRL6
FCRLA
LOC100141036
PDCD1LG2
LOC789029
CHST11
CHST10
CHST12
ROCK2
AGER
TSPO
WNK1
PLD4
MORN4
LOC112448774
LOC112448775
LOC100848940
LOC506950
FAM98B
FAM98A
LOC101903068
LOC787550
SMIM12
SMIM14
RPP30
NT5DC2
PPIG
PPIF
PPIB
LOC112449552
LLPH
DCP2
NAA50
CFDP2
FAM193B
ANKRD52
KBTBD7
KBTBD3
KBTBD2
KBTBD8
PHAX
RBM26
RBM27
RBM25
LSMEM1
ARL1
RRM2
ZC3H12C
ZC3H12D
TH
LOC112441940
LOC112441942
LOC112441944
LOC101906766
SRSF11
UBALD1
UBALD2
LOC100848507
LOC509881
SLC4A4
SLC4A7
CBFA2T3
SLC4A8
RPS4Y1
AP5B1
LOC112442703
LOC112442705
KLRD1
IGSF6
MOB1B
ITGB3
ITGB5
LOC516599
RAN
FGR
EXT2
C17H12orf43
LOC112449167
APOBEC2
TMED5
UHRF1BP1L
RNASEH2A
AHI1
LOC786987
UVSSA
RAD54B
ABCB1
ABCB7
GOLGB1
SLF2
SLF1
JUN
SNRNP200
GADD45A
GADD45B
GADD45G
HERC5
HERC6
LOC104976076
PRR33
LCLAT1
LOC104969097
LOC785168
IFNB1
OSBP2
LRP1
LRP8
STIM2
MAP2
C8G
PTPN22
PLEKHF1
PLEKHF2
SERPINI1
LOC104974328
MSR1
MPST
HK2
HK3
LOC618367
LAX1
MSRA
LOC101903126
EED
MAPKAPK3
MAPKAPK2
LOC112447756
SAMD3
SAMD9
LOC531164
LRRC17
FAM111B
DACH1
LOC112446404
XBP1
LOC112445189
SAP30
SPATA7
CD5L
ARFRP1
LOC100848715
LOC100335205
TRAPPC9
PSMG4
LOC101902757
LOC112448835
LOC112448833
LOC100299281
ILDR1
IL3RA
LOC104972805
CDCA3
CDCA8
RSF1
SPRED1
RELT
RELA
CRISPLD2
KLK1
FAM69A
SMPD1
SMPD3
COPS2
LOC782021
LOC100300938
LOC100297725
ATP5F1B
FBXL20
SSB
LOC112441519
LOC112441512
TEX12
UGDH
MAD2L1
GALNS
LOC100300483
DBIL5
GPS1
TTC13
SLC31A2
ZFP90
RICTOR
EGR2
EGR1
LOC101904569
PROK2
PTDSS1
CHCHD10
FBXO40
EIF1B
JAGN1
LOC112441655
LOC112441651
WBP4
LOC616948
LOC616942
LRRK1
LRRK2
MRPL10
MRPL11
AMPH
SNCB
GPN3
NBN
NSA2
LOC112442325
LOC112442321
P2RX1
P2RX3
DENND1B
DIS3
LOC786586
ZCCHC13
ZCCHC11
ZCCHC10
PTGR1
SLC45A3
IFRD1
LOC100295719
CHKA
BMS1
MAPK1IP1L
DST
THBD
DSE
DSB
DOCK9
SLC22A23
CERK
LIN7C
IMMP2L
LOC112441499
LOC112441494
FADD
LOC101906455
NFATC2
TNFAIP8L2
PPP1R14A
ALKBH5
MIR29C
LOC101905532
LOC101905398
NRIP1
NRIP3
OCIAD1
LOC101903632
HELQ
CHI3L1
MYADM
RBAK
LOC101907822
LOC100847943
LOC100847947
LOC100847946
FOS
SEC14L1
SEC14L5
UPF2
IL1B
LOC511354
LOC511353
IL18
IL10
IL15
IL16
LOC112442974
LOC112445615
LOC505326
LTA4H
ZDHHC20
ZDHHC21
MS4A8
MS4A7
MS4A3
MS4A1
ZNF146
MAGOH
SOD2
VWA2
KCNN4
KCNN1
PKIA
PKIB
HCFC1R1
LOC107132911
LOC107132917
LOC100296344
CARS2
LOC781813
MAPK9
LOC104970815
THNSL1
KCNT1
FOXRED2
FOXRED1
SYNPO
SPATA48
ANP32A
PPP1R9A
MUC15
MUC13
CBLL1
RASGRP3
HCK
ZNF420
P2RY14
NEDD1
NEDD4
P2RY11
P2RY12
P2RY13
LOC101907518
LOC100139881
LOC515276
HPSE
RAB5C
SHISA8
OSCAR
CSRNP1
NUPR1
NASP
TMEM138
SLC35C1
XK
LOC101903402
LOC112449042
HCLS1
TECPR2
FCHO1
BVD1.23
LOC112448601
LOC104970598
RPS20
RPS21
RPS28
PREP
TMBIM1
LOC104975676
ENTPD1
SNAPC1
SNAPC5
LOC508858
PROCR
KIF3B
SUCNR1
TBXA2R
KIAA2013
LOC112447381
LOC112447388
EMP2
EMP1
TMSB4X
UBE2G1
LOC101906565
DIAPH1
WDR1
COX6A2
POU2AF1
XIST
LOC101903933
LOC508441
TRIM59
TRIM58
TRIM52
ZNF213
LOC112443543
LOC112442636
LOC112442633
LOC112442630
LOC112449628
NREP
MISP3
GSTZ1
KRTCAP3
HSD17B1
IL1RL1
PEBP1
TNFRSF21
SLC29A4
SLC29A1
LOC112449367
LOC787269
CBX5
CBX3
MGC148318
ACADSB
ERCC1
ERCC4
ERCC6
MRPS15
LOC782343
PFKP
PFKL
WARS
CLEC4E
CLEC4D
CLEC4A
SSR2
SSR4
CTTNBP2NL
CASP8AP2
LOC104972309
POU6F1
ZFPM1
C24H18orf21
LOC104974460
B9D2
NKG2C
NKG2A
DPM3
DPM1
IGCGAMMA
ARPC5L
CDH10
CDH17
CXHXorf65
LOC100848368
LOC100848369
ATP23
ITSN2
TDP2
AFAP1L1
AFAP1L2
SLAIN1
CPA3
OSM
LOC515828
LOC112441993
ARG2
IL9R
TMED3
HNRNPU
TMED8
PLGRKT
TADA1
AAR2
CD59
LOC107133315
LOC112445692
LOC112445693
LOC100848006
LOC101904166
LOC112442408
GAR1
TP53I13
FRAT1
SC5D
MTIF2
LOC107132998
LOC100300051
PYURF
NIPAL1
NIPAL2
YRDC
LOC787858
CHM
SH3BGRL
SERINC5
SERINC2
LOC104968634
SDF2L1
ABTB2
LOC100300806
LOC539009
RPS6KB1
LOC101906318
LOC101906312
LOC101906317
LOC101907041
F2RL3
XAB2
ST6GAL1
POLR3K
LOC112444326
LOC532875
GLT1D1
LOC509034
LAIR1
TDRD10
MIR2382
MIR2385
LOC112442243
LOC100138381
LOC112447141
LOC529196
LOC112446891
TMEM201
TMEM205
TMEM208
HMGCS1
KIAA1324
LOC101906052
DEFB4A
TAC3
CALHM3
FBP1
KDM4B
LOC100297676
EEF1D
ADAM8
ADAM9
EEF1G
RPL8
OLFML3
RPL3
LOC616782
LUC7L
SCD
ACO2
TMEM64
ITM2B
LOC617785
EGFL8
LOC112443659
LOC112443652
LOC112443650
LOC112443651
PAXBP1
ZNF628
ZNF624
APAF1
S100A8
HOOK2
HOOK3
LOC107131566
TBC1D10B
TBC1D10A
IGHG1
LOC788634
LINS1
CAMK2D
RNASE13
RNASE12
ZSCAN12
ZSCAN16
WDR43
JAK2
JAK3
C14H8orf89
TMEM67
LOC112447302
MCAM
MCAT
PRKD3
KLF6
KLF5
KLF3
KLF9
MAP3K11
RARB
RARG
PHGDH
SYF2
LOC100847319
LOC101907653
CCAR1
HDGFL3
PTPRCAP
MRPS18C
LOC100139345
LCN2
BPI
LOC112443325
LOC112443328
LOC101905403
LOC101905400
LOC101905407
DNAJC10
DNAJC19
SUPT16H
SCML4
LOC614226
IER3IP1
TPGS1
LOC100296778
MOGS
CDHR5
FIS1
ZMIZ2
LOC112442804
LOC112442805
LOC112442807
LOC112442801
LOC112442803
RNFT1
MFHAS1
LOC100335608
ZNF783
ZNF782
ADAMDEC1
CCR5
TMTC3
LOC107131489
NOX1
LOC784052
LOC100299845
MIGA1
GCH1
NAA25
LOC107131738
QDPR
LOC104973297
HSPA1A
PF4
MIR101-1
CYSLTR1
HSPA14
MXI1
PDE2A
SCFD1
CRTAC1
AHR
C10H15orf41
STK38L
C10H15orf48
LOC618071
QSOX1
LOC112441910
LOC112446642
LAPTM4B
AARSD1
ESYT3
CXCR3
CXCR2
CXCR1
CXCR4
CRYBB1
LOC407171
IFI47
IFI44
EVA1B
EVA1C
C5AR2
C5AR1
PALM
SLC9B2
LOC100849681
VNN2
VNN3
VNN1
KLRG1
LOC112442483
LOC112442485
LOC101902043
LOC101902048
IRF2
UHRF2
LOC112447937
HEG1
AQP9
MPV17L
SNHG3
ADORA3
FHL2
FHL3
FHL1
LOC107132327
RAD51C
LOC100300716
GLRX5
S100A10
S100A13
PRAP1
GRK3
LOC104976020
KLHL8
LOC100848246
TCTN1
SYNE2
LOC112447492
LOC101902207
DAPK2
ULK2
LOC613822
LOC112441893
LOC112441894
LOC112441895
STK19
SV2A
SV2B
HSD17B12
GPR15
GPR18
LOC112448573
MYBBP1A
FLNA
FLNB
PRKCSH
LOC101904045
LOC101904042
PSMD8
NAF1
LOC100462699
LOC107131305
PLBD2
PLBD1
YEATS4
LOC782776
CNPPD1
HDAC5
HDAC9
CDT1
TRAPPC13
CST3
CST7
CSTB
LOC101907843
CEBPB
CEBPA
CEBPE
CEBPD
CEBPZ
CTNNA1
TM7SF2
EPB41L4B
EPB41L4A
HELB
CERS4
CERS5
CERS1
GP9
GP6
GPI
EXTL2
EXTL3
LOC112441567
ATIC
LOC107132519
LOC107132515
AP4B1
ZBP1
RSL1D1
SYN2
LCK
LOC112445719
DNAH17
UBE2L6
LOC112446377
TGFA
LOC613985
LOC100141064
SLC13A5
RGS10
RGS18
UTP6
UTP3
LOC112445052
LOC100337044
TTLL12
ODF2L
PLAU
ZNF703
ZC3H10
RNF111
DHX8
XPC
XPA
DENND4A
DENND4C
SWAP70
PHLDA3
LOC104976274
SMAD5
GOLPH3L
LOC104973218
LEO1
CUEDC1
CUEDC2
LOC509374
PNP
PNN
SMDT1
RFX5
APP
RFX7
RFX2
IBA57
APC
LOC618565
TARS2
IGFBP1
IGFBP7
LOC101905977
LOC101906408
CLIC4
CLIC2
NSUN3
NSUN5
NSUN6
LOC112443201
LOC112443200
LOC112443203
PCTP
DNAJB14
SUPT20H
LOC101902515
ATAT1
CFAP36
AVPI1
CALCRL
OLR1
OGFRL1
LOC512672
ARHGAP23
ARHGAP27
ARHGAP24
LOC112443859
LOC617141
RSAD2
LOC112448448
IL4R
LOC112448446
SLA2
KCNK5
KCNK1
GNA12
MFGE8
LOC104968939
ZBTB32
ALPK1
LOC112447417
LOC112447411
LOC104975022
GFI1B
SULF2
NOS1AP
HVCN1
RND2
LRRC40
FNDC4
PWWP2A
LOC100138815
FCF1
ATP6V0A4
ATP6V0A2
PODXL2
LLGL1
ACOX3
ENDOG
EBF4
EBF1
LMNA
BDH2
LOC101905711
FLVCR1
LOC112446862
LOC112446861
LOC112446866
GGPS1
SYTL1
MARCKS
TMEM109
TMEM101
TMEM107
LOC101902721
EIPR1
LOC112449071
LOC112449073
LOC112449075
HLTF
TMCC3
LOC512286
RIPK3
CSKMT
RUNX1T1
ZNF814
LOC100336734
LOC782054
PHC3
PIANP
ZNF365
ZNF367
EMC10
PRF1
H2AFX
H2AFJ
DPEP2
DPEP3
NMD3
SPHAR
POLDIP3
GLB1
LOC112445971
LOC112445973
LOC112445972
DUSP23
C5H12orf57
UBE2D4
APOM
CCDC50
CCDC58
CCDC59
NUFIP2
LOC112447602
ALAS2
KIAA0513
FAM200A
CDCA7L
APBA1
MORC3
GPATCH2L
CBWD2
LGALS3BP
ZNFX1
ACBD4
DFFB
REV3L
RNF19B
RNF19A
MIR421
MRPL41
MRPL40
LOC112449618
NEK4
NEK3
NEK8
BMX
G0S2
LOC505972
LOC107131224
STAB1
ECE2
ECE1
IMPACT
AURKB
AURKC
A4GALT
LOC101908235
CHN2
LEPROT
CLEC7A
LOC112448170
AMN1
KIR3DL2
IL13RA1
CD274
MRPS24
ZHX2
ZHX1
SIGMAR1
HS3ST6
HS3ST1
SVIP
PHOSPHO1
ZNHIT6
LOC101907753
LOC112446426
LOC112446427
TTYH2
MIR223
MIR221
P2RX7
LOC112444253
LOC112444252
ACE
LOC101906836
MPZL3
TBK1
SLC9A3R1
LOC614424
C28H10orf105
CPM
CPD
BANK1
DOC2A
DOC2G
RMRP
LOC112445390
LOC112445641
PSAP
LOC112448378
LOC112443491
LOC112443724
KCNC3
ACAA1
LOC112449403
PLA2G4F
CMTM8
CMTM3
CMTM7
COL11A2
LOC507247
NDUFA11
NDUFA13
GNG7
GNG2
RASGEF1A
LY75
CLK1
TMEM150B
ACVR2B
OMG
ELN
CYBB
HSF2
LOC112446725
LOC112446727
LOC112446726
LOC112446721
RORC
RORA
ZNF470
ZNF473
SLTM
FRS2
B4GALT6
FCN1
SPRN
DOHH
BOLA-DOB
BOLA-DOA
LOC104974648
LOC112445400
PPP2R1A
ZMYND19
LOC112447806
HSPB2
HSPB8
TMEM273
NAV3
LIG1
LOC112447116
ZKSCAN8
TPC3
TAF7
HMOX1
TAF8
TSPAN32
TSPAN33
FOSB
LRRCC1
FNIP1
FNIP2
PSMA3
PDCD4
PDCD1
HDLBP
LOC616138
RAB39A
IL12B
LOC505099
PRNP
TMEM59
SCLY
TMEM51
LOC100335190
FAM84B
ACOD1
ZNF677
MGST2
MGST1
LOC107132045
GMDS
LSR
LSS
PRSS57
PRSS50
PRSS53
SNRPB2
LOC112448903
FOXO3
FOXO6
IFIH1
ARL11
TMEM159
ACTR1A
WDR75
PRPF8
LOC509283
PRPF3
ZFP62
LOC101904822
LOC112447356
LOC112447353
LOC112447351
LOC112447359
DMBT1
PMEPA1
CREM
PDGFRA
MCTP2
LOC112441683
LOC112441682
KLHL17
RUFY1
RUFY3
RUFY2
LOC101907661
TRIM28
NKAP
PPDPF
PUS7L
DNAJC28
DNAJC24
LOC515418
LOC522763
LOC112448923
BAG1
BAG6
LOC112448929
TMPO
LOC100299712
PEAK1
IL1RAP
KIAA1143
KIAA1147
KANK2
LOC507756
ABHD2
ABHD4
TWF2
BATF2
AGO1
AGO3
MAPK13
FZD4
FZD5
ASH1L
USO1
TMIGD3
TMIGD2
NUP43
ZNF652
PPCS
C11H2orf42
TBC1D2B
POC1A
WDFY4
ITPR1
SLC27A5
PRAM1
TBCC
ALOX5AP
WDR89
MDC1
SLC24A3
LOC112447525
ENDOD1
LOC101902375
CXCR5
LOC100138922
EXOSC8
EXOSC4
TULP3
LOC101907250
SKP1
CRYBG2
IFI16
RACK1
LOC112443418
LPAR2
LOC112443415
LOC112443417
SPECC1
LIMS2
LIMS1
HIST1H3G
LOC515600
LOC101905669
LOC107132414
LOC101902030
LOC789748
ERP27
ABCA10
ABCA13
ZNF311
ADIRF
MTG1
ZNF318
SP140L
UFM1
AHCY
SP100
TIMP2
TIMP1
C20H5orf22
LOC104972252
SEMA7A
SCN3A
SLC7A7
SLC7A5
SLC7A1
LOC100847159
LOC104971501
GABPB2
NIFK
GABPB1
PAQR4
FADS1
FADS3
FADS6
C29H11orf68
PRR5L
ELOVL6
CARNS1
CMPK2
PLOD1
ADGRF1
ALDH6A1
LOC100848277
LYZ2
LOC112444351
DUS4L
LOC112442212
LOC112442215
LOC112442214
CALHM6
PIK3C2B
LOC100848895
LST1
CEP70
TANK
MYBPH
LOC101906009
ROM1
PPEF2
FITM1
DCSTAMP
ARMCX5
FUT8
DDX39B
DDX39A
LOC112448523
PLXND1
BOLA-DRA
LOC112444655
LOC112444653
PAFAH1B3
ACTB
LOC101904078
BLVRB
LOC786717
NAE1
LOC104973058
NOP58
NOP53
ETS2
CHRM3
MGAT1
MMP9
LOC104972869
IRF2BP1
LDLRAD4
LOC104971364
RHBDF2
QSER1
GSTO1
ATL2
LOC104972045
LOC100847695
PIN1
PIN4
SMOX
STUM
SNRNP48
PURA
LOC783022
MAN2B1
FSTL4
NUF2
NFAT5
GSK3A
UBB
UBC
LOC112445726
LOC112442023
ETFBKMT
LOC618733
LOC618737
KCNJ16
LOC107131849
LOC112443819
CDC42SE1
RAD1
CYP2J2
XIAP
TNFRSF10D
FAM96A
LOC112448753
AQP3
CATHL2
CATHL1
APOL3
LOC784007
LOC107132783
VSIG10L
LOC100299180
XYLT1
LOC100301422
LOC100296205
ITPKC
ITPKB
PKM
ITPK1
CEP170
COMTD1
MXD4
MXD1
ATP6V0C
LAMP1
UQCR10
RPRD1A
LOC104975222
LOC100848991
ADM5
NCAPG
LOC613444
TRPM6
TRPM2
TFDP2
EIF3D
BCAS4
BCAS2
CD81
CD82
CD84
CD86
ZBED5
CD8A
CD8B
LIMK2
LOC112443231
FAM213A
PTBP2
GGTA1
C1H3orf33
LOC100174924
PIK3R2
RBKS
TICAM1
LOC786942
REEP2
REEP4
TSKU
SREK1IP1
FES
MAPK8IP2
LONP2
PDGFB
PDGFD
LOC104976804
FHIT
B2M
SQLE
C19H17orf49
DGAT2
KIR2DS1
GRAP2
KCNH2
SLC28A3
ZNF296
ZNF292
NDUFAF3
NDUFAF2
PRKAR1B
LOC104975590
CHAF1A
CHAF1B
SYTL3
MIR2407
LOC100848815
CLUAP1
IL10RA
TKT
LOC614643
LOC615112
TK2
LRRC3C
LRRC32
LOC112446790
LOC112446792
MFN1
THTPA
SVIL
MIR2285T
LOC112446420
CCDC167
LOC112446424
TJAP1
CMKLR1
UQCRB
ATP6V0D1
LOC100848484
PTPN5
PTPN4
AGBL3
LOC786796
MIR24-2
AKAP8L
PSMA6
AGPAT4
AGPAT3
AGPAT2
TMEM154
PSMD13
LOC107131356
CDC25B
ZNF821
PADI4
HIST2H2AB
CLHC1
CLPTM1L
PIAS3
LOC112441532
GSTP1
CXCL12
LOC104974562
MOB2
DLG1
SMG1
PQLC3
IFNG
GMIP
LOC784427
LOC112445942
LOC112445943
GLMN
LOC786614
TTC32
TTC31
LRMP
LOC100297381
GEMIN2
ENHO
GEMIN6
KRBA2
MCRS1
LOC101905239
KIF18B
TGM2
TGM3
EIF3K
EIF3F
EIF3G
LOC101908149
LOC101908144
LOC112441677
UBTD1
LOC100298992
SDSL
RALB
LOC537017
DNAJB4
GPATCH11
RNF149
ND4L
RNF141
NENF
XCR1
PADI2
LOC101904625
TWISTNB
LOC101904622
LOC112442347
LOC112442349
PPP1R3C
PPP1R3B
TNFRSF13C
NSG1
LOC100296286
INPP5B
INPP5F
LOC107132707
MSANTD2
C16H1orf21
VPS37D
GULO
C3H1orf226
TMSB15B
ZPBP2
LOC507787
TTF1
CBR3
ANXA1
ANXA2
SASS6
LOC104968444
LOC112446128
LOC112446123
LOC112446127
PYGM
CPTP
PMS1
SLC19A1
LOC112441477
TRGC3
LOC112441478
TRGC4
TRGC6
MED12L
LOC101906477
LOC101907707
FAF1
PHTF1
PGM2
CDC26
LOC101904794
LOC104973105
BCAP31
VPS36
KCTD2
KCTD7
MIR27A
ESF1
USPL1
UPF3B
BRAF
IFITM10
ZFYVE16
THY1
NATD1
LOC100297192
KCNK13
TCN2
LOC101906131
ALG10
ALG13
RIOK2
[truncated: 3,001 more rows]
