# Supplementary material for: Transcriptome Characterization of Short Distance Transport Stress in Beef Cattle Blood
Source: Front Genet. 2021 Feb 10;12:616388. doi: 10.3389/fgene.2021.616388 (PMC7902800; doi:10.3389/fgene.2021.616388)
Supplement: Supplementary Material 1 — DEGs list. [file Data_Sheet_1.ZIP › Supplementary material/supplement 5 modules genes list.xlsx]

## Sheet: Sheet1
brown	black	blue	green	magenta	pink	purple	red	turquoise	yellow	grey
ITGA9	LOC788201	LOC112443228	KLRA1	LOC112443413	FOXS1	CHST3	ATP5IF1	LOC101904492	IGF2R	LOC781494
GALNTL5	KDM1B	NSRP1	CHST1	ALPL	LOC101903170	SIDT2	NCBP2-AS2	ITGA4	DLGAP5	HES1
LOC100301305	LOC100847835	ITGA5	CHST2	LOC104971390	SYT7	CCDC170	LY6G6C	ITGAM	LRRC20	LOC112443140
FAM209A	LOC101904383	ITGA2B	ITGAD	FKBP11	RAB27B	LOC104970757	LY6G6F	SLC36A4	LOC112446780	FAIM2
PLA2G7	INPP4B	VMP1	LOC506868	EPB41L1	LOC101909777	LOC104970758	LOC112447789	C22H3orf62	LOC112446432	LOC100336795
LOC100336869	LOC112442379	ERGIC3	PRKAR2B	EMB	LOC788997	SIPA1L3	LOC404103	SRBD1	PDK1	RN7SL1
CYSLTR2	LOC101906463	CAMKK2	MSMB	KBTBD7	USP18	SH2D1A	LOC101902141	CFB	PDK4	PXYLP1
HPGDS	BCL6	MYDGF	LRRC25	LSMEM1	LOC101906266	NKIRAS1	NOTCH1	CFP	BTG1	LOC112447333
LOC100336589	DAGLA	CHMP6	DDIT4	LOC100848507	LOC100848940	NCR1	TUBA1D	ABCE1	IL18RAP	LOC789029
CLINT1	LOC112447139	SEC61A1	EOMES	SLC4A8	HERC6	PLD4	LY6G6E	LOC100335748	FBXO10	LOC112449552
LOC112445621	LOC101902787	DDIT3	EPB41L3	GADD45A	LOC101902757	ANKRD52	RAB27A	S1PR4	LOC281376	LAX1
C6H4orf19	LOC104974259	PTPMT1	CDC42EP1	LOC531164	IL3RA	KLRD1	DPH3	PTCH1	ZCCHC24	RAB5C
LOC107132061	SLC25A33	DAG1	ABI3	LOC782021	DENND1B	LOC112447756	LOC112448315	ERGIC1	CTLA4	NUPR1
KCTD15	GPBAR1	SRD5A1	ADCY9	PROK2	SLC45A3	PTGR1	PLAC8	B3GAT1	ESPNL	LOC112442408
LOC112442338	LOC112444357	PSMB6	LOC100851913	FBXO40	LOC107132917	MS4A8	VWF	GSDMA	CITED2	LOC100300806
LOC520016	LOC104976281	PSMB3	LGMN	IFRD1	LOC104970815	CARS2	GSTA4	GSDMB	ZNF414	LOC112442243
CLEC1A	LOC101905296	LOC112446843	LOC616364	LOC505326	LOC104975676	TBXA2R	DYNLT1	UPK1A	TSPAN13	EGFL8
CD24	SLC4A7	TMEM160	CSF1R	FOXRED1	LOC112449628	TNFRSF21	SYNPO2	LYAR	TSPAN15	AARSD1
MIR3432B	LOC112442703	EVI2B	RILPL1	HCLS1	LOC515828	ARPC5L	MORN4	LOC101904963	LOC514978	MPV17L
DEFB10	HERC5	NICN1	DND1	GLT1D1	IER3IP1	TP53I13	LOC787550	MZB1	NYX	PHLDA3
CPXM2	LOC104976076	MACROD1	LOC786297	S100A8	IFI44	SLC13A5	ITGB3	TDG	LOC112442088	ACOX3
LOC112442575	LOC100847943	LOC782922	NRP1	RNASE13	LOC617141	ARHGAP27	MAP2	LOC112446785	SIPA1	LOC112446862
LOC112441599	ZDHHC20	ENO1	FCRL6	KLF5	RSAD2	A4GALT	LOC104974328	LPCAT2	RGS1	PIANP
KIFC3	SOD2	ENO3	LOC509881	ULK2	ZNFX1	HS3ST6	LOC112448833	LOC112446439	DEFB13	FAM84B
GDPD3	HCFC1R1	FKBP14	ITGB5	LOC104973218	LOC101907753	CMTM3	ILDR1	SEC61A2	CHST11	PRSS50
LOC100141036	UBE2G1	BCLAF3	LOC786987	NOS1AP	LOC112445390	SLC7A5	EIF1B	PECR	WNK1	AGO1
LOC112441940	NKG2A	CCDC71	UVSSA	LOC100138815	LOC112445641	CD8B	SNCB	LOC100298823	TH	AGO3
APOBEC2	LOC112441993	LOC112441663	GADD45B	EBF4	LOC509283	LOC100174924	SLC22A23	BHLHA15	ABCB1	PPCS
RNASEH2A	LOC529196	RPL18A	LRP1	BMX	LOC112447353	PIK3R2	LOC112441494	MIR2350	OSBP2	LYZ2
HK2	JAK2	MFSD11	MSR1	PLA2G4F	LOC100847159	LOC100296286	PPP1R14A	FCER1G	SAP30	LOC786942
HK3	MIR101-1	RNF170	SAMD3	GNG7	CMPK2	LOC504773	NRIP3	ARMT1	CD5L	KIR2DS1
DACH1	CRTAC1	DNPH1	IL10	TMEM150B	STUM	MGC139164	SEC14L5	GGA1	SPRED1	LOC112446792
LOC112446404	CXCR2	LOC112442378	SUCNR1	ABHD4	PURA	IFI27	LOC100296344	LOC101905734	FBXL20	THTPA
RELT	S100A13	LOC101904357	EMP2	ABCA13	KCNH2	EBI3	XK	LOC101902705	TTC13	GEMIN6
SMPD3	ARHGAP23	HAGH	EMP1	LOC100848277	LOC786796	MAST2	PROCR	VPS13C	SLC31A2	IL18BP
LOC112441519	ALPK1	LOC101906460	COX6A2	DCSTAMP	LOC507787	MGC157082	TRIM58	TMEM168	LOC112442321	IGHM
TEX12	MARCKS	CCNA2	ATP23	MMP9	LOC101906131	PGBD2	LOC100300051	IFFO2	ZCCHC13	LOC104976315
P2RX1	LOC112449073	VPS29	LOC112445693	SLC28A3	DDX58	AGFG2	F2RL3	LOC107131948	VWA2	KIF11
LOC100295719	MORC3	LOC112444232	LOC101906312	PTPN5	LOC100301263	LOC100296123	TAC3	ZNF831	KCNN1	LOC101904187
CHKA	LOC614424	CSNK1G3	LOC112443659	ANXA1	LOC112441847	UBA7	CDHR5	LRIF1	PKIB	STK38
DST	LOC112443491	LOC618463	PTPRCAP	IL32	WNT5A	PARM1	ADAMDEC1	LOC112448055	ENTPD1	NMB
LOC101905532	LOC507247	CITED4	GCH1	LPL	SORD	ATP1B1	PF4	LOC112448056	SNAPC1	MCF2L
LTA4H	LOC112446721	PHF21A	VNN1	LOC112449349	BOLA-DQB	SNX8	ESYT3	CHMP4A	MISP3	LOC104975666
P2RY14	IFIH1	RIN3	LOC112442483	MYORG	LOC615277	DDR1	IRF2	COBLL1	SLC29A4	LOC614781
LOC515276	CREM	COX5A	LOC112442485	LOC112447288	UCHL1	CDKN2D	FHL1	FBXO17	LOC782343	LOC783134
LOC508441	LOC104971364	COX5B	HEG1	GAREM2	LOC112445994	LOC112446103	LOC100462699	PPP3CC	CLEC4E	LOC101905477
LOC112442630	LOC107132783	TMUB1	LOC112441894	UBASH3B	LOC101901983	C25H16orf54	GP9	ADRA2A	CLEC4D	LOC104972552
IL1RL1	MXD1	PDXK	ZBP1	IL18R1	RNF138	LOC101902462	GP6	SYT8	CLEC4A	WC1-12
CTTNBP2NL	LOC112443231	PDXP	LOC112446377	ETV5	JCHAIN	LOC781584	LOC112441567	TLR10	LAIR1	LOC112444681
LOC104972309	LOC101905239	ADAP2	PNP	IKZF5	DBN1	XAF1	LOC782054	TIAL1	ITM2B	PLEKHJ1
ZFPM1	LOC101908144	ZNF382	LOC618565	REM2	ATP8B4	CARD11	LOC112445971	FUBP1	KLF9	LOC112444215
LOC100848368	SDSL	ZFP41	LOC101906408	CAVIN3	MX2	SPOCK2	ALAS2	MARC1	LOC100847319	LOC100336104
SLAIN1	RNF149	KCTD12	LLGL1	S100A9	TTLL1	TNFRSF13B	TPC3	LOC112447082	LOC112443325	LOC512464
IL9R	C3H1orf226	SLC25A37	BDH2	C1RL	APOBEC3Z1	HLX	BATF2	LOC112447080	CYSLTR1	LOC107131779
TMED8	LOC101907707	SLC25A36	APBA1	MSRB1	SHCBP1	TBX21	ENDOD1	BCLAF1	PDE2A	HIST1H2AM
LOC100848006	LOC101904794	TUBA1C	ECE1	MSRB3	TDRD7	ERBB2	SKP1	LOC112447621	STK38L	HIST1H2AC
LOC112444326	LOC104970831	TUBA1B	CHN2	TNFAIP6	TCAF1	CPNE5	LOC515600	LOC112441666	LAPTM4B	RN18S1
MIR2382	NLRP3	LOC790009	MIR221	LOC104970698	WLS	ISG15	LOC789748	MAP10	CXCR1	LOC112449282
LOC100138381	SNX18	NPLOC4	P2RX7	GPR27	DRAM1	FAM178B	LOC104972252	CCP110	CXCR4	LOC100852090
LOC112447141	LOC112449348	EDC3	ACE	FOLH1B	SIGLEC1	HAP1	CALHM6	IQANK1	C5AR2	CYB5R2
CALHM3	LOC508153	LOC101905162	HMOX1	SIGLEC8	LOC104975979	LOC100850659	SMOX	LOC613699	C5AR1	LOC112443631
FBP1	LOC112448495	FAM45A	LOC616138	LOC101903832	AVEN	MIR2440	LOC618733	EPB41L2	PALM	LOC104968479
MCAM	ELL2	NUP62	TMEM51	LOC104971388	LOC104974542	PNPLA7	REEP2	ZBTB7A	VNN2	LOC112442111
RARB	LOC112447323	LOC107132239	LOC100335190	LOC781624	LOC101902154	LOC112448165	GRAP2	RABAC1	AQP9	LOC100139916
AHR	PRORSD1	LOC107132230	LOC507756	SIRPB1	DDT	LOC112448164	LOC112446790	INPP4A	KLHL8	LOC112445688
C10H15orf48	NMUR2	CCDC174	FZD4	KRT23	SOX13	LOC104968484	LOC784427	MACO1	CEBPA	IDO1
SNHG3	LOC107131323	AEN	LOC112443418	LOC112445655	HES4	LOC101906230	TGM2	KCP	TGFA	LOC101903765
ADORA3	LOC112448013	CD247	LOC783022	LOC511937	DHX58	THEG	C16H1orf21	LOC781499	OGFRL1	MIR2887-1
DAPK2	LOC112448782	FMR1	LOC100299180	PDLIM1	METRNL		GATM	CNR2	NEK8	TRPT1
SV2B	PTGS2	LOC101907275	ITPKC	DCBLD1	LOC100298356		UCHL3	GNL3L	LOC107131224	LOC407145
LOC101904042	ZFYVE28	CDK2AP1	TSKU	ANKRD22	C8H9orf152		NRGN	TGS1	IL13RA1	RNF24
LOC101907843	CRYGS	MRPS2	NDUFAF2	PTX3	LOC112443009		LOC512486	ADAM11	PHOSPHO1	LOC790255
CEBPE	LOC107131590	AKR7A2	IL10RA	FRZB	LOC530929		FXYD4	NEPRO	MIR223	LOC112444970
CTNNA1	IFI6	LOC112444174	LRRC32	TREM1	LOC101907799		LOC112442223	SHANK3	C28H10orf105	SLC35A4
EPB41L4A	STX6	BCL2L13	AGPAT2	FGD3	LOC112447923		DHRS7	SETBP1	CPD	SYT11
LOC100337044	C5H12orf75	NTMT1	TRGC3	MEGF9	KLRC1		LOC781977	LOC112441460	CYBB	LOC112444847
CUEDC1	MX1	YBX3	TRGC4	LOC100141258	LOC112442046		LOC112446054	PPP1R13L	FNIP2	ABO
LOC509374	LOC515169	FUOM	GATB	CDA	HLF		SDC4	TM4SF19	IL12B	SPATC1
IGFBP1	CD68	IPMK	RARRES1	NDRG2	LOC101905222		NPL	MPHOSPH9	MGST1	KAT6A
LOC104968939	LOC112446748	FCHSD2	LOC100140873	AKAP2	FAM3B		EGLN3	MPHOSPH8	LOC112448903	LOC522540
GFI1B	LOC112449256	ELOB	MGC126945	LOC104972390	LOC104976573		C23H6orf141	MPHOSPH6	FOXO3	LOC533308
SULF2	ARSG	CTSK	ICAM1	MICAL2	OAS2		LOC112449544	MGA	IL1RAP	LOC112444737
LOC112445973	LOC101902053	CTSB	MAFB	MAX	LOC615640		RBPMS2	C16H1orf115	TIMP2	SCP2
CDCA7L	LOC101906024	CTSD	LOC101903713	LOC112445446	SLC25A10		MYL9	LOC618664	SEMA7A	LOC100298643
IMPACT	LOC100139670	UBA3	SGCA	LOC107131803	LOC112448487		MYLK	LOC101903668	PAFAH1B3	GBP6
CLEC7A	LOC112443219	RMI2	STIP1	KLRF1	LOC112448488		LOC107131325	RSRC1	LDLRAD4	RUBCNL
LOC112446426	KCNJ2	LOC100299201	NR4A1	SERPINB4	LOC618409		IKZF1	RSRC2	CYP2J2	LOC112448552
ZNF470	LOC112441825	WDR97	LOC101906756	PGLYRP2	GRB7		LOC112445030	PHACTR1	XYLT1	C11H9orf116
TMEM273	LOC112447796	RETN	LOC112446379	LOC100337053	MGC137036		LGALSL	CDC42EP3	TRPM6	SLC8B1
TSPAN33	LOC101903165	LOC104973826	ABCA1	PPM1M	LOC107131579		LOC112442336	TBKBP1	TFDP2
MGST2	LOC101906603	LOC527810	PAGR1	LOC101902561	S1PR1		MTURN	ADCY3	PTBP2
LOC112447356	OSBPL8	LOC100847813	LOC112441507	LOC786348	SGSM1		RASSF4	NUCKS1	SQLE
PEAK1	LOC112444803	RPL7A	DPYSL2	LOC104973526	IL2		TREML1	XRCC6	DGAT2
TMIGD3	CASP4	LOC100847818	KIR3DS1	LOC107132972	NHLRC1		S100A1	OPTN	MIR2407
PRAM1	LOC112445653	CHCHD8	LOC790101	COX8B	SSBP2		GNG11	MCCC1	AGPAT3
SLC24A3	LOC112448381	ATP5MC3	NCALD	LOC101904667	L1CAM		OCSTAMP	ZDHHC3	LOC107131356
PRR5L	LOC506181	ATP5MC2	CAMSAP1	LOC519132	OSBPL3		HEPACAM2	LOC783376	LOC112445631
LST1	TIRAP	CHST12	FN1	DYSF	LOC112447296		BACH1	LHPP	DNAH7
PLXND1	IL22RA2	AGER	TREML2	INSIG1	LOC781533		RABGAP1L	SERPINB1	GTF2A1
CHRM3	LOC513941	SMIM12	CDKN1A	DYNLRB2	OAS1Y		ZSCAN26	SERPINB2	LOC112447441
LOC112445726	PIGB	PPIG	ANKRD16	CCL16	OAS1X		CXCL5	RAC2	LOC536097
LOC107131849	GPR160	PPIF	URB1	BST1	OAS1Z		SPATA21	KLHDC1	NLRP12
BCAS4	LOC528412	PPIB	ACVRL1	LOC112446753	CREB3L2		LOC112442539	TLR2	DIRC2
LOC100848484	LOC781982	RRM2	FAM126B	LOC112445470	ASMT		MAN1B1	ASXL2	XPO6
IFNG	LOC112445930	UBALD1	BOLA-NC1	PEAK3	CCR4		TUBB1	LOC112446907	ATP8
ENHO	IFIT5	RPS4Y1	KCNE3	VAT1L	TMEM119		HEXIM2	LOC112447474	LOC515150
PADI2	IFIT3	IGSF6	LOC112446743	ACSL6	LOC112441636		LOC112442264	LOC112446703	EYA3
PPP1R3C	IFIT2	RAN	RPS6KA5	LOC104974144	LAMA4		LOC104974758	LOC101906692	OSBPL1A
GULO	LOC112444488	EXT2	KIAA0930	ADGRG3	SERPING1		LOC104974750	GLIPR2	SNAI1
TCN2	LOC112442412	C17H12orf43	TNS3	CAPN3	LOC101903757		MINDY3	LOC101906694	PFKFB3
CLNK	LOC104972128	LOC112449167	PER1		LOC615610		LOC112445497	HM13	SCIN
LOC100139209	TARSL2	GOLGB1	JDP2		CYP3A4		CARD10	ACTN1	MAP3K3
UROS	NT5C3A	PRR33	CTTNBP2		GPM6A		STRIP2	ACTN4	PRSS23
LTB4R	PI4K2B	LCLAT1	HIST1H2BD		WC1.3		LOC112444864	LOC101907567	ST8SIA4
VIPR2	C3H1orf162	LOC785168	ARHGEF18		LOC618541		GPR158	LOC104969545	TOP2A
LOC112445089	FAS	IFNB1	SLC39A9				PPBP	NAT1	DHX34
STAG3	NAIP	C8G	LOC100335828				LOC112447557	TMEM256	NR4A2
LOC107131259	LOC112443858	PTPN22	PECAM1				STMP1	LOC101902475	CDK5R1
LOC104972586	CREBRF	MPST	AKR1C4				CLU	LOC112447136	ITPRIPL2
LOC100300632	SOCS3	LOC618367	DPYD				NPPA	LOC101902786	CYTB
LYPD6	BOLA-DQA2	SAMD9	CD300A				IFITM5	EAF2	MPP1
AMPD3	LOC101906823	XBP1	ARHGAP39				LOC104972052	SYNCRIP	SLC11A1
PRDX2	ENKUR	ARFRP1	LOC100140174				SLC6A4	INSL6	LOC101905776
NR2F6	LOC101904595	LOC100335205	ABCF2				TOM1L1	BLA-DQB	GLUL
LOC100336476	TMPRSS2	TRAPPC9	TUBB4A				NECAB2	KLHL14	RNF130
SAXO1		PSMG4	CCL3				LOC107131441	IGIP	IL6R
LOC100300003		LOC104972805	LOC788962				RBM11	RAPGEF3	ATG16L2
VEGFA		CDCA3	TBX18				LOC104972612	LOC104973781	COQ6
LOC504548		CDCA8	HYAL2				P2RY1	DHRS12	DMD
ANG		RSF1	HYAL1				IFITM2	ADIPOR2	GAB2
LOC101904275		RELA	UNC13B				TNFSF13B	MARK2	GAB3
LOC789732		SMPD1	KIAA1211L				CLEC3B	WDR19	LOC112446745
NCK2		LOC100297725	SERPINE1				TMEM232	FAM204A	RAB20
RPH3A		ATP5F1B	LOC100847256				RSU1	PLOD3	CD101
SCAP		GPS1	SUZ12				PDZK1IP1	LOC101904842	HPGD
PTH1R		EGR1	CCRL2				RAMP3	MYO1C	PTGER4
LOC518134		LOC101904569	XDH				GZMK	SLC25A35	TSC22D3
SYNGR1		PTDSS1	KLRK1				SLAMF8	POMT2	IRS2
CAMK1		LOC112441655	LOC101908561				LOC101903301	TMEM86B	UBE2H
BEGAIN		WBP4	ZNF202				LENG9	LGALS12	LOC104969589
TPPP		LRRK2	SIK1				GMPR	MPHOSPH10	SIRT5
MPO		MRPL10	GPR55				2020-03-02	LOC112442664	LOC510860
CORO6		MRPL11	LOC781951				LOC112448002	LOC112448908	LOC104971307
BFSP2		AMPH	AKAP13				LOC100847383	LOC112448905	ATN1
SESTD1		NBN	LOC104970966				RGS20	ANAPC5	SLC30A1
LOC101907813		LOC112442325	LILRA4				C3H1orf54	LOC112442086	FOLR3
LOC107132962		LOC786586	KIR3DL1				SRXN1	LOC101903572	EPHX1
HBB		IMMP2L	TMEM144				TUBA4A	C3H1orf109	DUSP16
LGR6		LOC101906455	TARP				LOC112449387	LOC107131242	SCARB1
LONRF1		ALKBH5	PLVAP				TSPAN4	PQLC1	FAM129A
LOC112443621		MIR29C	DPF3				DSTN	LOC783920	LOC112444863
LOC101905327		NRIP1	PLEKHO2				TREX1	MND1	CASP3
LOC616830		IL1B	GSPT1				ULBP3	RFFL	LOC100337457
LOC107132475		LOC112445615	BVD1.15				ACTA2	FAM122A	LOC107132697
FRRS1		MS4A3	IL15RA				MPIG6B	LOC107132189	CD163
TNS2		LOC781813	LOC112442607				PARVB	PFN2	CCNJL
LOC100297044		THNSL1	BIK				GRAMD1C	TRIM2	SMAP2
ALCAM		SYNPO	ARHGAP5				LOC616063	TRIM5	MLXIP
TPM1		ANP32A	LOC112446768				GBP4	LOC104973427	PPARG
TGFBR3		MUC15	IDO2				SELP	PPAT	SCN2B
CD151		P2RY11	LOC404051					LOC107131761	MERTK
ATF7		P2RY13	STXBP6					SMIM30	RAB43
MIR1584		OSCAR	LOC617079					SMIM33	LY86
LOC788334		SLC35C1	ZNF774					LOC112443155	NDRG1
LOC112446676		RPS20	GZMA					SKIL	SLC22A18
ARPIN		RPS21	SLAMF7					DCK	KLF13
LOC101905041		RPS28	LOC510520					EIF4EBP1	KLF11
TNFSF14		PREP	CCDC125					SH2D1B	ATP9A
FOLR2		LOC508858	S100B					CD244	BTBD11
CD300LF		KIAA2013	FAM160A1					SEL1L3	ATP13A3
CD300LB		TMSB4X	DLC1					LYPD3	E2F3
LMO4		LOC101906565	ID1					LYPD8	TMEM229B
CDKN2B		WDR1	METAP1D					RGS2	SLC35D2
SAP30L		ZNF213	CSF1					RGS3	TLE1
LOC614141		LOC112442636	LOC112448162					RGS9	PANX1
PPP1R1B		GSTZ1	ATP4B					MIR664A	ZBTB16
IL5RA		LOC787269	LOC101906176					MRPS6	LOC112442609
TRPC6		ERCC1	C1QC					MZT1	FOSL2
LOC112444860		ERCC4	C1QB					LOC112443783	SH3PXD2B
AKT3		ERCC6	C1QA					PLCD4	RNF41
G3BP2		PFKL	LOC781254					HIST1H1C	LOC107131398
PKP2		WARS	TSPAN7					BCL2L15	LOC101906281
ELMO3		SSR2	THBS1					BCL2L11	DTX3
LOC514181		SSR4	ADRB3					GTF2H2	SSH2
LOC521568		NKG2C	LOC101904370					RYK	SSH1
LOC104972797		ITSN2	JADE2					BLOC1S6	SLC9A5
PDIA5		AAR2	STX11					BLOC1S2	A2M
AIG1		LOC101904166	LOC104969648					SLC38A1	HEBP1
LOC101903976		LOC107132998	PEA15					SLC38A9	SLC11A2
SLC16A14		YRDC	KIF13B					LOC101902797	LOC107133207
CD1E		SH3BGRL	LOC101903752					CDIPT	LOC112448005
ALOX15		SDF2L1	APLP2					NCOA7	IL1R2
WC1		XAB2	LOC100848575					CISH	ARMC12
CDH1		LOC509034	GNGT2					RIF1	GLULP
DOPEY2		LOC112446891						SREK1	CPT1A
LOC100337081		TMEM208						ERO1B	MS4A2
LOC104969122		LOC100297676						LOC782101	ND1
NFE2L1		EEF1D						NCR3	VSIG4
LOC100138951		EEF1G						EEPD1	COX3
BCAR3		RPL8						IDI1	IQCD
RHEX		OLFML3						TMEM185B	LOC107131715
NR1H3		RPL3						FCER1A	HBEGF
CRYAB		LUC7L						LOC100300764	SEMA4A
HRH4		ACO2						FANCM	HTRA1
HRH2		ZNF624						IGLL1	BZW2
EDA		JAK3						LIAS	ADGRG5
GPR4		TMEM67						ATP10D	CCER2
LOC101904573		MCAT						TRABD2B	LOC786095
LOC784535		KLF3						TPI1	LOC112441545
LOC100848540		PHGDH						CTSO	FKBP5
LOC101902555		SYF2						CTSF	MT3
LOC101907835		LOC101905403						CTSS	VCAN
ZDHHC14		LOC101905407						CTSW
RAB44		TPGS1						AMMECR1
LOC788142		LOC100296778						AFF3
PTPRR		MOGS						STK40
WDR35		LOC112442807						UBA6
CDC6		CCR5						STAMBPL1
IRF1		QDPR						PHF20
PTGDR2		LOC112446642						RPAP2
LOC100847724		EVA1B						SDS
RAB11FIP4		LOC101902043						LYZ
LOC112442414		LOC112447937						IP6K1
EEF2K		LOC107132327						KATNBL1
HCN2		LOC100300716						LOC112449291
GLS		GLRX5						RPGRIP1
STXBP5		LOC104976020						LOC788602
PRKCG		LOC100848246						VAV2
LOC100139996		STK19						EVI2A
ADGRG1		GPR15						WDR92
PGD		MYBBP1A						USP6NL
CFAP45		FLNA						USP13
NHSL2		FLNB						USP16
DESI2		PRKCSH						CRKL
SLC12A7		LOC101904045						LOC104971345
SLC12A2		PSMD8						MT1A
LOC100847415		PLBD1						HNMT
CCR3		LOC782776						TSPYL2
CCR8		CNPPD1						LOC112445749
HSF2BP		CDT1						SIGLEC10
ID2		CST3						KIFC2
LOC538435		CST7						LOC101905293
LOC107131296		CSTB						LYRM1
ST3GAL3		TM7SF2						TCERG1
SOCS2		CERS5						FCRL1
PTI		EXTL3						FCRL3
TCRA		ATIC						FCRL4
LOC112448454		LOC107132519						FCRLA
LOC100337129		LCK						PDCD1LG2
FASLG		RGS10						CHST10
ANKRD13D		RGS18						ROCK2
LOC112449608		ZNF703						TSPO
LOC112442387		ZC3H10						LOC112448774
ALOX5		CUEDC2						LOC112448775
TBC1D8		PNN						LOC506950
LOC783106		SMDT1						FAM98B
GATA1		IBA57						FAM98A
BOLA-DQA5		NSUN5						LOC101903068
LOC751811		PCTP						SMIM14
BHLHE40		AVPI1						RPP30
GAPT		LOC512672						NT5DC2
RASD1		IL4R						LLPH
RAB37		SLA2						DCP2
DOK4		KCNK5						NAA50
ASB2		GNA12						CFDP2
GCA		MFGE8						FAM193B
LOC100337244		LOC112447411						KBTBD3
LOC112442651		RND2						KBTBD2
LOC615559		ENDOG						KBTBD8
LOC512440		LMNA						PHAX
LPIN1		LOC101905711						RBM26
C10H15orf62		FLVCR1						RBM27
FMOD		TMEM109						RBM25
STX1A		TMEM101						ARL1
DUSP6		TMEM107						ZC3H12C
LOC101907023		EIPR1						ZC3H12D
PIP5K1B		RIPK3						LOC112441942
MIR324		LOC100336734						LOC112441944
RNF144B		EMC10						LOC101906766
LOC100295883		H2AFX						SRSF11
CLEC10A		POLDIP3						UBALD2
SLC7A11		DUSP23						SLC4A4
		C5H12orf57						CBFA2T3
		APOM						AP5B1
		GPATCH2L						LOC112442705
		DFFB						MOB1B
		RNF19A						LOC516599
		MIR421						FGR
		MRPL41						TMED5
		MRPL40						UHRF1BP1L
		LOC112449618						AHI1
		NEK3						RAD54B
		STAB1						ABCB7
		ECE2						SLF2
		AURKB						SLF1
		KIR3DL2						JUN
		MRPS24						SNRNP200
		SIGMAR1						GADD45G
		SVIP						LOC104969097
		LOC112446427						LRP8
		LOC112444252						STIM2
		MPZL3						PLEKHF1
		RMRP						PLEKHF2
		PSAP						SERPINI1
		LOC112448378						MSRA
		LOC112443724						LOC101903126
		ACAA1						EED
		NDUFA11						MAPKAPK3
		NDUFA13						MAPKAPK2
		OMG						LRRC17
		ELN						FAM111B
		RORA						LOC112445189
		FCN1						SPATA7
		DOHH						LOC100848715
		LOC104974648						LOC112448835
		LOC112445400						LOC100299281
		PPP2R1A						CRISPLD2
		ZMYND19						KLK1
		LOC112447806						FAM69A
		LIG1						COPS2
		PDCD1						LOC100300938
		LOC505099						SSB
		ACOD1						LOC112441512
		ZNF677						UGDH
		GMDS						MAD2L1
		ARL11						GALNS
		ACTR1A						LOC100300483
		PRPF8						DBIL5
		LOC112447351						ZFP90
		RUFY3						RICTOR
		LOC101907661						EGR2
		TRIM28						CHCHD10
		LOC112448923						JAGN1
		BAG1						LOC112441651
		BAG6						LOC616948
		LOC112448929						LOC616942
		LOC100299712						LRRK1
		KIAA1147						GPN3
		KANK2						NSA2
		TBC1D2B						P2RX3
		POC1A						DIS3
		LOC112447525						ZCCHC11
		LOC100138922						ZCCHC10
		RACK1						BMS1
		LOC112443417						MAPK1IP1L
		ERP27						THBD
		SP140L						DSE
		TIMP1						DSB
		LOC104971501						DOCK9
		PAQR4						CERK
		FADS6						LIN7C
		C29H11orf68						LOC112441499
		PLOD1						FADD
		LOC112442212						NFATC2
		LOC100848895						TNFAIP8L2
		MYBPH						LOC101905398
		LOC101906009						OCIAD1
		FUT8						LOC101903632
		DDX39A						HELQ
		LOC112444653						CHI3L1
		ACTB						MYADM
		NOP53						RBAK
		MGAT1						LOC101907822
		IRF2BP1						LOC100847947
		GSTO1						LOC100847946
		PIN1						FOS
		SNRNP48						SEC14L1
		UBC						UPF2
		LOC618737						LOC511354
		LOC112443819						LOC511353
		RAD1						IL18
		CATHL2						IL15
		CATHL1						IL16
		LOC100296205						LOC112442974
		COMTD1						ZDHHC21
		LAMP1						MS4A7
		UQCR10						MS4A1
		ADM5						ZNF146
		TRPM2						MAGOH
		EIF3D						KCNN4
		CD81						PKIA
		TICAM1						LOC107132911
		PDGFB						MAPK9
		LOC104976804						KCNT1
		FHIT						FOXRED2
		C19H17orf49						SPATA48
		ZNF292						PPP1R9A
		NDUFAF3						MUC13
		CHAF1A						CBLL1
		CHAF1B						RASGRP3
		SYTL3						HCK
		LOC614643						ZNF420
		SVIL						NEDD1
		MIR2285T						NEDD4
		LOC112446420						P2RY12
		CMKLR1						LOC101907518
		ATP6V0D1						LOC100139881
		AGBL3						HPSE
		AKAP8L						SHISA8
		PSMA6						CSRNP1
		TMEM154						NASP
		PSMD13						TMEM138
		CDC25B						LOC101903402
		CLPTM1L						LOC112449042
		PIAS3						TECPR2
		LOC112441532						FCHO1
		LOC104974562						BVD1.23
		MOB2						LOC112448601
		LOC112445942						LOC104970598
		LRMP						TMBIM1
		KIF18B						SNAPC5
		EIF3K						KIF3B
		EIF3F						LOC112447381
		EIF3G						LOC112447388
		LOC112441677						DIAPH1
		RNF141						POU2AF1
		NENF						XIST
		XCR1						LOC101903933
		LOC101904622						TRIM59
		LOC112442347						TRIM52
		LOC112442349						LOC112443543
		LOC107132707						LOC112442633
		VPS37D						NREP
		TMSB15B						KRTCAP3
		ANXA2						HSD17B1
		LOC112446128						PEBP1
		LOC112446123						SLC29A1
		PYGM						LOC112449367
		CPTP						CBX5
		TRGC6						CBX3
		MED12L						MGC148318
		FAF1						ACADSB
		LOC104973105						MRPS15
		BCAP31						PFKP
		KCTD2						CASP8AP2
		BRAF						POU6F1
		NATD1						C24H18orf21
		CAMK2N1						LOC104974460
		LAG3						B9D2
		RP9						DPM3
		HRAS						DPM1
		JMJD1C						IGCGAMMA
		CDC14A						CDH10
		GPR171						CDH17
		PRELID1						CXHXorf65
		LOC100847180						LOC100848369
		RAB7B						TDP2
		LOC112444389						AFAP1L1
		GDPD1						AFAP1L2
		LOC101902444						CPA3
		LOC112447120						OSM
		PAPSS2						ARG2
		TRMT10B						TMED3
		SLC35E4						HNRNPU
		C21H15orf39						PLGRKT
		TCF19						TADA1
		PGM1						CD59
		POLE						LOC107133315
		POLK						LOC112445692
		POLI						GAR1
		FAM89B						FRAT1
		SGMS1						SC5D
		CDC20						MTIF2
		CRELD2						PYURF
		GALNT2						NIPAL1
		LOC101904855						NIPAL2
		CNTRL						LOC787858
		SLC25A23						CHM
		SLC25A20						SERINC5
		SNX17						SERINC2
		SNX15						LOC104968634
		SNX19						ABTB2
		TMEM87B						LOC539009
		RBM15B						RPS6KB1
		SPINT2						LOC101906318
		LOC112448912						LOC101906317
		STAG2						LOC101907041
		LOC112449343						ST6GAL1
		LOC104973964						POLR3K
		LOC104974401						LOC532875
		PDE8B						TDRD10
		LOC112444802						MIR2385
		LOC101905990						TMEM201
		CD3D						TMEM205
		CD3E						HMGCS1
		UEVLD						KIAA1324
		MAFK						LOC101906052
		MAF1						DEFB4A
		RHOD						KDM4B
		CIR1						ADAM8
		C11H9orf16						ADAM9
		MIR374B						LOC616782
		C7H19orf70						SCD
		NUAK2						TMEM64
		SELENOP						LOC617785
		SELENOW						LOC112443652
		SELENOO						LOC112443650
		SELENON						LOC112443651
		SELENOM						PAXBP1
		DCTPP1						ZNF628
		NABP1						APAF1
		LOC112448515						HOOK2
		LOC112443630						HOOK3
		FEM1A						LOC107131566
		SETD2						TBC1D10B
		LOC107131542						TBC1D10A
		DZIP1						IGHG1
		LOC786726						LOC788634
		SRPRA						LINS1
		LOC781022						CAMK2D
		C15H11orf96						RNASE12
		IL23A						ZSCAN12
		TLN1						ZSCAN16
		CCDC84						WDR43
		DEFB7						C14H8orf89
		RPL31						LOC112447302
		CNDP2						PRKD3
		EMC1						KLF6
		LOC107131831						MAP3K11
		TRIB2						RARG
		TRIB3						LOC101907653
		GCNA						CCAR1
		NDUFB9						HDGFL3
		NDUFB7						MRPS18C
		ANKRD49						LOC100139345
		PHB						LCN2
		LOC104975270						BPI
		ZNF34						LOC112443328
		SH3GL3						LOC101905400
		ITPRIPL1						DNAJC10
		LOC101903072						DNAJC19
		SPAG7						SUPT16H
		P4HB						SCML4
		ESS2						LOC614226
		STEAP3						FIS1
		CFAP54						ZMIZ2
		MANF						LOC112442804
		NPDC1						LOC112442805
		HIC1						LOC112442801
		GEN1						LOC112442803
		ABCA6						RNFT1
		NCK1						MFHAS1
		ZNF266						LOC100335608
		INTS5						ZNF783
		CDKN2AIPNL						ZNF782
		CCDC136						TMTC3
		MAP2K3						LOC107131489
		ASS1						NOX1
		SPR						LOC784052
		SP2						LOC100299845
		SP3						MIGA1
		LOC112441500						NAA25
		LOC104975377						LOC107131738
		LOC112442073						LOC104973297
		TMC4						HSPA1A
		MLF2						HSPA14
		VCL						MXI1
		KMT5A						SCFD1
		UXT						C10H15orf41
		LGALS1						LOC618071
		ATG101						QSOX1
		MIR339A						LOC112441910
		RASSF1						CXCR3
		RASSF7						CRYBB1
		CHD7						LOC407171
		CCDC112						IFI47
		LOC112445543						EVA1C
		IL2RB						SLC9B2
		CTSH						LOC100849681
		TCAIM						VNN3
		B3GNT5						KLRG1
		YIF1A						LOC101902048
		DDX28						UHRF2
		GNAL						FHL2
		ASNA1						FHL3
		UBE2S						RAD51C
		C1R						S100A10
		HBG						PRAP1
		HBA						GRK3
		LOC112447435						TCTN1
		SYPL1						SYNE2
		MGMT						LOC112447492
		LRRC63						LOC101902207
		LOC112446475						LOC613822
		UQCRC1						LOC112441893
		LOC101903868						LOC112441895
		ARMH2						SV2A
		RPL19						HSD17B12
		S100A4						GPR18
		S100A2						LOC112448573
		LOC107131906						NAF1
		LOC112448094						LOC107131305
		SEC24C						PLBD2
		LOC104970589						YEATS4
		RUVBL1						HDAC5
		RUVBL2						HDAC9
		LOC788952						TRAPPC13
		NUDCD3						CEBPB
		NUDT18						CEBPD
		LOC104975665						CEBPZ
		TCP11						EPB41L4B
		NKTR						HELB
		KIF22						CERS4
		AKT1S1						CERS1
		COPG1						GPI
		MAGED2						EXTL2
		NEUROG2						LOC107132515
		AURKAIP1						AP4B1
		LOC101902665						RSL1D1
		DDOST						SYN2
		TTLL3						LOC112445719
		FAM126A						DNAH17
		LOC107132275						UBE2L6
		CXHXorf57						LOC613985
		LOC100848357						LOC100141064
		LOC101908015						UTP6
		ROMO1						UTP3
		CSNK1B						LOC112445052
		LOC101904151						TTLL12
		LOC781224						ODF2L
		SRM						PLAU
		LOC104968627						RNF111
		PAM16						DHX8
		KCNIP3						XPC
		BUD23						XPA
		LOC509972						DENND4A
		ARRDC5						DENND4C
		CEP95						SWAP70
		CYB5D2						LOC104976274
		ETFB						SMAD5
		TPMT						GOLPH3L
		INIP						LEO1
		ZNF613						RFX5
		FSCN1						APP
		LOC112449254						RFX7
		LOC104970076						RFX2
		LOC112447375						APC
		ZNF518A						TARS2
		MKI67						IGFBP7
		ZNF557						LOC101905977
		ADRM1						CLIC4
		RPL38						CLIC2
		RPL39						NSUN3
		RPL36						NSUN6
		RPL34						LOC112443201
		ATF2						LOC112443200
		SDF4						LOC112443203
		LOC112445780						DNAJB14
		SAMM50						SUPT20H
		BSG						LOC101902515
		ATP5MC1						ATAT1
		FCGRT						CFAP36
		TSC22D4						CALCRL
		OGT						OLR1
		LOC112448734						ARHGAP24
		SLCO4C1						LOC112443859
		UBE2M						LOC112448448
		UBE2F						LOC112448446
		NDUFA9						KCNK1
		EIF1						ZBTB32
		BIRC5						LOC112447417
		ETFRF1						LOC104975022
		RFTN1						HVCN1
		LOC786126						LRRC40
		SLC39A3						FNDC4
		MTHFD1L						PWWP2A
		RBM6						FCF1
		ZNF182						ATP6V0A4
		LOC100847171						ATP6V0A2
		VAMP1						PODXL2
		C7H19orf24						EBF1
		BASP1						LOC112446861
		GIMAP6						LOC112446866
		DNAJC1						GGPS1
		CORO1B						SYTL1
		MID2						LOC101902721
		SHTN1						LOC112449071
		FLII						LOC112449075
		LOC112444676						HLTF
		CC2D2B						TMCC3
		NAGA						LOC512286
		GYPC						CSKMT
		SNAP23						RUNX1T1
		IMP3						ZNF814
		SNX1						PHC3
		FABP2						ZNF365
		FABP3						ZNF367
		PGAM1						PRF1
		LOC100297498						H2AFJ
		EEF1B2						DPEP2
		LOC101906966						DPEP3
		SLC30A4						NMD3
		LOC107131864						SPHAR
		RPL13A						GLB1
		KMT2E						LOC112445972
		CEP19						UBE2D4
		LOC100336897						CCDC50
		XCL1						CCDC58
		LOC789895						CCDC59
		LOC107132856						NUFIP2
		MSC						LOC112447602
		TIGD5						KIAA0513
		CHTF18						FAM200A
		NOL7						CBWD2
		CLPTM1						LGALS3BP
		VEZF1						ACBD4
		NUDT1						REV3L
		NUDT2						RNF19B
		NUDT7						NEK4
		RPLP2						G0S2
		RPLP0						LOC505972
		SLC16A6						AURKC
		SLC15A3						LOC101908235
		PJA2						LEPROT
		LRCH3						LOC112448170
		LOC101902490						AMN1
		RNF40						CD274
		AIFM3						ZHX2
		IL17RD						ZHX1
		HBA1						HS3ST1
		NECTIN1						ZNHIT6
		AP1M1						TTYH2
		LOC101906607						LOC112444253
		LOC112446442						LOC101906836
		OSBPL6						TBK1
		TUBB4B						SLC9A3R1
		AMT						CPM
		LOC112444675						BANK1
		PSMC3						DOC2A
		CDKN2A						DOC2G
		PHB2						KCNC3
		TIAM2						LOC112449403
		VSTM2L						CMTM8
		MGLL						CMTM7
		GSTM3						COL11A2
		KRCC1						GNG2
		MCM5						RASGEF1A
		MCM4						LY75
		PKMYT1						CLK1
		RNF168						ACVR2B
		ZBTB43						HSF2
		WDTC1						LOC112446725
		IFI44L						LOC112446727
		LOC788565						LOC112446726
		EEFSEC						RORC
		LOC112446105						ZNF473
		RNPS1						SLTM
		AMBRA1						FRS2
		CCNB1						B4GALT6
		LOC112444869						SPRN
		IFNAR1						BOLA-DOB
		LOC104969050						BOLA-DOA
		CAPNS1						HSPB2
		LOC618456						HSPB8
		IER2						NAV3
		CYB561D2						LOC112447116
		ZNF461						ZKSCAN8
		LYST						TAF7
		RAB17						TAF8
		LOC101907941						TSPAN32
		RPAP3						FOSB
		LOC107132078						LRRCC1
		SLMAP						FNIP1
		CD163L1						PSMA3
		TLNRD1						PDCD4
		ZEB1						HDLBP
		LOC520402						RAB39A
		ZNF175						PRNP
		LOC112442677						TMEM59
		PRMT6						SCLY
		LOC100335642						LOC107132045
		LOC104973431						LSR
		CYTIP						LSS
		LOC100848906						PRSS57
		LOC100849050						PRSS53
		ADA						SNRPB2
		MOCS1						FOXO6
		C18H19orf33						TMEM159
		LOC101904290						WDR75
		LOC101904128						PRPF3
		H1FX						ZFP62
		PNPT1						LOC101904822
		LMAN2						LOC112447359
		ACTG1						DMBT1
		PYCR3						PMEPA1
		GLYR1						PDGFRA
		DUS3L						MCTP2
		GRO1						LOC112441683
		QARS						LOC112441682
		IFITM1						KLHL17
		TRMT61A						RUFY1
		FBXL3						RUFY2
		ARFGAP2						NKAP
		ATP5ME						PPDPF
		SCG5						PUS7L
		AP5S1						DNAJC28
		TP73						DNAJC24
		IMPDH1						LOC515418
		USP25						LOC522763
		ADAMTS2						TMPO
		ECSIT						KIAA1143
		FAM167B						ABHD2
		ZBTB4						TWF2
		MED21						MAPK13
		MED27						FZD5
		PARP3						ASH1L
		ALDH4A1						USO1
		LOC101908759						TMIGD2
		ZCCHC6						NUP43
		KDELR1						ZNF652
		LOC788801						C11H2orf42
		FNBP4						WDFY4
		LOC112443007						ITPR1
		NR3C1						SLC27A5
		LOC112442224						TBCC
		LOC107132793						ALOX5AP
		WIPI2						WDR89
		ATP6V1H						MDC1
		LOC104975257						LOC101902375
		MVK						CXCR5
		LOC104975925						EXOSC8
		LOC101906779						EXOSC4
		FAHD2A						TULP3
		MLLT10						LOC101907250
		JOSD1						CRYBG2
		TSHB						IFI16
		LOC112449175						LPAR2
		CD4						LOC112443415
		CD2						SPECC1
		MRPS25						LIMS2
		C19H17orf75						LIMS1
		ENPP1						HIST1H3G
		ELF1						LOC101905669
		ZRSR2						LOC107132414
		AIP						LOC101902030
		TPRN						ABCA10
		KDM2A						ZNF311
		COX4I1						ADIRF
		ATP6V0E2						MTG1
		PAPLN						ZNF318
		BOP1						UFM1
		ZMAT5						AHCY
		TUFM						SP100
		CPPED1						C20H5orf22
		CISD3						SCN3A
		EIF2AK2						SLC7A7
		PUF60						SLC7A1
		NHP2						GABPB2
		MIR142						NIFK
		AKAP9						GABPB1
		LOC617313						FADS1
		LTC4S						FADS3
		BAX						ELOVL6
		P2RY8						CARNS1
		SEC61G						ADGRF1
		TCP11L1						ALDH6A1
		LOC789374						LOC112444351
		CARF						DUS4L
		SLC22A14						LOC112442215
		NSMCE1						LOC112442214
		SERGEF						PIK3C2B
		LOC112446130						CEP70
		NDUFS2						TANK
		LOC101902552						ROM1
		DNMT3A						PPEF2
		PVRIG						FITM1
		SNRPB						ARMCX5
		ZNF177						DDX39B
		SPSB3						LOC112448523
		HINT1						BOLA-DRA
		ATP5F1D						LOC112444655
		E2F1						LOC101904078
		LOC506634						BLVRB
		EEF2						LOC786717
		LOC112441514						NAE1
		IFI27L2						LOC104973058
		LOC508646						NOP58
		EIF4A1						ETS2
		OASL						LOC104972869
		RPS13						RHBDF2
		RPS11						QSER1
		RPS10						ATL2
		RPS17						LOC104972045
		RPS15						LOC100847695
		RPS14						PIN4
		RPS19						MAN2B1
		RPS18						FSTL4
		TSSC4						NUF2
		RRAGD						NFAT5
		MIR3064						GSK3A
		MBD3						UBB
		CCDC15						LOC112442023
		CARHSP1						ETFBKMT
		LOC101903253						KCNJ16
		COX6B1						CDC42SE1
		PLA2G4A						XIAP
		NRF1						TNFRSF10D
		GUSB						FAM96A
		ISOC1						LOC112448753
		AP2M1						AQP3
		ERI3						APOL3
		LOC100849023						LOC784007
		PRADC1						VSIG10L
		SP110						LOC100301422
		CDC37L1						ITPKB
		FAR1						PKM
		LOC112444485						ITPK1
		LOC112444152						CEP170
		ARID2						MXD4
		FCGR2B						ATP6V0C
		AKR1B1						RPRD1A
		RIDA						LOC104975222
		MRPL9						LOC100848991
		CBLN3						NCAPG
		TSTA3						LOC613444
		CATSPERG						BCAS2
		UQCC3						CD82
		RBMX2						CD84
		POLR2F						CD86
		LOC112446729						ZBED5
		SPTY2D1OS						CD8A
		DGCR6L						LIMK2
		TMEM11						FAM213A
		LOC504861						GGTA1
		BTRC						C1H3orf33
		LOC112449275						RBKS
		VAT1						REEP4
		SNAP47						SREK1IP1
		PRKCH						FES
		MUL1						MAPK8IP2
		RPL10						LONP2
		RPL13						PDGFD
		RPL18						B2M
		FLT3LG						ZNF296
		LOC527796						PRKAR1B
		LOC104974034						LOC104975590
		CENPM						LOC100848815
		OXR1						CLUAP1
		LOC112443337						TKT
		MCF2L2						LOC615112
		INAFM1						TK2
		ARID4A						LRRC3C
		UBXN1						MFN1
		LOC100294723						CCDC167
		BAZ2B						LOC112446424
		GZMB						TJAP1
		SYCP2						UQCRB
		MIF						PTPN4
		SF3A1						MIR24-2
		RANBP6						AGPAT4
		SLAMF6						ZNF821
		LOC101904248						PADI4
		ARHGEF39						HIST2H2AB
		FAU						CLHC1
		PCBP2						GSTP1
		TIMM10						CXCL12
		LOC101904992						DLG1
		GNPDA2						SMG1
		DTYMK						PQLC3
		LENG8						GMIP
		PRR5						LOC112445943
		PRR7						GLMN
		PSME1						LOC786614
		ZMYND8						TTC32
		CCR2						TTC31
		CCR7						LOC100297381
		LOC104970537						GEMIN2
		RPL37A						KRBA2
		LOC101904548						MCRS1
		LOC112442065						TGM3
		PGLYRP1						LOC101908149
		PGLYRP4						UBTD1
		ALKBH4						LOC100298992
		PCK2						RALB
		MRPL36						LOC537017
		LOC112442309						DNAJB4
		H2B						GPATCH11
		ST3GAL1						ND4L
		WIPF2						LOC101904625
		MON1A						TWISTNB
		RBM42						PPP1R3B
		GINS2						TNFRSF13C
		C3						NSG1
		C2						INPP5B
		PCLAF						INPP5F
		PPP1R16A						MSANTD2
		NUCB1						ZPBP2
		NUCB2						TTF1
		MIR2284Z-3						CBR3
		FAM217B						SASS6
		LOC107132398						LOC104968444
		LOC112444972						LOC112446127
		COPE						PMS1
		LOC112442598						SLC19A1
		LOC112448858						LOC112441477
		TOX2						LOC112441478
		LOC112449067						LOC101906477
		POP7						PHTF1
		POP5						PGM2
		LOC782954						CDC26
		LOC783604						VPS36
		MCM3						KCTD7
		MCM2						MIR27A
		SIVA1						ESF1
		ZBTB24						USPL1
		ANAPC15						UPF3B
		TRMT1L						IFITM10
		SPC24						ZFYVE16
		LOC785630						THY1
		PILRA						LOC100297192
		MRPS34						KCNK13
		TBC1D4						ALG10
		LSM10						ALG13
		LOC104975792						RIOK2
		NDUFV1						SHISA5
		CSK						LOC112445638
		SH3BP1						LOC505306
		GCSAM						DENR
		SPATA2L						DDX50
		C20H5orf58						LOC107132938
		TSPAN5						GNB4
		L3MBTL2						GNB2
		RASD2						CALD1
		EMILIN2						CSTF3
		SRPK2						CLN5
		RPN1						LOC509513
		ASB3						LOC112446120
		SAG						CDC14B
		PROC						GPR174
		GPCPD1						SH3YL1
		LOC783680						LOC112446876
		SLC25A6						EFCAB7
		KIF5B						LOC101907575
		TPRG1L						TESPA1
		RPS5						LOC534630
		RPS3						MAPK7
		RPS2						HNRNPH1
		RPS9						HNRNPH3
		RPSA						STOML1
		RPL29						C17H4orf33
		RPL28						DCAF17
		RPL21						DCAF16
		ZNF729						TRMT10C
		DNAJC30						SLC35E2
		NEURL1						LOC112441618
		LOC112442657						WRN
		RETREG2						HMMR
		DECR1						TMEM88
		BRB						KLHL20
		TFF2						LOC112448620
		LOC101901948						ZNF644
		EMG1						GTPBP10
		COMMD9						IGHE
		LOC783185						ZNF397
		SLC1A5						POPDC3
		CEACAM1						CLECL1
		TAF9B						DDAH2
		SF3B5						GALNT7
		CNIH2						ZFP36
		C10H15orf65						LOC509705
		ADD1						LOXL3
		FAIM						LOC104974883
		STX17						FAM207A
		DPP3						SLC25A29
		LOC112444184						FLVCR2
		NDUFB11						LOC112446500
		RDX						PSTPIP1
		JPT1						POFUT2
		CNP						CTDSP1
		LOC100141239						SGK1
		UBXN2B						BOD1L1
		OTUD1						SLC3A2
		LOC100848263						MAP4K3
		LOC112444346						SLC38A11
		LOC112441456						LOC112442618
		LOC112443901						LOC112442610
		VGLL4						LOC101905179
		LOC112442540						LOC101905172
		ADPRHL2						EPSTI1
		POMGNT2						PPIP5K2
		ZNF526						ZFC3H1
		ZNF524						SSPN
		ZNF529						GPRASP1
		BCL11B						LOC531557
		PABPN1						SESN3
		DPY19L3						LOC107132224
		MIR21						DBNDD2
		FKBP8						LOC104976293
		LOC101905343						ATP6
		GPX4						DPY30
		TGDS						DBT
		SND1						LOC112444806
		RPL10A						TCF4
		LOC782527						TCF3
		LOC782525						UTP15
		PDE4B						TET2
		TMOD4						PRDX5
		LOC101905956						AXIN1
		BTBD6						CD38
								LOC112448324
								R3HDM4
								LOC100294952
								LOC112442428
								LOC112442424
								LOC112442425
								FCGR3A
								SOX4
								CD22
								SOX5
								FXYD6
								RCN1
								RHOH
								RHOB
								ZNF484
								IDNK
								TRAF1
								TRAF5
								METTL18
								HOXB7
								SPDEF
								LOC101904744
								LOC112442226
								LOC100297097
								HSPE1
								TMEM220
								EFR3B
								DHTKD1
								DHRS4
								TPR
								MIC1
								TOR2A
								LOC112445177
								LOC112443788
								SUGP2
								MAP3K8
								MAP3K1
								DEAF1
								SMCO4
								LOC112449266
								KIF20B
								ST8SIA1
								LOC104969334
								NLRX1
								CD180
								LOC112447324
								RNASE6
								LOC100847802
								CCDC86
								ZNF568
								ZNF567
								ZNF566
								ACRBP
								SDAD1
								SDC3
								VKORC1L1
								DGKG
								DGKE
								IQCB1
								LOC112443347
								STRBP
								FLOT2
								LOC100337293
								ARID5B
								LOC100295221
								ANKH
								TLDC1
								EXOC7
								EXOC5
								COTL1
								CENPK
								CENPI
								CENPC
								WDCP
								CENPV
								CENPQ
								TRIB1
								HACD4
								RIPOR1
								CDKL4
								MYO9A
								NDUFB5
								STAP1
								RBM34
								SH3GL1
								DCLRE1A
								UPP1
								LYPLA1
								CAB39L
								PNLDC1
								LOC112442711
								LOC112442715
								UBASH3A
								GPAT3
								SPTSSA
								LOC789192
								CPLANE1
								LOC104973551
								ZNF260
								ZNF263
								ZNF268
								LOC104976009
								IBTK
								THEMIS
								TNFSF8
								RAD52
								RAD50
								INTS2
								FNDC3A
								DNAAF2
								DNAAF4
								CHRNB1
								PLXNA3
								PBDC1
								PSMF1
								BORA
								LOC100336941
								LOC112445440
								LOC112448824
								LOC112448822
								LOC112448823
								LOC112448828
								GYS1
								IKZF3
								TCEAL4
								TCEAL8
								CACYBP
								LUZP6
								LOC512867
								LOC104968753
								LOC107132531
								LOC107132537
								IFT80
								LOC112445997
								LOC112445995
								KRAS
								LOC112442076
								LOC101906952
								DPYSL3
								WC-7
								APIP
								LOC101908111
								ITGB1BP2
								HNRNPA3
								NEMP2
								LOC101907577
								CHD1L
								LOC112448784
								MYO1F
								MYO1E
								ANAPC13
								NEMF
								LGALS9
								LGALS3
								LOC112442333
								TRNT1
								NMI
								LPGAT1
								ZFAND1
								SLC39A10
								LRPAP1
								TERF1
								CHD9
								TTC3
								PIKFYVE
								GRPEL2
								QRSL1
								ZFP36L2
								LOC112446156
								ADH5
								KLHDC8A
								R3HDM1
								SRFBP1
								NFU1
								LOC104974701
								BRF2
								LOC112443177
								LOC112443175
								LIMD2
								LIMD1
								SINHCAF
								IL2RA
								SLC37A2
								CDK16
								MMP28
								MMP25
								B3GNT7
								DAAM1
								TUFT1
								LOC619000
								LOC112448420
								U2SURP
								CNOT6L
								DDX20
								C29H11orf95
								PAIP2
								NT5C
								PTCD3
								SLC43A2
								GPAA1
								LOC112444961
								LOC112444963
								LOC112444965
								LOC112444966
								HIST2H2BF
								SLC44A1
								MRO
								COQ2
								LRRC61
								LOC112441875
								FAM118A
								RECQL
								ACTR6
								LOC112443184
								ARMH4
								LARP7
								LGR4
								TMEM127
								TMEM123
								S100A7
								TCFL5
								LOC112449055
								LOC510382
								ADAT1
								C9H6orf203
								RPGR
								LOC101902760
								NUDT12
								NUDT17
								STX7
								LOC104975663
								LOC112445912
								BRCA2
								KIF23
								JKAMP
								NOL4L
								LOC112447662
								KYNU
								GTPBP6
								TIPIN
								KLHL24
								CX3CR1
								LOC508459
								ZBTB38
								NEB
								PFDN4
								TAF1A
								LOC112449391
								HMGN4
								HMGN3
								CRIP3
								CRIP2
								LOC104968411
								CPSF6
								LOC107132270
								LOC107132278
								DBF4
								GCC2
								LOC513508
								PRAG1
								MDM4
								CPB2
								C14H8orf59
								LOC112441987
								LOC112441982
								RTN4IP1
								CR2
								CELA1
								GABPA
								AOX1
								LOC112445667
								PKN3
								MIR568
								CSNK1D
								LOC100848011
								G6PD
								LOC524810
								INPP1
								GPR183
								PARP14
								KCNIP2
								RPS6KA2
								LOC100847284
								ETNK1
								HEXDC
								ERMARD
								RAB24
								PPP2R3A
								LOC101904796
								LOC104973829
								COX17
								LOC101902292
								TPM2
								FBXW7
								TOR1B
								PER3
								PNRC2
								GNAO1
								GAPDH
								TMEM70
								LOC112443669
								ZNF614
								ATP5PF
								G2E3
								HCST
								LOC104969832
								USP54
								PRODH
								CACNB1
								PPWD1
								SDF2
								B3GALT5
								CTNNAL1
								B3GALT2
								SNRNP25
								NKG7
								SENP7
								SENP6
								SENP1
								BICRAL
								LOC101904344
								ECHDC1
								MIR197
								LCOR
								SARS
								HERPUD1
								TRA2A
								DNTTIP2
								LOC112449319
								LOC616094
								ADAMTSL5
								PMF1
								ZNF793
								LOC107131498
								CXCL2
								CXCL8
								AP2S1
								LIPT1
								LOC104973285
								LOC781710
								NDUFA5
								NDUFA3
								BIRC3
								ANKRD12
								CRIM1
								SYCE2
								SUSD1
								HAUS5
								HAUS1
								HIST1H2BL
								HIST1H2BM
								TNFAIP3
								RNPC3
								ICAM3
								SHPK
								ANKRD34A
								LOC514257
								ARHGEF10L
								DNASE2
								LOC112443438
								LOC534913
								ARHGEF12
								NEUROD4
								MITD1
								SLC39A8
								PSIP1
								COA6
								CA9
								CA8
								CA4
								OGN
								LOC104968510
								ZBED6CL
								ZNF184
								ZNF181
								LOC104972274
								TGFB1
								TGFB2
								MTERF2
								MTERF1
								TGFBI
								LOC100297513
								FRA10AC1
								LOC101905049
								FBXO4
								FBXO5
								MYEF2
								DNAJC8
								CORO1A
								LOC112441719
								LOC112441718
								PIBF1
								LZTFL1
								GPR25
								FCRL5
								PLXNB2
								SIRT3
								MFAP1
								TNFSF10
								CIITA
								UBE2V2
								BAD
								SSTR1
								LDLRAP1
								LOC112441554
								RFLNB
								LOC101904714
								PLD2
								PLD3
								SNX2
								SNX4
								P2RY6
								ZNF75D
								OPRL1
								LOC101904526
								FAM184B
								LOC101904529
								EML4
								EML5
								CNN3
								CNN2
								FCMR
								EIF5B
								LOC100141070
								TUBB3
								OLFM4
								DRAM2
								EFNA4
								EFNA2
								CLCC1
								LOC616903
								APEX1
								KMT2A
								ESRRA
								NFAM1
								XCL2
								C21H14orf28
								MACF1
								DENND5B
								MRM2
								LOC782688
								LOC506495
								DNM1L
								CBLC
								ZNF41
								PNISR
								FKTN
								NOL9
								NOL8
								CDC40
								LOC112445511
								SEM1
								LOC104974755
								LOC112443216
								LOC101905575
								RCCD1
								NUDT4
								MEF2C
								MEF2A
								LCORL
								EPHX4
								KTN1
								SLC16A3
								SLC16A5
								ARHGAP31
								LOC616200
								SLC15A1
								PAXX
								PRKAB2
								PAX5
								PAX8
								ZNF106
								PEX13
								PEX12
								LOC104971814
								LOC112444959
								LOC112444950
								LOC112444955
								DCUN1D1
								FFAR1
								NECTIN2
								DAPP1
								LOC112441821
								LOC112447797
								LOC112446443
								LOC112446449
								OSBPL5
								LMO2
								LOC101902712
								2020-03-01
								CCL1
								CCL4
								CCL5
								LOC789596
								LOC100141145
								LOC782068
								ACCS
								AGTPBP1
								LUC7L3
								MATR3
								ATG14
								PTAFR
								LOC112445968
								CPT1C
								LOC112447615
								LOC100847573
								SLC25A43
								SGPP2
								ATP8A1
								PACS1
								SBNO1
								P4HA2
								MRPL54
								TRIQK
								LOC112449665
								BLK
								MREG
								KLF10
								SYNJ2BP
								LOC112446102
								LOC112446107
								FAM129C
								LOC507696
								MYBPC2
								SPRY2
								DIRAS2
								LOC107132247
								LOC101904435
								NOD1
								TPD52
								QPCTL
								TCF7L2
								EHBP1
								RWDD3
								RWDD1
								ERN1
								MTSS1L
								UPB1
								LOC112445656
								LOC616868
								PNMA2
								NCF2
								NCF1
								BOLA2B
								UNC13D
								LOC783362
								IRAK4
								SMARCD3
								CEP290
								GABBR1
								TNNT3
								PDLIM2
								ZDHHC2
								ZDHHC7
								LOC112447460
								LOC112447469
								GPR151
								GPR155
								TMEM151A
								MITF
								TM4SF5
								LOC101902875
								LOC112446739
								BACE2
								FAM173B
								ORMDL1
								PLXDC1
								BTLA
								LOC112443159
								RAB5IF
								TMEM241
								LOC101902469
								LOC101902468
								LOC101902461
								MYRF
								LOC619159
								HSF4
								OCEL1
								NDST1
								AP4S1
								LNX1
								IFT74
								EHD3
								EHD1
								DIS3L
								ISG20
								OTULINL
								JRKL
								LOC112447340
								LOC112447342
								ZEB2
								LOC100196901
								CXXC5
								HOMER3
								HOMER2
								THAP2
								THAP4
								THAP5
								LOC101904319
								LOC617503
								KHNYN
								LOC112448933
								LOC101903564
								LOC100140915
								CROCC
								TXNDC5
								FXYD3
								FAM46A
								NCMAP
								CD209
								PPARGC1B
								DHX57
								PRICKLE3
								PCYOX1
								SLC16A11
								SLC16A12
								LOC784329
								PLIN2
								MED14
								LOC112441602
								ARPC1B
								MBOAT1
								ACSL3
								MBOAT7
								LOC781741
								TMEM120B
								KREMEN1
								ANKRD26
								ANKRD28
								CXHXorf21
								HP
								ADK
								CD200R1L
								JUNB
								HIST1H2AK
								LOC101902942
								CD1D
								LOC112448304
								CD14
								CD19
								LOC100848598
								LOC112444164
								PLCG2
								PLCG1
								N4BP2
								FUCA1
								GNL3
								GNL2
								IMPA2
								AGMAT
								BCNT2
								AFG1L
								ADCK2
								ASF1A
								ASF1B
								C20H5orf34
								PRPF39
								ZNF207
								ZNF200
								LOC104971510
								LOC100847120
								LOC104973604
								PALB2
								ADGRE5
								ATP11C
								ATP11A
								PI16
								CEP63
								CCDC88A
								LOC101903734
								MIA3
								LRRC8B
								ZUP1
								TOR4A
								LOC112445063
								LOC112445062
								LOC112444649
								LOC112442563
								BoLA
								ANTXR2
								USP24
								RFESD
								LOC786372
								ZNF507
								ABRACL
								PUS3
								FGD2
								CCNB1IP1
								ZBTB1
								ZBTB6
								FMNL1
								SEPT8
								SEPT5
								SEPT6
								ZCCHC8
								ZCCHC7
								ZCCHC4
								NECAB3
								CLEC12A
								LOC112448767
								NELL2
								GOT1L1
								FNBP1
								BTN3A3
								APOOL
								AGTRAP
								ELL3
								LOC112443000
								YTHDC1
								YTHDC2
								VCPKMT
								LOC107132799
								LOC107132796
								NAPSA
								LOC100296272
								ATP6V1F
								IGFLR1
								PADI3
								LOC101906855
								ZNF12
								RRN3
								NFE2L3
								CYB5R1
								CD96
								LOC100848517
								LOC112444479
								PTPA
								LOC112444291
								LOC112444290
								LOC515697
								LURAP1L
								SDHAF4
								SMARCAD1
								CD6
								SLC2A4RG
								RPL22L1
								GOLGA4
								DNM1
								DNM2
								ZNF287
								ZNF283
								LOC107131639
								ELF2
								UPK3B
								LDHB
								CFL2
								PLEKHG2
								LOC104974330
								MIR2284U
								LOC112445178
								GGCT
								MIR2376
								TMEM145
								MYBL1
								MBNL2
								MBNL3
								MYCBP
								LYRM4
								HABP4
								ZNF852
								SRSF4
								SRSF7
								SRSF2
								CISD2
								CISD1
								MTRF1L
								ZER1
								HIST2H2AA4
								LOC112441528
								SRR
								EIF2AK4
								LOC107132550
								PIGH
								PIGL
								PIGR
								BBIP1
								ATG2A
								TPRKB
								HELLS
								TMA7
								HDHD3
								AAED1
								AKAP5
								OVGP1
								CETN3
								CETN2
								DNAJC7
								DNAJC2
								LOC112442681
								LOC101906837
								ATM
								HAAO
								FFAR2
								FFAR3
								UCP2
								ZNF93
								RNPEPL1
								LOC112441484
								TRANK1
								LOC101906441
								IMMP1L
								PKNOX2
								GPALPP1
								LOC509810
								VPS45
								BCAP29
								PPP1R15A
								EBAG9
								LOC101905381
								ZRANB3
								ZRANB2
								C2H2orf76
								ZNF845
								LOC100847970
								HHEX
								CPNE2
								DNMT3B
								PTPRH
								ZDHHC18
								LOC112448409
								FDFT1
								PTER
								DDX46
								NFIL3
								LOC107132901
								SPSB2
								LOC786417
								ATP13A2
								E2F2
								IFITM3
								HPCAL1
								LOC112447456
								ZZZ3
								COX7A1
								MTHFD1
								ZNF436
								LOC112441852
								TM6SF1
								RAB4A
								LOC100848419
								LOC112444531
								ATP6AP1
								ACOT7
								RBBP9
								RBBP6
								LOC112443163
								LOC112444391
								LOC112447844
								GSPT2
								RALGPS2
								PAPD5
								LOC101907133
								SLFN14
								SLFN11
								HIBCH
								KRT17
								THUMPD3
								THUMPD2
								SYNJ2
								LOC112448373
								EPM2AIP1
								LYRM2
								LYRM7
								CCDC82
								LOC112448611
								MCFD2
								GDA
								RRAGB
								GGT1
								TIAF1
								PTPRF
								SFRS18
								LOC112445935
								MAP1LC3A
								ARL5C
								ARL5B
								WDR31
								CDC7
								LOC784914
								CRAT
								SLC25A17
								CCDC14
								LOC101903252
								ZNF280B
								RAB11B
								CLDN3
								IRF7
								SNX22
								SNX25
								ZBTB18
								TRIM62
								TRIT1
								LOC112443559
								LCAT
								SERTAD1
								SERTAD2
								ARAP1
								LOC101905499
								PARK7
								DMTF1
[truncated: 547 more rows]
