# Supplementary material for: Transcriptome Characterization of Short Distance Transport Stress in Beef Cattle Blood
Source: Front Genet. 2021 Feb 10;12:616388. doi: 10.3389/fgene.2021.616388 (PMC7902800; doi:10.3389/fgene.2021.616388)
Supplement: Supplementary Material 1 — DEGs list. [file Data_Sheet_1.ZIP › Supplementary material/supplement 6 module gene GO enrichment.xlsx]

## Sheet: Sheet1
	Category	Term	Count	%	PValue	Genes	List Total	Pop Hits	Pop Total	Fold Enrichment	Bonferroni	Benjamini	FDR
black	GOTERM_BP_DIRECT	GO:0051607~defense response to virus	5	0.0577768	0.00123335	MX1, IFIT5, NLRP3, IFIT3, IFIT2	53	125	13824	10.4332	0.313676	0.189422	0.189422
black	GOTERM_BP_DIRECT	GO:0006954~inflammatory response	6	0.0693321	0.0012462	CASP4, LOC529196, NLRP3, FAS, PTGS2, JAK2	53	215	13824	7.27898	0.316362	0.189422	0.189422
black	GOTERM_BP_DIRECT	GO:0001315~age-dependent response to reactive oxygen species	2	0.0231107	0.00750927	SOD2	53	2	13824	260.83	0.899638	0.629613	0.629613
black	GOTERM_BP_DIRECT	GO:0050727~regulation of inflammatory response	3	0.0346661	0.00940875	BCL6, CASP4, JAK2	53	39	13824	20.0639	0.944048	0.629613	0.629613
black	GOTERM_BP_DIRECT	GO:0045087~innate immune response	5	0.0577768	0.0103555	IFIH1, CASP4, MX1, NLRP3, JAK2	53	227	13824	5.74516	0.958201	0.629613	0.629613
black	GOTERM_CC_DIRECT	GO:0005737~cytoplasm	20	0.231107	0.0132018	TARSL2, MX1, CREM, GPBAR1, UBE2G1, SDSL, ELL2, TIRAP, HERC5, IFIH1, INPP4B, SOCS3, MARCKS, HCFC1R1, CREBRF, NLRP3, FAS, JAK2, ALPK1, NAIP	58	3109	15461	1.71482	0.589514	0.491339	0.491339
black	GOTERM_BP_DIRECT	GO:0043066~negative regulation of apoptotic process	5	0.0577768	0.0135864	SOCS3, BCL6, FAS, IFIT3, NAIP	53	246	13824	5.30143	0.984583	0.688377	0.688377
black	GOTERM_CC_DIRECT	GO:0072559~NLRP3 inflammasome complex	2	0.0231107	0.0146668	CASP4, NLRP3	58	4	15461	133.284	0.628407	0.491339	0.491339
black	GOTERM_BP_DIRECT	GO:0042127~regulation of cell proliferation	4	0.0462214	0.0174907	BCL6, FAS, PTGS2, JAK2	53	146	13824	7.14603	0.995401	0.759597	0.759597
black	GOTERM_MF_DIRECT	GO:0004784~superoxide dismutase activity	2	0.0231107	0.0197008	SOD2	53	5	13095	98.8302	0.86327	1	1
black	GOTERM_BP_DIRECT	GO:0035457~cellular response to interferon-alpha	2	0.0231107	0.0260413	IFIT3, IFIT2	53	7	13824	74.5229	0.99968	0.98957	0.98957
black	GOTERM_BP_DIRECT	GO:0050718~positive regulation of interleukin-1 beta secretion	2	0.0231107	0.0442339	CASP4, NLRP3	53	12	13824	43.4717	0.999999	1	1
black	GOTERM_BP_DIRECT	GO:0006801~superoxide metabolic process	2	0.0231107	0.054989	SOD2	53	15	13824	34.7774	1	1	1
black	GOTERM_BP_DIRECT	GO:0033209~tumor necrosis factor-mediated signaling pathway	2	0.0231107	0.072651	FAS, JAK2	53	20	13824	26.083	1	1	1
black	GOTERM_MF_DIRECT	GO:0003723~RNA binding	4	0.0462214	0.0841393	TARSL2, IFIT5, IFIT3, IFIT2	53	260	13095	3.80116	0.999848	1	1
turquoise	GOTERM_BP_DIRECT	GO:0002474~antigen processing and presentation of peptide antigen via MHC class I	8	0.0023025	0.000164396	JSP.1, LOC788634, BOLA, B2M	1499	13	13824	5.67517	0.435036	0.37815	0.37815
turquoise	GOTERM_BP_DIRECT	GO:0006955~immune response	42	0.0120881	0.000217766	CD274, CD40, CXCL8, LOC100139881, CXCR5, TNFAIP3, BLA-DQB, CTSW, CXCL2, CTSS, DSB, JSP.1, NFIL3, TNFSF10, CCR9, BLNK, BOLA-DRA, BOLA, B2M, CCR1, IL15, IL18, OSM, BOLA-DRB3, TNFRSF10D, TNFRSF1A, CXCL10, TMIGD2, CXCL12, IGLL1, IL7, IL2RA, LOC788634, BPI, TNFSF8, LOC100848815, BOLA-DOB	1499	215	13824	1.80154	0.530639	0.37815	0.37815
turquoise	GOTERM_BP_DIRECT	GO:0000165~MAPK cascade	14	0.00402938	0.000705864	MEF2A, MEF2C, TGFB1, IL18, NLK, MAPK13, NDST1, ZFP36, MAPK7, MAPKAPK3, MYC, CCL5, MAPKAPK2, SHANK3	1499	45	13824	2.86911	0.913907	0.817155	0.817155
turquoise	GOTERM_BP_DIRECT	GO:0002224~toll-like receptor signaling pathway	7	0.00201469	0.00222936	MAPKAPK3, CD180, MAPKAPK2, TLR10, TLR6, TLR4, TLR2	1499	14	13824	4.61107	0.99957	1	1
turquoise	GOTERM_BP_DIRECT	GO:0006275~regulation of DNA replication	6	0.00172688	0.00234176	CCDC88A, ESCO1, ZBTB38, RBBP6, NUCKS1, SMC3	1499	10	13824	5.53329	0.999709	1	1
turquoise	GOTERM_BP_DIRECT	GO:0050853~B cell receptor signaling pathway	9	0.00259032	0.00486997	BLK, CD79B, CD79A, MEF2C, NFAM1, CD19, IGHE, NFATC2, CD38	1499	26	13824	3.19228	1	1	1
turquoise	GOTERM_BP_DIRECT	GO:0006355~regulation of transcription, DNA-templated	86	0.0247519	0.00598397	ZNF572, CIITA, ZNF570, LOC509810, BHLHE41, JADE1, YEATS4, ARID4B, BRCA2, LIMD1, GABPB1, PHTF1, CCAR1, SNAPC5, ZNF605, MYC, ZNF41, ZNF527, ZNF568, MTERF1, ZNF567, ZNF566, VPS36, SOX4, TMPO, ZNF484, ZNF283, LOC787057, EED, ZFP2, DNTTIP2, COMMD3, IL16, ZNF12, FOS, THAP5, ZNF93, ZNF436, SRFBP1, LRIF1, ZNF831, HOXB7, ZNF311, ASF1A, ASF1B, USP13, ZNF793, ZNF397, ZNF473, HDAC5, CEBPB, ZNF197, MYCBP, CEB…	1499	601	13824	1.31964	1	1	1
turquoise	GOTERM_BP_DIRECT	GO:0030595~leukocyte chemotaxis	5	0.00143906	0.00671266	CNR2, GPR183, CXCR5, IL16, CORO1A	1499	8	13824	5.76384	1	1	1
turquoise	GOTERM_BP_DIRECT	GO:0016075~rRNA catabolic process	5	0.00143906	0.00671266	EXOSC4, XRN1, DIS3, SLFN14, DIS3L	1499	8	13824	5.76384	1	1	1
turquoise	GOTERM_BP_DIRECT	GO:0046854~phosphatidylinositol phosphorylation	8	0.0023025	0.00680205	SMG1, PIK3CA, IMPA2, INPP1, TTC7B, IP6K1, EFR3B, PIK3C2B	1499	22	13824	3.35351	1	1	1
turquoise	GOTERM_BP_DIRECT	GO:0034612~response to tumor necrosis factor	6	0.00172688	0.00905831	YTHDC2, CHI3L1, ADAM9, AFF3, TRIM32, MAP4K3	1499	13	13824	4.25638	1	1	1
turquoise	GOTERM_BP_DIRECT	GO:0006351~transcription, DNA-templated	85	0.0244641	0.00924722	PHF3, ZNF572, ZNF770, RARG, CCNT2, GABPB2, BHLHE41, FHL2, JADE1, RORC, DPY30, PSIP1, LIMD1, GABPB1, IKZF3, PHTF1, ETS2, PPP1R13L, MYC, ZNF567, VPS36, MEF2A, MEF2C, EED, RFX2, DNTTIP2, ARID5B, COMMD3, IL16, ZNF75D, COMMD7, DNAJC2, THAP5, PAX8, IRF5, SRFBP1, HOXB7, ASF1A, ASF1B, ZNF397, HDAC5, CEBPB, ZNF197, MYCBP, SMARCD3, USP16, CEBPD, ZNF22, NLK, PMF1, HDAC9, TCEAL8, TAF1D, NEUROD4, ZKSCAN8, E2F…	1499	603	13824	1.29997	1	1	1
turquoise	GOTERM_BP_DIRECT	GO:0019882~antigen processing and presentation	9	0.00259032	0.00997792	RAB32, RAB4A, JSP.1, LOC788634, BLA-DQB, LOC616942, BOLA, MIC1, CTSS	1499	29	13824	2.86205	1	1	1
turquoise	GOTERM_BP_DIRECT	GO:1900227~positive regulation of NLRP3 inflammasome complex assembly	4	0.00115125	0.0107298	ATAT1, GBP5, TLR6, TLR4	1499	5	13824	7.37772	1	1	1
turquoise	GOTERM_BP_DIRECT	GO:0000398~mRNA splicing, via spliceosome	18	0.00518063	0.0112516	DDX46, DHX8, SF3B6, PRPF40B, ZCRB1, RNPC3, CDC40, HELB, DDX39B, RSRC1, PRPF3, HNRNPA2B1, TRA2A, RBM41, SNRPB2, LOC534630, SNRNP200, BCAS2	1499	87	13824	1.90803	1	1	1
turquoise	GOTERM_BP_DIRECT	GO:0030890~positive regulation of B cell proliferation	10	0.00287813	0.0126249	CD74, CD40, MEF2C, IL7, GPR183, NFATC2, CD38, SLC39A10, TNFRSF13C, TLR4	1499	36	13824	2.56171	1	1	1
turquoise	GOTERM_BP_DIRECT	GO:0006935~chemotaxis	12	0.00345375	0.0140521	CCR1, CXCL10, CMTM8, FES, CXCR3, PTAFR, ECSCR, RAC2, CXCR5, CCR9, IL16, LSP1	1499	49	13824	2.25849	1	1	1
turquoise	GOTERM_BP_DIRECT	GO:0042254~ribosome biogenesis	8	0.0023025	0.0143693	GNL3L, RRN3, MTG1, GAR1, RRS1, GTPBP10, GNL2, GNL3	1499	25	13824	2.95109	1	1	1
turquoise	GOTERM_BP_DIRECT	GO:0032496~response to lipopolysaccharide	17	0.00489282	0.0154865	CD96, CD40, CXCL8, LIAS, CXCL2, ADH5, TNFRSF10D, TNFRSF1A, ABR, CXCL10, SRR, MAPKAPK3, MAPKAPK2, ACP5, TRIB1, JUNB	1499	83	13824	1.88887	1	1	1
turquoise	GOTERM_BP_DIRECT	GO:0007131~reciprocal meiotic recombination	7	0.00201469	0.0163029	MSH6, RAD50, RAD51C, MSH2, MSH3, MND1, CCNB1IP1	1499	20	13824	3.22775	1	1	1
turquoise	GOTERM_BP_DIRECT	GO:0000722~telomere maintenance via recombination	5	0.00143906	0.0168631	WRN, RAD50, RAD51C, SMC5, BRCA2	1499	10	13824	4.61107	1	1	1
turquoise	GOTERM_BP_DIRECT	GO:0070098~chemokine-mediated signaling pathway	11	0.00316594	0.0172455	CX3CR1, CXCL10, CXCL8, CXCL12, CCL5, CXCR3, CCL4, XCL2, CCL1, CXCL2	1499	44	13824	2.30554	1	1	1
turquoise	GOTERM_BP_DIRECT	GO:0071539~protein localization to centrosome	6	0.00172688	0.0175894	NEDD1, CCDC14, CSNK1D, HOOK3, PIBF1	1499	15	13824	3.68886	1	1	1
turquoise	GOTERM_BP_DIRECT	GO:0048535~lymph node development	6	0.00172688	0.0175894	TGFB1, IL15, LTA, CXCR5, FADD, IL7R	1499	15	13824	3.68886	1	1	1
turquoise	GOTERM_BP_DIRECT	GO:0043462~regulation of ATPase activity	4	0.00115125	0.0197392	TPM2, ACTN1, TNNT3, TMEM64	1499	6	13824	6.1481	1	1	1
turquoise	GOTERM_BP_DIRECT	GO:0042773~ATP synthesis coupled electron transport	4	0.00115125	0.0197392	COX2, ND4L, ND5, ND4	1499	6	13824	6.1481	1	1	1
turquoise	GOTERM_BP_DIRECT	GO:0033138~positive regulation of peptidyl-serine phosphorylation	13	0.00374157	0.0199159	PPP1R15A, GSK3A, TGFB1, OSM, PARK7, PIK3CA, CAPRIN2, SPRY2, FNIP1, GAS6, CD44, RAPGEF3, PFN2	1499	58	13824	2.06703	1	1	1
turquoise	GOTERM_BP_DIRECT	GO:0071407~cellular response to organic cyclic compound	9	0.00259032	0.0218863	GSK3A, P2RY6, TGFB1, RPS6KB1, CCL5, AXIN1, IL18, SMAD5, PAK2	1499	33	13824	2.51513	1	1	1
turquoise	GOTERM_BP_DIRECT	GO:0006357~regulation of transcription from RNA polymerase II promoter	38	0.0109369	0.0218943	USP16, ARID4B, PARK7, ETS2, SPIB, TCEAL8, TCEAL4, HSF2, BBS7, ZNF367, ZBED5, MYBL1, GABPA, SPDEF, PKNOX2, ZNF783, TCF7L2, TAF13, MKL1, RFX2, WDR75, ARID5B, MITF, HOPX, RUNX1, ELF2, DMTF1, SLTM, RFX7, CTDSP1, RFX5, NFE2L3, TAF7, TADA1, IRF5, PHIP, MNAT1, LCORL	1499	244	13824	1.43624	1	1	1
turquoise	GOTERM_BP_DIRECT	GO:0071044~histone mRNA catabolic process	5	0.00143906	0.0242636	EXOSC4, XRN1, PAPD5, ATM, DCP2	1499	11	13824	4.19189	1	1	1
turquoise	GOTERM_BP_DIRECT	GO:0050707~regulation of cytokine secretion	5	0.00143906	0.0242636	SOCS1, TLR10, TLR6, TLR4, TLR2	1499	11	13824	4.19189	1	1	1
turquoise	GOTERM_BP_DIRECT	GO:0006954~inflammatory response	34	0.00978564	0.0249108	CD40, CXCL8, PTAFR, PARK7, LIAS, CXCL2, MMP25, CCL5, CXCR3, CCL4, C3AR1, OLR1, CCL1, CD14, CCR1, AFAP1L2, TGFB1, CD180, IL18, CELA1, TNFRSF10D, TNFRSF1A, AIMP1, CXCL10, CXCL12, IL2RA, MAPKAPK2, XCL2, CHI3L1, TLR10, TLR6, TLR4, TLR2	1499	215	13824	1.45839	1	1	1
turquoise	GOTERM_BP_DIRECT	GO:0018105~peptidyl-serine phosphorylation	20	0.00575626	0.0316898	CAMK2D, PRKCI, SMG1, PKN3, CSNK1D, CDC7, MAPK13, CLK1, MAPK8, MAPK7, TBK1, MAPKAPK3, PRKD3, RPS6KA2, MAPKAPK2, RICTOR, GAS6, SGK1, PAK2	1499	112	13824	1.64681	1	1	1
turquoise	GOTERM_BP_DIRECT	GO:0019805~quinolinate biosynthetic process	3	0.000863439	0.0326659	KYNU, HAAO, KMO	1499	3	13824	9.22215	1	1	1
turquoise	GOTERM_BP_DIRECT	GO:0043420~anthranilate metabolic process	3	0.000863439	0.0326659	KYNU, HAAO, KMO	1499	3	13824	9.22215	1	1	1
turquoise	GOTERM_BP_DIRECT	GO:0008360~regulation of cell shape	19	0.00546844	0.032674	CDC42SE1, SEMA4D, ARHGAP18, CSNK1D, CDC7, LIMD1, CORO1A, FGR, DIAPH1, SLC9A3R1, DLG1, FMNL1, FES, CDC42EP3, PLXNB2, MYH9, PHIP, ALDOA	1499	105	13824	1.66877	1	1	1
turquoise	GOTERM_BP_DIRECT	GO:0043393~regulation of protein binding	5	0.00143906	0.0333387	HDAC5, APP, SMARCD3, LDLRAP1, HOPX	1499	12	13824	3.84256	1	1	1
turquoise	GOTERM_BP_DIRECT	GO:0071277~cellular response to calcium ion	8	0.0023025	0.0378043	MEF2A, CLIC4, MEF2C, JUN, FOSB, CPNE2, FOS, JUNB	1499	30	13824	2.45924	1	1	1
turquoise	GOTERM_BP_DIRECT	GO:0031297~replication fork processing	6	0.00172688	0.0381925	ZRANB3, WRN, BOD1L1, ATRX, THOC1, NUCKS1	1499	18	13824	3.07405	1	1	1
turquoise	GOTERM_BP_DIRECT	GO:0002504~antigen processing and presentation of peptide or polysaccharide antigen via MHC class II	6	0.00172688	0.0381925	DSB, BLA-DQB, BOLA-DRB3, BOLA-DRA, LOC100848815, BOLA-DOB	1499	18	13824	3.07405	1	1	1
turquoise	GOTERM_BP_DIRECT	GO:0050714~positive regulation of protein secretion	7	0.00201469	0.038969	TGFB2, TGFB1, GOLPH3L, ADAM9, ATP13A2, DNM1L, KCNN4	1499	24	13824	2.68979	1	1	1
turquoise	GOTERM_BP_DIRECT	GO:0000460~maturation of 5.8S rRNA	5	0.00143906	0.0441299	NSA2, EXOSC4, NOL9, MPHOSPH6, RPF1	1499	13	13824	3.54698	1	1	1
turquoise	GOTERM_BP_DIRECT	GO:0032722~positive regulation of chemokine production	5	0.00143906	0.0441299	ADORA2B, FFAR3, FFAR2, TLR4, TLR2	1499	13	13824	3.54698	1	1	1
turquoise	GOTERM_BP_DIRECT	GO:0042113~B cell activation	5	0.00143906	0.0441299	CD86, CD79A, CD40, CXCR5, IKZF3	1499	13	13824	3.54698	1	1	1
turquoise	GOTERM_BP_DIRECT	GO:0043922~negative regulation by host of viral transcription	5	0.00143906	0.0441299	JUN, ZNF639, CCL5, CCL4, TARDBP	1499	13	13824	3.54698	1	1	1
turquoise	GOTERM_BP_DIRECT	GO:0006402~mRNA catabolic process	5	0.00143906	0.0441299	ZHX2, ZFP36, DIS3, SLFN14, DIS3L	1499	13	13824	3.54698	1	1	1
turquoise	GOTERM_BP_DIRECT	GO:0032689~negative regulation of interferon-gamma production	6	0.00172688	0.047355	CD274, PRNP, CD96, PDCD1LG2, GAS6, TLR4	1499	19	13824	2.91226	1	1	1
turquoise	GOTERM_BP_DIRECT	GO:0090023~positive regulation of neutrophil chemotaxis	6	0.00172688	0.047355	CD74, CXCL8, RAC2, C3AR1, CXCL2	1499	19	13824	2.91226	1	1	1
turquoise	GOTERM_BP_DIRECT	GO:0042384~cilium assembly	17	0.00489282	0.0486204	IQCB1, WDR19, CEP164, RFX2, IFT80, RPGR, EHD1, AHI1, IFT74, EHD3, TMEM138, CEP162, TRIM59, B9D2, EXOC5, BBS7, CLUAP1	1499	95	13824	1.65028	1	1	1
turquoise	GOTERM_BP_DIRECT	GO:0009267~cellular response to starvation	9	0.00259032	0.0544885	KLF10, WRN, RALB, RRAGB, LOC539009, KIAA1324, FNIP1, GAS6, PIK3C2B	1499	39	13824	2.12819	1	1	1
turquoise	GOTERM_BP_DIRECT	GO:0043491~protein kinase B signaling	7	0.00201469	0.0553977	CD40, TGFB1, RPS6KB1, PIK3CA, CCL5, GAS6, PIK3C2B	1499	26	13824	2.48289	1	1	1
turquoise	GOTERM_BP_DIRECT	GO:0007099~centriole replication	5	0.00143906	0.056641	CEP135, CETN2, SASS6, CCP110, CEP63	1499	14	13824	3.29362	1	1	1
turquoise	GOTERM_BP_DIRECT	GO:0031929~TOR signaling	5	0.00143906	0.056641	CCDC88A, RPS6KB1, EIF4EBP1, RICTOR, FNIP1	1499	14	13824	3.29362	1	1	1
turquoise	GOTERM_BP_DIRECT	GO:0034354~'de novo' NAD biosynthetic process from tryptophan	3	0.000863439	0.0606632	KYNU, HAAO, KMO	1499	4	13824	6.91661	1	1	1
turquoise	GOTERM_BP_DIRECT	GO:0003374~dynamin polymerization involved in mitochondrial fission	3	0.000863439	0.0606632	DNM1L, DNM1, DNM2	1499	4	13824	6.91661	1	1	1
turquoise	GOTERM_BP_DIRECT	GO:0002385~mucosal immune response	3	0.000863439	0.0606632	FFAR3, IFNLR1, FFAR2	1499	4	13824	6.91661	1	1	1
turquoise	GOTERM_BP_DIRECT	GO:0071726~cellular response to diacyl bacterial lipopeptide	3	0.000863439	0.0606632	TLR6, CD14, TLR2	1499	4	13824	6.91661	1	1	1
turquoise	GOTERM_BP_DIRECT	GO:2001013~epithelial cell proliferation involved in renal tubule morphogenesis	3	0.000863439	0.0606632	MEF2C, LGR4, MTSS1	1499	4	13824	6.91661	1	1	1
turquoise	GOTERM_BP_DIRECT	GO:0043570~maintenance of DNA repeat elements	3	0.000863439	0.0606632	MSH6, MSH2, MSH3	1499	4	13824	6.91661	1	1	1
turquoise	GOTERM_BP_DIRECT	GO:0045910~negative regulation of DNA recombination	3	0.000863439	0.0606632	MSH6, ZRANB3, MSH3	1499	4	13824	6.91661	1	1	1
turquoise	GOTERM_BP_DIRECT	GO:0000710~meiotic mismatch repair	3	0.000863439	0.0606632	MSH6, MSH2, MSH3	1499	4	13824	6.91661	1	1	1
turquoise	GOTERM_BP_DIRECT	GO:0000042~protein targeting to Golgi	4	0.00115125	0.0647301	GOLGA4, PACS1, GCC2, OPTN	1499	9	13824	4.09873	1	1	1
turquoise	GOTERM_BP_DIRECT	GO:0031076~embryonic camera-type eye development	4	0.00115125	0.0647301	RARG, PPP1R13L, WDR19, TULP3	1499	9	13824	4.09873	1	1	1
turquoise	GOTERM_BP_DIRECT	GO:0043306~positive regulation of mast cell degranulation	4	0.00115125	0.0647301	FGR, FCER1G, ADORA2B, FCER1A	1499	9	13824	4.09873	1	1	1
turquoise	GOTERM_BP_DIRECT	GO:0001706~endoderm formation	4	0.00115125	0.0647301	DUSP4, DUSP5, DUSP2, DUSP1	1499	9	13824	4.09873	1	1	1
turquoise	GOTERM_BP_DIRECT	GO:0032008~positive regulation of TOR signaling	7	0.00201469	0.0649608	MIOS, RRAGB, LOC539009, SLC38A9, RICTOR, LAMTOR1, GAS6	1499	27	13824	2.39093	1	1	1
turquoise	GOTERM_BP_DIRECT	GO:0070374~positive regulation of ERK1 and ERK2 cascade	21	0.00604407	0.067487	CD74, PDGFRA, JUN, TGFB1, ATP6AP1, FBXW7, NOD1, SCIMP, LOC520336, GLIPR2, PDGFD, CCL5, GPR183, CCL4, XCL2, CHI3L1, SPRY2, CCL1, GAS6, TLR4, CD44	1499	130	13824	1.48973	1	1	1
turquoise	GOTERM_BP_DIRECT	GO:0050830~defense response to Gram-positive bacterium	12	0.00345375	0.0676356	FGR, LOC100295221, TBK1, HIST1H2BL, LTA, ACP5, TNFSF8, NOD1, LYZ, B2M, TLR2, LOC616868	1499	62	13824	1.78493	1	1	1
turquoise	GOTERM_BP_DIRECT	GO:0061025~membrane fusion	6	0.00172688	0.0692447	BLOC1S6, UBXN2A, USO1, DNM1L, DNM1, DNM2	1499	21	13824	2.6349	1	1	1
turquoise	GOTERM_BP_DIRECT	GO:0006336~DNA replication-independent nucleosome assembly	5	0.00143906	0.0708417	NASP, HAT1, ATRX, ASF1A, ASF1B	1499	15	13824	3.07405	1	1	1
turquoise	GOTERM_BP_DIRECT	GO:0071222~cellular response to lipopolysaccharide	13	0.00374157	0.0719727	CD86, MEF2C, CXCL8, CD180, IL18, CXCL10, ZFP36, MAPK8, SHPK, ADAM9, STAP1, CD14, B2M	1499	70	13824	1.71268	1	1	1
turquoise	GOTERM_BP_DIRECT	GO:0031663~lipopolysaccharide-mediated signaling pathway	7	0.00201469	0.0754281	TGFB1, CD6, CCL5, PTAFR, IL18, CD14, TLR4	1499	28	13824	2.30554	1	1	1
turquoise	GOTERM_BP_DIRECT	GO:0090002~establishment of protein localization to plasma membrane	8	0.0023025	0.0780522	SLC9A3R1, ROCK2, TTC7B, FLOT2, TTC7A, EFR3B, S100A10, TNFRSF1A	1499	35	13824	2.10792	1	1	1
turquoise	GOTERM_BP_DIRECT	GO:0045780~positive regulation of bone resorption	4	0.00115125	0.0852446	ATP6AP1, ADAM8, TMEM64, PPARGC1B	1499	10	13824	3.68886	1	1	1
turquoise	GOTERM_BP_DIRECT	GO:0035879~plasma membrane lactate transport	4	0.00115125	0.0852446	SLC16A12, SLC16A11, SLC16A3, SLC16A5	1499	10	13824	3.68886	1	1	1
turquoise	GOTERM_BP_DIRECT	GO:0006605~protein targeting	5	0.00143906	0.086672	RPL11, HPS4, AKAP5, SYNJ2BP, ZDHHC3	1499	16	13824	2.88192	1	1	1
turquoise	GOTERM_BP_DIRECT	GO:0071260~cellular response to mechanical stimulus	8	0.0023025	0.0882703	CD40, MAPK8, MAP3K1, BAD, HABP4, FADD, TLR4, TNFRSF1A	1499	36	13824	2.04937	1	1	1
turquoise	GOTERM_BP_DIRECT	GO:0032819~positive regulation of natural killer cell proliferation	3	0.000863439	0.0939522	IL15, IL18, CD244	1499	5	13824	5.53329	1	1	1
turquoise	GOTERM_BP_DIRECT	GO:0034184~positive regulation of maintenance of mitotic sister chromatid cohesion	3	0.000863439	0.0939522	SLF1, SLF2, SMC5	1499	5	13824	5.53329	1	1	1
turquoise	GOTERM_BP_DIRECT	GO:0000055~ribosomal large subunit export from nucleus	3	0.000863439	0.0939522	RRS1, NMD3, SDAD1	1499	5	13824	5.53329	1	1	1
turquoise	GOTERM_BP_DIRECT	GO:0001771~immunological synapse formation	3	0.000863439	0.0939522	DLG1, CD6, PRF1	1499	5	13824	5.53329	1	1	1
turquoise	GOTERM_BP_DIRECT	GO:0048478~replication fork protection	3	0.000863439	0.0939522	ZRANB3, TIPIN, BRCA2	1499	5	13824	5.53329	1	1	1
turquoise	GOTERM_BP_DIRECT	GO:0031052~chromosome breakage	3	0.000863439	0.0939522	CD19, BRCA2, PALB2	1499	5	13824	5.53329	1	1	1
turquoise	GOTERM_BP_DIRECT	GO:0033077~T cell differentiation in thymus	6	0.00172688	0.0958135	FZD5, NKAP, ZBTB1, FADD, B2M, ZFP36L2	1499	23	13824	2.40578	1	1	1
turquoise	GOTERM_BP_DIRECT	GO:0031623~receptor internalization	7	0.00201469	0.0990399	FCER1G, CXCL8, CALCRL, NEDD4, LDLRAP1, DNM1, DNM2	1499	30	13824	2.15183	1	1	1
turquoise	GOTERM_CC_DIRECT	GO:0005654~nucleoplasm	217	0.0624554	3.63604e-11	MDC1, HNRNPU, ZDHHC7, SMC3, NFU1, GOLGA4, CCDC91, MYC, ZMIZ2, RPS6KA2, HABP4, BBX, FBXO5, JUNB, SOX4, MEF2A, TIPIN, ACOT7, RECQL, ZNF12, SCAMP1, RUNX1, PRKD3, HOXB7, CLOCK, ASF1B, DHX8, CSTF3, XPA, NMD3, RNPC3, DEDD2, CD79B, BLOC1S6, EPB41L2, CEP70, HLTF, ZBED5, ARGLU1, LHPP, XRCC6, JUN, ZNF263, ZRANB2, LARP7, NFATC2, CDC7, NMI, PHC3, ABTB2, MSRA, ALDH6A1, FUBP1, RAD17, ID3, SLC2A4RG, SUGP2, GPI,…	1669	1310	15461	1.53451	2.36706e-08	2.36706e-08	2.35979e-08
turquoise	GOTERM_CC_DIRECT	GO:0005730~nucleolus	97	0.0279178	6.41868e-05	TCERG1, DCLRE1A, NCF2, GEMIN2, RORC, FCF1, THUMPD3, ZDHHC7, TTF1, CDC14B, RGS2, MYC, ZNF207, NEPRO, RNF111, TSPYL2, DNTTIP2, THAP2, SUB1, ZCCHC7, ITPR1, ITPR3, NMD3, XPC, MRO, RPF2, AK6, RPAP2, RPF1, DEDD2, MBIP, RRS1, BRIX1, LLPH, IP6K1, LYAR, ESRRA, CBX5, HOMER2, UPF3B, ELL3, ISG20, GNL3L, ZZZ3, UBLCP1, TDP2, RAD17, PIN4, SPRN, PHTF1, SNAPC5, REV3L, RBM34, UTP15, EED, ANG2, TERF1, GNL2, DDX50, …	1669	605	15461	1.48524	0.0409259	0.0208928	0.0208286
turquoise	GOTERM_CC_DIRECT	GO:0042612~MHC class I protein complex	8	0.0023025	0.000159986	JSP.1, LOC788634, BOLA, B2M	1669	13	15461	5.7007	0.0989184	0.0347171	0.0346104
turquoise	GOTERM_CC_DIRECT	GO:0005764~lysosome	30	0.00863439	0.000459328	CALCRL, PLEKHF1, CTSW, CTSS, CLN5, CTSO, KIAA1324, ACP5, SLC38A9, CTSF, CAPN1, DRAM2, VPS36, CD74, NAPSA, FUCA1, HPS4, RNASE6, UNC13D, TMEM59, RRAGB, GLB1, LOC539009, NAAA, MAN2B1, DNASE2, LAMTOR1, HPSE, PLBD2, PCYOX1	1669	141	15461	1.97099	0.258508	0.0747556	0.0745259
turquoise	GOTERM_CC_DIRECT	GO:0045171~intercellular bridge	13	0.00374157	0.000745714	IQCB1, ESRRA, PRKCI, THOC1, XPA, KIF23, CDC7, LYRM1, TDP2, PPP1R13L, QSOX1, SNRNP25, DNAJC8	1669	40	15461	3.01068	0.384697	0.097092	0.0967937
turquoise	GOTERM_CC_DIRECT	GO:0000784~nuclear chromosome, telomeric region	20	0.00575626	0.00201872	DCLRE1A, XRCC6, CBX5, SSB, ATRX, LOC100294792, THOC1, TWF2, TERF1, BRCA2, ORC5, WRN, RAD50, MSH2, ORC3, HAT1, ORC2, GAR1, HIST1H3G, LRIF1	1669	87	15461	2.12957	0.731664	0.191895	0.191305
turquoise	GOTERM_CC_DIRECT	GO:0005634~nucleus	355	0.102174	0.00206338	LTV1, ZNF296, GABPB2, HNRNPU, CBLC, PHAX, GABPB1, SMC3, IKZF3, AQP3, NUDT4, SPIB, TIAL1, LGALS3, JSP.1, CREB3L1, MYC, RPS6KA2, DHX57, HABP4, LONP2, FBXO5, CPNE2, LGALS9, VPS36, RNF111, SOX4, PKNOX2, MEF2A, PRKCI, MEF2C, TIPIN, RECQL, EBF1, RFX2, TALDO1, CSNK1D, ACTN4, BHLHA15, ATG14, RUNX1, ARMC1, EID1, CFDP2, MT1A, THAP5, XRN1, PRKD3, RRAGB, RFX7, PNLDC1, RFX5, LGALS12, CCDC86, SRFBP1, ZNF831, P…	1669	2873	15461	1.14465	0.739369	0.191895	0.191305
turquoise	GOTERM_CC_DIRECT	GO:0009897~external side of plasma membrane	30	0.00863439	0.00265431	CD86, CD274, CD40, LY75, CXCR5, TNFRSF13C, THY1, ANTXR2, CD79B, CD79A, CD19, CXCR3, CD200R1L, FCER1A, CD14, SPA17, B2M, CD74, PDGFRA, FCER1G, CXCL10, CXCL12, SELL, CD8A, IL2RA, IGHE, IL7R, TLR4, MS4A1, CD244	1669	157	15461	1.77012	0.82276	0.215994	0.215331
turquoise	GOTERM_CC_DIRECT	GO:0071013~catalytic step 2 spliceosome	18	0.00518063	0.0085775	ZCCHC8, HNRNPA3, DHX8, SF3B6, HNRNPU, PPWD1, PRPF4B, CWC27, CDC40, SYNCRIP, HNRNPH1, HNRNPA2B1, MAGOH, SNRPB2, LOC534630, SNRNP200, PPIL3, BCAS2	1669	85	15461	1.96171	0.996332	0.620439	0.618533
turquoise	GOTERM_CC_DIRECT	GO:0042613~MHC class II protein complex	7	0.00201469	0.0122847	CD74, DSB, BLA-DQB, BOLA-DRB3, BOLA-DRA, LOC100848815, BOLA-DOB	1669	19	15461	3.41292	0.99968	0.734441	0.732185
turquoise	GOTERM_CC_DIRECT	GO:0045121~membrane raft	21	0.00604407	0.0133643	STX12, CMTM8, APP, PRNP, NFAM1, CBLC, PARK7, THY1, TNFRSF1A, CD79A, LDHB, DLG1, PIKFYVE, MYO1C, OLR1, TLR6, LAMTOR1, HPSE, CD14, S100A10, TLR2	1669	110	15461	1.76851	0.999843	0.734441	0.732185
turquoise	GOTERM_CC_DIRECT	GO:0005737~cytoplasm	371	0.106779	0.013925	APP, LPGAT1, LOC100139881, THUMPD3, PHAX, LOC515736, SMC3, IKZF3, AQP3, NUDT4, TBK1, SYNGAP1, RPS6KA2, MAGOH, LOC782101, HABP4, FBXO4, BBX, FBXO5, CPNE2, LGALS9, SPA17, RNF111, SOX4, PKNOX2, MEF2A, TSPYL2, MEF2C, SDS, DNAAF2, RECQL, RFX2, TALDO1, FRS2, ACTN4, MAPK8IP2, RUNX1, INPP4A, ARMC1, CFDP2, MT1A, DDX39B, DAAM1, PRKD3, PADI3, TARS2, PADI4, TRIB1, HOXB7, PFN2, CDC42SE1, DHX8, C7H5ORF30, NCAP…	1669	3109	15461	1.10544	0.999892	0.734441	0.732185
turquoise	GOTERM_CC_DIRECT	GO:0005814~centriole	17	0.00489282	0.0149248	CEP135, CETN2, CCDC146, CEP164, CETN3, CCP110, NEDD1, AHI1, MPHOSPH9, CROCC, SASS6, CEP162, CEP170, CEP63, CCHCR1, CEP290, HSPA1A	1669	83	15461	1.89737	0.999944	0.734441	0.732185
turquoise	GOTERM_CC_DIRECT	GO:0005739~mitochondrion	117	0.0336741	0.0157944	PECR, CERK, RAB3D, PARK7, NFU1, DHX57, ZMIZ2, SLC25A43, C9H6ORF203, CAPN1, SOX4, RARS2, SDS, AGTPBP1, STARD6, TRNT1, CPT1C, HDHD3, ARMC1, RAB32, PYURF, MTHFD1, LGALS12, TMEM126A, TARS2, ND5, ND4, LOC100299281, ND6, LIPT1, NLRX1, PLGRKT, ATP6, LIAS, COX7A1, ADH5, CYB5R1, LDHB, PRDX5, BCL2L11, UBB, BLOC1S2, COX2, STAP1, PRODH, ARGLU1, PPARGC1B, PRNP, CHCHD10, ACADSB, MSRA, ALDH6A1, GNL3L, CAPRIN2, …	1669	887	15461	1.22192	0.999968	0.734441	0.732185
turquoise	GOTERM_CC_DIRECT	GO:0070062~extracellular exosome	261	0.0751192	0.0249147	APP, CISD1, ICAM3, CBLC, SLC4A4, CRKL, TIAL1, LGALS3, GOLGA4, TNFSF10, CPNE2, UBASH3A, B2M, VPS36, PRKCI, ST6GAL1, ACOT7, ACTN1, RNASE6, SYTL1, HPCAL1, TALDO1, ACTN4, UPB1, EML5, CLDN3, MTHFD1, CRISPLD2, SUB1, PLBD2, PFN2, KLK1, STXBP2, XPC, THY1, ADH5, CD79B, CYB5R1, LDHB, PRDX5, SNX2, PDGFD, CD19, ZNHIT6, EPB41L2, ST3GAL4, HIST1H3G, COX2, ATP6V0A4, CD14, S100A10, NAA50, NAPSA, FUCA1, ACADSB, MS…	1669	2162	15461	1.11832	1	1	0.998462
turquoise	GOTERM_CC_DIRECT	GO:0015629~actin cytoskeleton	23	0.0066197	0.0274264	TCERG1, MCRS1, KLHL17, FHL2, NFATC2, NCAPG, PPP1R9A, PHC3, CORO1A, MTSS1, CNN3, FGR, MSRA, PDLIM2, ORC6, CFL2, CROCC, ZNF74, CDC42EP3, ALDOA, SLC16A3, CENPQ, PKNOX2	1669	133	15461	1.60198	1	1	0.998462
turquoise	GOTERM_CC_DIRECT	GO:0001772~immunological synapse	8	0.0023025	0.0312079	LGALS3, DLG1, CD6, STX7, RHOH, MYH9, SCIMP, CORO1A	1669	29	15461	2.55548	1	1	0.998462
turquoise	GOTERM_CC_DIRECT	GO:0005783~endoplasmic reticulum	68	0.0195713	0.0326774	PHTF2, ATP8A1, UBXN2A, PLOD3, PARK7, ZDHHC2, UPK1A, CREB3L1, DSE, CLCC1, TPD52, SMIM14, CERS4, JAGN1, SHISA5, GPX7, ELOVL6, ATP11A, ACSL3, FOS, CPT1C, RCN1, FNDC4, STIM2, CHI3L1, TRIM59, MCTP2, CERS1, EMID1, PPP1R15A, LRPAP1, NECAB3, CALCRL, KLHL14, YTHDC2, USO1, ATP10D, ATL2, SLC38A11, THY1, CLN5, HACD4, PGRMC1, EXTL2, APH1B, SV2A, RRS1, SLC38A9, PSMF1, FDFT1, FKTN, CD74, FIS1, PRNP, POU2F1, CYP…	1669	497	15461	1.26746	1	1	0.998462
turquoise	GOTERM_CC_DIRECT	GO:0005720~nuclear heterochromatin	6	0.00172688	0.037572	CBX5, UHRF2, CBX3, LOC100294792, PSIP1, MPHOSPH8	1669	18	15461	3.08788	1	1	0.998462
turquoise	GOTERM_CC_DIRECT	GO:0005794~Golgi apparatus	71	0.0204347	0.0404672	ARF3, APP, ST6GALNAC2, ATP8A1, HSPB8, ZDHHC7, ZDHHC2, GGTA1, ZDHHC3, RPGR, GOLGA4, POFUT2, CCDC91, DSE, TMED3, CLCC1, DNM1L, B2M, TMED5, USP8, TIPIN, ST6GAL1, ASH1L, FNDC3A, ACSL3, DNM2, RNF144A, MSH6, BACE2, XRN1, RRAGB, TMBIM1, TLR6, OPTN, EMID1, CD44, TLR2, PPP1R15A, HDAC5, MACF1, ARL1, XPA, ZDHHC21, PLD2, CLN5, CD79B, ZDHHC18, SEC14L1, NAA25, AP4S1, CD14, RABAC1, CDIPT, DRAM2, FKTN, CD74, PRN…	1669	528	15461	1.24568	1	1	0.998462
turquoise	GOTERM_CC_DIRECT	GO:0000176~nuclear exosome (RNase complex)	5	0.00143906	0.0435218	EXOSC4, DIS3, DIS3L, EXOSC8, MPHOSPH6	1669	13	15461	3.56293	1	1	0.998462
turquoise	GOTERM_CC_DIRECT	GO:0005664~nuclear origin of replication recognition complex	4	0.00115125	0.046314	ORC5, ORC6, ORC3, ORC2	1669	8	15461	4.63182	1	1	0.998462
turquoise	GOTERM_CC_DIRECT	GO:0030670~phagocytic vesicle membrane	5	0.00143906	0.055881	TLR6, CORO1A, TLR2, RAB11B, DNM2	1669	14	15461	3.30844	1	1	0.998462
turquoise	GOTERM_CC_DIRECT	GO:0044194~cytolytic granule	3	0.000863439	0.0601727	STXBP2, PRF1, RNF19B	1669	4	15461	6.94772	1	1	0.998462
turquoise	GOTERM_CC_DIRECT	GO:0070820~tertiary granule	3	0.000863439	0.0601727	STX7, STXBP2, ADAM8	1669	4	15461	6.94772	1	1	0.998462
turquoise	GOTERM_CC_DIRECT	GO:0005789~endoplasmic reticulum membrane	50	0.0143906	0.0644071	POMT2, ERO1B, CISD2, MSMO1, MIA3, HERPUD1, CLGN, FADS3, SEC61A2, TMED3, BCAP29, SDF2, TMED5, IKBIP, SMIM14, CERS4, JAGN1, TRIQK, RHBDF2, SHISA5, DNAJB14, ALG10, LSS, DPM1, PYURF, DPM3, PIGL, SGK1, FKBP3, PPP1R15A, NECAB3, ITPR1, ITPR3, HSD17B12, PLD3, PGRMC1, NCLN, SC5D, GPAT3, FDFT1, CYB5A, CYP51A1, SLC16A11, ORMDL1, IFI47, FMO4, FXYD3, REEP4, SCD, ALOX5AP	1669	365	15461	1.26899	1	1	0.998462
turquoise	GOTERM_CC_DIRECT	GO:0032391~photoreceptor connecting cilium	8	0.0023025	0.0672772	RPGRIP1, IQCB1, CETN2, CETN3, WDR19, TBCC, CEP290, SPATA7	1669	34	15461	2.17968	1	1	0.998462
turquoise	GOTERM_CC_DIRECT	GO:0070469~respiratory chain	5	0.00143906	0.0699163	ND6, COX2, COX1, ND2, ND5	1669	15	15461	3.08788	1	1	0.998462
turquoise	GOTERM_CC_DIRECT	GO:0019898~extrinsic component of membrane	11	0.00316594	0.074588	EPB41L4B, SNX4, BLOC1S6, BCL2L11, SNX2, NCF1, VPS13C, EPB41L2, TPR, MITD1, WDFY4	1669	56	15461	1.81964	1	1	0.998462
turquoise	GOTERM_CC_DIRECT	GO:0016328~lateral plasma membrane	8	0.0023025	0.0766212	DLG1, MYO1C, CLDN3, EPCAM, ACTN1, AXIN1, NSG1, MARK2	1669	35	15461	2.1174	1	1	0.998462
turquoise	GOTERM_CC_DIRECT	GO:0031965~nuclear membrane	21	0.00604407	0.0786321	RANBP2, RAP1GAP2, CERS4, PHF20, SHISA5, C11H2ORF42, SYNE2, SENP1, CDC14B, DNAJC2, TMEM201, RPS6KA2, HSD17B1, ALOX5AP, CEP70, TPR, CEP170, TMEM38A, SLC16A3, PLCD4, GAPDH	1669	133	15461	1.46268	1	1	0.998462
turquoise	GOTERM_CC_DIRECT	GO:0031362~anchored component of external side of plasma membrane	4	0.00115125	0.0843492	CA4, CD59, THY1, CD14	1669	10	15461	3.70545	1	1	0.998462
turquoise	GOTERM_CC_DIRECT	GO:0000781~chromosome, telomeric region	7	0.00201469	0.0853682	RIF1, HAT1, RAD17, DPY30, ATM, SMC5, THOC7	1669	29	15461	2.23605	1	1	0.998462
turquoise	GOTERM_CC_DIRECT	GO:0031902~late endosome membrane	9	0.00259032	0.0861231	LTV1, TMEM59, TMEM106B, CHMP4A, BOLA-DRA, LAMTOR1, CYB561A3, VPS36, RHOB	1669	43	15461	1.9389	1	1	0.998462
turquoise	GOTERM_CC_DIRECT	GO:0015030~Cajal body	8	0.0023025	0.0974594	ISG20, ZNF473, NOP58, USPL1, ICE2, PRPF3, PHAX, AK6	1669	37	15461	2.00295	1	1	0.998462
turquoise	GOTERM_MF_DIRECT	GO:0003676~nucleic acid binding	95	0.0273422	2.25176e-08	ZNF572, ZNF770, ZCCHC11, ZNF296, RBM25, ZCCHC10, DDX46, LOC509810, ZBTB26, TIAL1, SYNCRIP, TBK1, ZNF605, ZNF41, ZNF527, RAC2, ZNF568, MTERF1, ZNF644, ZNF567, ZNF566, ZNF367, KLF10, ZNF484, ZNF283, LOC787057, ANG2, ZFP2, ZBTB32, RNASE6, DARS2, ZNF12, ZNF75D, CHD1L, THAP2, THOC7, THAP4, GPATCH11, DBF4, THAP5, ZNF93, LOC512684, PNLDC1, ZNF318, ZNF436, MATR3, CBLL1, ZNF311, ZNF397, ZNF473, ZCCHC7, ZN…	1433	488	13095	1.77895	2.37557e-05	2.3756e-05	2.3756e-05
turquoise	GOTERM_MF_DIRECT	GO:0044822~poly(A) RNA binding	140	0.0402938	2.32285e-07	TCERG1, RPP30, FCF1, BCCIP, HNRNPU, PEBP1, CISD2, NUCKS1, CRKL, TIAL1, LGALS3, HELB, DHX57, MAGOH, ZNF207, MTERF1, SLC16A3, RARS2, PNISR, SUPT16H, MBNL2, DNTTIP2, WDR75, ALG13, PRPF4B, ACTN4, FNDC3A, ZCRB1, CDC40, DDX39B, XRN1, PRPF3, SUB1, SRSF2, SRSF4, SRFBP1, SNRNP200, SRSF7, FKBP3, ZCCHC8, ZCCHC7, MACF1, DHX8, YTHDC1, YTHDC2, NMD3, RPF2, CORO1A, RPF1, HLTF, RRS1, GAR1, BRIX1, LLPH, LYAR, MARK…	1433	840	13095	1.52303	0.000245031	0.000122531	0.000122531
turquoise	GOTERM_MF_DIRECT	GO:0003924~GTPase activity	34	0.00978564	0.00110263	RALB, ATL2, GTPBP10, ARL1, MTIF2, LOC507055, LOC781710, RHOT1, GNG2, TUBB3, MTG1, BMS1, MFN1, RAC2, DNM1L, GBP5, EIF5B, RAB4A, TBCC, IFI47, GNL2, DNM1, DNM2, GPN3, GNL3, RAB11B, GNAO1, RAB32, TUBB2B, GNL3L, RRAGB, GNB2, LOC539009, KRAS	1433	174	13095	1.78562	0.687741	0.38776	0.38776
turquoise	GOTERM_MF_DIRECT	GO:0046872~metal ion binding	153	0.0440354	0.00478834	ZNF572, ZNF296, ZNF570, ZBTB25, RFESD, ZBTB26, CISD1, CISD2, PRDM1, ATP12A, ANTXR2, IKZF3, ZC3H12D, ZC3H12C, ZFP36, TATDN1, ZNF608, ZNF605, DHX57, PPAT, ZNF207, NUDT17, ZNF568, ZNF567, ZNF566, FADS1, ZNF200, NUDT12, PRKCI, MBNL2, ZNF283, ZBTB38, ZFP2, MCCC1, ZBTB32, EBF1, CYB561A3, ZNF12, MOB3A, THAP4, ARMC1, ZFYVE16, THAP5, ZNF93, PRKD3, RUFY2, ZNF436, ZNF831, ZNF311, DPEP3, ZNF397, ZNF793, IDI1…	1433	1142	13095	1.22429	0.993679	1	1
turquoise	GOTERM_MF_DIRECT	GO:0035091~phosphatidylinositol binding	16	0.00460501	0.00886761	NCF1, ITPR1, TULP3, ITPR3, SNX22, PLD2, PIK3C2B, CCDC88A, SH3YL1, SNX4, MYO1E, SNX2, FES, SNX25, MITD1, PXDC1	1433	71	13095	2.05931	0.999917	1	1
turquoise	GOTERM_MF_DIRECT	GO:0000166~nucleotide binding	45	0.0129516	0.00958025	RBM27, RBM25, RBM26, SF3B6, NOL8, ADCY3, HNRNPLL, RNPC3, TIAL1, SYNCRIP, TRA2A, REV3L, SNRPB2, RBM34, SRSF11, PPARGC1B, HNRNPA3, TIA1, TAF15, SSB, CPSF6, MYEF2, NIFK, LARP7, UPF3B, ATP2B1, ZCRB1, SYNJ2, CHD1L, PARP14, U2SURP, SLTM, HNRNPH1, HNRNPA2B1, SRSF2, RBM41, TDRD10, LOC534630, MATR3, SRSF4, HNRNPH3, TARDBP, PPIL4, SRSF7, RBM43	1433	282	13095	1.45822	0.999961	1	1
turquoise	GOTERM_MF_DIRECT	GO:0003700~transcription factor activity, sequence-specific DNA binding	67	0.0192835	0.0114633	GABPB2, ZNF570, GABPB1, IKZF3, SNAPC5, ZNF605, CREB3L1, MYC, ZNF41, ZNF568, ZNF567, ZNF367, SOX4, ZNF200, ZNF484, ZHX2, MEF2C, ZNF283, ZFP2, MKL1, RFX2, MITF, ZNF12, FOS, ZNF75D, CBFA2T3, ZHX1, PAX8, ZNF93, RFX7, ZNF639, RFX5, IRF7, ZNF436, IRF5, ZNF831, HOXB7, ZNF311, ZNF793, ZNF397, ZNF197, MYRF, CEBPD, ZNF628, HSF2, ZKSCAN8, HSF4, E2F2, ZSCAN12, HIVEP3, ZNF821, ZSCAN16, ZNF146, RUNX1T1, ZNF420…	1433	458	13095	1.33681	0.999995	1	1
turquoise	GOTERM_MF_DIRECT	GO:0003823~antigen binding	7	0.00201469	0.0216507	JSP.1, TGFB1, LOC788634, IGHE, LOC616942, BOLA, MIC1	1433	21	13095	3.04606	1	1	1
turquoise	GOTERM_MF_DIRECT	GO:0045236~CXCR chemokine receptor binding	5	0.00143906	0.0250141	CXCL10, CXCL8, CXCL12, CXCL2	1433	11	13095	4.15371	1	1	1
turquoise	GOTERM_MF_DIRECT	GO:0001530~lipopolysaccharide binding	6	0.00172688	0.0312771	CD6, PTAFR, BPI, CD14, TLR4, TLR2	1433	17	13095	3.22524	1	1	1
turquoise	GOTERM_MF_DIRECT	GO:0005525~GTP binding	50	0.0143906	0.0333625	ARF3, RAB3D, DIRAS2, LRRK1, LOC512867, SEPT8, SEPT6, ARL5B, ARL5C, TUBB3, MTG1, RAC2, DNM1L, GBP5, EIF5B, RHOH, GNL2, SEPT5, DNM1, RHOB, GNL3, DNM2, RAB32, TUBB2B, RRAGB, RALB, LOC527744, ATL2, GTPBP10, ARL1, LOC507055, MTIF2, RHOBTB2, LOC781710, RHOT1, BMS1, RAB24, MFN1, RAB4A, RAB39A, IFI47, GPN3, RAB11B, EHD1, GNAO1, MFHAS1, EHD3, GNL3L, LOC539009, KRAS	1433	345	13095	1.32437	1	1	1
turquoise	GOTERM_MF_DIRECT	GO:0017091~AU-rich element binding	5	0.00143906	0.0343423	TIAL1, ZFP36, TIA1, EXOSC4, EXOSC8	1433	12	13095	3.80757	1	1	1
turquoise	GOTERM_MF_DIRECT	GO:0008009~chemokine activity	9	0.00259032	0.0374313	CXCL10, CXCL8, CXCL12, CCL5, CCL4, XCL2, CCL1, CXCL2	1433	36	13095	2.28454	1	1	1
turquoise	GOTERM_MF_DIRECT	GO:0003677~DNA binding	85	0.0244641	0.0416667	ZNF572, APP, HIST2H2AA4, ZBTB25, BHLHE41, HIST2H2AB, TNFAIP3, ARID4B, JRKL, TTF1, PHTF1, HIST2H2AC, EPM2AIP1, ZFP36, HMGN4, ZMYM1, ZMYM3, ZMYM4, H2AFJ, MYC, REV3L, SMARCAD1, HMGN3, TMPO, CERS4, TIPIN, CR2, ZHX2, MEF2C, ANG2, HIST1H2AK, STRBP, SWAP70, RECQL, EBF1, ASH1L, FOS, DCK, ZHX1, ZFP90, THAP4, DNAJC2, ZEB2, THAP5, SETBP1, LUC7L3, BDP1, LCORL, HIST1H2BM, LOC534913, CEBPB, MYRF, HIST1H2BL, ZN…	1433	640	13095	1.21366	1	1	1
turquoise	GOTERM_MF_DIRECT	GO:0044212~transcription regulatory region DNA binding	20	0.00575626	0.0468699	XRCC6, MEF2C, JUN, GABPB2, MTERF2, BCL11A, ARID5B, ARID4B, TTF1, GABPB1, IKZF3, DMTF1, ZNF639, TAF7, HIVEP3, ZNF821, ZNF831, ZNF567, MYBL1, ZNF200	1433	116	13095	1.57555	1	1	1
turquoise	GOTERM_MF_DIRECT	GO:0008270~zinc ion binding	120	0.0345375	0.0560406	GDA, JADE1, RORC, RNF19B, CBLC, ZDHHC7, ZFAND1, ZDHHC2, ZDHHC3, ZMIZ2, RNF111, CPA3, AGTPBP1, LMO2, ZCRB1, CCNB1IP1, MT1A, ZNF318, MATR3, ADAM8, CBLL1, SRSF7, LOC100299281, ZCCHC8, ZCCHC7, CPB2, KMT2A, DNAJC24, DTX4, ADH5, HLTF, ZRANB3, ESRRA, ZRANB2, SREK1IP1, PHC3, ZZZ3, PHF14, MAN2B1, MDM4, ZCCHC4, MNAT1, RNF185, PHF3, CPM, RARG, ZCCHC11, ZCCHC10, PHF20, FHL2, APIP, TNFAIP3, FHL3, LIMD1, LIMD2…	1433	948	13095	1.15673	1	1	1
turquoise	GOTERM_MF_DIRECT	GO:0045028~G-protein coupled purinergic nucleotide receptor activity	5	0.00143906	0.0582541	P2RY12, P2RY6, GPR34, GPR87, PTAFR	1433	14	13095	3.26363	1	1	1
turquoise	GOTERM_MF_DIRECT	GO:0003688~DNA replication origin binding	4	0.00115125	0.0662107	ORC5, ORC6, ORC3, ORC2	1433	9	13095	4.06141	1	1	1
turquoise	GOTERM_MF_DIRECT	GO:0016746~transferase activity, transferring acyl groups	5	0.00143906	0.0728026	LIPT1, LPGAT1, ZCCHC4, CPT1C, AGPAT4	1433	15	13095	3.04606	1	1	1
turquoise	GOTERM_MF_DIRECT	GO:0005524~ATP binding	150	0.0431719	0.0813385	DGKG, DGKE, TOR2A, UBE2D4, AMHR2, ATP8A1, PEBP1, UBE2L6, ATP12A, SMC3, TBK1, RPS6KA2, DHX57, SMARCAD1, LONP2, MAP3K8, RARS2, CDKL2, PDGFRA, PRKCI, CDKL4, SWAP70, MCCC1, RECQL, SARS, UBE2E2, CSNK1D, PRPF4B, ATP11A, CHD1L, DGKZ, RUNX1, MSH6, ABCA10, SLFN11, DDX39B, MAPKAPK3, MTHFD1, MSH2, MSH3, PRKD3, SLFN14, MAPKAPK2, IDNK, TARS2, SNRNP200, KIF20B, TRIB1, BLK, NLRX1, DHX8, ABCB7, YTHDC2, TRANK1, N…	1433	1224	13095	1.11987	1	1	1
turquoise	GOTERM_MF_DIRECT	GO:0008017~microtubule binding	13	0.00374157	0.0827647	MAP10, PRNP, CETN2, WDR43, DNM1, DNM2, CNN3, MAP1LC3A, BCL2L11, REEP4, ZNF207, DNM1L, GAPDH	1433	71	13095	1.67319	1	1	1
turquoise	GOTERM_MF_DIRECT	GO:1990247~N6-methyladenosine-containing RNA binding	3	0.000863439	0.0954796	YTHDC1, YTHDC2, HNRNPA2B1	1433	5	13095	5.4829	1	1	1
turquoise	GOTERM_MF_DIRECT	GO:0001609~G-protein coupled adenosine receptor activity	3	0.000863439	0.0954796	P2RY12, ADORA2A, ADORA2B	1433	5	13095	5.4829	1	1	1
turquoise	GOTERM_MF_DIRECT	GO:0032357~oxidized purine DNA binding	3	0.000863439	0.0954796	MSH6, MSH2, MSH3	1433	5	13095	5.4829	1	1	1
blue	GOTERM_MF_DIRECT	GO:0003735~structural constituent of ribosome	52	0.0362094	5.12768e-22	RPL3, RPL31, RPL34, RPLP0, MRPL36, RPL8, RPL10A, RPS15, MRPL41, RPS14, RPS17, RPL18A, RPS19, RPS18, RPL36, RPLP2, RPL38, MRPL9, RPS11, RPS10, RPL39, RPS13, RPS9, RPL21, MRPS24, MRPS25, IMP3, RPS5, RPL13A, MRPS2, RPSA, LOC101902490, RPL37A, RPL29, RPL28, SLC25A6, RPL10, MRPS34, RPS4Y1, MRPL10, MRPL11, RPS3, RPL13, RPS2, SLC25A20, RPL18, RPL19, RPS28, RPS20, FAU, RPS21, SLC25A36	643	212	13095	4.99531	3.25607e-19	3.25607e-19	3.24582e-19
blue	GOTERM_BP_DIRECT	GO:0006412~translation	45	0.0313351	7.95865e-20	RPL3, RPL10, RPL34, MRPL36, RPS4Y1, RPL10A, MRPL10, MRPL11, RPS15, MRPL41, RPS14, RPL7A, RPS17, RPS19, RPL18A, RPS18, RPL36, RPS3, RPL13, RPL38, RPS2, SLC25A20, MRPL9, RPL18, RPS11, RPL39, RPS13, RPL19, EEFSEC, RPS9, RPL21, RPS5, RPL13A, RPSA, EEF2, LOC101902490, RPS28, RPL37A, NHP2, RPS20, FAU, RPS21, RPL28, SLC25A36, SLC25A6	696	172	13824	5.19647	1.57263e-16	1.57183e-16	1.57183e-16
blue	GOTERM_CC_DIRECT	GO:0022625~cytosolic large ribosomal subunit	22	0.0153194	9.9293e-13	RPL3, RPL10, RPL31, RPL34, RPLP0, RPL13A, RPL10A, RPL8, LOC101902490, RPL7A, RPL18A, RPL37A, RPL36, NHP2, RPLP2, RPL13, RPL38, RPL29, RPL18, RPL28, RPL39, RPL19	761	63	15461	7.09472	4.54786e-10	4.54762e-10	4.44833e-10
blue	GOTERM_MF_DIRECT	GO:0044822~poly(A) RNA binding	86	0.0598848	8.41268e-11	EIF4A1, POP7, RPLP0, AKAP8L, RPL8, RPL10A, MKI67, OASL, MRPL41, RPL7A, PNN, ALKBH5, MRPL40, LGALS1, RPL18A, RPS19, TRIM28, RPS18, RACK1, RPL36, MRPL9, RPS11, RBM6, ZC3H10, RPS9, ANXA2, MRPS24, NSUN5, IMP3, SND1, TUFM, DDX39A, SYF2, RPL37A, NHP2, FSCN1, RP9, S100A4, CXHXORF57, PPIG, KCTD12, RPL29, PPIB, DUS3L, RPL28, SNRPB, DDX28, ZCCHC6, RPN1, NOL7, IBA57, PRPF8, ADD1, MRPL10, MRPL11, RIDA, PABPN…	643	840	13095	2.08504	5.34205e-08	2.67103e-08	2.66261e-08
blue	GOTERM_CC_DIRECT	GO:0022627~cytosolic small ribosomal subunit	16	0.0111414	2.62499e-10	RPS9, RPS5, RPSA, RPS4Y1, RPS15, RPS17, RPS28, RPS19, RPS18, RPS3, RPS20, RPS2, RPS11, RPS21, RPS10, RPS13	761	40	15461	8.12668	1.20225e-07	6.01123e-08	5.87998e-08
blue	GOTERM_CC_DIRECT	GO:0070062~extracellular exosome	167	0.116288	1.0547e-09	ITSN2, SH3GL3, EIF4A1, NDUFA13, TPMT, CD81, RPL34, ITGA2B, NUDT1, LOC783680, PLOD1, RPL10A, PHB2, ENO3, ACTB, CNDP2, ACTG1, PSMD8, LGALS1, LAMP1, CAPNS1, RPS19, PPP2R1A, RPS18, RUVBL2, BSG, RUVBL1, DAG1, RPS11, PGLYRP1, AP2M1, RPS13, GEN1, RPS9, PRKCH, RPS5, MOGS, MIF, MID2, SND1, TUFM, TIAM2, CARHSP1, SYPL1, PSME1, FSCN1, S100A4, KCTD12, ATP6V0D1, PPIB, TLN1, RPL28, VCL, SNRPB, TSTA3, CNP, PSMD1…	761	2162	15461	1.56933	4.83054e-07	1.61018e-07	1.57502e-07
blue	GOTERM_CC_DIRECT	GO:0016020~membrane	79	0.0550105	6.72843e-07	EIF4A1, ZMYND19, CD81, FMR1, RPLP0, PREP, NENF, CHTF18, RPL8, RPL10A, MKI67, CYB5D2, OASL, EDC3, RPL7A, PNN, ATIC, RPL18A, RPS19, RPS18, KIF5B, CNTRL, PDE4B, RPL36, DAG1, SDF4, ACAA1, RPS11, HRAS, RPS13, RPS9, ANXA2, PGAM1, RPS5, RPSA, SND1, RNF40, MLF2, EEF1G, TIAM2, DDX39A, MCM3, MCM5, RPL29, MFGE8, PPIB, RPL28, MGLL, SNAP47, CD163L1, CNP, PSMD13, PDGFB, PKMYT1, PRPF8, RASD2, BAG6, ARFRP1, CCNB…	761	902	15461	1.7794	0.000308115	7.70405e-05	7.53584e-05
blue	GOTERM_MF_DIRECT	GO:0019843~rRNA binding	10	0.00696335	1.57027e-05	DDX28, EMG1, RPS9, RPS18, IMP3, RPS5, RPS11, RPL8, RPS4Y1, MRPL11	643	32	13095	6.36421	0.00992172	0.00332373	0.00331326
blue	GOTERM_CC_DIRECT	GO:0005925~focal adhesion	35	0.0243717	1.74837e-05	CD81, ITGA2B, RPLP0, SNAP23, LOC783680, RPL8, RPL10A, ACTB, CORO1B, ADD1, ACTG1, RPL7A, RPS19, RPS18, GNA12, PCBP2, BSG, DAG1, RPS3, FLNA, FLNB, RPS2, RPL18, RPS11, RPS13, RPS9, RPS5, RDX, KIF22, RPL37A, ITGA5, P4HB, PPIB, TLN1, VCL	761	318	15461	2.23611	0.00797561	0.0016015	0.00156654
blue	GOTERM_BP_DIRECT	GO:0000028~ribosomal small subunit assembly	7	0.00487435	5.35149e-05	RPS15, RPS17, RPS28, RPS19, RPS5, RPSA, RPS10	696	15	13824	9.26897	0.100349	0.0528459	0.0528459
blue	GOTERM_CC_DIRECT	GO:0005654~nucleoplasm	96	0.0668482	6.78457e-05	ATF2, ZNF175, NDUFA13, CUEDC2, FMR1, SNAP23, NENF, CHTF18, NR3C1, ECSIT, CARF, IFI44L, CDC14A, CNDP2, CDC20, PNN, CHAF1B, TRIM28, NTMT1, DAG1, H2B, POLK, CYTIP, ARID2, MAF1, POLE, IER2, FNBP4, LIG1, ADPRHL2, H2AFX, DNMT3A, IPMK, NSMCE1, AIP, MUL1, AEN, VEZF1, MIF, WIPI2, IL17RD, THNSL1, HIC1, INIP, RNF40, CDC25B, CCNA2, TOX2, ELF1, ZEB1, MCM3, NDUFS2, MCM5, PPIG, AURKAIP1, MCM2, GLYR1, PDXK, CNP,…	761	1310	15461	1.48886	0.0305965	0.00507985	0.00496893
blue	GOTERM_CC_DIRECT	GO:0005840~ribosome	13	0.00905236	7.76396e-05	RPL10, RPL21, RPL34, RPLP0, MRPS34, MRPL36, RPS14, RPS17, RPL13, MRPL9, FAU, RPL18, NCK1	761	66	15461	4.00177	0.0349355	0.00507985	0.00496893
blue	GOTERM_CC_DIRECT	GO:0005730~nucleolus	52	0.0362094	0.000114538	POP5, POP7, RPL3, RPL34, FMR1, RPL8, RPL10A, MKI67, CARF, OASL, RPL7A, MRPL40, CHAF1A, RPS19, RPL36, NBN, RPS11, MAF1, RPS10, RPS13, CTSB, RPS9, KDM2A, NSUN5, IMP3, IPMK, AEN, VEZF1, MED27, EEF1D, CPTP, DDX28, NOL7, CDCA8, EMG1, ASNA1, NRIP1, RPS3, FLNA, H1FX, RPL18, SRPK2, TMUB1, VMP1, BOP1, STAG2, MYBBP1A, CDKN2AIPNL, MOB2, SNX15, ERCC6, SPC24	761	605	15461	1.74623	0.0511091	0.00655731	0.00641414
blue	GOTERM_BP_DIRECT	GO:0006414~translational elongation	6	0.00417801	0.000290643	EEF1G, EEF1B2, EEF1D, RPLP2, EEF2, TUFM	696	13	13824	9.16711	0.436954	0.19134	0.19134
blue	GOTERM_CC_DIRECT	GO:0042470~melanosome	12	0.00835602	0.000648977	CNP, ANXA2, LAMP1, BSG, RAB17, SLC1A5, P4HB, PPIB, CTSD, RAN, SND1, CTSB	761	71	15461	3.43381	0.2572	0.0330257	0.0323046
blue	GOTERM_MF_DIRECT	GO:0003746~translation elongation factor activity	6	0.00417801	0.00140135	EEFSEC, EEF1G, EEF1B2, EEF1D, EEF2, TUFM	643	18	13095	6.78849	0.589541	0.222464	0.221763
blue	GOTERM_CC_DIRECT	GO:0005737~cytoplasm	186	0.129518	0.00196958	SH3GL3, EIF4A1, ZNF175, NDUFA13, POP7, TPMT, FAM89B, FMR1, PREP, ENO1, SPINT2, NR3C1, MKI67, CDC14A, CNDP2, CDC20, UXT, RASSF1, CAPNS1, PPP2R1A, BASP1, RNF19A, RUVBL2, DAG1, NEK3, KMT5A, BTRC, MAF1, IER2, MAP2K3, PIAS3, CSNK1G3, PRKCH, AIP, RPSA, KCTD2, MIF, THNSL1, HIC1, SND1, CDC25B, TIAM2, DDX39A, DDIT3, RUFY3, PSME1, NHP2, FSCN1, PPIG, TLN1, TRIB2, FAIM, C7H19ORF24, SNRPB, ANP32A, CNP, FLII, …	761	3109	15461	1.21547	0.59463	0.0902066	0.0882371
blue	GOTERM_MF_DIRECT	GO:0003684~damaged DNA binding	9	0.00626702	0.00211761	ERCC4, ERCC1, H2AFX, RPS3, POLI, RAD1, NBN, POLK, TP73	643	48	13095	3.81853	0.739749	0.268937	0.268089
blue	GOTERM_CC_DIRECT	GO:0030529~intracellular ribonucleoprotein complex	10	0.00696335	0.00312577	EEFSEC, RPS9, PABPN1, PUF60, LRRK2, RPLP0, RPS3, NSRP1, MRPL10, SNRPB	761	62	15461	3.27689	0.76161	0.123927	0.121222
blue	GOTERM_CC_DIRECT	GO:0005739~mitochondrion	63	0.0438691	0.00324701	NDUFA13, NDUFA11, RPL34, ELN, NUDT2, MRPL36, ECSIT, CISD3, COMTD1, ATIC, BSG, RACK1, MACROD1, FLVCR1, MRPL9, AP2M1, CTSB, ENDOG, LIG1, GPX4, ADPRHL2, AMT, THNSL1, SND1, COX6B1, TUFM, DNAJC30, UQCRC1, NDUFS2, VAMP1, AURKAIP1, DDX28, KANK2, DTYMK, STX17, MRPS34, NOL7, TMEM160, AMBRA1, COX5A, BCL2L13, RIDA, MTHFD1L, PSMB3, PTPMT1, ETFRF1, ROMO1, TRMT1L, DECR1, PCK2, BCAP31, EEFSEC, TCAIM, BRAF, OXR1…	761	887	15461	1.44301	0.774526	0.123927	0.121222
blue	GOTERM_CC_DIRECT	GO:0070938~contractile ring	4	0.00278534	0.00356786	ALKBH4, DAG1, PDXP, AURKB	761	7	15461	11.6095	0.805438	0.125698	0.122954
blue	GOTERM_CC_DIRECT	GO:0043209~myelin sheath	16	0.0111414	0.00397301	WDR1, CNP, PGAM1, RDX, PHB, MIF, TUBB4B, COX5A, ACTB, TUFM, ACTG1, TUBA1B, ACTR1A, FSCN1, UQCRC1, ACO2	761	141	15461	2.30544	0.838502	0.129974	0.127136
blue	GOTERM_MF_DIRECT	GO:0098641~cadherin binding involved in cell-cell adhesion	10	0.00696335	0.00423288	PSMB6, RPL7A, ATIC, ANXA2, EEF1D, RACK1, RPS2, RPL29, EEF2, SND1	643	65	13095	3.13315	0.932362	0.44798	0.446569
blue	GOTERM_BP_DIRECT	GO:0098609~cell-cell adhesion	10	0.00696335	0.00611144	PSMB6, RPL7A, ATIC, ANXA2, EEF1D, RACK1, RPS2, RPL29, EEF2, SND1	696	67	13824	2.96449	0.999995	1	1
blue	GOTERM_BP_DIRECT	GO:0042254~ribosome biogenesis	6	0.00417801	0.00726884	RPS28, RPS18, RPL34, RPLP0, MRPL36, MRPL10	696	25	13824	4.7669	0.999999	1	1
blue	GOTERM_BP_DIRECT	GO:0002181~cytoplasmic translation	6	0.00417801	0.00726884	RPL31, RPLP0, RPL36, RPLP2, RPL29, RPL8	696	25	13824	4.7669	0.999999	1	1
blue	GOTERM_CC_DIRECT	GO:0005747~mitochondrial respiratory chain complex I	8	0.00557068	0.00762487	NDUFA9, NDUFB9, NDUFA13, NDUFB7, NDUFA11, NDUFB11, NDUFS2, NDUFV1	761	47	15461	3.45816	0.96997	0.227635	0.222665
blue	GOTERM_CC_DIRECT	GO:0042555~MCM complex	4	0.00278534	0.00795231	MCM3, MCM4, MCM5, MCM2	761	9	15461	9.02964	0.974183	0.227635	0.222665
blue	GOTERM_BP_DIRECT	GO:0006446~regulation of translational initiation	6	0.00417801	0.0086347	EIF4A1, EIF3K, EIF3G, EIF3F, EIF3D, EIF1	696	26	13824	4.58355	1	1	1
blue	GOTERM_MF_DIRECT	GO:0003723~RNA binding	23	0.0160157	0.00937348	SF3A1, CNP, PRKCSH, RPL34, FMR1, RPL10A, LOC101902490, RPS15, PSMA6, RPL7A, RPS28, QARS, PABPN1, PUF60, RBMX2, RBM42, NABP1, RPL13, RPL38, RPL18, RPL39, EIF3D, SNRPB	643	260	13095	1.80156	0.997472	0.850309	0.847631
blue	GOTERM_CC_DIRECT	GO:0005764~lysosome	15	0.010445	0.00959186	NAGA, IL1B, CTSK, SMPD1, RRAGD, PSAP, PLBD1, CTSH, GUSB, RAB7B, AP5S1, CTSD, ADA, CTSB, IFNAR1	761	141	15461	2.16135	0.987897	0.258416	0.252774
blue	GOTERM_BP_DIRECT	GO:0006281~DNA repair	13	0.00905236	0.0105298	PRMT6, MGMT, NSMCE1, NUDT1, KIF22, INIP, CHAF1A, TRIM28, RUVBL2, RUVBL1, RPS3, POLI, RAD1	696	112	13824	2.30542	1	1	1
blue	GOTERM_CC_DIRECT	GO:0009897~external side of plasma membrane	16	0.0111414	0.01053	LAG3, ITGA2B, LOC783680, CD3E, CD2, CD4, LAMP1, IL2RB, CLPTM1, CCR7, ITGA5, P4HB, PDCD1, MFGE8, CCR5, ADA	761	157	15461	2.07049	0.992158	0.26793	0.26208
blue	GOTERM_CC_DIRECT	GO:0005793~endoplasmic reticulum-Golgi intermediate compartment	7	0.00487435	0.0127248	MYDGF, STX17, GOLGB1, LMAN2, NUCB1, P4HB, YIF1A	761	40	15461	3.55542	0.997164	0.306735	0.300038
blue	GOTERM_BP_DIRECT	GO:0032508~DNA duplex unwinding	5	0.00348168	0.0134155	GINS2, RUVBL2, MCM3, MCM5, NBN	696	19	13824	5.22686	1	1	1
blue	GOTERM_BP_DIRECT	GO:0042110~T cell activation	5	0.00348168	0.0134155	SLA2, ADA, DDOST, NCK1, IFNAR1	696	19	13824	5.22686	1	1	1
blue	GOTERM_BP_DIRECT	GO:0006413~translational initiation	6	0.00417801	0.0137737	EIF4A1, EIF3K, EIF3G, EIF3F, EIF3D, EIF1	696	29	13824	4.10939	1	1	1
blue	GOTERM_MF_DIRECT	GO:0003755~peptidyl-prolyl cis-trans isomerase activity	7	0.00487435	0.0141102	FKBP14, FKBP8, PPIF, PIN1, PPIG, PPIB, NKTR	643	41	13095	3.47703	0.999879	0.941455	0.938489
blue	GOTERM_BP_DIRECT	GO:2000427~positive regulation of apoptotic cell clearance	3	0.00208901	0.0141512	C3, MFGE8, C2	696	4	13824	14.8966	1	1	1
blue	GOTERM_MF_DIRECT	GO:0003678~DNA helicase activity	4	0.00278534	0.0144023	MCM3, MCM4, MCM5, MCM2	643	11	13095	7.40563	0.9999	0.941455	0.938489
blue	GOTERM_MF_DIRECT	GO:0046872~metal ion binding	73	0.0508325	0.0148261	ZNF177, FCN1, ATF2, VPS29, ZNF175, ZMYND19, ZBTB24, ZNF292, NENF, ECE2, CYB561D2, ALKBH5, ZNF529, PDE4B, ZNF526, ENPP1, TIMP1, ARID2, TCF19, ZC3H10, PRKCH, ENDOG, ADPRHL2, VEZF1, HIC1, FAHD2A, ARFGAP2, ZEB1, RUFY3, RPL37A, UQCRC1, NDUFS2, ITGA5, ZNF677, HAGH, DUS3L, MOCS1, ZBTB43, ZNF518A, TIMM10, COX5B, COX5A, ZBTB4, AURKB, C2, DPP3, ASNA1, ZNF703, ERI3, CSK, NDUFV1, TRMT1L, ZRSR2, EGR1, ZNF461,…	643	1142	13095	1.30182	0.999924	0.941455	0.938489
blue	GOTERM_BP_DIRECT	GO:0072332~intrinsic apoptotic signaling pathway by p53 class mediator	5	0.00348168	0.0161166	HINT1, MYBBP1A, E2F1, BAX, FHIT	696	20	13824	4.96552	1	1	1
blue	GOTERM_CC_DIRECT	GO:0000775~chromosome, centromeric region	6	0.00417801	0.0166281	PPP2R1A, DNMT3A, CDCA8, BIRC5, MKI67, AURKB	761	31	15461	3.93226	0.999538	0.380784	0.37247
blue	GOTERM_CC_DIRECT	GO:0005743~mitochondrial inner membrane	24	0.016712	0.0178342	MRPS24, MRPS25, LRRK2, MRPS34, AMT, MRPS2, PHB, TIMM10, PHB2, COX5A, MRPL10, TUFM, MRPL11, COX6B1, SLC25A37, AIFM3, SAMM50, RPS3, UQCRC1, NDUFAF3, ROMO1, SLC25A20, MRPL9, SLC25A6	761	292	15461	1.66986	0.999737	0.384932	0.376527
blue	GOTERM_BP_DIRECT	GO:0006457~protein folding	12	0.00835602	0.0185839	NUDCD3, DNAJC1, FKBP14, FKBP8, AIP, CDC37L1, PPIF, ERP27, PPIG, P4HB, ACTB, NKTR	696	107	13824	2.22752	1	1	1
blue	GOTERM_CC_DIRECT	GO:0005640~nuclear outer membrane	4	0.00278534	0.018654	CPTP, SIGMAR1, LTC4S, NUCB2	761	12	15461	6.77223	0.99982	0.384932	0.376527
blue	GOTERM_CC_DIRECT	GO:0005759~mitochondrial matrix	14	0.00974869	0.019414	NDUFA9, ADPRHL2, GLRX5, LRRK2, PAM16, NUDT1, IBA57, ETFB, TUFM, ALDH4A1, FABP3, PPIF, RPS3, HAGH	761	139	15461	2.04629	0.999874	0.384932	0.376527
blue	GOTERM_MF_DIRECT	GO:0031434~mitogen-activated protein kinase kinase binding	3	0.00208901	0.0217387	PIN1, TRIB3, TRIB2	643	5	13095	12.2193	0.999999	1	0.998423
blue	GOTERM_CC_DIRECT	GO:0042105~alpha-beta T cell receptor complex	3	0.00208901	0.021852	CD247, CD3E, CD3D	761	5	15461	12.19	0.99996	0.384932	0.376527
blue	GOTERM_CC_DIRECT	GO:0071437~invadopodium	3	0.00208901	0.021852	SVIL, RUFY3, FSCN1	761	5	15461	12.19	0.99996	0.384932	0.376527
blue	GOTERM_CC_DIRECT	GO:0032133~chromosome passenger complex	3	0.00208901	0.021852	CDCA8, BIRC5, AURKB	761	5	15461	12.19	0.99996	0.384932	0.376527
blue	GOTERM_MF_DIRECT	GO:0003677~DNA binding	44	0.0306387	0.0224702	LOC787269, AKAP8L, ZBTB43, BAZ2B, CARF, OASL, PNN, PUF60, ZNF526, H2B, POLR2F, H1FX, ARID2, POLE, IER2, GEN1, MBD3, DFFB, CDT1, TIGD5, RMI2, CERS5, KDM2A, C19H17ORF49, LIG1, SP110, MGMT, H2AFX, DNMT3A, ZNF34, KIF22, CARHSP1, DNAJC1, SP2, DDIT3, AKAP9, MCM3, NUCB1, MCM4, ERCC6, RNF141, GLYR1	643	640	13095	1.40013	0.999999	1	0.998423
blue	GOTERM_BP_DIRECT	GO:0070059~intrinsic apoptotic signaling pathway in response to endoplasmic reticulum stress	5	0.00348168	0.0224807	BAG6, XBP1, DDIT3, BAX, TRIB3	696	22	13824	4.51411	1	1	1
blue	GOTERM_BP_DIRECT	GO:0030217~T cell differentiation	5	0.00348168	0.0224807	EGR1, LCK, SP3, CHD7, PTPN22	696	22	13824	4.51411	1	1	1
blue	GOTERM_BP_DIRECT	GO:0010950~positive regulation of endopeptidase activity	3	0.00208901	0.0228038	PRELID1, ADRM1, PSME1	696	5	13824	11.9172	1	1	1
blue	GOTERM_MF_DIRECT	GO:0008375~acetylglucosaminyltransferase activity	4	0.00278534	0.023208	EXT2, MGAT1, POMGNT2, EXTL3	643	13	13095	6.2663	1	1	0.998423
blue	GOTERM_MF_DIRECT	GO:0031625~ubiquitin protein ligase binding	12	0.00835602	0.0240269	UBE2F, NPLOC4, UBXN1, UBE2S, NDUFS2, TRIB3, BTBD6, TRIB2, ASB3, FHIT, UBE2M, ACTG1	643	114	13095	2.14373	1	1	0.998423
blue	GOTERM_BP_DIRECT	GO:0043248~proteasome assembly	4	0.00278534	0.0247969	PSMD8, PSMD13, ADRM1, PSMG4	696	13	13824	6.11141	1	1	1
blue	GOTERM_BP_DIRECT	GO:0045599~negative regulation of fat cell differentiation	6	0.00417801	0.0262907	DDIT3, E2F1, ENPP1, RORA, TRIB3, TRIB2	696	34	13824	3.50507	1	1	1
blue	GOTERM_CC_DIRECT	GO:0031012~extracellular matrix	12	0.00835602	0.0274614	EIF4A1, RPS18, RPS5, RPS3, EMILIN2, RPS20, RPS11, TUBB4B, EEF2, MFGE8, SLC25A6, ACTG1	761	116	15461	2.10173	0.999997	0.453135	0.443241
blue	GOTERM_BP_DIRECT	GO:0001934~positive regulation of protein phosphorylation	8	0.00557068	0.0277962	PRR5, C3, MYDGF, MOB2, RACK1, CDK2AP1, PIN1, FLT3LG	696	59	13824	2.69316	1	1	1
blue	GOTERM_MF_DIRECT	GO:0045028~G-protein coupled purinergic nucleotide receptor activity	4	0.00278534	0.0284841	P2RY8, P2RY13, P2RY11, GPR171	643	14	13095	5.81871	1	1	0.998423
blue	GOTERM_CC_DIRECT	GO:0033290~eukaryotic 48S preinitiation complex	4	0.00278534	0.028692	EIF3K, EIF3G, EIF3F, EIF3D	761	14	15461	5.80477	0.999998	0.453135	0.443241
blue	GOTERM_CC_DIRECT	GO:0016282~eukaryotic 43S preinitiation complex	4	0.00278534	0.028692	EIF3K, EIF3G, EIF3F, EIF3D	761	14	15461	5.80477	0.999998	0.453135	0.443241
blue	GOTERM_MF_DIRECT	GO:0001948~glycoprotein binding	7	0.00487435	0.0289212	CD4, ANXA2, LCK, LMAN2, LRRK2, FLNA, LOC783680	643	48	13095	2.96997	1	1	0.998423
blue	GOTERM_BP_DIRECT	GO:2001244~positive regulation of intrinsic apoptotic signaling pathway	5	0.00348168	0.0301804	BCAP31, RIPK3, LCK, RACK1, BAX	696	24	13824	4.13793	1	1	1
blue	GOTERM_CC_DIRECT	GO:0097255~R2TP complex	3	0.00208901	0.0317201	RUVBL2, RUVBL1, RPAP3	761	6	15461	10.1583	1	0.460557	0.450501
blue	GOTERM_CC_DIRECT	GO:0097433~dense body	3	0.00208901	0.0317201	SND1, ACTB, ACTG1	761	6	15461	10.1583	1	0.460557	0.450501
blue	GOTERM_CC_DIRECT	GO:0000502~proteasome complex	5	0.00348168	0.0321787	UBXN1, PSMC3, PSMD13, ADRM1, PSME1	761	25	15461	4.06334	1	0.460557	0.450501
blue	GOTERM_MF_DIRECT	GO:0003743~translation initiation factor activity	7	0.00487435	0.034525	EIF4A1, EIF3K, EIF3G, EIF2AK2, EIF3F, EIF3D, EIF1	643	50	13095	2.85117	1	1	0.998423
blue	GOTERM_BP_DIRECT	GO:0032729~positive regulation of interferon-gamma production	6	0.00417801	0.0364466	IL23A, PDE4B, SLAMF6, CD3E, HRAS, IFNAR1	696	37	13824	3.22088	1	1	1
blue	GOTERM_CC_DIRECT	GO:0005844~polysome	5	0.00348168	0.0365975	PSMA6, FMR1, RPS3, EEF2, YBX3	761	26	15461	3.90706	1	0.495252	0.484439
blue	GOTERM_BP_DIRECT	GO:0006913~nucleocytoplasmic transport	4	0.00278534	0.0366219	MYBBP1A, ANP32A, NSRP1, RAN	696	15	13824	5.29655	1	1	1
blue	GOTERM_CC_DIRECT	GO:0005913~cell-cell adherens junction	10	0.00696335	0.0367655	PSMB6, RPL7A, ATIC, ANXA2, EEF1D, RACK1, RPS2, RPL29, EEF2, SND1	761	92	15461	2.20834	1	0.495252	0.484439
blue	GOTERM_BP_DIRECT	GO:0051092~positive regulation of NF-kappaB transcription factor activity	10	0.00696335	0.0390312	PSMA6, PRKCH, RIPK3, EIF2AK2, TRAPPC9, RAB7B, TICAM1, AGER, MID2, RELA	696	91	13824	2.18264	1	1	1
blue	GOTERM_MF_DIRECT	GO:0004869~cysteine-type endopeptidase inhibitor activity	5	0.00348168	0.040984	CST3, CSTB, BIRC5, CST7	643	27	13095	3.77138	1	1	0.998423
blue	GOTERM_CC_DIRECT	GO:0045277~respiratory chain complex IV	4	0.00278534	0.0410521	COX4I1, COX5B, COX5A, COX6B1	761	16	15461	5.07917	1	0.537196	0.525467
blue	GOTERM_MF_DIRECT	GO:0003954~NADH dehydrogenase activity	3	0.00208901	0.0427666	NDUFA9, NDUFS2, NDUFV1	643	7	13095	8.72806	1	1	0.998423
blue	GOTERM_CC_DIRECT	GO:0034663~endoplasmic reticulum chaperone complex	3	0.00208901	0.042981	SDF2L1, P4HB, PPIB	761	7	15461	8.70715	1	0.546813	0.534874
blue	GOTERM_BP_DIRECT	GO:0050850~positive regulation of calcium-mediated signaling	4	0.00278534	0.0434347	HINT1, CD4, CD3E, ADA	696	16	13824	4.96552	1	1	1
blue	GOTERM_MF_DIRECT	GO:0003924~GTPase activity	15	0.010445	0.0470247	EEFSEC, LRRK2, TUBB4B, EEF2, TUFM, TUBA1C, TUBA1B, GNAL, GNA12, RRAGD, SRPRA, RAB17, HRAS, RAN, LOC783604	643	174	13095	1.75564	1	1	0.998423
blue	GOTERM_BP_DIRECT	GO:0055114~oxidation-reduction process	24	0.016712	0.0481962	NDUFA9, NDUFA13, NDUFB7, NDUFA11, GPX4, NDUFB11, SRD5A1, AKR1B1, PLOD1, DOHH, ETFB, ECSIT, TM7SF2, CYB561D2, QDPR, ALDH4A1, SPR, MTHFD1L, IMPDH1, FADS6, NDUFS2, PHGDH, LOC782922, GLYR1	696	316	13824	1.50851	1	1	1
blue	GOTERM_CC_DIRECT	GO:0005829~cytosol	63	0.0438691	0.051493	VPS29, UBXN1, UBXN2B, FAF1, LRRK2, PCTP, GIMAP6, ACTB, PSMD8, CHAF1B, LAMP1, CAPNS1, PPP2R1A, RPS18, RACK1, PDE4B, CTSH, PGM1, PRMT6, PRKCH, RIPK3, ANXA2, PGAM1, AIP, PLA2G4A, WIPI2, FAM126A, CARHSP1, DNAJC1, IL1B, CPTP, SAG, BIRC5, DUS3L, DCTPP1, SNRPB, DTYMK, PDXK, MVK, STX17, PSMD13, PDXP, AMBRA1, FHIT, CORO1B, RELA, ARFRP1, SNX1, MTHFD1L, OSBPL6, KCNIP3, BTBD6, QARS, SNX17, AGBL3, UBA3, RGS10…	761	1025	15461	1.24873	1	0.62486	0.611217
blue	GOTERM_CC_DIRECT	GO:0035861~site of double-strand break	5	0.00348168	0.0518443	RNF168, ATF2, PARP3, H2AFX, NBN	761	29	15461	3.50288	1	0.62486	0.611217
blue	GOTERM_MF_DIRECT	GO:0005525~GTP binding	25	0.0174084	0.053954	LRRK2, NUDT2, GIMAP6, RND2, RASD2, ARFRP1, TUBA1C, TUBA1B, GNA12, HRAS, PCK2, EEFSEC, ARL11, TUBB4B, EEF2, RHOD, TUFM, GNAL, RRAGD, SRPRA, RAB17, RAB7B, MOCS1, RAN, LOC783604	643	345	13095	1.47576	1	1	0.998423
blue	GOTERM_CC_DIRECT	GO:0070688~MLL5-L complex	3	0.00208901	0.0554743	KMT2E, OGT, ACTB	761	8	15461	7.61876	1	0.637256	0.623343
blue	GOTERM_CC_DIRECT	GO:0033116~endoplasmic reticulum-Golgi intermediate compartment membrane	4	0.00278534	0.0556556	VMP1, STX17, KDELR1, ERGIC3	761	18	15461	4.51482	1	0.637256	0.623343
blue	GOTERM_BP_DIRECT	GO:0001824~blastocyst development	4	0.00278534	0.0587926	XAB2, EMG1, PSMC3, MED21	696	18	13824	4.41379	1	1	1
blue	GOTERM_BP_DIRECT	GO:0071353~cellular response to interleukin-4	4	0.00278534	0.0587926	TUBA1B, XBP1, RPLP0, MCM2	696	18	13824	4.41379	1	1	1
blue	GOTERM_BP_DIRECT	GO:0031648~protein destabilization	5	0.00348168	0.0615651	XBP1, MUL1, CTSH, FBXL3, BTRC	696	30	13824	3.31034	1	1	1
blue	GOTERM_MF_DIRECT	GO:0042393~histone binding	6	0.00417801	0.0627709	PRMT6, RNF168, CHAF1B, ANP32A, ZMYND8, PHF21A	643	44	13095	2.77711	1	1	0.998423
blue	GOTERM_MF_DIRECT	GO:0002020~protease binding	5	0.00348168	0.0631252	CST3, ANXA2, ADRM1, TIMP1, CST7	643	31	13095	3.28475	1	1	0.998423
blue	GOTERM_MF_DIRECT	GO:0004364~glutathione transferase activity	5	0.00348168	0.0631252	EEF1G, GSTZ1, GSTM3, GSTO1, LTC4S	643	31	13095	3.28475	1	1	0.998423
blue	GOTERM_BP_DIRECT	GO:0000724~double-strand break repair via homologous recombination	7	0.00487435	0.0655274	GEN1, ERCC4, H2AFX, NSMCE1, NABP1, NBN, AP5S1	696	57	13824	2.4392	1	1	1
blue	GOTERM_BP_DIRECT	GO:0070527~platelet aggregation	5	0.00348168	0.0679967	FLNA, TLN1, VCL, ACTB, ACTG1	696	31	13824	3.20356	1	1	1
blue	GOTERM_CC_DIRECT	GO:0008541~proteasome regulatory particle, lid subcomplex	3	0.00208901	0.069052	PSMD8, PSMD13, ADRM1	761	9	15461	6.77223	1	0.770861	0.75403
blue	GOTERM_BP_DIRECT	GO:0050821~protein stabilization	10	0.00696335	0.0708359	BAG6, LAMP1, CDC37L1, MUL1, PIN1, FLNA, PHB, TAF9B, PPIB, PHB2	696	102	13824	1.94726	1	1	1
blue	GOTERM_BP_DIRECT	GO:0043066~negative regulation of apoptotic process	19	0.0132304	0.0710404	XBP1, PRELID1, SYCP2, BCL11B, EIF2AK2, PHB2, BAG6, MYDGF, NUAK2, PROC, PABPN1, IL2RB, PPIF, FLNA, BIRC5, CTSH, PDCD1, TAF9B, FAIM	696	246	13824	1.53406	1	1	1
blue	GOTERM_BP_DIRECT	GO:0007369~gastrulation	3	0.00208901	0.0718491	ARFRP1, SYF2, RACK1	696	9	13824	6.62069	1	1	1
blue	GOTERM_BP_DIRECT	GO:0006956~complement activation	3	0.00208901	0.0718491	C3, C1R, C2	696	9	13824	6.62069	1	1	1
blue	GOTERM_CC_DIRECT	GO:0005783~endoplasmic reticulum	33	0.0229791	0.0722309	ANP32A, PRKCSH, LRRK2, PLOD1, LTC4S, LCLAT1, EEF1B2, AIFM3, ASNA1, EXTL3, NCK1, USP25, P2RY13, CERS5, XBP1, KCNIP3, SSR2, PLA2G4A, TRAPPC9, POMGNT2, MANF, VMP1, EEF1G, DNAJC1, PROC, EEF1D, BAX, ERP27, ITGA5, P4HB, CRELD2, CBLN3, NUCB2	761	497	15461	1.349	1	0.770861	0.75403
blue	GOTERM_CC_DIRECT	GO:0036464~cytoplasmic ribonucleoprotein granule	4	0.00278534	0.0723734	FMR1, RPLP0, RPL28, ACTB	761	20	15461	4.06334	1	0.770861	0.75403
blue	GOTERM_BP_DIRECT	GO:0006397~mRNA processing	9	0.00626702	0.0745871	PNN, ALKBH5, PABPN1, PUF60, ZMAT5, AKAP8L, RNPS1, AURKAIP1, NSRP1	696	88	13824	2.03135	1	1	1
blue	GOTERM_BP_DIRECT	GO:0034644~cellular response to UV	5	0.00348168	0.0747607	ERCC4, RUVBL2, BAX, AURKB, TP73	696	32	13824	3.10345	1	1	1
blue	GOTERM_MF_DIRECT	GO:0008137~NADH dehydrogenase (ubiquinone) activity	5	0.00348168	0.0761277	NDUFB9, NDUFA13, NDUFB7, NDUFS2, NDUFV1	643	33	13095	3.08568	1	1	0.998423
blue	GOTERM_CC_DIRECT	GO:0005686~U2 snRNP	4	0.00278534	0.0814749	SF3B5, SF3A1, RBMX2, SNRPB	761	21	15461	3.86985	1	0.84808	0.829563
blue	GOTERM_BP_DIRECT	GO:0016192~vesicle-mediated transport	9	0.00626702	0.0826216	TBC1D4, KDELR1, AMPH, COPG1, ERGIC3, MON1A, AP1M1, NCK1, ARFGAP2	696	90	13824	1.98621	1	1	1
blue	GOTERM_CC_DIRECT	GO:0005750~mitochondrial respiratory chain complex III	3	0.00208901	0.0835776	UQCC3, UQCRC1, UQCR10	761	10	15461	6.09501	1	0.850634	0.832061
blue	GOTERM_BP_DIRECT	GO:0006270~DNA replication initiation	4	0.00278534	0.0858663	MCM3, MCM4, MCM5, MCM2	696	21	13824	3.78325	1	1	1
blue	GOTERM_BP_DIRECT	GO:0001731~formation of translation preinitiation complex	4	0.00278534	0.0858663	EIF3K, EIF3G, EIF3F, EIF3D	696	21	13824	3.78325	1	1	1
blue	GOTERM_BP_DIRECT	GO:0097067~cellular response to thyroid hormone stimulus	3	0.00208901	0.0869009	RDX, CTSH, CTSB	696	10	13824	5.95862	1	1	1
blue	GOTERM_BP_DIRECT	GO:0045862~positive regulation of proteolysis	3	0.00208901	0.0869009	BTRC, AURKAIP1, OGT	696	10	13824	5.95862	1	1	1
blue	GOTERM_CC_DIRECT	GO:0005770~late endosome	8	0.00557068	0.0883622	VPS29, DDIT3, SLC30A4, SDF4, SLA2, RAB7B, AP5S1, IFNAR1	761	78	15461	2.08376	1	0.87978	0.860571
blue	GOTERM_BP_DIRECT	GO:0032259~methylation	5	0.00348168	0.0892584	TRMT10B, TPMT, MGMT, AMT, ECE2	696	34	13824	2.92089	1	1	1
blue	GOTERM_BP_DIRECT	GO:0006915~apoptotic process	16	0.0111414	0.0903496	KANK2, PRELID1, KCNIP3, TICAM1, MYDGF, LGALS1, PUF60, DDIT3, RACK1, RPS3, BIRC5, CTSH, CLPTM1L, OGT, FAIM, SLC25A6	696	204	13824	1.55781	1	1	1
blue	GOTERM_MF_DIRECT	GO:0003725~double-stranded RNA binding	6	0.00417801	0.0906794	EIF4A1, YRDC, TUBA1B, EIF2AK2, TUBB4B, OASL	643	49	13095	2.49373	1	1	0.998423
blue	GOTERM_CC_DIRECT	GO:0005789~endoplasmic reticulum membrane	25	0.0174084	0.0908101	STX17, KDELR1, FKBP14, LTC4S, PTDSS1, LMAN2, SEC61G, TMEM208, RNF170, BCAP31, XBP1, SDF2L1, SSR4, SRD5A1, SSR2, SIGMAR1, MOGS, POMGNT2, DDOST, YIF1A, EXT2, CD4, FKBP8, BAX, ERGIC3	761	365	15461	1.39155	1	0.884916	0.865594
blue	GOTERM_MF_DIRECT	GO:0097363~protein O-GlcNAc transferase activity	2	0.00139267	0.0956527	POMGNT2, OGT	643	2	13095	20.3655	1	1	0.998423
blue	GOTERM_CC_DIRECT	GO:0071159~NF-kappaB complex	2	0.00139267	0.0958986	RPS3, RELA	761	2	15461	20.3167	1	0.915032	0.895054
blue	GOTERM_BP_DIRECT	GO:0009636~response to toxic substance	5	0.00348168	0.0969762	CNP, SLC30A4, EIF2AK2, BAX, ERCC6	696	35	13824	2.83744	1	1	1
blue	GOTERM_BP_DIRECT	GO:0001889~liver development	5	0.00348168	0.0969762	XBP1, PRKCSH, SP3, ADA, RELA	696	35	13824	2.83744	1	1	1
blue	GOTERM_MF_DIRECT	GO:0003730~mRNA 3'-UTR binding	5	0.00348168	0.0979224	CARHSP1, FMR1, RNPS1, YBX3, RNF40	643	36	13095	2.82854	1	1	0.998423
blue	GOTERM_BP_DIRECT	GO:0019673~GDP-mannose metabolic process	2	0.00139267	0.0980257	TSTA3, GMDS	696	2	13824	19.8621	1	1	1
blue	GOTERM_BP_DIRECT	GO:1904293~negative regulation of ERAD pathway	2	0.00139267	0.0980257	USP25, UBXN1	696	2	13824	19.8621	1	1	1
blue	GOTERM_BP_DIRECT	GO:0001914~regulation of T cell mediated cytotoxicity	2	0.00139267	0.0980257	RIPK3, AGER	696	2	13824	19.8621	1	1	1
blue	GOTERM_BP_DIRECT	GO:0042351~'de novo' GDP-L-fucose biosynthetic process	2	0.00139267	0.0980257	TSTA3, GMDS	696	2	13824	19.8621	1	1	1
blue	GOTERM_BP_DIRECT	GO:0000461~endonucleolytic cleavage to generate mature 3'-end of SSU-rRNA from (SSU-rRNA, 5.8S rRNA, LSU-rRNA)	2	0.00139267	0.0980257	RPSA, RPS21	696	2	13824	19.8621	1	1	1
blue	GOTERM_CC_DIRECT	GO:0005833~hemoglobin complex	3	0.00208901	0.0989253	HBA, HBA1, HBG	761	11	15461	5.54092	1	0.924649	0.90446
blue	GOTERM_BP_DIRECT	GO:0006886~intracellular protein transport	14	0.00974869	0.0996882	BCAP31, VPS29, STX17, TBC1D2B, SYTL3, SNX1, TBC1D4, SNX17, SCG5, COPG1, SEC24C, RAN, AP2M1, AP1M1	696	174	13824	1.5981	1	1	1
brown	GOTERM_BP_DIRECT	GO:0006955~immune response	10	0.0365885	0.000894	TGFBR3, EDA, IFNG, TNFSF14, HRH2, CLNK, CCR8, FASLG, BOLA-DQA5, RELT	161	215	13824	3.99364	0.507085	0.513949	0.513949
brown	GOTERM_BP_DIRECT	GO:0030219~megakaryocyte differentiation	3	0.0109765	0.00130114	CDKN2B, GATA1, ZFPM1	161	5	13824	51.518	0.642947	0.513949	0.513949
brown	GOTERM_CC_DIRECT	GO:0005887~integral component of plasma membrane	20	0.073177	0.00159942	CHRM3, CD151, TRPC6, EDA, SLC24A3, PLXND1, PTGDR2, P2RY14, GPR4, PTH1R, SLC7A11, CALHM3, TSPAN33, LTB4R, ALCAM, CYSLTR2, P2RX1, SLC12A7, RELT, HCN2	170	820	15461	2.21822	0.220973	0.24951	0.24951
brown	GOTERM_BP_DIRECT	GO:0019370~leukotriene biosynthetic process	3	0.0109765	0.00356083	ALOX5, MGST2, LTA4H	161	8	13824	32.1988	0.940492	0.937684	0.937684
brown	GOTERM_CC_DIRECT	GO:0005622~intracellular	16	0.0585416	0.0048669	BCAR3, PRKCG, ZNF470, TNFSF14, PTGDR2, TBC1D8, PTH1R, TGFBR3, RPH3A, RASD1, IFNG, AKT3, CLNK, CAMK1, ASB2, TNS2	170	646	15461	2.25256	0.532843	0.379618	0.379618
brown	GOTERM_BP_DIRECT	GO:0007166~cell surface receptor signaling pathway	7	0.0256119	0.00873456	ADGRG1, VIPR2, CD151, LOC518134, PTH1R, CD24, TSPAN33	161	153	13824	3.92839	0.999031	1	1
brown	GOTERM_BP_DIRECT	GO:0001666~response to hypoxia	5	0.0182942	0.0101353	SCAP, ANG, CD24, CRYAB, VEGFA	161	73	13824	5.88105	0.999683	1	1
brown	GOTERM_BP_DIRECT	GO:0035556~intracellular signal transduction	9	0.0329296	0.015051	SOCS2, TGFBR3, PRKCG, DAPK2, AKT3, PPP1R1B, CLNK, ASB2, TNS2	161	276	13824	2.79989	0.999994	1	1
brown	GOTERM_BP_DIRECT	GO:0043153~entrainment of circadian clock by photoperiod	3	0.0109765	0.0161549	ID2, BHLHE40, NR2F6	161	17	13824	15.1524	0.999997	1	1
brown	GOTERM_BP_DIRECT	GO:0007204~positive regulation of cytosolic calcium ion concentration	4	0.0146354	0.0282391	TRPC6, HRH4, CCR8, CD24	161	57	13824	6.0255	1	1	1
brown	GOTERM_CC_DIRECT	GO:0009897~external side of plasma membrane	6	0.0219531	0.0290961	TGFBR3, IL1RL1, ALCAM, IFNG, MCAM, FASLG	170	157	15461	3.47568	0.990012	1	1
brown	GOTERM_CC_DIRECT	GO:0030054~cell junction	7	0.0256119	0.0291121	PRKCG, RPH3A, CHRM3, PTPRR, CDH1, C6H4ORF19, STX1A	170	212	15461	3.00297	0.990037	1	1
brown	GOTERM_CC_DIRECT	GO:0005623~cell	4	0.0146354	0.0328938	HK3, HRH4, CCR8, LOC100848540	170	64	15461	5.68419	0.99458	1	1
brown	GOTERM_BP_DIRECT	GO:0003056~regulation of vascular smooth muscle contraction	2	0.0073177	0.0343243	CHRM3, P2RX1	161	3	13824	57.2422	1	1	1
brown	GOTERM_BP_DIRECT	GO:0071733~transcriptional activation by promoter-enhancer looping	2	0.0073177	0.0343243	GATA1, ZFPM1	161	3	13824	57.2422	1	1	1
brown	GOTERM_MF_DIRECT	GO:0008865~fructokinase activity	2	0.0073177	0.0417924	HK3, HK2	140	4	13095	46.7679	0.999979	1	1
brown	GOTERM_MF_DIRECT	GO:0019158~mannokinase activity	2	0.0073177	0.0417924	HK3, HK2	140	4	13095	46.7679	0.999979	1	1
brown	GOTERM_MF_DIRECT	GO:0004969~histamine receptor activity	2	0.0073177	0.0417924	HRH2, HRH4	140	4	13095	46.7679	0.999979	1	1
brown	GOTERM_BP_DIRECT	GO:2000255~negative regulation of male germ cell proliferation	2	0.0073177	0.0455036	HPGDS, PTGDR2	161	4	13824	42.9317	1	1	1
brown	GOTERM_BP_DIRECT	GO:0007406~negative regulation of neuroblast proliferation	2	0.0073177	0.0455036	CTNNA1, CD24	161	4	13824	42.9317	1	1	1
brown	GOTERM_BP_DIRECT	GO:0010724~regulation of definitive erythrocyte differentiation	2	0.0073177	0.0455036	GATA1, ZFPM1	161	4	13824	42.9317	1	1	1
brown	GOTERM_BP_DIRECT	GO:0016477~cell migration	5	0.0182942	0.0481507	CD151, PEAK1, NCK2, ELMO3, CD24	161	118	13824	3.63828	1	1	1
brown	GOTERM_MF_DIRECT	GO:0004340~glucokinase activity	2	0.0073177	0.0519666	HK3, HK2	140	5	13095	37.4143	0.999999	1	1
brown	GOTERM_BP_DIRECT	GO:0048469~cell maturation	3	0.0109765	0.0526539	BFSP2, ID2, PTH1R	161	32	13824	8.04969	1	1	1
brown	GOTERM_CC_DIRECT	GO:0030672~synaptic vesicle membrane	3	0.0109765	0.0558639	SYNGR1, SV2B, STX1A	170	35	15461	7.79546	0.999873	1	1
brown	GOTERM_BP_DIRECT	GO:0071681~cellular response to indole-3-methanol	2	0.0073177	0.0565542	CDH1, CTNNA1	161	5	13824	34.3453	1	1	1
brown	GOTERM_BP_DIRECT	GO:0090002~establishment of protein localization to plasma membrane	3	0.0109765	0.0617714	CDH1, PKP2, TSPAN33	161	35	13824	7.35972	1	1	1
brown	GOTERM_MF_DIRECT	GO:0005506~iron ion binding	5	0.0182942	0.0645086	LOC100295883, ALOX5, ALOX15, HBB, LOC100848540	140	142	13095	3.29351	1	1	1
brown	GOTERM_BP_DIRECT	GO:0034374~low-density lipoprotein particle remodeling	2	0.0073177	0.0674776	MPO, PLA2G7	161	6	13824	28.6211	1	1	1
brown	GOTERM_BP_DIRECT	GO:0007207~phospholipase C-activating G-protein coupled acetylcholine receptor signaling pathway	2	0.0073177	0.0674776	CHRM3, HRH4	161	6	13824	28.6211	1	1	1
brown	GOTERM_MF_DIRECT	GO:0016907~G-protein coupled acetylcholine receptor activity	2	0.0073177	0.0719944	CHRM3, HRH4	140	7	13095	26.7245	1	1	1
brown	GOTERM_CC_DIRECT	GO:0016342~catenin complex	2	0.0073177	0.0740651	CDH1, CTNNA1	170	7	15461	25.9849	0.999994	1	1
brown	GOTERM_CC_DIRECT	GO:0005915~zonula adherens	2	0.0073177	0.0740651	CTNNA1, KIFC3	170	7	15461	25.9849	0.999994	1	1
brown	GOTERM_MF_DIRECT	GO:0030246~carbohydrate binding	4	0.0146354	0.0744028	CLEC1A, LOC515276, CLEC7A, CD24	140	92	13095	4.06677	1	1	1
brown	GOTERM_BP_DIRECT	GO:0007197~adenylate cyclase-inhibiting G-protein coupled acetylcholine receptor signaling pathway	2	0.0073177	0.0782754	CHRM3, HRH4	161	7	13824	24.5324	1	1	1
brown	GOTERM_MF_DIRECT	GO:0005536~glucose binding	2	0.0073177	0.0818502	HK3, HK2	140	8	13095	23.3839	1	1	1
brown	GOTERM_MF_DIRECT	GO:0004622~lysophospholipase activity	2	0.0073177	0.0818502	LOC515276, GDPD3	140	8	13095	23.3839	1	1	1
brown	GOTERM_CC_DIRECT	GO:0016600~flotillin complex	2	0.0073177	0.0841908	CDH1, CTNNA1	170	8	15461	22.7368	0.999999	1	1
brown	GOTERM_BP_DIRECT	GO:0003094~glomerular filtration	2	0.0073177	0.0889489	MCAM, SULF2	161	8	13824	21.4658	1	1	1
brown	GOTERM_BP_DIRECT	GO:0006646~phosphatidylethanolamine biosynthetic process	2	0.0073177	0.0889489	CHKA, ALOX15	161	8	13824	21.4658	1	1	1
brown	GOTERM_CC_DIRECT	GO:0016021~integral component of membrane	55	0.201237	0.0900338	PTPRR, LOC100336869, VIPR2, LOC100336589, CLEC10A, IL5RA, FASLG, SLC7A11, SMPD3, ALCAM, CLEC1A, CDH1, ADORA3, CCR8, LOC518134, LOC100138951, CCR3, LOC100295883, TMED8, TRPC6, ZDHHC14, LOC512440, TMIGD3, TGFBR3, RNF144B, IL9R, STX1A, CD151, FRRS1, MGST2, GDPD3, CD1E, BOLA-DQA5, TSPAN33, GULO, IL1RL1, ADGRG1, SYNGR1, SV2B, CLEC7A, HRH2, HRH4, SCAP, STXBP5, SLC12A2, WC1, TNFSF14, MCAM, GPR4, AIG1, S…	170	4185	15461	1.19524	1	1	1
brown	GOTERM_BP_DIRECT	GO:0007200~phospholipase C-activating G-protein coupled receptor signaling pathway	3	0.0109765	0.095467	CYSLTR2, PTH1R, LTB4R	161	45	13824	5.72422	1	1	1
brown	GOTERM_MF_DIRECT	GO:0003707~steroid hormone receptor activity	3	0.0109765	0.0985883	RARB, NR1H3, NR2F6	140	50	13095	5.61214	1	1	1
brown	GOTERM_BP_DIRECT	GO:0071285~cellular response to lithium ion	2	0.0073177	0.0994996	CDH1, ID2	161	9	13824	19.0807	1	1	1
brown	GOTERM_BP_DIRECT	GO:0090136~epithelial cell-cell adhesion	2	0.0073177	0.0994996	CTNNA1, KIFC3	161	9	13824	19.0807	1	1	1
green	GOTERM_CC_DIRECT	GO:0009897~external side of plasma membrane	11	0.0521278	9.44709e-07	P2RX7, ABCA1, ACE, KLRK1, LOC100848575, FCRL6, HEG1, PECAM1, ECE1, THBS1, ICAM1	133	157	15461	8.14477	0.000116193	0.000116199	0.000115255
green	GOTERM_BP_DIRECT	GO:1902042~negative regulation of extrinsic apoptotic signaling pathway via death domain receptors	4	0.0189555	0.000307338	SERPINE1, PEA15, HMOX1, ICAM1	111	17	13824	29.3037	0.217044	0.244333	0.243104
green	GOTERM_CC_DIRECT	GO:0045121~membrane raft	7	0.0331722	0.000358138	ABCA1, SGCA, KCNE3, HYAL2, PECAM1, EMP2, ICAM1	133	110	15461	7.39761	0.0431023	0.0220255	0.0218464
green	GOTERM_BP_DIRECT	GO:0071493~cellular response to UV-B	3	0.0142167	0.00128373	CDKN1A, HYAL1, HYAL2	111	7	13824	53.3745	0.640309	0.30758	0.306032
green	GOTERM_BP_DIRECT	GO:0008360~regulation of cell shape	6	0.0284333	0.00149552	CSF1R, DLC1, EPB41L3, FN1, CCL3, CDC42EP1	111	105	13824	7.1166	0.696181	0.30758	0.306032
green	GOTERM_BP_DIRECT	GO:0006954~inflammatory response	8	0.0379111	0.00164107	IL10, P2RX7, CSF1, HYAL1, LOC616364, CCRL2, CCL3, THBS1	111	215	13824	4.63407	0.729467	0.30758	0.306032
green	GOTERM_CC_DIRECT	GO:0030864~cortical actin cytoskeleton	4	0.0189555	0.00188958	AKAP13, DLC1, LLGL1	133	29	15461	16.0342	0.20756	0.0774728	0.076843
green	GOTERM_BP_DIRECT	GO:0007155~cell adhesion	7	0.0331722	0.00257954	ITGB5, ITGAD, PECAM1, FN1, EMP2, THBS1, ICAM1	111	173	13824	5.03921	0.872031	0.30758	0.306032
green	GOTERM_BP_DIRECT	GO:0001886~endothelial cell morphogenesis	3	0.0142167	0.00270825	HEG1, ID1, PECAM1	111	10	13824	37.3622	0.884524	0.30758	0.306032
green	GOTERM_BP_DIRECT	GO:0032060~bleb assembly	3	0.0142167	0.00270825	P2RX7, EMP1, EMP2	111	10	13824	37.3622	0.884524	0.30758	0.306032
green	GOTERM_BP_DIRECT	GO:0070374~positive regulation of ERK1 and ERK2 cascade	6	0.0284333	0.00379158	NRP1, CSF1R, LOC616364, GPR55, CCL3, ICAM1	111	130	13824	5.74802	0.951386	0.376789	0.374893
green	GOTERM_BP_DIRECT	GO:0045671~negative regulation of osteoclast differentiation	3	0.0142167	0.00462171	MAFB, GPR55, CCL3	111	13	13824	28.7401	0.974963	0.408251	0.406197
green	GOTERM_BP_DIRECT	GO:0071347~cellular response to interleukin-1	4	0.0189555	0.00616441	HYAL1, LOC616364, HYAL2, CCL3	111	47	13824	10.5992	0.992716	0.490071	0.487605
green	GOTERM_MF_DIRECT	GO:0042803~protein homodimerization activity	7	0.0331722	0.00787418	C1QB, NR4A1, ADRB3, DPYD, HMOX1, ECE1, S100B	102	225	13095	3.99412	0.785949	1	1
green	GOTERM_BP_DIRECT	GO:2000379~positive regulation of reactive oxygen species metabolic process	3	0.0142167	0.00789302	CDKN1A, XDH, THBS1	111	17	13824	21.9777	0.998178	0.522913	0.520282
green	GOTERM_BP_DIRECT	GO:0046677~response to antibiotic	3	0.0142167	0.00789302	HYAL1, HYAL2, ID1	111	17	13824	21.9777	0.998178	0.522913	0.520282
green	GOTERM_BP_DIRECT	GO:0043392~negative regulation of DNA binding	3	0.0142167	0.0119383	GZMA, ID1	111	21	13824	17.7915	0.99993	0.700113	0.69659
green	GOTERM_MF_DIRECT	GO:0048020~CCR chemokine receptor binding	3	0.0142167	0.0123056	LOC616364, CCRL2, CCL3	102	22	13095	17.5067	0.910586	1	1
green	GOTERM_CC_DIRECT	GO:0005581~collagen trimer	4	0.0189555	0.0127256	C1QB, C1QA, MSR1, C1QC	133	57	15461	8.15776	0.793053	0.33817	0.335421
green	GOTERM_BP_DIRECT	GO:0001937~negative regulation of endothelial cell proliferation	3	0.0142167	0.0130645	ACVRL1, XDH, THBS1	111	22	13824	16.9828	0.999972	0.700113	0.69659
green	GOTERM_CC_DIRECT	GO:0005911~cell-cell junction	5	0.0236944	0.0137468	P2RX7, SGCA, FZD4, HEG1, EPB41L3	133	108	15461	5.38186	0.817787	0.33817	0.335421
green	GOTERM_BP_DIRECT	GO:0030866~cortical actin cytoskeleton organization	3	0.0142167	0.0142351	EPB41L3, LLGL1	111	23	13824	16.2444	0.999989	0.700113	0.69659
green	GOTERM_BP_DIRECT	GO:0002223~stimulatory C-type lectin receptor signaling pathway	2	0.00947777	0.0158516	KLRK1, LOC100848575	111	2	13824	124.541	0.999997	0.700113	0.69659
green	GOTERM_BP_DIRECT	GO:0032078~negative regulation of endodeoxyribonuclease activity	2	0.00947777	0.0158516	GZMA	111	2	13824	124.541	0.999997	0.700113	0.69659
green	GOTERM_BP_DIRECT	GO:0002693~positive regulation of cellular extravasation	2	0.00947777	0.0158516	PLVAP, ICAM1	111	2	13824	124.541	0.999997	0.700113	0.69659
green	GOTERM_CC_DIRECT	GO:1990682~CSF1-CSF1R complex	2	0.00947777	0.0170029	CSF1R, CSF1	133	2	15461	116.248	0.878682	0.348559	0.345725
green	GOTERM_BP_DIRECT	GO:0071222~cellular response to lipopolysaccharide	4	0.0189555	0.0182486	IL10, ABCA1, KLRK1, SERPINE1	111	70	13824	7.1166	1	0.753144	0.749355
green	GOTERM_BP_DIRECT	GO:0072593~reactive oxygen species metabolic process	3	0.0142167	0.0193464	P2RX7, DDIT4, NDUFAF2	111	27	13824	13.8378	1	0.753144	0.749355
green	GOTERM_BP_DIRECT	GO:0010629~negative regulation of gene expression	4	0.0189555	0.0203837	CDKN1A, ACE, CCL3, XDH	111	73	13824	6.82414	1	0.753144	0.749355
green	GOTERM_BP_DIRECT	GO:0043065~positive regulation of apoptotic process	5	0.0236944	0.0216096	NR4A1, GADD45B, GZMA, HMOX1	111	133	13824	4.68198	1	0.753144	0.749355
green	GOTERM_BP_DIRECT	GO:0007010~cytoskeleton organization	4	0.0189555	0.0218803	DPYSL2, CCL3, TUBB4A, CAMSAP1	111	75	13824	6.64216	1	0.753144	0.749355
green	GOTERM_BP_DIRECT	GO:0045602~negative regulation of endothelial cell differentiation	2	0.00947777	0.0236838	ACVRL1, XDH	111	3	13824	83.027	1	0.753144	0.749355
green	GOTERM_BP_DIRECT	GO:0051354~negative regulation of oxidoreductase activity	2	0.00947777	0.0236838	GZMA	111	3	13824	83.027	1	0.753144	0.749355
green	GOTERM_BP_DIRECT	GO:0010628~positive regulation of gene expression	5	0.0236944	0.0266884	P2RX7, CSF1, FN1, CCL3, LRRC32	111	142	13824	4.38523	1	0.803634	0.79959
green	GOTERM_BP_DIRECT	GO:0043547~positive regulation of GTPase activity	5	0.0236944	0.0272932	LOC616364, DLC1, CCL3, CDC42EP1, LLGL1	111	143	13824	4.35456	1	0.803634	0.79959
green	GOTERM_CC_DIRECT	GO:0005829~cytosol	16	0.0758222	0.0284819	ZBP1, UNC13B, NRP1, CDKN1A, GCH1, EMP2, GSPT1, AKAP13, RILPL1, HYAL2, DLC1, DPYSL2, DPYD, DDIT4, CCL3, XDH	133	1025	15461	1.8146	0.971394	0.500468	0.496399
green	GOTERM_BP_DIRECT	GO:0030308~negative regulation of cell growth	4	0.0189555	0.0293402	ACVRL1, CDKN1A, HYAL1, HYAL2	111	84	13824	5.9305	1	0.80721	0.803149
green	GOTERM_BP_DIRECT	GO:0045766~positive regulation of angiogenesis	4	0.0189555	0.0302421	ACVRL1, HYAL1, SERPINE1, THBS1	111	85	13824	5.86073	1	0.80721	0.803149
green	GOTERM_BP_DIRECT	GO:0051918~negative regulation of fibrinolysis	2	0.00947777	0.0314542	SERPINE1, THBS1	111	4	13824	62.2703	1	0.80721	0.803149
green	GOTERM_BP_DIRECT	GO:0051603~proteolysis involved in cellular protein catabolic process	3	0.0142167	0.0314761	GZMA, LGMN	111	35	13824	10.6749	1	0.80721	0.803149
green	GOTERM_BP_DIRECT	GO:0010757~negative regulation of plasminogen activation	2	0.00947777	0.0391633	SERPINE1, THBS1	111	5	13824	49.8162	1	0.972963	0.968068
green	GOTERM_BP_DIRECT	GO:0050729~positive regulation of inflammatory response	3	0.0142167	0.0439483	LOC616364, HYAL2, CCL3	111	42	13824	8.89575	1	1	0.996222
green	GOTERM_MF_DIRECT	GO:0001517~N-acetylglucosamine 6-O-sulfotransferase activity	2	0.00947777	0.0454025	CHST1, CHST2	102	6	13095	42.7941	0.999884	1	1
green	GOTERM_BP_DIRECT	GO:0030101~natural killer cell activation	2	0.00947777	0.0468116	KLRK1, LOC100848575	111	6	13824	41.5135	1	1	0.996222
green	GOTERM_BP_DIRECT	GO:0030214~hyaluronan catabolic process	2	0.00947777	0.0468116	HYAL1, HYAL2	111	6	13824	41.5135	1	1	0.996222
green	GOTERM_BP_DIRECT	GO:0000302~response to reactive oxygen species	2	0.00947777	0.0468116	HYAL1, HYAL2	111	6	13824	41.5135	1	1	0.996222
green	GOTERM_BP_DIRECT	GO:0070098~chemokine-mediated signaling pathway	3	0.0142167	0.0477978	LOC616364, CCRL2, CCL3	111	44	13824	8.4914	1	1	0.996222
green	GOTERM_BP_DIRECT	GO:0006887~exocytosis	3	0.0142167	0.0517654	CCL3, STXBP6, LLGL1	111	46	13824	8.12221	1	1	0.996222
green	GOTERM_BP_DIRECT	GO:0045332~phospholipid translocation	2	0.00947777	0.0543996	P2RX7, ABCA1	111	7	13824	35.583	1	1	0.996222
green	GOTERM_CC_DIRECT	GO:0005925~focal adhesion	7	0.0331722	0.0552213	NRP1, ITGB5, LRP1, DLC1, CDC42EP1, TNS3, ICAM1	133	318	15461	2.55892	0.999076	0.716662	0.710835
green	GOTERM_CC_DIRECT	GO:0005901~caveola	3	0.0142167	0.0564318	PLVAP, DLC1, EMP2	133	45	15461	7.74987	0.999211	0.716662	0.710835
green	GOTERM_CC_DIRECT	GO:0005577~fibrinogen complex	2	0.00947777	0.0582652	FN1, THBS1	133	7	15461	33.2137	0.999379	0.716662	0.710835
green	GOTERM_MF_DIRECT	GO:0004415~hyalurononglucosaminidase activity	2	0.00947777	0.0600783	HYAL1, HYAL2	102	8	13095	32.0956	0.999994	1	1
green	GOTERM_MF_DIRECT	GO:0001618~virus receptor activity	2	0.00947777	0.0600783	HYAL1, HYAL2	102	8	13095	32.0956	0.999994	1	1
green	GOTERM_BP_DIRECT	GO:0006790~sulfur compound metabolic process	2	0.00947777	0.0619277	CHST1, CHST2	111	8	13824	31.1351	1	1	0.996222
green	GOTERM_BP_DIRECT	GO:0045954~positive regulation of natural killer cell mediated cytotoxicity	2	0.00947777	0.0619277	KLRK1, LOC100848575	111	8	13824	31.1351	1	1	0.996222
green	GOTERM_BP_DIRECT	GO:0010744~positive regulation of macrophage derived foam cell differentiation	2	0.00947777	0.0619277	MSR1, CSF1	111	8	13824	31.1351	1	1	0.996222
green	GOTERM_BP_DIRECT	GO:0032963~collagen metabolic process	2	0.00947777	0.0619277	P2RX7, ID1	111	8	13824	31.1351	1	1	0.996222
green	GOTERM_CC_DIRECT	GO:0009986~cell surface	7	0.0331722	0.0652253	ACVRL1, CSF1R, PLVAP, ITGB5, FZD4, TREML2, EMP2	133	332	15461	2.45101	0.999751	0.729338	0.723408
green	GOTERM_BP_DIRECT	GO:0043537~negative regulation of blood vessel endothelial cell migration	2	0.00947777	0.0693965	ACVRL1, THBS1	111	9	13824	27.6757	1	1	0.996222
green	GOTERM_CC_DIRECT	GO:0030424~axon	4	0.0189555	0.0724661	NRP1, DPYSL2, KIF13B, LLGL1	133	113	15461	4.11498	0.999904	0.742777	0.736738
green	GOTERM_MF_DIRECT	GO:0017049~GTP-Rho binding	2	0.00947777	0.0745308	CDC42EP1, STXBP6	102	10	13095	25.6765	1	1	1
green	GOTERM_BP_DIRECT	GO:0035729~cellular response to hepatocyte growth factor stimulus	2	0.00947777	0.0768063	IL10, NRP1	111	10	13824	24.9081	1	1	0.996222
green	GOTERM_BP_DIRECT	GO:0006893~Golgi to plasma membrane transport	2	0.00947777	0.0768063	STXBP6, LLGL1	111	10	13824	24.9081	1	1	0.996222
green	GOTERM_BP_DIRECT	GO:0071356~cellular response to tumor necrosis factor	3	0.0142167	0.0778023	LOC616364, HYAL2, CCL3	111	58	13824	6.44175	1	1	0.996222
green	GOTERM_BP_DIRECT	GO:0006915~apoptotic process	5	0.0236944	0.079831	NR4A1, GADD45B, GZMA, DLC1, HMOX1	111	204	13824	3.05246	1	1	0.996222
green	GOTERM_BP_DIRECT	GO:1900745~positive regulation of p38MAPK cascade	2	0.00947777	0.0841576	GADD45B, XDH	111	11	13824	22.6437	1	1	0.996222
green	GOTERM_BP_DIRECT	GO:1902043~positive regulation of extrinsic apoptotic signaling pathway via death domain receptors	2	0.00947777	0.0841576	PEA15, THBS1	111	11	13824	22.6437	1	1	0.996222
green	GOTERM_BP_DIRECT	GO:0032695~negative regulation of interleukin-12 production	2	0.00947777	0.0841576	IL10, THBS1	111	11	13824	22.6437	1	1	0.996222
green	GOTERM_BP_DIRECT	GO:0051895~negative regulation of focal adhesion assembly	2	0.00947777	0.0841576	ACVRL1, DLC1	111	11	13824	22.6437	1	1	0.996222
green	GOTERM_CC_DIRECT	GO:0031410~cytoplasmic vesicle	4	0.0189555	0.0865854	GCH1, HYAL1, HYAL2, EMP2	133	122	15461	3.81141	0.999985	0.806133	0.79958
green	GOTERM_MF_DIRECT	GO:0030169~low-density lipoprotein particle binding	2	0.00947777	0.0887631	MSR1, THBS1	102	12	13095	21.3971	1	1	1
green	GOTERM_BP_DIRECT	GO:0045944~positive regulation of transcription from RNA polymerase II promoter	9	0.04265	0.0910452	ACVRL1, PAGR1, IL10, EOMES, PER1, NR4A1, RPS6KA5, HYAL2, CCL3	111	580	13824	1.93253	1	1	0.996222
green	GOTERM_BP_DIRECT	GO:0001525~angiogenesis	4	0.0189555	0.0912528	ACVRL1, SERPINE1, PECAM1, FN1	111	134	13824	3.71763	1	1	0.996222
green	GOTERM_BP_DIRECT	GO:0050718~positive regulation of interleukin-1 beta secretion	2	0.00947777	0.0914509	P2RX7, CCL3	111	12	13824	20.7568	1	1	0.996222
green	GOTERM_CC_DIRECT	GO:0005887~integral component of plasma membrane	12	0.0568666	0.0918566	ACVRL1, P2RX7, ABCA1, LOC506868, ADCY9, ADRB3, LOC100848575, TSPAN7, GPR55, CCRL2, LRRC32, ICAM1	133	820	15461	1.70119	0.999993	0.806133	0.79958
green	GOTERM_CC_DIRECT	GO:0043025~neuronal cell body	4	0.0189555	0.098309	P2RX7, DPYSL2, S100B, TUBB4A	133	129	15461	3.60459	0.999997	0.806133	0.79958
green	GOTERM_BP_DIRECT	GO:0043922~negative regulation by host of viral transcription	2	0.00947777	0.0986867	CCL3, HMOX1	111	13	13824	19.1601	1	1	0.996222
magenta	GOTERM_BP_DIRECT	GO:0030593~neutrophil chemotaxis	4	0.0369857	0.000765917	S100A9, TREM1, CCL16, S100A8	54	47	13824	21.7872	0.206575	0.230541	0.230541
magenta	GOTERM_BP_DIRECT	GO:0045087~innate immune response	6	0.0554785	0.00172654	ANXA1, PTX3, BMX, S100A9, S100A8, MSRB1	54	227	13824	6.76652	0.406589	0.259845	0.259845
magenta	GOTERM_CC_DIRECT	GO:0005856~cytoskeleton	5	0.0462321	0.00409615	PDLIM1, EPB41L1, S100A9, S100A8, MSRB1	64	160	15461	7.54932	0.264969	0.307212	0.307212
magenta	GOTERM_BP_DIRECT	GO:0002793~positive regulation of peptide secretion	2	0.0184928	0.0076534	S100A9, S100A8	54	2	13824	256	0.901748	0.564796	0.564796
magenta	GOTERM_BP_DIRECT	GO:0070488~neutrophil aggregation	2	0.0184928	0.0076534	S100A9, S100A8	54	2	13824	256	0.901748	0.564796	0.564796
magenta	GOTERM_MF_DIRECT	GO:0035662~Toll-like receptor 4 binding	2	0.0184928	0.00807862	S100A9, S100A8	54	2	13095	242.5	0.537258	0.382213	0.37819
magenta	GOTERM_BP_DIRECT	GO:0050727~regulation of inflammatory response	3	0.0277393	0.00976043	PGLYRP2, ANXA1, S100A9	54	39	13824	19.6923	0.948291	0.564796	0.564796
magenta	GOTERM_BP_DIRECT	GO:0050729~positive regulation of inflammatory response	3	0.0277393	0.0112584	S100A9, CCL16, S100A8	54	42	13824	18.2857	0.967265	0.564796	0.564796
magenta	GOTERM_MF_DIRECT	GO:0033743~peptide-methionine (R)-S-oxide reductase activity	2	0.0184928	0.0120939	MSRB3, MSRB1	54	3	13095	161.667	0.685233	0.382213	0.37819
magenta	GOTERM_MF_DIRECT	GO:0008270~zinc ion binding	10	0.0924642	0.0129995	PDLIM1, CDA, FBXO40, PGLYRP2, MSRB3, MICAL2, S100A9, MMP9, VAT1L, S100A8	54	948	13095	2.55802	0.711498	0.382213	0.37819
magenta	GOTERM_CC_DIRECT	GO:0005615~extracellular space	10	0.0924642	0.0143146	SERPINB4, ANXA1, FRZB, C1RL, LPL, PTX3, S100A9, MMP9, CCL16, S100A8	64	950	15461	2.54293	0.660863	0.536797	0.536797
magenta	GOTERM_BP_DIRECT	GO:0030091~protein repair	2	0.0184928	0.0152493	MSRB3, MSRB1	54	4	13824	128	0.99035	0.655721	0.655721
magenta	GOTERM_MF_DIRECT	GO:0050544~arachidonic acid binding	2	0.0184928	0.0160932	S100A9, S100A8	54	4	13095	121.25	0.785895	0.382213	0.37819
magenta	GOTERM_BP_DIRECT	GO:0048671~negative regulation of collateral sprouting	2	0.0184928	0.0190259	IFRD1, ULK2	54	5	13824	102.4	0.996976	0.715848	0.715848
magenta	GOTERM_BP_DIRECT	GO:0002523~leukocyte migration involved in inflammatory response	2	0.0184928	0.0265364	S100A9, S100A8	54	7	13824	73.1429	0.999703	0.887494	0.887494
magenta	GOTERM_MF_DIRECT	GO:0050786~RAGE receptor binding	2	0.0184928	0.0279961	S100A9, S100A8	54	7	13095	69.2857	0.932631	0.531925	0.526326
magenta	GOTERM_BP_DIRECT	GO:0030308~negative regulation of cell growth	3	0.0277393	0.0411706	CDA, DCSTAMP, FRZB	54	84	13824	9.14286	0.999997	1	1
magenta	GOTERM_MF_DIRECT	GO:0016209~antioxidant activity	2	0.0184928	0.047521	S100A9, S100A8	54	12	13095	40.4167	0.990199	0.752416	0.744495
magenta	GOTERM_BP_DIRECT	GO:0014002~astrocyte development	2	0.0184928	0.0523815	S100A9, S100A8	54	14	13824	36.5714	1	1	1
magenta	GOTERM_BP_DIRECT	GO:0042692~muscle cell differentiation	2	0.0184928	0.0560183	FBXO40, IFRD1	54	15	13824	34.1333	1	1	1
magenta	GOTERM_BP_DIRECT	GO:0030041~actin filament polymerization	2	0.0184928	0.0632508	HCLS1, MSRB1	54	17	13824	30.1176	1	1	1
magenta	GOTERM_BP_DIRECT	GO:0006641~triglyceride metabolic process	2	0.0184928	0.0668466	INSIG1, LPL	54	18	13824	28.4444	1	1	1
magenta	GOTERM_CC_DIRECT	GO:0030315~T-tubule	2	0.0184928	0.0670919	DYSF, CAPN3	64	17	15461	28.421	0.994531	1	1
magenta	GOTERM_BP_DIRECT	GO:2001244~positive regulation of intrinsic apoptotic signaling pathway	2	0.0184928	0.0881389	S100A9, S100A8	54	24	13824	21.3333	1	1	1
pink	GOTERM_MF_DIRECT	GO:0003725~double-stranded RNA binding	6	0.0669643	1.00242e-06	OAS1X, OAS1Y, OAS1Z, OAS2, DDX58, DHX58	50	49	13095	32.0694	9.82326e-05	9.82373e-05	9.62325e-05
pink	GOTERM_BP_DIRECT	GO:0051607~defense response to virus	7	0.078125	9.77623e-06	OAS1X, OAS1Y, LOC100298356, OAS1Z, RSAD2, OAS2, MX2	56	125	13824	13.824	0.00328918	0.00328481	0.00328481
pink	GOTERM_BP_DIRECT	GO:0009615~response to virus	4	0.0446429	0.000703174	RSAD2, OAS2, MX2, DHX58	56	44	13824	22.4416	0.21105	0.118133	0.118133
pink	GOTERM_MF_DIRECT	GO:0016779~nucleotidyltransferase activity	3	0.0334821	0.00121292	OAS1X, OAS1Y, OAS1Z	50	14	13095	56.1214	0.112137	0.0451295	0.0442085
pink	GOTERM_MF_DIRECT	GO:0003697~single-stranded DNA binding	4	0.0446429	0.00138152	PURA, RNF138, SSBP2, JCHAIN	50	59	13095	17.7559	0.126705	0.0451295	0.0442085
pink	GOTERM_BP_DIRECT	GO:0006955~immune response	6	0.0669643	0.00160646	OAS1X, OAS1Y, OAS1Z, BOLA-DQB, CCR4, IL2	56	215	13824	6.88904	0.418308	0.171216	0.171216
pink	GOTERM_BP_DIRECT	GO:0045087~innate immune response	6	0.0669643	0.00203828	LOC100298356, RSAD2, OAS2, DDX58, MX2, JCHAIN	56	227	13824	6.52486	0.49722	0.171216	0.171216
pink	GOTERM_MF_DIRECT	GO:0016874~ligase activity	4	0.0446429	0.0051981	UCHL1, RNF138, TTLL1, HERC6	50	94	13095	11.1447	0.39995	0.127354	0.124754
pink	GOTERM_BP_DIRECT	GO:2000269~regulation of fibroblast apoptotic process	2	0.0223214	0.0118892	IER3IP1, LOC101906131	56	3	13824	164.571	0.982238	0.798954	0.798954
pink	GOTERM_MF_DIRECT	GO:0016817~hydrolase activity, acting on acid anhydrides	2	0.0223214	0.0185728	DDX58, DHX58	50	5	13095	104.76	0.840744	0.364026	0.356597
pink	GOTERM_BP_DIRECT	GO:0006888~ER to Golgi vesicle-mediated transport	3	0.0334821	0.0259996	CREB3L2, IER3IP1, LOC101906131	56	63	13824	11.7551	0.999861	1	1
pink	GOTERM_BP_DIRECT	GO:0016055~Wnt signaling pathway	3	0.0334821	0.0449736	RNF138, WNT5A, WLS	56	85	13824	8.71261	1	1	1
pink	GOTERM_CC_DIRECT	GO:0030134~ER to Golgi transport vesicle	2	0.0223214	0.0643556	IER3IP1, LOC101906131	58	18	15461	29.6188	0.99442	1	1
pink	GOTERM_MF_DIRECT	GO:0016712~oxidoreductase activity, acting on paired donors, with incorporation or reduction of molecular oxygen, reduced flavin or flavoprotein as one donor, and incorporation of one atom of oxygen	2	0.0223214	0.0652949	LOC530929, CYP3A4	50	18	13095	29.1	0.998663	1	0.989691
pink	GOTERM_BP_DIRECT	GO:0019731~antibacterial humoral response	2	0.0223214	0.0803644	LOC104975676, JCHAIN	56	21	13824	23.5102	1	1	1
pink	GOTERM_CC_DIRECT	GO:0043025~neuronal cell body	3	0.0334821	0.0819471	PURA, GPM6A, UCHL1	58	129	15461	6.19928	0.99873	1	1
pink	GOTERM_MF_DIRECT	GO:0003700~transcription factor activity, sequence-specific DNA binding	5	0.0558036	0.0913954	PURA, FOXS1, ZNFX1, CREB3L2, WNT5A	50	458	13095	2.85917	0.999917	1	0.989691
pink	GOTERM_BP_DIRECT	GO:0050873~brown fat cell differentiation	2	0.0223214	0.0985436	LAMA4, METRNL	56	26	13824	18.989	1	1	1
purple	GOTERM_MF_DIRECT	GO:0015171~amino acid transmembrane transporter activity	3	0.042517	0.00216648	MGC139164, SLC7A5, MGC157082	36	26	13095	41.9712	0.144574	0.155987	0.155987
purple	GOTERM_BP_DIRECT	GO:0002244~hematopoietic progenitor cell differentiation	3	0.042517	0.0106157	TNFRSF13B, PLD4, SIPA1L3	37	60	13824	18.6811	0.902371	0.937082	0.937082
purple	GOTERM_BP_DIRECT	GO:0032020~ISG15-protein conjugation	2	0.0283447	0.0129551	UBA7, ISG15	37	5	13824	149.449	0.941729	0.937082	0.937082
purple	GOTERM_BP_DIRECT	GO:0019941~modification-dependent protein catabolic process	2	0.0283447	0.0129551	UBA7, ISG15	37	5	13824	149.449	0.941729	0.937082	0.937082
purple	GOTERM_BP_DIRECT	GO:0030889~negative regulation of B cell proliferation	2	0.0283447	0.0257469	TNFRSF13B, TNFRSF21	37	10	13824	74.7243	0.996608	1	1
purple	GOTERM_CC_DIRECT	GO:0005887~integral component of plasma membrane	7	0.0992063	0.0304985	DDR1, MGC139164, SLC7A5, TNFRSF13B, TBXA2R, SLC13A5, TNFRSF21	46	820	15461	2.86922	0.812234	1	1
purple	GOTERM_MF_DIRECT	GO:0004714~transmembrane receptor protein tyrosine kinase activity	2	0.0283447	0.0470623	DDR1, ERBB2	36	18	13095	40.4167	0.968908	1	1
purple	GOTERM_BP_DIRECT	GO:0014065~phosphatidylinositol 3-kinase signaling	2	0.0283447	0.0533241	ERBB2, PIK3R2	37	21	13824	35.583	0.999994	1	1
purple	GOTERM_MF_DIRECT	GO:0015297~antiporter activity	2	0.0283447	0.064777	MGC139164, SLC7A5	36	25	13095	29.1	0.991948	1	1
purple	GOTERM_BP_DIRECT	GO:0006814~sodium ion transport	2	0.0283447	0.0729021	ATP1B1, SLC13A5	37	29	13824	25.767	1	1	1
purple	GOTERM_CC_DIRECT	GO:0016021~integral component of membrane	18	0.255102	0.0765004	DDR1, PARM1, TP53I13, CMTM3, PNPLA7, MS4A8, MGC157082, NCR1, MGC139164, C25H16ORF54, IFI27, CD8B, ERBB2, KLRD1, A4GALT, SLC13A5, CHST3, SIDT2	46	4185	15461	1.44563	0.986399	1	1
purple	GOTERM_BP_DIRECT	GO:0045785~positive regulation of cell adhesion	2	0.0283447	0.0777348	ERBB2, PIK3R2	37	31	13824	24.1046	1	1	1
purple	GOTERM_BP_DIRECT	GO:0042552~myelination	2	0.0283447	0.0801419	ERBB2, TNFRSF21	37	32	13824	23.3514	1	1	1
red	GOTERM_BP_DIRECT	GO:0030168~platelet activation	4	0.0262691	0.00034603	TREML1, VWF, P2RY1, PF4	81	24	13824	28.4444	0.118975	0.126301	0.126301
red	GOTERM_MF_DIRECT	GO:0045236~CXCR chemokine receptor binding	3	0.0197018	0.001908	PPBP, CXCL5, PF4	80	11	13095	44.642	0.210865	0.236592	0.236592
red	GOTERM_BP_DIRECT	GO:0002690~positive regulation of leukocyte chemotaxis	3	0.0197018	0.00210226	PPBP, CXCL5, PF4	81	12	13824	42.6667	0.537097	0.383662	0.383662
red	GOTERM_BP_DIRECT	GO:0008277~regulation of G-protein coupled receptor protein signaling pathway	3	0.0197018	0.0058732	RAMP3, DYNLT1, GPR158	81	20	13824	25.6	0.884205	0.714573	0.714573
red	GOTERM_CC_DIRECT	GO:0005925~focal adhesion	7	0.045971	0.0129672	PROCR, SYNPO2, FHL1, IRF2, TSPAN4, RSU1, PARVB	95	318	15461	3.58249	0.732399	0.713924	0.713924
red	GOTERM_CC_DIRECT	GO:0005874~microtubule	5	0.0328364	0.0141371	TUBA1D, DYNLT1, MAP2, TUBB1, TUBA4A	95	153	15461	5.31854	0.762607	0.713924	0.713924
red	GOTERM_MF_DIRECT	GO:0008009~chemokine activity	3	0.0197018	0.019829	PPBP, CXCL5, PF4	80	36	13095	13.6406	0.916549	0.810917	0.810917
red	GOTERM_MF_DIRECT	GO:0003924~GTPase activity	5	0.0328364	0.0209238	TUBA1D, LOC512486, TUBB1, TUBA4A, GBP4	80	174	13095	4.70366	0.927348	0.810917	0.810917
red	GOTERM_BP_DIRECT	GO:0072144~glomerular mesangial cell development	2	0.0131346	0.0229505	ACTA2, NOTCH1	81	4	13824	85.3333	0.999796	1	1
red	GOTERM_CC_DIRECT	GO:0005881~cytoplasmic microtubule	3	0.0197018	0.0245587	DYNLT1, REEP2, RGS20	95	40	15461	12.2061	0.918845	0.803799	0.803799
red	GOTERM_MF_DIRECT	GO:0008201~heparin binding	4	0.0262691	0.0261586	SELP, CLEC3B, CXCL5, PF4	80	106	13095	6.17689	0.962629	0.810917	0.810917
red	GOTERM_BP_DIRECT	GO:0070098~chemokine-mediated signaling pathway	3	0.0197018	0.0267436	PPBP, CXCL5, PF4	81	44	13824	11.6364	0.999951	1	1
red	GOTERM_CC_DIRECT	GO:0001725~stress fiber	3	0.0197018	0.0318336	ACTA2, MYL9, MYLK	95	46	15461	10.614	0.961898	0.803799	0.803799
red	GOTERM_BP_DIRECT	GO:0007596~blood coagulation	3	0.0197018	0.0351237	PROCR, VWF, F2RL3	81	51	13824	10.0392	0.999998	1	1
red	GOTERM_BP_DIRECT	GO:0006955~immune response	5	0.0328364	0.0359946	PPBP, CXCL5, LOC781977, PF4, TNFSF13B	81	215	13824	3.96899	0.999999	1	1
red	GOTERM_MF_DIRECT	GO:0005200~structural constituent of cytoskeleton	3	0.0197018	0.0448768	TUBA1D, TUBB1, TUBA4A	80	56	13095	8.76897	0.996632	1	1
red	GOTERM_CC_DIRECT	GO:0009986~cell surface	6	0.0394037	0.0518117	PROCR, NOTCH1, RAMP3, SDC4, P2RY1, GP6	95	332	15461	2.94122	0.995362	1	1
red	GOTERM_BP_DIRECT	GO:0042127~regulation of cell proliferation	4	0.0262691	0.0526377	EGLN3, PPBP, CXCL5, PF4	81	146	13824	4.6758	1	1	1
red	GOTERM_MF_DIRECT	GO:0005509~calcium ion binding	8	0.0525383	0.0563451	CLEC3B, NOTCH1, S100A1, CDHR5, MAN1B1, SNCB, MYL9	80	571	13095	2.29335	0.999247	1	1
red	GOTERM_MF_DIRECT	GO:0005525~GTP binding	6	0.0394037	0.0572265	TUBA1D, LOC512486, TUBB1, RAB27A, TUBA4A, GBP4	80	345	13095	2.84674	0.999329	1	1
red	GOTERM_CC_DIRECT	GO:0070062~extracellular exosome	20	0.131346	0.0601675	SDC4, VWF, ENDOD1, DSTN, UCHL3, PDZK1IP1, GP6, TUBA4A, MYLK, TOM1L1, ACTA2, PROCR, CLEC3B, GATM, REEP2, TUBB1, TAC3, CDHR5, RSU1, SKP1	95	2162	15461	1.50553	0.998103	1	1
red	GOTERM_BP_DIRECT	GO:0009607~response to biotic stimulus	2	0.0131346	0.0618688	IFITM2, IFITM5	81	11	13824	31.0303	1	1	1
red	GOTERM_BP_DIRECT	GO:0007010~cytoskeleton organization	3	0.0197018	0.0699995	TUBA1D, STRIP2, TUBA4A	81	75	13824	6.82667	1	1	1
red	GOTERM_CC_DIRECT	GO:0016324~apical plasma membrane	4	0.0262691	0.0771115	NOTCH1, ITGB3, CDHR5, SLC6A4	95	163	15461	3.9938	0.999698	1	1
red	GOTERM_BP_DIRECT	GO:0008016~regulation of heart contraction	2	0.0131346	0.0780757	S100A1	81	14	13824	24.381	1	1	1
red	GOTERM_BP_DIRECT	GO:0032496~response to lipopolysaccharide	3	0.0197018	0.0833749	PPBP, CXCL5, PF4	81	83	13824	6.16867	1	1	1
yellow	GOTERM_MF_DIRECT	GO:0016494~C-X-C chemokine receptor activity	3	0.00573296	0.00383522	CXCR1, CXCR4	140	9	13095	31.1786	0.621741	0.586293	0.586293
yellow	GOTERM_MF_DIRECT	GO:0008144~drug binding	4	0.00764395	0.00463473	TOP2A, PDE2A, PPARG, MT3	140	32	13095	11.692	0.691277	0.586293	0.586293
yellow	GOTERM_BP_DIRECT	GO:0001666~response to hypoxia	5	0.00955493	0.00722308	NR4A2, TH, CITED2, CXCR4, MT3	146	73	13824	6.48527	0.996573	1	1
yellow	GOTERM_BP_DIRECT	GO:0007417~central nervous system development	4	0.00764395	0.0123457	VCAN, VNN2, CITED2, ZBTB16	146	46	13824	8.23347	0.99994	1	1
yellow	GOTERM_BP_DIRECT	GO:0006811~ion transport	3	0.00573296	0.0201385	WNK1, SLC11A1, CYBB	146	21	13824	13.5264	1	1	1
yellow	GOTERM_MF_DIRECT	GO:0019959~interleukin-8 binding	2	0.00382197	0.0211176	CXCR1, A2M	140	2	13095	93.5357	0.995483	1	1
yellow	GOTERM_MF_DIRECT	GO:0004878~complement component C5a receptor activity	2	0.00382197	0.0211176	C5AR2, C5AR1	140	2	13095	93.5357	0.995483	1	1
yellow	GOTERM_BP_DIRECT	GO:0008285~negative regulation of cell proliferation	7	0.0133769	0.0268573	KLF11, CEBPA, SCIN, BTG1, ZBTB16, NDRG1, RNF41	146	217	13824	3.05435	1	1	1
yellow	GOTERM_BP_DIRECT	GO:0038094~Fc-gamma receptor signaling pathway	2	0.00382197	0.0311403	CLEC4D, CLEC4E	146	3	13824	63.1233	1	1	1
yellow	GOTERM_BP_DIRECT	GO:0002292~T cell differentiation involved in immune response	2	0.00382197	0.0311403	CLEC4D, CLEC4E	146	3	13824	63.1233	1	1	1
yellow	GOTERM_BP_DIRECT	GO:0008064~regulation of actin polymerization or depolymerization	2	0.00382197	0.0311403	SSH2, SSH1	146	3	13824	63.1233	1	1	1
yellow	GOTERM_BP_DIRECT	GO:0042093~T-helper cell differentiation	2	0.00382197	0.0311403	PTGER4, IL12B	146	3	13824	63.1233	1	1	1
yellow	GOTERM_CC_DIRECT	GO:0005737~cytoplasm	42	0.0802614	0.0331203	GTF2A1, BTG1, HPGD, DNAH7, FAM129A, DUSP16, NDRG1, FBXL20, HEBP1, SPRED1, SCIN, RGS1, XPO6, CASP3, SLC22A18, SH3PXD2B, PALM, IL12B, STK38L, E2F3, FNIP2, RNF130, DLGAP5, MAP3K3, UBE2H, TSC22D3, IL1R2, PDE2A, BTBD11, SSH2, FBXO10, NYX, MERTK, SSH1, NR4A2, PKIB, NLRP12, KLF9, SNAI1, SMAP2, PAFAH1B3, CDK5R1	156	3109	15461	1.33888	0.993605	1	1
yellow	GOTERM_CC_DIRECT	GO:0016020~membrane	16	0.0305758	0.0372535	MPP1, DGAT2, SLC11A1, CD5L, FOXO3, BZW2, OGFRL1, LAPTM4B, VCAN, SPRED1, DHX34, CPD, CTLA4, IL12B, PAFAH1B3, CDK5R1	156	902	15461	1.75803	0.996636	1	1
yellow	GOTERM_BP_DIRECT	GO:0010510~regulation of acetyl-CoA biosynthetic process from pyruvate	2	0.00382197	0.0413049	PDK4, PDK1	146	4	13824	47.3425	1	1	1
yellow	GOTERM_MF_DIRECT	GO:0004740~pyruvate dehydrogenase (acetyl-transferring) kinase activity	2	0.00382197	0.0417924	PDK4, PDK1	140	4	13095	46.7679	0.99998	1	1
yellow	GOTERM_CC_DIRECT	GO:0005770~late endosome	4	0.00764395	0.043575	SLC31A2, SLC11A1, CXCR4, IGF2R	156	78	15461	5.08251	0.998748	1	1
yellow	GOTERM_BP_DIRECT	GO:0043065~positive regulation of apoptotic process	5	0.00955493	0.0513502	TOP2A, KLF11, SCIN, ZBTB16, CTLA4	146	133	13824	3.55958	1	1	1
yellow	GOTERM_BP_DIRECT	GO:0002430~complement receptor mediated signaling pathway	2	0.00382197	0.0513636	C5AR2, C5AR1	146	5	13824	37.874	1	1	1
yellow	GOTERM_MF_DIRECT	GO:0004957~prostaglandin E receptor activity	2	0.00382197	0.0519666	PTGER4, HPGD	140	5	13095	37.4143	0.999999	1	1
yellow	GOTERM_BP_DIRECT	GO:0002827~positive regulation of T-helper 1 type immune response	2	0.00382197	0.0613174	SLC11A1, IL12B	146	6	13824	31.5616	1	1	1
yellow	GOTERM_BP_DIRECT	GO:0034383~low-density lipoprotein particle clearance	2	0.00382197	0.0613174	SCARB1, DGAT2	146	6	13824	31.5616	1	1	1
yellow	GOTERM_BP_DIRECT	GO:0060972~left/right pattern formation	2	0.00382197	0.0613174	CITED2, SNAI1	146	6	13824	31.5616	1	1	1
yellow	GOTERM_MF_DIRECT	GO:0004725~protein tyrosine phosphatase activity	4	0.00764395	0.0616655	EYA3, SSH2, DUSP16, SSH1	140	85	13095	4.40168	1	1	1
yellow	GOTERM_BP_DIRECT	GO:0042593~glucose homeostasis	4	0.00764395	0.0616692	CEBPA, PDK4, PPARG, FOXO3	146	86	13824	4.40395	1	1	1
yellow	GOTERM_BP_DIRECT	GO:0045600~positive regulation of fat cell differentiation	3	0.00573296	0.0629167	ZBTB16, SH3PXD2B, PPARG	146	39	13824	7.28346	1	1	1
yellow	GOTERM_CC_DIRECT	GO:0005654~nucleoplasm	20	0.0382197	0.0653861	TOP2A, PFKFB3, HPGD, EYA3, ATN1, FOXO3, DUSP16, FOSL2, SSH1, NR4A2, SPRED1, ATG16L2, KLHL8, KLF9, PALM, E2F3, SMAP2, FNIP2, FKBP5, CDK5R1	156	1310	15461	1.51311	0.999961	1	1
yellow	GOTERM_MF_DIRECT	GO:0003779~actin binding	4	0.00764395	0.0706518	SCIN, CXCR4, SSH2, SSH1	140	90	13095	4.15714	1	1	1
yellow	GOTERM_BP_DIRECT	GO:2000177~regulation of neural precursor cell proliferation	2	0.00382197	0.0711676	FOXO3, PTBP2	146	7	13824	27.0528	1	1	1
yellow	GOTERM_BP_DIRECT	GO:0045730~respiratory burst	2	0.00382197	0.0711676	SLC11A1, CYBB	146	7	13824	27.0528	1	1	1
yellow	GOTERM_BP_DIRECT	GO:0006707~cholesterol catabolic process	2	0.00382197	0.0711676	SCARB1, MT3	146	7	13824	27.0528	1	1	1
yellow	GOTERM_BP_DIRECT	GO:0034599~cellular response to oxidative stress	3	0.00573296	0.071651	NR4A2, FOXO3, MT3	146	42	13824	6.76321	1	1	1
yellow	GOTERM_MF_DIRECT	GO:0005520~insulin-like growth factor binding	2	0.00382197	0.0719944	HTRA1, IGF2R	140	7	13095	26.7245	1	1	1
yellow	GOTERM_BP_DIRECT	GO:0030512~negative regulation of transforming growth factor beta receptor signaling pathway	3	0.00573296	0.0746453	CHST11, HTRA1, LDLRAD4	146	43	13824	6.60593	1	1	1
yellow	GOTERM_BP_DIRECT	GO:0006954~inflammatory response	6	0.0114659	0.0760038	PTGER4, SLC11A1, C5AR2, C5AR1, CYBB, MS4A2	146	215	13824	2.64237	1	1	1
yellow	GOTERM_BP_DIRECT	GO:0007200~phospholipase C-activating G-protein coupled receptor signaling pathway	3	0.00573296	0.0807512	CYSLTR1, C5AR2, C5AR1	146	45	13824	6.31233	1	1	1
yellow	GOTERM_BP_DIRECT	GO:0010591~regulation of lamellipodium assembly	2	0.00382197	0.080915	SSH2, SSH1	146	8	13824	23.6712	1	1	1
yellow	GOTERM_MF_DIRECT	GO:0019899~enzyme binding	3	0.00573296	0.0824025	TSPAN15, BTG1, PPARG	140	45	13095	6.23571	1	1	1
yellow	GOTERM_MF_DIRECT	GO:0005215~transporter activity	4	0.00764395	0.0861713	LOC100337457, SLC11A1, SLC11A2, IGF2R	140	98	13095	3.81778	1	1	1
yellow	GOTERM_CC_DIRECT	GO:0016021~integral component of membrane	51	0.0974603	0.0868746	SCARB1, LDLRAD4, IL1RAP, PANX1, LAPTM4B, IL18RAP, SLC22A18, CTLA4, VSIG4, DIRC2, CPT1A, ENTPD1, DGAT2, SLC11A1, IL1R2, SLC11A2, SLC30A1, CLEC4A, SLC9A5, CLEC4D, SLC29A4, ND1, CLEC4E, CD101, PTGER4, ABCB1, ATP8, LOC100337457, SLC35D2, MGST1, CXCR4, AGPAT3, ITPRIPL2, CXCR1, CHST11, ADGRG5, COX3, KCNN1, RNF130, TRPM6, ATP9A, SEMA4A, C28H10ORF105, CD163, SLC31A2, MERTK, IGF2R, SQLE, CYTB, TMEM229B	156	4185	15461	1.20778	0.999999	1	1
yellow	GOTERM_BP_DIRECT	GO:0060326~cell chemotaxis	3	0.00573296	0.087006	C5AR2, C5AR1, HBEGF	146	47	13824	6.04372	1	1	1
yellow	GOTERM_BP_DIRECT	GO:0030851~granulocyte differentiation	2	0.00382197	0.0905609	CEBPA, CITED2	146	9	13824	21.0411	1	1	1
yellow	GOTERM_BP_DIRECT	GO:0030517~negative regulation of axon extension	2	0.00382197	0.0905609	MT3, CDK5R1	146	9	13824	21.0411	1	1	1
yellow	GOTERM_MF_DIRECT	GO:0038191~neuropilin binding	2	0.00382197	0.0916021	SEMA4A, SEMA7A	140	9	13095	20.7857	1	1	1
yellow	GOTERM_BP_DIRECT	GO:0006935~chemotaxis	3	0.00573296	0.0934008	CXCR1, CXCR4	146	49	13824	5.79704	1	1	1
