# Supplementary material for: Transcriptome Characterization of Short Distance Transport Stress in Beef Cattle Blood
Source: Front Genet. 2021 Feb 10;12:616388. doi: 10.3389/fgene.2021.616388 (PMC7902800; doi:10.3389/fgene.2021.616388)
Supplement: Supplementary Material 1 — DEGs list. [file Data_Sheet_1.ZIP › Supplementary material/supplement 7 module gene KEGG enrichment.xlsx]

## Sheet: Sheet1
	Category	Term	Count	%	PValue	Genes	List Total	Pop Hits	Pop Total	Fold Enrichment	Bonferroni	Benjamini	FDR
black	KEGG_PATHWAY	bta05164:Influenza A	8	0.0924428	9.37292e-06	IFIH1, SOCS3, MX1, BOLA-DQA2, NLRP3, TMPRSS2, FAS, JAK2	35	173	7550	9.97523	0.000861941	0.000871681	0.000871681
black	KEGG_PATHWAY	bta05168:Herpes simplex infection	6	0.0693321	0.00147189	IFIH1, SOCS3, LOC100139670, BOLA-DQA2, FAS, JAK2	35	190	7550	6.81203	0.126733	0.0684428	0.0684428
black	KEGG_PATHWAY	bta05162:Measles	4	0.0462214	0.0245555	IFIH1, MX1, FAS, JAK2	35	140	7550	6.16327	0.89846	0.761221	0.761221
black	KEGG_PATHWAY	bta05140:Leishmaniasis	3	0.0346661	0.0403113	BOLA-DQA2, PTGS2, JAK2	35	71	7550	9.11469	0.977302	0.937237	0.937237
black	KEGG_PATHWAY	bta04668:TNF signaling pathway	3	0.0346661	0.0846189	SOCS3, FAS, PTGS2	35	108	7550	5.99206	0.999707	1	1
turquoise	KEGG_PATHWAY	bta05323:Rheumatoid arthritis	27	0.00777095	1.45067e-06	CD86, CXCL8, LOC509513, BLA-DQB, LOC100300510, CCL5, ATP6V0A2, ACP5, ATP6V0A4, BOLA-DRA, ATP6V1F, JUN, TGFB2, TGFB1, ATP6AP1, IL15, IL18, BOLA-DRB3, FOS, CXCL12, BOLA-DOA, LOC524810, TLR4, ATP6V0C, LOC100848815, BOLA-DOB, TLR2	764	95	7550	2.80862	0.000403205	0.000268742	0.000240708
turquoise	KEGG_PATHWAY	bta05152:Tuberculosis	40	0.0115125	3.20925e-06	CEBPB, CAMK2D, CIITA, ITGAM, BLA-DQB, LSP1, CORO1A, CTSS, MAPK9, FCGR3A, MAPK8, PPP3CC, ATP6V0A2, ATP6V0A4, CD14, FADD, BOLA-DRA, CD74, TGFB2, ARHGEF12, TGFB1, FCER1G, ATP6AP1, APAF1, BAD, IL18, BOLA-DRB3, IRAK4, MAPK13, TNFRSF1A, CD209, RFX5, BOLA-DOA, LOC524810, TLR6, TLR4, ATP6V0C, LOC100848815, BOLA-DOB, TLR2	764	181	7550	2.18391	0.000891774	0.000268742	0.000240708
turquoise	KEGG_PATHWAY	bta04672:Intestinal immune network for IgA production	19	0.00546844	3.86333e-06	CD86, PIGR, CD40, TGFB1, ITGA4, IL15, LOC509513, BLA-DQB, BOLA-DRB3, TNFRSF13C, CXCL12, LOC100300510, CCR9, BOLA-DOA, LOC524810, TNFRSF17, BOLA-DRA, LOC100848815, BOLA-DOB	764	55	7550	3.41385	0.00107343	0.000268742	0.000240708
turquoise	KEGG_PATHWAY	bta05140:Leishmaniasis	22	0.00633188	3.86679e-06	MARCKSL1, JUN, TGFB2, TGFB1, ITGAM, NCF1, ITGA4, NCF2, BLA-DQB, BOLA-DRB3, IRAK4, FOS, MAPK13, FCGR3A, BOLA-DOA, LOC524810, BOLA-DRA, TAB1, TLR4, LOC100848815, BOLA-DOB, TLR2	764	71	7550	3.06209	0.00107439	0.000268742	0.000240708
turquoise	KEGG_PATHWAY	bta04064:NF-kappa B signaling pathway	24	0.00690751	2.43073e-05	CD40, CXCL8, LOC509513, XIAP, TNFAIP3, IRAK4, TRAF1, TNFRSF13C, TNFRSF1A, CXCL12, LOC100300510, PLAU, TRAF5, CCL4, LTA, PLCG2, BLNK, LOC524810, ATM, PLCG1, TAB1, CD14, TLR4, BIRC3	764	91	7550	2.60629	0.00673474	0.00135149	0.00121051
turquoise	KEGG_PATHWAY	bta05168:Herpes simplex infection	38	0.0109369	6.1066e-05	SP100, BLA-DQB, CFP, MAPK9, MAPK8, JSP.1, TBK1, POLR2A, CCL5, FADD, BOLA-DRA, BOLA, CD74, JUN, IL15, TAF13, MCRS1, BOLA-DRB3, TRAF1, FOS, EIF2AK4, TNFRSF1A, PER3, TRAF5, LTA, BOLA-DOA, SRSF2, IRF7, LOC617785, SRSF4, TAB1, CLOCK, LOC100848815, SRSF7, NECTIN2, BOLA-DOB, TLR2	764	190	7550	1.97644	0.0168336	0.00282939	0.00253424
turquoise	KEGG_PATHWAY	bta04145:Phagosome	33	0.00949782	8.75842e-05	STX12, ITGAM, NCF1, NCF2, BLA-DQB, CORO1A, CTSS, SEC61A2, FCGR3A, JSP.1, TUBB3, ATP6V0A2, OLR1, ATP6V0A4, CD14, BOLA-DRA, BOLA, ATP6V1F, ATP6AP1, STX7, BOLA-DRB3, PIKFYVE, TUBB2B, CD209, BOLA-DOA, LOC524810, TLR6, TLR4, ATP6V0C, LOC100848815, BOLA-DOB, TLR2	764	158	7550	2.064	0.0240554	0.00347834	0.00311549
turquoise	KEGG_PATHWAY	bta04662:B cell receptor signaling pathway	19	0.00546844	0.000144488	CR2, JUN, CD72, NFATC2, DAPP1, FOS, VAV2, RASGRP3, CD79B, CD79A, PPP3CC, PIK3CA, CD19, RAC2, PLCG2, BLNK, LOC524810, KRAS, CD22	764	70	7550	2.68231	0.0393744	0.0046496	0.00416457
turquoise	KEGG_PATHWAY	bta04668:TNF signaling pathway	25	0.00719532	0.000150527	CEBPB, JUN, IL15, TNFAIP3, IFI47, TRAF1, FOS, CXCL2, MAPK13, TNFRSF1A, CXCL10, MAPK9, MAPK8, PIK3CA, CREB3L1, CCL5, TRAF5, LTA, MAP3K8, TAB1, FADD, DNM1L, JUNB, BIRC3	764	108	7550	2.28755	0.0409859	0.0046496	0.00416457
turquoise	KEGG_PATHWAY	bta05330:Allograft rejection	15	0.00431719	0.000238481	CD86, CD40, LOC509513, PRF1, BLA-DQB, BOLA-DRB3, JSP.1, LOC100300510, BOLA-DOA, LOC524810, BOLA-DRA, BOLA, LOC100848815, BOLA-DOB	764	49	7550	3.02516	0.0641551	0.00662976	0.00593817
turquoise	KEGG_PATHWAY	bta05145:Toxoplasmosis	25	0.00719532	0.000311928	CD40, CIITA, TGFB2, TGFB1, BAD, XIAP, BLA-DQB, BOLA-DRB3, IRAK4, MAPK13, TNFRSF1A, GNAO1, MAPK9, MAPK8, SOCS1, BOLA-DOA, TAB1, BOLA-DRA, TLR4, LOC100848815, HSPA1A, BIRC3, BOLA-DOB, TLR2	764	113	7550	2.18633	0.0830749	0.00788326	0.00706091
turquoise	KEGG_PATHWAY	bta04612:Antigen processing and presentation	19	0.00546844	0.000366785	CD74, CIITA, LOC509513, BLA-DQB, BOLA-DRB3, CTSS, JSP.1, CD8A, LOC100300510, RFX5, BOLA-DOA, BOLA-DRA, BOLA, LOC100848815, B2M, HSPA1A, BOLA-DOB	764	75	7550	2.50349	0.0969569	0.00849719	0.00761079
turquoise	KEGG_PATHWAY	bta05332:Graft-versus-host disease	13	0.00374157	0.000658383	CD86, JSP.1, LOC100300510, LOC509513, PRF1, BOLA-DOA, BLA-DQB, BOLA-DRB3, BOLA-DRA, BOLA, LOC100848815, BOLA-DOB	764	42	7550	3.05878	0.167307	0.0126181	0.0113018
turquoise	KEGG_PATHWAY	bta04620:Toll-like receptor signaling pathway	23	0.0066197	0.000666279	CD86, CD40, JUN, CXCL8, IRAK4, FOS, MAPK13, MAPK9, CXCL10, MAPK8, TBK1, PIK3CA, CCL5, CCL4, IRF7, IRF5, MAP3K8, TLR6, TAB1, CD14, FADD, TLR4, TLR2	764	105	7550	2.16467	0.169134	0.0126181	0.0113018
turquoise	KEGG_PATHWAY	bta05210:Colorectal cancer	17	0.00489282	0.00068083	TCF7L2, JUN, TGFB2, TGFB1, BAD, AXIN1, FOS, MSH6, MAPK9, MAPK8, PIK3CA, MSH2, APC, MSH3, MYC, RAC2, KRAS	764	66	7550	2.54541	0.172491	0.0126181	0.0113018
turquoise	KEGG_PATHWAY	bta05310:Asthma	12	0.00345375	0.000759877	CD40, FCER1G, LOC100300510, LOC509513, BOLA-DOA, LOC524810, FCER1A, BLA-DQB, BOLA-DRB3, BOLA-DRA, LOC100848815, BOLA-DOB	764	37	7550	3.20504	0.19049	0.0132029	0.0118256
turquoise	KEGG_PATHWAY	bta05166:HTLV-I infection	44	0.0126638	0.00127039	CD40, LOC509513, XIAP, ADCY3, BLA-DQB, TNFRSF13C, ETS2, CCND3, ZFP36, JSP.1, PPP3CC, LOC100300510, CDC26, MYC, E2F2, TSPO, BOLA-DRA, BOLA, PDGFRA, EGR2, JUN, TGFB2, TGFB1, MAP3K1, FZD5, IL15, NFATC2, BOLA-DRB3, FOS, TNFRSF1A, DLG1, PIK3CA, APC, IL2RA, LTA, BOLA-DOA, KRAS, ATM, ANAPC5, TCF3, LOC100848815, MAD2L1, BOLA-DOB	764	267	7550	1.62853	0.297699	0.0207746	0.0186075
turquoise	KEGG_PATHWAY	bta04940:Type I diabetes mellitus	14	0.00402938	0.0015706	CD86, LOC509513, PRF1, BLA-DQB, BOLA-DRB3, JSP.1, LOC100300510, LTA, BOLA-DOA, BOLA-DRA, BOLA, LOC100848815, BOLA-DOB	764	52	7550	2.66059	0.35401	0.0236724	0.021203
turquoise	KEGG_PATHWAY	bta04070:Phosphatidylinositol signaling system	21	0.00604407	0.0016179	DGKG, DGKE, INPP1, ITPK1, ITPR1, ITPR3, SYNJ2, DGKZ, PIK3C2B, ITPKB, INPP4A, INPP5B, PIKFYVE, PIK3CA, IMPA2, PPIP5K2, PLCG2, PLCG1, IP6K1, CDIPT, PLCD4	764	98	7550	2.11761	0.362461	0.0236724	0.021203
turquoise	KEGG_PATHWAY	bta03040:Spliceosome	25	0.00719532	0.00222479	TCERG1, HNRNPA3, PRPF38B, RBM25, DHX8, DDX46, SF3B6, THOC1, HNRNPU, PRPF40B, THOC2, CDC40, U2SURP, DDX39B, PRPF3, MAGOH, TRA2A, SRSF2, SNRPB2, SRSF4, SNRNP200, SRSF7, BCAS2, HSPA1A	764	129	7550	1.91515	0.461614	0.0309245	0.0276986
turquoise	KEGG_PATHWAY	bta05320:Autoimmune thyroid disease	15	0.00431719	0.00252964	CD86, CD40, LOC509513, PRF1, BLA-DQB, BOLA-DRB3, JSP.1, LOC100300510, BOLA-DOA, LOC524810, BOLA-DRA, BOLA, LOC100848815, BOLA-DOB	764	61	7550	2.43005	0.505462	0.0334876	0.0299943
turquoise	KEGG_PATHWAY	bta05416:Viral myocarditis	16	0.00460501	0.00316912	CD86, CD40, LOC509513, PRF1, BLA-DQB, BOLA-DRB3, JSP.1, LOC100300510, RAC2, BOLA-DOA, LOC524810, BOLA-DRA, BOLA, LOC100848815, BOLA-DOB	764	69	7550	2.29152	0.586217	0.0400461	0.0358687
turquoise	KEGG_PATHWAY	bta00030:Pentose phosphate pathway	9	0.00259032	0.00405942	GPI, G6PD, PGM2, TALDO1, IDNK, TKT, ALDOA, PFKP, RBKS	764	27	7550	3.29407	0.67723	0.0489605	0.0438531
turquoise	KEGG_PATHWAY	bta00562:Inositol phosphate metabolism	16	0.00460501	0.00422681	TPI1, INPP1, ITPK1, SYNJ2, PIK3C2B, ITPKB, INPP4A, INPP5B, ALDH6A1, PIKFYVE, PIK3CA, IMPA2, PLCG2, PLCG1, CDIPT, PLCD4	764	71	7550	2.22697	0.691965	0.0489605	0.0438531
turquoise	KEGG_PATHWAY	bta03008:Ribosome biogenesis in eukaryotes	17	0.00489282	0.00493901	UTP15, UTP6, NOP58, RPP30, FCF1, WDR75, NMD3, AK6, GNL2, WDR43, GNL3, GNL3L, XRN1, BMS1, GAR1, MPHOSPH10, RIOK2	764	79	7550	2.12655	0.747526	0.0549218	0.0491926
turquoise	KEGG_PATHWAY	bta05150:Staphylococcus aureus infection	14	0.00402938	0.00516443	ITGAM, LOC509513, PTAFR, BLA-DQB, BOLA-DRB3, FCGR3A, LOC100300510, C3AR1, BOLA-DOA, LOC524810, BOLA-DRA, LOC100848815, CFB, BOLA-DOB	764	59	7550	2.34493	0.762938	0.0552197	0.0494594
turquoise	KEGG_PATHWAY	bta04380:Osteoclast differentiation	24	0.00690751	0.00759861	JUN, TGFB2, TGFB1, NCF1, NCF2, FHL2, NFATC2, MITF, FOS, MAPK13, TNFRSF1A, MAPK9, FCGR3A, MAPK8, SOCS1, PPP3CC, PIK3CA, PLCG2, BLNK, ACP5, FOSB, TAB1, JUNB, NOX1	764	134	7550	1.76995	0.880026	0.0749446	0.0671267
turquoise	KEGG_PATHWAY	bta01040:Biosynthesis of unsaturated fatty acids	8	0.0023025	0.00779119	PECR, ACOT7, ELOVL5, SCD, ELOVL6, HSD17B12, FADS1, HACD4	764	24	7550	3.29407	0.886327	0.0749446	0.0671267
turquoise	KEGG_PATHWAY	bta05340:Primary immunodeficiency	10	0.00287813	0.00805586	CD79A, CD40, CIITA, CD8A, CD19, RFX5, BLNK, LOC524810, TNFRSF13C, IL7R	764	36	7550	2.74506	0.894453	0.0749446	0.0671267
turquoise	KEGG_PATHWAY	bta05132:Salmonella infection	17	0.00489282	0.00808755	JUN, CXCL8, PKN3, ROCK2, ARPC1B, IL18, ARPC4, FOS, CXCL2, MAPK13, MAPK9, MAPK8, CCL4, CD14, TLR4, PFN2	764	83	7550	2.02406	0.895386	0.0749446	0.0671267
turquoise	KEGG_PATHWAY	bta05321:Inflammatory bowel disease (IBD)	15	0.00431719	0.00925891	JUN, TGFB2, TGFB1, LOC509513, IL18, RORC, BLA-DQB, BOLA-DRB3, LOC100300510, BOLA-DOA, BOLA-DRA, TLR4, LOC100848815, BOLA-DOB, TLR2	764	70	7550	2.11761	0.924677	0.0830315	0.07437
turquoise	KEGG_PATHWAY	bta04640:Hematopoietic cell lineage	18	0.00518063	0.00989446	CR2, ITGAM, ITGA4, LOC515418, CD1D, LOC512286, CD8A, LOC782367, IL7, IL2RA, CD19, LOC524810, CD59, CD14, IL7R, MS4A1, CD44, CD22	764	92	7550	1.93347	0.936983	0.0857176	0.0767758
turquoise	KEGG_PATHWAY	bta04666:Fc gamma R-mediated phagocytosis	17	0.00489282	0.0101751	MARCKSL1, GSN, NCF1, LIMK2, ARPC1B, ARPC4, VAV2, CRKL, PLD2, HCK, PIK3CA, RPS6KB1, CFL2, RAC2, PLCG2, LOC524810, PLCG1	764	85	7550	1.97644	0.941759	0.0857176	0.0767758
turquoise	KEGG_PATHWAY	bta04514:Cell adhesion molecules (CAMs)	26	0.00748313	0.0112233	CD86, CD274, CD40, ITGAM, LOC509513, SDC3, ICAM3, BLA-DQB, PTPRF, JSP.1, LOC100300510, BOLA-DRA, BOLA, ITGA4, BOLA-DRB3, PDCD1LG2, CLDN3, CD6, SELL, CD8A, BOLA-DOA, LOC100848815, CD22, NECTIN2, BOLA-DOB	764	154	7550	1.66842	0.956619	0.0917673	0.0821944
turquoise	KEGG_PATHWAY	bta01100:Metabolic pathways	147	0.0423085	0.0175412	DGKG, DGKE, GDA, SAT2, MSMO1, NDST1, FPGT, PPAT, LOC616200, GGT1, G6PD, ST6GAL1, SDS, MCCC1, TALDO1, ALG13, ACSL3, KMO, ALG10, DGKZ, UPB1, GBGT1, DPM1, INPP4A, DPM3, MTHFD1, IDNK, ND2, SLC27A5, ND5, ND4, ND6, LIPT1, IDI1, UQCRB, COX17, ATP6, AK6, LIAS, PLD3, ADH5, PLD2, INPP5B, LDHB, PLCG2, ATP6V0A2, ST3GAL4, COX2, ATP6V0A4, COX1, PLCG1, PRODH, ATP6V1F, FDFT1, MGAM, ST8SIA1, SYNJ2, B3GALT5, ACADS…	764	1235	7550	1.17626	0.992699	0.139328	0.124793
turquoise	KEGG_PATHWAY	bta04062:Chemokine signaling pathway	29	0.00834657	0.0187866	CX3CR1, GSK3A, CXCL8, NCF1, ROCK2, CXCR5, ADCY3, CXCL2, CRKL, GRK3, GNG2, CCL5, CXCR3, CCL4, CCR9, RAC2, CCL1, CCR1, VAV2, FGR, CXCL10, HCK, CXCL12, PIK3CA, GNB2, GNB4, XCL2, KRAS	764	185	7550	1.5491	0.994869	0.141637	0.126862
turquoise	KEGG_PATHWAY	bta04144:Endocytosis	36	0.0103613	0.0192519	ARF3, ARPC1B, CBLC, PLD2, SNX4, GRK3, JSP.1, SNX2, MVB12B, AP2S1, LDLRAP1, BOLA, VPS36, SH3GL1, RAB11FIP5, PDGFRA, USP8, PRKCI, RAB4A, ARPC4, ARAP1, DNM1, DNM2, RAB11B, RUFY1, EHD1, EHD3, RABEP1, ZFYVE16, IL2RA, NEDD4, CHMP4A, VPS45, HSPA1A	764	243	7550	1.46403	0.995502	0.141637	0.126862
turquoise	KEGG_PATHWAY	bta05142:Chagas disease (American trypanosomiasis)	20	0.00575626	0.0193605	JUN, TGFB2, TGFB1, CXCL8, LOC509513, IRAK4, FOS, MAPK13, TNFRSF1A, GNAO1, MAPK9, MAPK8, PIK3CA, PPP2R2C, LOC100300510, CCL5, TLR6, FADD, TLR4, TLR2	764	114	7550	1.73372	0.995639	0.141637	0.126862
turquoise	KEGG_PATHWAY	bta05231:Choline metabolism in cancer	18	0.00518063	0.0199045	DGKG, PDGFRA, DGKE, LYPLA1, JUN, SLC44A1, FOS, DGKZ, PLD2, MAPK9, MAPK8, PIK3CA, RPS6KB1, PDGFD, EIF4EBP1, RAC2, KRAS, PLCG1	764	99	7550	1.79676	0.996262	0.141883	0.127083
turquoise	KEGG_PATHWAY	bta04010:MAPK signaling pathway	37	0.0106491	0.0235577	NLK, CRKL, RASGRP3, MAPK9, MAPK8, PPP3CC, MAPK7, RPS6KA2, MYC, RAC2, MAP3K8, CD14, PAK2, MAP4K3, DUSP4, DUSP5, PDGFRA, DUSP2, MEF2C, JUN, TGFB2, TGFB1, MAP3K1, DUSP1, FOS, MAPK8IP2, MAPK13, TNFRSF1A, GADD45G, CACNB1, MAPKAPK3, MAPKAPK2, KRAS, TAB1, MAP3K11, HSPA1A	764	255	7550	1.43389	0.998676	0.163726	0.146647
turquoise	KEGG_PATHWAY	bta05164:Influenza A	27	0.00777095	0.0248983	CIITA, NLRX1, CXCL8, BLA-DQB, MAPK9, MAPK8, TBK1, CCL5, TNFSF10, BOLA-DRA, JUN, IL18, BOLA-DRB3, EIF2AK4, IRAK4, MAPK13, TNFRSF1A, CXCL10, PIK3CA, DDX39B, BOLA-DOA, IRF7, TLR4, LOC100848815, HSPA1A, BOLA-DOB	764	173	7550	1.54231	0.999097	0.168823	0.151212
turquoise	KEGG_PATHWAY	bta05169:Epstein-Barr virus infection	20	0.00575626	0.0269498	CD40, CR2, JUN, TNFAIP3, MAPK13, MAPK9, MAPK8, JSP.1, TBK1, PIK3CA, NEDD4, MYC, CD19, TRAF5, PLCG2, LOC524810, TAB1, BOLA, CD44	764	118	7550	1.67495	0.999497	0.178382	0.159774
turquoise	KEGG_PATHWAY	bta04621:NOD-like receptor signaling pathway	11	0.00316594	0.0292492	MAPK9, PSTPIP1, MAPK8, CXCL8, CCL5, IL18, TNFAIP3, NOD1, TAB1, BIRC3, MAPK13	764	51	7550	2.13145	0.999739	0.189099	0.169373
turquoise	KEGG_PATHWAY	bta04370:VEGF signaling pathway	12	0.00345375	0.0321747	PPP3CC, MAPKAPK3, PIK3CA, BAD, SH2D2A, MAPKAPK2, RAC2, PLCG2, NFATC2, KRAS, PLCG1, MAPK13	764	59	7550	2.00994	0.999887	0.203285	0.182079
turquoise	KEGG_PATHWAY	bta05322:Systemic lupus erythematosus	27	0.00777095	0.0341653	CD86, HIST1H2BM, CD40, HIST2H2AA4, HIST1H2BL, LOC509513, HIST2H2AB, BLA-DQB, HIST2H2AC, FCGR3A, LOC100300510, H2AFJ, HIST1H3G, BOLA-DRA, LOC616868, LOC100295221, SSB, ACTN1, HIST1H2AK, BOLA-DRB3, ACTN4, HIST2H2BF, LOC518961, BOLA-DOA, LOC524810, LOC100848815, BOLA-DOB	764	178	7550	1.49899	0.999936	0.211066	0.189048
turquoise	KEGG_PATHWAY	bta05202:Transcriptional misregulation in cancer	26	0.00748313	0.0369222	CD86, CD40, CEBPB, CCNT2, ITGAM, CXCL8, KMT2A, LOC509513, HHEX, PLAU, LOC100300510, MYC, HIST1H3G, CD14, RUNX1T1, MEF2C, TAF15, LMO2, PAX5, TRAF1, UNC13D, RUNX1, PAX8, LOC524810, ATM, TCF3	764	171	7550	1.50256	0.999971	0.223139	0.199861
turquoise	KEGG_PATHWAY	bta01130:Biosynthesis of antibiotics	30	0.00863439	0.0404731	GPI, IDI1, MSMO1, AK6, ADH5, LDHB, CBS, PPAT, LOC616200, DBT, PGM2, SC5D, PRODH, FDFT1, G6PD, ARG2, TPI1, SDS, HMGCS1, GGPS1, CYP51A1, TALDO1, LSS, PKM, IDNK, TKT, ALDOA, GAPDH, PFKP, PCYOX1	764	206	7550	1.43916	0.99999	0.238056	0.213223
turquoise	KEGG_PATHWAY	bta05161:Hepatitis B	23	0.0066197	0.0411032	EGR2, JUN, TGFB2, TGFB1, CXCL8, MAP3K1, ATP6AP1, APAF1, BAD, NFATC2, FOS, MAPK9, MAPK8, TBK1, PIK3CA, MYC, CREB3L1, IRF7, E2F2, KRAS, FADD, TLR4, TLR2	764	148	7550	1.53575	0.999991	0.238056	0.213223
turquoise	KEGG_PATHWAY	bta01212:Fatty acid metabolism	10	0.00287813	0.048413	PECR, ELOVL5, SCD, ELOVL6, HSD17B12, ACSL3, CPT1C, ACADSB, FADS1, HACD4	764	48	7550	2.05879	0.999999	0.270069	0.241896
turquoise	KEGG_PATHWAY	bta04012:ErbB signaling pathway	15	0.00431719	0.0485736	CAMK2D, JUN, BAD, CBLC, CRKL, MAPK9, MAPK8, PIK3CA, RPS6KB1, MYC, EIF4EBP1, PLCG2, KRAS, PLCG1, PAK2	764	86	7550	1.72364	0.999999	0.270069	0.241896
turquoise	KEGG_PATHWAY	bta05134:Legionellosis	11	0.00316594	0.0573629	ITGAM, CXCL8, APAF1, IL18, CD14, CXCL2, TLR4, HSPA1A, TLR2	764	57	7550	1.90709	1	0.312684	0.280066
turquoise	KEGG_PATHWAY	bta00190:Oxidative phosphorylation	21	0.00604407	0.0698651	ND6, ATP6AP1, NDUFA5, UQCRB, NDUFB5, NDUFA3, COX17, ATP6, ND4L, ATP12A, COX7A1, ATP6V0A2, COX2, COX1, ATP6V0A4, ND2, ATP6V0C, ND5, ATP6V1F, LHPP, ND4	764	140	7550	1.48233	1	0.37351	0.334546
turquoise	KEGG_PATHWAY	bta04664:Fc epsilon RI signaling pathway	12	0.00345375	0.0712097	MAPK9, MAPK8, FCER1G, PIK3CA, RAC2, PLCG2, LOC524810, FCER1A, KRAS, PLCG1, VAV2, MAPK13	764	67	7550	1.76995	1	0.373515	0.334551
turquoise	KEGG_PATHWAY	bta04670:Leukocyte transendothelial migration	18	0.00518063	0.0742246	ITGAM, NCF1, ITGA4, NCF2, ROCK2, ACTN1, RHOH, THY1, ACTN4, VAV2, MAPK13, CXCL12, CLDN3, PIK3CA, RAC2, PLCG2, PLCG1, RAPGEF3	764	116	7550	1.53344	1	0.382119	0.342258
turquoise	KEGG_PATHWAY	bta04110:Cell cycle	19	0.00546844	0.0774862	ANAPC13, TGFB2, TGFB1, CDC7, SMC3, CDC14B, GADD45G, ORC5, CCND3, DBF4, ORC6, MYC, ORC3, CDC26, ORC2, E2F2, ATM, ANAPC5, MAD2L1	764	125	7550	1.50209	1	0.391658	0.350801
turquoise	KEGG_PATHWAY	bta04142:Lysosome	19	0.00546844	0.0823058	NAPSA, ATP6AP1, CTSW, AP4B1, CTSS, CLN5, GALNS, MFSD8, GGA1, CTSO, GLB1, ATP6V0A2, ACP5, MAN2B1, DNASE2, AP4S1, ATP6V0A4, CTSF, ATP6V0C	764	126	7550	1.49017	1	0.408589	0.365967
blue	KEGG_PATHWAY	bta03010:Ribosome	45	0.0313351	3.69838e-25	RPL3, RPL10, RPL31, RPL34, RPLP0, MRPL36, RPL8, RPS4Y1, RPL10A, MRPL10, MRPL11, RPS15, RPS14, RPL7A, RPS17, RPS19, RPL18A, RPS18, RPL36, RPS3, RPLP2, RPL13, RPL38, RPS2, MRPL9, RPL18, RPS11, RPS10, RPL39, RPS13, RPL19, RPS9, RPL21, RPS5, MRPS2, RPL13A, RPSA, LOC101902490, RPS28, RPL37A, RPS20, FAU, RPL29, RPS21, RPL28	378	134	7550	6.70753	9.24594e-23	9.28292e-23	9.17197e-23
blue	KEGG_PATHWAY	bta04141:Protein processing in endoplasmic reticulum	20	0.0139267	0.000729574	BCAP31, XBP1, SSR4, PRKCSH, SSR2, RPN1, EIF2AK2, MOGS, SVIP, DDOST, SEC61A1, DNAJC1, NPLOC4, SEC61G, DDIT3, LMAN2, BAG1, BAX, P4HB, SEC24C	378	169	7550	2.36373	0.166782	0.0794592	0.0785095
blue	KEGG_PATHWAY	bta04932:Non-alcoholic fatty liver disease (NAFLD)	19	0.0132304	0.000992231	NDUFA9, NDUFB9, NDUFA13, XBP1, NDUFB7, NDUFA11, NDUFB11, COX4I1, UQCR10, COX5B, COX5A, RELA, COX6B1, IL1B, DDIT3, UQCRC1, NDUFS2, BAX, NDUFV1	378	160	7550	2.37186	0.219781	0.0794592	0.0785095
blue	KEGG_PATHWAY	bta05012:Parkinson's disease	18	0.012534	0.00145203	NDUFA9, NDUFB9, NDUFA13, NDUFB7, NDUFA11, NDUFB11, COX4I1, LRRK2, UQCR10, COX5B, COX5A, COX6B1, GNAL, PPIF, UQCRC1, NDUFS2, NDUFV1, SLC25A6	378	152	7550	2.36529	0.304603	0.0794592	0.0785095
blue	KEGG_PATHWAY	bta00190:Oxidative phosphorylation	17	0.0118377	0.00158285	NDUFA9, NDUFB9, NDUFA13, NDUFB7, NDUFA11, NDUFB11, COX4I1, UQCR10, COX5B, COX5A, COX6B1, UQCRC1, ATP6V1H, NDUFS2, ATP6V0D1, ATP6V0E2, NDUFV1	378	140	7550	2.42536	0.327011	0.0794592	0.0785095
blue	KEGG_PATHWAY	bta04145:Phagosome	18	0.012534	0.00221244	C1R, TUBB4B, ACTB, ACTG1, C3, LOC512672, SEC61A1, TUBA1C, TUBA1B, LAMP1, SEC61G, ATP6V1H, ITGA5, ATP6V0D1, RAB7B, ATP6V0E2, FCGR2B, LOC100300716	378	158	7550	2.27547	0.425195	0.0925539	0.0914477
blue	KEGG_PATHWAY	bta05016:Huntington's disease	20	0.0139267	0.00485526	NDUFA9, NDUFB9, NDUFA13, NDUFB7, NDUFA11, NDUFB11, COX4I1, UQCR10, NRF1, COX5B, COX5A, COX6B1, PPIF, UQCRC1, POLR2F, NDUFS2, BAX, NDUFV1, AP2M1, SLC25A6	378	199	7550	2.00739	0.703815	0.174096	0.172015
blue	KEGG_PATHWAY	bta01100:Metabolic pathways	79	0.0550105	0.0135882	NDUFA13, NDUFA11, COX4I1, AKR1B1, PYGM, ENO1, ENO3, LCLAT1, TM7SF2, CNDP2, ATIC, SPR, SMPD1, ENPP1, PHGDH, ACAA1, GUSB, POLE, PGM1, CERS5, PGAM1, DNMT3A, IPMK, AMT, PLA2G4A, MOGS, DDOST, COX6B1, B3GNT5, UQCRC1, NDUFS2, ATP6V0D1, MOCS1, DCTPP1, MGLL, TSTA3, NDUFB9, DTYMK, PDXK, NDUFB7, MVK, SGMS1, NDUFB11, RPN1, PDXP, UQCR10, LTC4S, COX5B, COX5A, PAPSS2, SRM, FUT8, PTDSS1, MTHFD1L, GMDS, ATP6V1H, …	378	1235	7550	1.27766	0.967298	0.426329	0.421233
blue	KEGG_PATHWAY	bta04110:Cell cycle	13	0.00905236	0.0218798	CDKN2A, PKMYT1, CDC14A, CDC25B, CCNA2, CDC20, CCNB1, STAG2, E2F1, MCM3, MCM4, MCM5, MCM2	378	125	7550	2.07725	0.996037	0.610204	0.602911
blue	KEGG_PATHWAY	bta03050:Proteasome	7	0.00487435	0.0257555	PSMB6, PSMD8, PSMA6, PSMC3, PSMD13, PSMB3, PSME1	378	46	7550	3.03945	0.998531	0.646463	0.638736
blue	KEGG_PATHWAY	bta03030:DNA replication	6	0.00417801	0.0318463	LIG1, MCM3, MCM4, MCM5, POLE, MCM2	378	36	7550	3.32892	0.999694	0.666118	0.658156
blue	KEGG_PATHWAY	bta05340:Primary immunodeficiency	6	0.00417801	0.0318463	CD4, LCK, CD3E, LOC100300716, CD3D, ADA	378	36	7550	3.32892	0.999694	0.666118	0.658156
blue	KEGG_PATHWAY	bta04640:Hematopoietic cell lineage	10	0.00696335	0.0394955	CD2, CD4, IL4R, IL1B, ITGA2B, FLT3LG, ITGA5, CD3E, LOC100300716, CD3D	378	92	7550	2.17104	0.999958	0.762567	0.753452
blue	KEGG_PATHWAY	bta05162:Measles	13	0.00905236	0.0467568	IFNB1, EIF2AK2, CD3E, CD3D, RELA, IL1B, IL2RB, RACK1, FCGR2B, JAK3, LOC100300716, TP73, IFNAR1	378	140	7550	1.85469	0.999994	0.831824	0.821882
blue	KEGG_PATHWAY	bta04142:Lysosome	12	0.00835602	0.0497106	LAMP1, CTSK, SMPD1, PSAP, NAGA, ATP6V1H, CTSH, ATP6V0D1, GUSB, CTSD, AP1M1, CTSB	378	126	7550	1.90224	0.999997	0.831824	0.821882
blue	KEGG_PATHWAY	bta05010:Alzheimer's disease	15	0.010445	0.0610706	NDUFA9, NDUFB9, NDUFA13, NDUFB7, NDUFA11, NDUFB11, COX4I1, UQCR10, COX5B, COX5A, COX6B1, IL1B, UQCRC1, NDUFS2, NDUFV1	378	178	7550	1.68316	1	0.958046	0.946595
blue	KEGG_PATHWAY	bta05166:HTLV-I infection	20	0.0139267	0.0731965	ATF2, EGR1, XBP1, CDKN2A, PDGFB, CD3E, CD3D, RELA, CDC20, LOC512672, LCK, IL2RB, E2F1, BAX, TLN1, HRAS, JAK3, POLE, RAN, SLC25A6	378	267	7550	1.49615	1	1	0.992
blue	KEGG_PATHWAY	bta05203:Viral carcinogenesis	18	0.012534	0.0748174	ATF2, CDKN2A, LOC787269, EIF2AK2, SND1, RELA, C3, CCNA2, CDC20, LOC512672, H2B, BAX, ATP6V0D1, CCR5, HRAS, JAK3	378	234	7550	1.53643	1	1	0.992
blue	KEGG_PATHWAY	bta05133:Pertussis	8	0.00557068	0.0887582	C3, IL23A, C1R, IL1B, ITGA5, TICAM1, RELA, C2	378	77	7550	2.07517	1	1	0.992
blue	KEGG_PATHWAY	bta01130:Biosynthesis of antibiotics	16	0.0111414	0.0907436	MVK, TGDS, PGAM1, AMT, ENO1, ENO3, PAPSS2, ASS1, TM7SF2, PFKL, ATIC, PHGDH, ACO2, ACAA1, PGM1, PCK2	378	206	7550	1.55134	1	1	0.992
brown	KEGG_PATHWAY	bta04060:Cytokine-cytokine receptor interaction	9	0.0329296	0.00431491	EDA, IFNG, TNFSF14, IL5RA, CCR8, FASLG, RELT, CCR3, IL9R	91	218	7550	3.42524	0.540843	0.379681	0.379681
brown	KEGG_PATHWAY	bta04640:Hematopoietic cell lineage	6	0.0219531	0.00468881	IL5RA, CD1E, LOC508441, LOC100138951, CD24, IL9R	91	92	7550	5.41089	0.57086	0.379681	0.379681
brown	KEGG_PATHWAY	bta04080:Neuroactive ligand-receptor interaction	10	0.0365885	0.00775644	CHRM3, VIPR2, CYSLTR2, HRH2, P2RX1, P2RY14, ADORA3, HRH4, PTH1R, LTB4R	91	292	7550	2.84134	0.753798	0.379681	0.379681
brown	KEGG_PATHWAY	bta05143:African trypanosomiasis	4	0.0146354	0.0094993	PRKCG, IFNG, HBB, FASLG	91	37	7550	8.96941	0.820584	0.379681	0.379681
brown	KEGG_PATHWAY	bta00590:Arachidonic acid metabolism	5	0.0182942	0.0104884	LOC100295883, HPGDS, ALOX5, ALOX15, LTA4H	91	72	7550	5.7616	0.850115	0.379681	0.379681
brown	KEGG_PATHWAY	bta04066:HIF-1 signaling pathway	5	0.0182942	0.0273333	PRKCG, IFNG, AKT3, HK2, VEGFA	91	96	7550	4.3212	0.993184	0.824554	0.824554
brown	KEGG_PATHWAY	bta04910:Insulin signaling pathway	5	0.0182942	0.0788268	SOCS2, PPP1R3C, AKT3, FBP1, HK2	91	136	7550	3.05026	1	1	1
brown	KEGG_PATHWAY	bta05219:Bladder cancer	3	0.0109765	0.0818991	CDH1, DAPK2, VEGFA	91	40	7550	6.22253	1	1	1
brown	KEGG_PATHWAY	bta05332:Graft-versus-host disease	3	0.0109765	0.0890534	IFNG, FASLG, BOLA-DQA5	91	42	7550	5.92622	1	1	1
green	KEGG_PATHWAY	bta05142:Chagas disease (American trypanosomiasis)	8	0.0379111	0.000149614	C1QB, IL10, C1QA, ACE, LOC616364, SERPINE1, CCL3, C1QC	78	114	7550	6.79262	0.0229251	0.0147821	0.0146873
green	KEGG_PATHWAY	bta05144:Malaria	6	0.0284333	0.000189514	IL10, KLRK1, LRP1, PECAM1, THBS1, ICAM1	78	53	7550	10.9579	0.0289501	0.0147821	0.0146873
green	KEGG_PATHWAY	bta05150:Staphylococcus aureus infection	5	0.0236944	0.0029775	C1QB, IL10, C1QA, C1QC, ICAM1	78	59	7550	8.20296	0.370104	0.15483	0.153837
green	KEGG_PATHWAY	bta05020:Prion diseases	4	0.0189555	0.00409013	C1QB, C1QA, STIP1, C1QC	78	32	7550	12.0994	0.470208	0.159515	0.158492
green	KEGG_PATHWAY	bta04612:Antigen processing and presentation	5	0.0236944	0.00703515	LOC100140174, LOC618565, KIR3DL1, LGMN, MGC126945	78	75	7550	6.45299	0.665227	0.219497	0.21809
green	KEGG_PATHWAY	bta04060:Cytokine-cytokine receptor interaction	7	0.0331722	0.0234019	IL10, CSF1R, IL15RA, CSF1, IL10RA, LOC616364, CCL3	78	218	7550	3.10809	0.974534	0.544109	0.540621
green	KEGG_PATHWAY	bta04151:PI3K-Akt signaling pathway	9	0.04265	0.0244151	CSF1R, NR4A1, CDKN1A, GNGT2, ITGB5, CSF1, DDIT4, FN1, THBS1	78	347	7550	2.51053	0.978319	0.544109	0.540621
green	KEGG_PATHWAY	bta04115:p53 signaling pathway	4	0.0189555	0.0355459	CDKN1A, GADD45B, SERPINE1, THBS1	78	71	7550	5.45323	0.996339	0.679859	0.675501
green	KEGG_PATHWAY	bta04610:Complement and coagulation cascades	4	0.0189555	0.0394581	C1QB, C1QA, SERPINE1, C1QC	78	74	7550	5.23216	0.99805	0.679859	0.675501
green	KEGG_PATHWAY	bta05133:Pertussis	4	0.0189555	0.0435807	C1QB, IL10, C1QA, C1QC	78	77	7550	5.02831	0.998999	0.679859	0.675501
green	KEGG_PATHWAY	bta05166:HTLV-I infection	7	0.0331722	0.0543078	NRP1, IL15RA, CDKN1A, ADCY9, FZD4, MGC126945, ICAM1	78	267	7550	2.53769	0.999826	0.706566	0.702037
green	KEGG_PATHWAY	bta05143:African trypanosomiasis	3	0.0142167	0.0543513	IL10, IDO2, ICAM1	78	37	7550	7.84823	0.999827	0.706566	0.702037
green	KEGG_PATHWAY	bta05219:Bladder cancer	3	0.0142167	0.0624321	CDKN1A, RPS6KA5, THBS1	78	40	7550	7.25962	0.999954	0.749186	0.744383
green	KEGG_PATHWAY	bta05323:Rheumatoid arthritis	4	0.0189555	0.0725481	CSF1, LOC616364, CCL3, ICAM1	78	95	7550	4.07557	0.999991	0.754071	0.749237
green	KEGG_PATHWAY	bta04713:Circadian entrainment	4	0.0189555	0.0761916	PER1, GNGT2, ADCY9, RPS6KA5	78	97	7550	3.99154	0.999995	0.754071	0.749237
green	KEGG_PATHWAY	bta04145:Phagosome	5	0.0236944	0.0773406	MSR1, ITGB5, TUBB4A, THBS1, MGC126945	78	158	7550	3.06313	0.999996	0.754071	0.749237
magenta	KEGG_PATHWAY	bta04010:MAPK signaling pathway	4	0.0369857	0.0323038	PLA2G4F, GADD45A, MAX, PTPN5	22	255	7550	5.38324	0.902844	1	1
magenta	KEGG_PATHWAY	bta05202:Transcriptional misregulation in cancer	3	0.0277393	0.0808707	MAX, MMP9, ETV5	22	171	7550	6.02073	0.99749	1	1
pink	KEGG_PATHWAY	bta05164:Influenza A	6	0.0669643	0.000381986	OAS1X, OAS1Y, RSAD2, OAS2, DDX58, BOLA-DQB	29	173	7550	9.0293	0.0341699	0.0351427	0.0351427
pink	KEGG_PATHWAY	bta05162:Measles	5	0.0558036	0.00164079	OAS1X, OAS1Y, OAS2, DDX58, IL2	29	140	7550	9.29803	0.138805	0.0754762	0.0754762
pink	KEGG_PATHWAY	bta05168:Herpes simplex infection	5	0.0558036	0.00495722	OAS1X, OAS1Y, OAS2, DDX58, BOLA-DQB	29	190	7550	6.85118	0.363791	0.152021	0.152021
pink	KEGG_PATHWAY	bta05160:Hepatitis C	4	0.0446429	0.0126922	OAS1X, OAS1Y, OAS2, DDX58	29	133	7550	7.82992	0.687261	0.291922	0.291922
purple	KEGG_PATHWAY	bta04650:Natural killer cell mediated cytotoxicity	4	0.0566893	0.00512346	NCR1, SH2D1A, PIK3R2, KLRD1	24	117	7550	10.755	0.419858	0.54821	0.54821
purple	KEGG_PATHWAY	bta05230:Central carbon metabolism in cancer	3	0.042517	0.0150253	SLC7A5, ERBB2, PIK3R2	24	62	7550	15.2218	0.799065	0.803855	0.803855
purple	KEGG_PATHWAY	bta04660:T cell receptor signaling pathway	3	0.042517	0.0400912	CD8B, PIK3R2, CARD11	24	105	7550	8.9881	0.986927	1	1
red	KEGG_PATHWAY	bta04611:Platelet activation	7	0.045971	3.57384e-05	GP9, VWF, ITGB3, P2RY1, GP6, MYLK, F2RL3	39	127	7550	10.6703	0.00264119	0.00268038	0.00264464
red	KEGG_PATHWAY	bta04512:ECM-receptor interaction	5	0.0328364	0.000900521	GP9, SDC4, VWF, ITGB3, GP6	39	87	7550	11.1258	0.0644948	0.0337695	0.0333193
red	KEGG_PATHWAY	bta04270:Vascular smooth muscle contraction	5	0.0328364	0.00286359	ACTA2, PPP1R14A, RAMP3, MYL9, MYLK	39	119	7550	8.13402	0.191205	0.0715898	0.0706352
red	KEGG_PATHWAY	bta04510:Focal adhesion	5	0.0328364	0.0198681	VWF, ITGB3, PARVB, MYL9, MYLK	39	208	7550	4.6536	0.773506	0.372526	0.367559
red	KEGG_PATHWAY	bta04145:Phagosome	4	0.0262691	0.0444799	TUBA1D, ITGB3, TUBB1, TUBA4A	39	158	7550	4.90101	0.965506	0.667199	0.658303
red	KEGG_PATHWAY	bta04062:Chemokine signaling pathway	4	0.0262691	0.0653291	PPBP, GNG11, CXCL5, PF4	39	185	7550	4.18572	0.993259	0.787478	0.776979
red	KEGG_PATHWAY	bta04540:Gap junction	3	0.0197018	0.073498	TUBA1D, TUBB1, TUBA4A	39	89	7550	6.5255	0.996479	0.787478	0.776979
yellow	KEGG_PATHWAY	bta04060:Cytokine-cytokine receptor interaction	9	0.0171989	0.00302848	IL18RAP, CXCR1, IL1R2, IL12B, CXCR4, IL1RAP, IL6R, IL13RA1	86	218	7550	3.62439	0.357783	0.445187	0.445187
yellow	KEGG_PATHWAY	bta04932:Non-alcoholic fatty liver disease (NAFLD)	7	0.0133769	0.00909762	MLXIP, CEBPA, CASP3, COX3, IRS2, CYTB, IL6R	86	160	7550	3.84084	0.736666	0.668675	0.668675
yellow	KEGG_PATHWAY	bta05012:Parkinson's disease	6	0.0114659	0.0280296	TH, ATP8, CASP3, COX3, ND1, CYTB	86	152	7550	3.46542	0.984248	1	1
yellow	KEGG_PATHWAY	bta04976:Bile secretion	4	0.00764395	0.0408869	SCARB1, ABCB1, EPHX1, AQP9	86	68	7550	5.16416	0.997746	1	1
yellow	KEGG_PATHWAY	bta04152:AMPK signaling pathway	5	0.00955493	0.0459608	CPT1A, PFKFB3, IRS2, PPARG, FOXO3	86	120	7550	3.65795	0.998961	1	1
yellow	KEGG_PATHWAY	bta04144:Endocytosis	7	0.0133769	0.0555396	CXCR1, CXCR4, FOLR3, SMAP2, IGF2R, RNF41	86	243	7550	2.52895	0.999762	1	1
yellow	KEGG_PATHWAY	bta04380:Osteoclast differentiation	5	0.00955493	0.0639628	CYBB, PPARG, GAB2, LOC536097, FOSL2	86	134	7550	3.27577	0.999936	1	1
yellow	KEGG_PATHWAY	bta05016:Huntington's disease	6	0.0114659	0.0731901	DNAH7, ATP8, CASP3, COX3, PPARG, CYTB	86	199	7550	2.64696	0.999985	1	1
