# Supplementary material for: Transcriptome Characterization of Short Distance Transport Stress in Beef Cattle Blood
Source: Front Genet. 2021 Feb 10;12:616388. doi: 10.3389/fgene.2021.616388 (PMC7902800; doi:10.3389/fgene.2021.616388)
Supplement: Supplementary Material 1 — DEGs list. [file Data_Sheet_1.ZIP › Supplementary material/supplement 8 turquoise module string interactions.tsv]

#node1	node2	node1_string_id	node2_string_id	neighborhood_on_chromosome	gene_fusion	phylogenetic_cooccurrence	homology	coexpression	experimentally_determined_interaction	database_annotated	automated_textmining	combined_score
AAED1	ZNF367	9913.ENSBTAP00000027653	9913.ENSBTAP00000008649	0	0	0	0	0	0	0	0.685	0.685
AAED1	FAM213A	9913.ENSBTAP00000027653	9913.ENSBTAP00000028551	0	0	0	0	0.060	0	0	0.529	0.538
ABCA10	VSIG10L	9913.ENSBTAP00000040151	9913.ENSBTAP00000027247	0	0	0	0	0	0	0	0.727	0.727
ABCB7	NFU1	9913.ENSBTAP00000014650	9913.ENSBTAP00000000163	0	0	0	0	0.168	0	0	0.726	0.762
ABCB7	SCLY	9913.ENSBTAP00000014650	9913.ENSBTAP00000013719	0	0	0	0	0.063	0	0	0.521	0.531
ABCB7	LNX1	9913.ENSBTAP00000014650	9913.ENSBTAP00000027531	0	0	0	0	0	0	0	0.402	0.402
ABCB7	LOC532875	9913.ENSBTAP00000014650	9913.ENSBTAP00000050158	0	0	0	0	0.063	0	0	0.398	0.411
ABCB7	LIAS	9913.ENSBTAP00000014650	9913.ENSBTAP00000019299	0	0	0	0	0.087	0	0	0.444	0.470
ABCB7	NUBPL	9913.ENSBTAP00000014650	9913.ENSBTAP00000053647	0	0	0	0	0.145	0.123	0	0.409	0.518
ABCB7	EIF5B	9913.ENSBTAP00000014650	9913.ENSBTAP00000034522	0	0	0	0	0.051	0	0	0.527	0.531
ABCB7	ABCE1	9913.ENSBTAP00000014650	9913.ENSBTAP00000045734	0	0	0	0	0.083	0	0	0.757	0.768
ABCB7	LYRM4	9913.ENSBTAP00000014650	9913.ENSBTAP00000042040	0	0	0	0	0.051	0	0	0.782	0.784
ABCE1	NFU1	9913.ENSBTAP00000045734	9913.ENSBTAP00000000163	0	0	0	0	0.061	0	0	0.475	0.486
ABCE1	MSH6	9913.ENSBTAP00000045734	9913.ENSBTAP00000001867	0	0	0	0	0.572	0	0	0.152	0.621
ABCE1	WDR75	9913.ENSBTAP00000045734	9913.ENSBTAP00000003908	0	0	0	0	0.782	0	0	0	0.782
ABCE1	NSA2	9913.ENSBTAP00000045734	9913.ENSBTAP00000003989	0	0	0	0	0.300	0.647	0	0.125	0.764
ABCE1	GNL3L	9913.ENSBTAP00000045734	9913.ENSBTAP00000004772	0	0	0	0	0.629	0	0	0.064	0.637
ABCE1	GNL2	9913.ENSBTAP00000045734	9913.ENSBTAP00000005018	0	0	0	0	0.566	0	0	0.060	0.575
ABCE1	NEMF	9913.ENSBTAP00000045734	9913.ENSBTAP00000006491	0.151	0	0	0	0.106	0	0	0.536	0.617
ABCE1	SDAD1	9913.ENSBTAP00000045734	9913.ENSBTAP00000007240	0	0	0	0	0.413	0	0	0	0.413
ABCE1	NOP58	9913.ENSBTAP00000045734	9913.ENSBTAP00000007254	0	0	0	0	0.826	0	0	0.283	0.870
ABCE1	WDR31	9913.ENSBTAP00000045734	9913.ENSBTAP00000007735	0	0	0	0	0.358	0.774	0	0.170	0.869
ABCE1	NAA25	9913.ENSBTAP00000045734	9913.ENSBTAP00000008756	0	0	0	0	0.411	0	0	0	0.410
ABCE1	SYNCRIP	9913.ENSBTAP00000045734	9913.ENSBTAP00000008774	0	0	0	0	0.803	0	0	0.100	0.815
ABCE1	DNTTIP2	9913.ENSBTAP00000045734	9913.ENSBTAP00000010317	0	0	0	0	0.444	0	0	0	0.444
ABCE1	SSB	9913.ENSBTAP00000045734	9913.ENSBTAP00000011484	0	0	0	0	0.786	0	0	0.075	0.793
ABCE1	HM13	9913.ENSBTAP00000045734	9913.ENSBTAP00000011640	0	0	0	0	0.519	0	0	0	0.519
ABCE1	NOC3L	9913.ENSBTAP00000045734	9913.ENSBTAP00000015105	0	0	0	0	0.665	0	0	0	0.665
ABCE1	RIOK2	9913.ENSBTAP00000045734	9913.ENSBTAP00000015624	0	0	0	0	0.275	0	0	0.419	0.561
ABCE1	RPL22L1	9913.ENSBTAP00000045734	9913.ENSBTAP00000018153	0	0	0	0	0.111	0.668	0	0	0.692
ABCE1	EIF2AK4	9913.ENSBTAP00000045734	9913.ENSBTAP00000019083	0	0	0	0	0.234	0.445	0	0.092	0.580
ABCE1	LIAS	9913.ENSBTAP00000045734	9913.ENSBTAP00000019299	0	0	0	0	0.061	0	0	0.666	0.673
ABCE1	GNL3	9913.ENSBTAP00000045734	9913.ENSBTAP00000019339	0	0	0	0	0.844	0	0	0.064	0.847
ABCE1	UTP6	9913.ENSBTAP00000045734	9913.ENSBTAP00000020740	0	0	0	0	0.643	0	0	0	0.643
ABCE1	NMD3	9913.ENSBTAP00000045734	9913.ENSBTAP00000021594	0	0	0	0	0.486	0	0	0.159	0.549
ABCE1	HSPA14	9913.ENSBTAP00000045734	9913.ENSBTAP00000021872	0	0	0	0	0.411	0	0	0	0.411
ABCE1	LTV1	9913.ENSBTAP00000045734	9913.ENSBTAP00000021934	0	0	0	0	0.862	0.159	0	0.328	0.915
ABCE1	RPF2	9913.ENSBTAP00000045734	9913.ENSBTAP00000022060	0	0	0	0	0.689	0	0	0.042	0.689
ABCE1	RRS1	9913.ENSBTAP00000045734	9913.ENSBTAP00000022217	0	0	0	0	0.241	0	0	0.441	0.558
ABCE1	NOL9	9913.ENSBTAP00000045734	9913.ENSBTAP00000022240	0	0	0	0	0.102	0	0	0.492	0.524
ABCE1	RARS2	9913.ENSBTAP00000045734	9913.ENSBTAP00000022568	0	0	0	0	0.568	0	0	0	0.568
ABCE1	UBB	9913.ENSBTAP00000045734	9913.ENSBTAP00000022919	0	0	0	0	0.051	0.409	0	0	0.415
ABCE1	E2F2	9913.ENSBTAP00000045734	9913.ENSBTAP00000023554	0	0	0	0	0	0.427	0	0.064	0.440
ABCE1	WDR43	9913.ENSBTAP00000045734	9913.ENSBTAP00000024220	0	0	0	0	0.831	0	0	0.087	0.839
ABCE1	BRIX1	9913.ENSBTAP00000045734	9913.ENSBTAP00000025572	0	0	0	0	0.765	0	0	0	0.765
ABCE1	POLR3K	9913.ENSBTAP00000045734	9913.ENSBTAP00000026386	0.093	0	0	0	0.434	0	0	0	0.464
ABCE1	METAP2	9913.ENSBTAP00000045734	9913.ENSBTAP00000026568	0.056	0	0	0	0.431	0	0	0	0.440
ABCE1	UPF3B	9913.ENSBTAP00000045734	9913.ENSBTAP00000027792	0	0	0	0	0.063	0.058	0	0.436	0.459
ABCE1	RPL11	9913.ENSBTAP00000045734	9913.ENSBTAP00000027850	0	0	0	0	0.177	0.850	0	0	0.871
ABCE1	NAA50	9913.ENSBTAP00000045734	9913.ENSBTAP00000031032	0	0	0	0	0.817	0	0	0	0.817
ABCE1	NIFK	9913.ENSBTAP00000045734	9913.ENSBTAP00000031516	0	0	0	0	0.826	0	0	0	0.826
ABCE1	MRPS15	9913.ENSBTAP00000045734	9913.ENSBTAP00000033158	0	0	0	0	0.150	0.542	0	0.063	0.603
ABCE1	EIF5B	9913.ENSBTAP00000045734	9913.ENSBTAP00000034522	0	0	0	0	0.178	0.048	0	0.721	0.763
ABCE1	DBF4	9913.ENSBTAP00000045734	9913.ENSBTAP00000035016	0	0	0	0	0.580	0	0	0.068	0.592
ABCE1	UTP15	9913.ENSBTAP00000045734	9913.ENSBTAP00000036690	0	0	0	0	0.673	0	0	0	0.673
ABCE1	IBTK	9913.ENSBTAP00000045734	9913.ENSBTAP00000037932	0	0	0	0	0.419	0	0	0	0.418
ABCE1	RSRC1	9913.ENSBTAP00000045734	9913.ENSBTAP00000042183	0	0	0	0	0.102	0.679	0	0	0.699
ABCE1	RPL15	9913.ENSBTAP00000045734	9913.ENSBTAP00000044213	0.041	0	0	0	0.122	0.797	0	0	0.814
ABCE1	TWISTNB	9913.ENSBTAP00000045734	9913.ENSBTAP00000044811	0	0	0	0	0.619	0	0	0	0.619
ABCE1	UPF2	9913.ENSBTAP00000045734	9913.ENSBTAP00000053336	0	0	0	0	0.061	0.060	0	0.477	0.498
ABCE1	SRFBP1	9913.ENSBTAP00000045734	9913.ENSBTAP00000049639	0	0	0	0	0.513	0	0	0	0.513
ABCE1	DCP2	9913.ENSBTAP00000045734	9913.ENSBTAP00000054783	0	0	0	0	0.107	0.196	0	0.497	0.607
ABCE1	DENR	9913.ENSBTAP00000045734	9913.ENSBTAP00000046224	0	0	0	0	0.204	0.084	0	0.599	0.682
ABCE1	CEBPZ	9913.ENSBTAP00000045734	9913.ENSBTAP00000050307	0	0	0	0	0.684	0	0	0.172	0.727
ABHD15	FAM193B	9913.ENSBTAP00000035132	9913.ENSBTAP00000049740	0	0	0	0	0	0	0	0.426	0.426
ABHD2	NFAM1	9913.ENSBTAP00000026579	9913.ENSBTAP00000006606	0	0	0	0	0	0	0	0.486	0.485
ABHD2	RBBP9	9913.ENSBTAP00000026579	9913.ENSBTAP00000043899	0	0	0	0	0	0	0	0.466	0.466
ABR	RHOT1	9913.ENSBTAP00000011083	9913.ENSBTAP00000035196	0	0	0	0	0	0.156	0.900	0.059	0.913
ABR	RHOH	9913.ENSBTAP00000011083	9913.ENSBTAP00000017893	0	0	0	0	0	0.207	0.900	0.133	0.925
ABR	RHOB	9913.ENSBTAP00000011083	9913.ENSBTAP00000054785	0	0	0	0	0	0.207	0.900	0.133	0.925
ABR	RHOBTB2	9913.ENSBTAP00000011083	9913.ENSBTAP00000042655	0	0	0	0	0.061	0.207	0.900	0.133	0.926
ABR	RAC2	9913.ENSBTAP00000011083	9913.ENSBTAP00000014666	0	0	0	0	0.073	0.207	0.900	0.255	0.937
ABTB2	CNOT6L	9913.ENSBTAP00000007781	9913.ENSBTAP00000005694	0	0	0	0	0	0	0	0.475	0.475
ABTB2	NSG1	9913.ENSBTAP00000007781	9913.ENSBTAP00000007502	0	0	0	0	0	0	0	0.454	0.454
ABTB2	HNMT	9913.ENSBTAP00000007781	9913.ENSBTAP00000019196	0	0	0	0	0	0	0	0.417	0.416
ABTB2	RASAL1	9913.ENSBTAP00000007781	9913.ENSBTAP00000022254	0	0	0	0	0	0	0	0.425	0.424
ABTB2	PLEKHF1	9913.ENSBTAP00000007781	9913.ENSBTAP00000011375	0	0	0	0	0	0	0	0.540	0.540
ACADSB	ECHDC1	9913.ENSBTAP00000024017	9913.ENSBTAP00000005072	0.044	0	0.251	0	0	0.162	0	0.292	0.518
ACADSB	DBT	9913.ENSBTAP00000024017	9913.ENSBTAP00000008292	0.044	0	0	0	0.062	0.129	0.900	0.093	0.916
ACADSB	HIBCH	9913.ENSBTAP00000024017	9913.ENSBTAP00000010242	0.044	0	0	0	0.080	0.162	0	0.314	0.426
ACADSB	CCDC58	9913.ENSBTAP00000024017	9913.ENSBTAP00000014792	0	0	0	0	0	0	0	0.594	0.594
ACADSB	CPT1C	9913.ENSBTAP00000024017	9913.ENSBTAP00000016188	0	0	0	0	0.061	0	0	0.593	0.602
ACADSB	ACSL3	9913.ENSBTAP00000024017	9913.ENSBTAP00000022939	0.054	0	0	0	0.137	0.082	0	0.298	0.403
ACADSB	KLHL24	9913.ENSBTAP00000024017	9913.ENSBTAP00000023192	0	0	0	0	0.085	0.049	0	0.428	0.459
ACADSB	TCFL5	9913.ENSBTAP00000024017	9913.ENSBTAP00000053981	0	0	0	0	0	0	0	0.418	0.418
ACADSB	DUS4L	9913.ENSBTAP00000024017	9913.ENSBTAP00000029128	0	0	0	0	0.062	0	0	0.486	0.498
ACADSB	ALDH6A1	9913.ENSBTAP00000024017	9913.ENSBTAP00000024584	0	0	0	0	0.666	0	0	0.302	0.756
ACBD4	LRP10	9913.ENSBTAP00000007953	9913.ENSBTAP00000021782	0	0	0	0	0.059	0	0	0.597	0.604
ACBD4	AKNA	9913.ENSBTAP00000007953	9913.ENSBTAP00000023012	0	0	0	0	0	0	0	0.659	0.659
ACCS	PTER	9913.ENSBTAP00000041743	9913.ENSBTAP00000022174	0	0	0	0	0	0	0	0.665	0.665
ACCS	G6PD	9913.ENSBTAP00000041743	9913.ENSBTAP00000025996	0.041	0	0	0	0.063	0	0	0.400	0.414
ACCS	SLC19A1	9913.ENSBTAP00000041743	9913.ENSBTAP00000040932	0	0	0	0	0	0	0	0.537	0.537
ACER2	CERS4	9913.ENSBTAP00000014354	9913.ENSBTAP00000004459	0	0	0	0	0	0.163	0	0.742	0.775
ACER2	SLC44A1	9913.ENSBTAP00000014354	9913.ENSBTAP00000009435	0	0	0	0	0.063	0	0	0.398	0.411
ACER2	USP54	9913.ENSBTAP00000014354	9913.ENSBTAP00000053743	0	0	0	0	0	0	0	0.405	0.405
ACER2	JRKL	9913.ENSBTAP00000014354	9913.ENSBTAP00000051509	0	0	0	0	0	0	0	0.597	0.597
ACER2	CERS1	9913.ENSBTAP00000014354	9913.ENSBTAP00000036381	0	0	0	0	0	0.163	0	0.624	0.672
ACER2	CERK	9913.ENSBTAP00000014354	9913.ENSBTAP00000055713	0	0	0	0	0.062	0.210	0.900	0.504	0.958
ACOT7	HSD17B12	9913.ENSBTAP00000028254	9913.ENSBTAP00000000096	0.100	0	0	0	0	0	0	0.493	0.524
ACOT7	LOC539132	9913.ENSBTAP00000028254	9913.ENSBTAP00000001068	0	0	0	0	0	0	0	0.570	0.570
ACOT7	TARS2	9913.ENSBTAP00000028254	9913.ENSBTAP00000004948	0.095	0	0	0	0.061	0	0	0.411	0.455
ACOT7	IDI1	9913.ENSBTAP00000028254	9913.ENSBTAP00000005323	0.058	0	0	0	0	0	0	0.557	0.565
ACOT7	ITGB1BP2	9913.ENSBTAP00000028254	9913.ENSBTAP00000016136	0	0	0	0	0	0	0	0.437	0.437
ACOT7	MBOAT7	9913.ENSBTAP00000028254	9913.ENSBTAP00000021152	0	0	0	0	0.089	0	0	0.496	0.521
ACOT7	LSS	9913.ENSBTAP00000028254	9913.ENSBTAP00000025201	0	0	0	0	0	0	0	0.473	0.473
ACOT7	TMED5	9913.ENSBTAP00000028254	9913.ENSBTAP00000032097	0	0	0	0	0	0	0	0.569	0.569
ACP5	ANAPC5	9913.ENSBTAP00000006339	9913.ENSBTAP00000004025	0	0	0	0	0	0	0	0.544	0.544
ACP5	FOS	9913.ENSBTAP00000006339	9913.ENSBTAP00000005660	0	0	0	0	0	0	0	0.491	0.491
ACP5	AP5B1	9913.ENSBTAP00000006339	9913.ENSBTAP00000054921	0	0	0	0	0	0	0	0.456	0.456
ACP5	PHTF1	9913.ENSBTAP00000006339	9913.ENSBTAP00000026132	0	0	0	0	0	0	0	0.546	0.546
ACP5	CTSO	9913.ENSBTAP00000006339	9913.ENSBTAP00000014691	0	0	0	0	0.063	0	0	0.676	0.683
ACP5	BLVRB	9913.ENSBTAP00000006339	9913.ENSBTAP00000013889	0	0	0	0	0.062	0	0.900	0	0.902
ACRBP	CLGN	9913.ENSBTAP00000045557	9913.ENSBTAP00000002071	0	0	0	0	0	0	0	0.465	0.465
ACRBP	PRDX5	9913.ENSBTAP00000045557	9913.ENSBTAP00000011403	0	0	0	0	0	0	0	0.502	0.502
ACRBP	TPI1	9913.ENSBTAP00000045557	9913.ENSBTAP00000026358	0	0	0	0	0	0	0	0.568	0.568
ACRBP	DMTF1	9913.ENSBTAP00000045557	9913.ENSBTAP00000033722	0	0	0	0	0	0	0	0.451	0.451
ACRBP	ZPBP2	9913.ENSBTAP00000045557	9913.ENSBTAP00000040673	0	0	0	0	0.063	0	0	0.449	0.461
ACSL3	ELOVL5	9913.ENSBTAP00000022939	9913.ENSBTAP00000004358	0	0	0	0	0	0.045	0	0.413	0.415
ACSL3	IDI1	9913.ENSBTAP00000022939	9913.ENSBTAP00000005323	0	0	0	0	0.063	0	0	0.441	0.454
ACSL3	PLIN2	9913.ENSBTAP00000022939	9913.ENSBTAP00000007519	0	0	0	0	0.061	0	0	0.570	0.579
ACSL3	CIDEC	9913.ENSBTAP00000022939	9913.ENSBTAP00000010479	0	0	0	0	0	0	0	0.438	0.438
ACSL3	ELOVL6	9913.ENSBTAP00000022939	9913.ENSBTAP00000013967	0	0	0	0	0.067	0	0	0.484	0.497
ACSL3	CPT1C	9913.ENSBTAP00000022939	9913.ENSBTAP00000016188	0	0	0	0	0.061	0	0.650	0.198	0.713
ACSL3	ZNF19	9913.ENSBTAP00000022939	9913.ENSBTAP00000017799	0	0	0	0	0.063	0.084	0	0.397	0.437
ACSL3	KLHL24	9913.ENSBTAP00000022939	9913.ENSBTAP00000023192	0	0	0	0	0.063	0.084	0	0.364	0.406
ACSL3	SCD	9913.ENSBTAP00000022939	9913.ENSBTAP00000053925	0	0	0	0	0.181	0.198	0	0.204	0.431
ACSL3	AGPAT9	9913.ENSBTAP00000022939	9913.ENSBTAP00000023396	0.050	0	0	0	0.051	0	0	0.421	0.433
ACSL3	LSS	9913.ENSBTAP00000022939	9913.ENSBTAP00000025201	0	0	0	0	0.082	0.070	0	0.392	0.435
ACSL3	H2AFJ	9913.ENSBTAP00000022939	9913.ENSBTAP00000040641	0	0	0	0	0	0.043	0	0.454	0.456
ACSL3	LPCAT2	9913.ENSBTAP00000022939	9913.ENSBTAP00000025661	0.050	0	0	0	0	0	0	0.611	0.614
ACTN1	FHL2	9913.ENSBTAP00000024301	9913.ENSBTAP00000001440	0	0	0	0	0.084	0.198	0	0.249	0.400
ACTN1	PIKFYVE	9913.ENSBTAP00000024301	9913.ENSBTAP00000002824	0	0	0	0	0	0	0.600	0.100	0.624
ACTN1	CTNNAL1	9913.ENSBTAP00000024301	9913.ENSBTAP00000006577	0	0	0	0	0.061	0.427	0	0.149	0.502
ACTN1	TGFB2	9913.ENSBTAP00000024301	9913.ENSBTAP00000007053	0	0	0	0	0.061	0.058	0.900	0.117	0.911
ACTN1	PDLIM2	9913.ENSBTAP00000024301	9913.ENSBTAP00000009697	0	0	0	0	0.077	0.264	0	0.317	0.495
ACTN1	ITGA4	9913.ENSBTAP00000024301	9913.ENSBTAP00000012194	0	0	0	0	0.063	0.175	0.600	0.175	0.710
ACTN1	MYH9	9913.ENSBTAP00000024301	9913.ENSBTAP00000013737	0	0	0	0	0.192	0.312	0	0.423	0.651
ACTN1	ACTN4	9913.ENSBTAP00000024301	9913.ENSBTAP00000014894	0	0	0	0.984	0.101	0.968	0.900	0.735	0.996
ACTN1	ALDOA	9913.ENSBTAP00000024301	9913.ENSBTAP00000017177	0	0	0	0	0.148	0.109	0.900	0.099	0.922
ACTN1	CALD1	9913.ENSBTAP00000024301	9913.ENSBTAP00000018566	0	0	0	0	0.083	0.192	0	0.280	0.420
ACTN1	QSOX1	9913.ENSBTAP00000024301	9913.ENSBTAP00000018869	0	0	0	0	0.062	0	0.900	0	0.902
ACTN1	MYO18A	9913.ENSBTAP00000024301	9913.ENSBTAP00000023111	0	0	0	0	0.092	0.228	0	0.395	0.539
ACTN1	SH3YL1	9913.ENSBTAP00000024301	9913.ENSBTAP00000030484	0	0	0	0	0.082	0	0	0.452	0.475
ACTN1	GSN	9913.ENSBTAP00000024301	9913.ENSBTAP00000026534	0	0	0	0	0.079	0.095	0	0.462	0.512
ACTN1	NEB	9913.ENSBTAP00000024301	9913.ENSBTAP00000053520	0	0	0	0	0.161	0.197	0	0.355	0.527
ACTN1	TNNT3	9913.ENSBTAP00000024301	9913.ENSBTAP00000054396	0	0	0	0	0.569	0.075	0	0.331	0.710
ACTN1	TPM2	9913.ENSBTAP00000024301	9913.ENSBTAP00000043502	0	0	0	0	0.341	0.428	0	0.329	0.725
ACTN1	CKB	9913.ENSBTAP00000024301	9913.ENSBTAP00000047181	0	0	0	0	0.141	0.768	0	0.088	0.802
ACTN1	TOR4A	9913.ENSBTAP00000024301	9913.ENSBTAP00000032552	0	0	0	0	0	0	0.900	0	0.900
ACTN1	APOOL	9913.ENSBTAP00000024301	9913.ENSBTAP00000029044	0	0	0	0	0	0	0.900	0	0.900
ACTN1	GAS6	9913.ENSBTAP00000024301	9913.ENSBTAP00000035185	0	0	0	0	0.076	0	0.900	0	0.903
ACTN1	APP	9913.ENSBTAP00000024301	9913.ENSBTAP00000045951	0	0	0	0	0.062	0	0.900	0.050	0.903
ACTN1	TGFB1	9913.ENSBTAP00000024301	9913.ENSBTAP00000027261	0	0	0	0	0.063	0.058	0.900	0.106	0.910
ACTN4	FHL2	9913.ENSBTAP00000014894	9913.ENSBTAP00000001440	0	0	0	0	0.108	0.198	0	0.249	0.416
ACTN4	PIKFYVE	9913.ENSBTAP00000014894	9913.ENSBTAP00000002824	0	0	0	0	0	0	0.600	0	0.600
ACTN4	ARHGAP24	9913.ENSBTAP00000014894	9913.ENSBTAP00000005165	0	0	0	0	0.063	0.045	0	0.530	0.543
ACTN4	TUBB2B	9913.ENSBTAP00000014894	9913.ENSBTAP00000005346	0	0	0	0	0	0.068	0	0.432	0.447
ACTN4	CTNNAL1	9913.ENSBTAP00000014894	9913.ENSBTAP00000006577	0	0	0	0	0.061	0.427	0	0.149	0.502
ACTN4	TGFB2	9913.ENSBTAP00000014894	9913.ENSBTAP00000007053	0	0	0	0	0.059	0.058	0.900	0.079	0.907
ACTN4	PDLIM2	9913.ENSBTAP00000014894	9913.ENSBTAP00000009697	0	0	0	0	0.106	0.264	0	0.684	0.774
ACTN4	ITGA4	9913.ENSBTAP00000014894	9913.ENSBTAP00000012194	0	0	0	0	0.063	0.175	0.600	0.127	0.693
ACTN4	MYH9	9913.ENSBTAP00000014894	9913.ENSBTAP00000013737	0	0	0	0	0.420	0.312	0	0.585	0.820
ACTN4	MYO1C	9913.ENSBTAP00000014894	9913.ENSBTAP00000029554	0	0	0	0	0.098	0.122	0	0.309	0.405
ACTN4	MYO1E	9913.ENSBTAP00000014894	9913.ENSBTAP00000053355	0	0	0	0	0.061	0.122	0	0.419	0.479
ACTN4	TNNT3	9913.ENSBTAP00000014894	9913.ENSBTAP00000054396	0	0	0	0	0.569	0.075	0	0.230	0.666
ACTN4	TPM2	9913.ENSBTAP00000014894	9913.ENSBTAP00000043502	0	0	0	0	0.341	0.412	0	0.355	0.728
ACTN4	CKB	9913.ENSBTAP00000014894	9913.ENSBTAP00000047181	0	0	0	0	0.144	0.770	0	0.262	0.842
ACTN4	APOOL	9913.ENSBTAP00000014894	9913.ENSBTAP00000029044	0	0	0	0	0	0	0.900	0	0.900
ACTN4	GAS6	9913.ENSBTAP00000014894	9913.ENSBTAP00000035185	0	0	0	0	0.061	0	0.900	0.048	0.902
ACTN4	APP	9913.ENSBTAP00000014894	9913.ENSBTAP00000045951	0	0	0	0	0.062	0	0.900	0.047	0.902
ACTN4	TOR4A	9913.ENSBTAP00000014894	9913.ENSBTAP00000032552	0	0	0	0	0.061	0	0.900	0	0.902
ACTN4	QSOX1	9913.ENSBTAP00000014894	9913.ENSBTAP00000018869	0	0	0	0	0.085	0	0.900	0	0.904
ACTN4	TGFB1	9913.ENSBTAP00000014894	9913.ENSBTAP00000027261	0	0	0	0	0.061	0.058	0.900	0.048	0.904
ACTN4	ALDOA	9913.ENSBTAP00000014894	9913.ENSBTAP00000017177	0	0	0	0	0.148	0.178	0.900	0.110	0.929
ACTR6	GAR1	9913.ENSBTAP00000018384	9913.ENSBTAP00000000992	0	0	0	0	0.108	0	0	0.421	0.461
ACTR6	YEATS4	9913.ENSBTAP00000018384	9913.ENSBTAP00000002913	0	0	0	0	0.136	0.610	0	0.551	0.835
ACTR6	NDUFB5	9913.ENSBTAP00000018384	9913.ENSBTAP00000003197	0	0	0	0	0.102	0	0	0.371	0.411
ACTR6	GPN3	9913.ENSBTAP00000018384	9913.ENSBTAP00000007032	0	0	0	0	0.469	0	0	0	0.469
ACTR6	CFDP2	9913.ENSBTAP00000018384	9913.ENSBTAP00000012929	0	0	0	0	0.061	0.073	0	0.395	0.427
ACTR6	HSPE1	9913.ENSBTAP00000018384	9913.ENSBTAP00000016712	0	0	0	0	0.097	0	0	0.371	0.407
ACTR6	BCNT2	9913.ENSBTAP00000018384	9913.ENSBTAP00000040820	0	0	0	0	0.061	0.073	0	0.395	0.427
ACTR6	BRIX1	9913.ENSBTAP00000018384	9913.ENSBTAP00000025572	0	0	0	0	0.154	0	0	0.396	0.467
ACTR6	RNFT1	9913.ENSBTAP00000018384	9913.ENSBTAP00000053847	0	0	0	0	0.555	0	0	0	0.555
ACTR6	CBR3	9913.ENSBTAP00000018384	9913.ENSBTAP00000024873	0	0	0	0	0.063	0	0	0.559	0.569
ACTR6	TRNT1	9913.ENSBTAP00000018384	9913.ENSBTAP00000026029	0	0	0	0	0.348	0.368	0	0	0.570
ACTR6	CETN3	9913.ENSBTAP00000018384	9913.ENSBTAP00000019111	0	0	0	0	0.458	0	0	0.593	0.770
ACVR2B	TGFB2	9913.ENSBTAP00000024095	9913.ENSBTAP00000007053	0	0	0	0	0	0.327	0	0.145	0.400
ACVR2B	ROCK2	9913.ENSBTAP00000024095	9913.ENSBTAP00000007691	0	0	0	0	0	0	0	0.695	0.695
ACVR2B	IGLL1	9913.ENSBTAP00000024095	9913.ENSBTAP00000041617	0	0	0	0	0	0.409	0	0	0.408
ACVR2B	GDF1	9913.ENSBTAP00000024095	9913.ENSBTAP00000027871	0	0	0	0	0	0.327	0	0.249	0.472
ACVR2B	ZFYVE16	9913.ENSBTAP00000024095	9913.ENSBTAP00000028751	0	0	0	0	0	0.071	0.900	0.124	0.911
ACVR2B	SMAD5	9913.ENSBTAP00000024095	9913.ENSBTAP00000029021	0	0	0	0	0.092	0.423	0.900	0.701	0.982
ACYP1	RFX7	9913.ENSBTAP00000018595	9913.ENSBTAP00000000738	0	0	0	0	0	0	0	0.631	0.631
ACYP1	INPP1	9913.ENSBTAP00000018595	9913.ENSBTAP00000009977	0	0	0	0	0	0	0	0.505	0.505
ACYP1	TMTC3	9913.ENSBTAP00000018595	9913.ENSBTAP00000011881	0	0	0	0	0	0	0	0.700	0.700
ACYP1	PRPF3	9913.ENSBTAP00000018595	9913.ENSBTAP00000018533	0	0	0	0	0	0	0	0.623	0.623
ACYP1	CAMK2D	9913.ENSBTAP00000018595	9913.ENSBTAP00000039621	0	0	0	0	0	0	0	0.454	0.454
ADAM11	FCHO1	9913.ENSBTAP00000002276	9913.ENSBTAP00000047176	0	0	0	0	0	0.166	0	0.493	0.559
ADAM8	TTLL12	9913.ENSBTAP00000032645	9913.ENSBTAP00000002240	0	0	0	0	0	0	0	0.468	0.468
ADAM8	CD59	9913.ENSBTAP00000032645	9913.ENSBTAP00000002967	0	0	0	0	0	0	0.900	0	0.900
ADAM8	LAMTOR1	9913.ENSBTAP00000032645	9913.ENSBTAP00000003907	0	0	0	0	0	0	0.900	0	0.900
ADAM8	TMBIM1	9913.ENSBTAP00000032645	9913.ENSBTAP00000005137	0	0	0	0	0.061	0	0.900	0	0.902
ADAM8	LOC407171	9913.ENSBTAP00000032645	9913.ENSBTAP00000005286	0	0	0	0	0.080	0	0.900	0	0.904
ADAM8	OLR1	9913.ENSBTAP00000032645	9913.ENSBTAP00000005975	0	0	0	0	0.061	0	0.900	0.052	0.903
ADAM8	PLAU	9913.ENSBTAP00000032645	9913.ENSBTAP00000007806	0	0	0	0	0.076	0.121	0.900	0.166	0.923
ADAM8	SCAMP1	9913.ENSBTAP00000032645	9913.ENSBTAP00000009693	0	0	0	0	0	0	0.900	0	0.900
ADAM8	HVCN1	9913.ENSBTAP00000032645	9913.ENSBTAP00000012146	0	0	0	0	0.063	0	0.900	0	0.902
ADAM8	TOM1	9913.ENSBTAP00000032645	9913.ENSBTAP00000013932	0	0	0	0	0.061	0	0.900	0	0.902
ADAM8	ATP8A1	9913.ENSBTAP00000032645	9913.ENSBTAP00000014818	0	0	0	0	0.063	0	0.900	0	0.902
ADAM8	CLEC12A	9913.ENSBTAP00000032645	9913.ENSBTAP00000017022	0	0	0	0	0.063	0	0.900	0.073	0.905
ADAM8	GPR84	9913.ENSBTAP00000032645	9913.ENSBTAP00000020710	0	0	0	0	0.063	0	0.900	0	0.902
ADAM8	MMP25	9913.ENSBTAP00000032645	9913.ENSBTAP00000021843	0	0	0	0	0.079	0	0.900	0.209	0.920
ADAM8	PGRMC1	9913.ENSBTAP00000032645	9913.ENSBTAP00000026053	0	0	0	0	0	0	0.900	0	0.900
ADAM8	C3AR1	9913.ENSBTAP00000032645	9913.ENSBTAP00000026308	0	0	0	0	0.083	0	0.900	0.045	0.904
ADAM8	FPGT	9913.ENSBTAP00000032645	9913.ENSBTAP00000049353	0	0	0	0	0	0	0	0.413	0.413
ADAM8	FNDC4	9913.ENSBTAP00000032645	9913.ENSBTAP00000041854	0	0	0	0	0.051	0	0	0.415	0.421
ADAM8	TCFL5	9913.ENSBTAP00000032645	9913.ENSBTAP00000053981	0	0	0	0	0	0	0	0.485	0.485
ADAM8	TARM1	9913.ENSBTAP00000032645	9913.ENSBTAP00000056508	0	0	0	0	0	0	0.900	0	0.900
ADAM8	ATP6V0C	9913.ENSBTAP00000032645	9913.ENSBTAP00000037385	0	0	0	0	0	0	0.900	0	0.900
ADAM8	SLC2A3	9913.ENSBTAP00000032645	9913.ENSBTAP00000040493	0	0	0	0	0	0	0.900	0.050	0.900
ADAM8	ATP11A	9913.ENSBTAP00000032645	9913.ENSBTAP00000042566	0	0	0	0	0.063	0	0.900	0	0.902
ADAM8	MGAM	9913.ENSBTAP00000032645	9913.ENSBTAP00000054515	0	0	0	0	0.063	0	0.900	0.049	0.903
ADAM8	FCER1G	9913.ENSBTAP00000032645	9913.ENSBTAP00000033956	0	0	0	0	0.121	0	0.900	0	0.908
ADAM8	ITGAM	9913.ENSBTAP00000032645	9913.ENSBTAP00000054571	0	0	0	0	0.111	0.048	0.900	0.075	0.911
ADAM8	PTAFR	9913.ENSBTAP00000032645	9913.ENSBTAP00000038567	0	0	0	0	0.102	0	0.900	0.100	0.912
ADAM8	HMOX2	9913.ENSBTAP00000032645	9913.ENSBTAP00000044292	0	0	0	0	0	0	0.900	0.204	0.916
ADAM9	BACE2	9913.ENSBTAP00000023197	9913.ENSBTAP00000000507	0	0	0	0	0.061	0	0	0.606	0.614
ADAM9	MAD2L1	9913.ENSBTAP00000023197	9913.ENSBTAP00000046657	0	0	0	0	0	0.080	0	0.407	0.431
ADAM9	CCDC66	9913.ENSBTAP00000023197	9913.ENSBTAP00000053266	0	0	0	0	0	0	0	0.566	0.566
ADAM9	APP	9913.ENSBTAP00000023197	9913.ENSBTAP00000045951	0	0	0	0	0.061	0.095	0	0.660	0.685
ADAMTSL5	ZNF436	9913.ENSBTAP00000008750	9913.ENSBTAP00000003359	0	0	0	0	0	0	0	0.715	0.715
ADAMTSL5	SPRY2	9913.ENSBTAP00000008750	9913.ENSBTAP00000043748	0	0	0	0	0	0	0	0.457	0.457
ADAT1	PRPF39	9913.ENSBTAP00000020810	9913.ENSBTAP00000003373	0	0	0	0	0.061	0	0	0.605	0.613
ADAT1	RPP30	9913.ENSBTAP00000020810	9913.ENSBTAP00000003871	0	0	0	0	0	0	0	0.557	0.557
ADAT1	IP6K1	9913.ENSBTAP00000020810	9913.ENSBTAP00000015405	0	0	0	0	0	0	0	0.425	0.424
ADAT1	TRMT5	9913.ENSBTAP00000020810	9913.ENSBTAP00000015658	0	0	0	0	0	0	0	0.811	0.811
ADAT1	DUSP11	9913.ENSBTAP00000020810	9913.ENSBTAP00000044476	0	0	0	0	0	0	0	0.582	0.582
ADCK2	COQ2	9913.ENSBTAP00000027295	9913.ENSBTAP00000007549	0.114	0	0	0	0.051	0	0	0.433	0.481
ADCK2	MYBL1	9913.ENSBTAP00000027295	9913.ENSBTAP00000015897	0	0	0	0	0	0	0	0.532	0.532
ADCK2	IMPG2	9913.ENSBTAP00000027295	9913.ENSBTAP00000020801	0	0	0	0	0	0	0	0.463	0.463
ADCY3	GNB4	9913.ENSBTAP00000032877	9913.ENSBTAP00000003589	0	0	0	0	0.062	0.149	0.900	0.089	0.917
ADCY3	GNG2	9913.ENSBTAP00000032877	9913.ENSBTAP00000003959	0	0	0	0	0	0	0.900	0.064	0.902
ADCY3	GNB2	9913.ENSBTAP00000032877	9913.ENSBTAP00000008508	0	0	0	0	0.062	0.149	0.900	0.091	0.917
ADCY3	RAPGEF3	9913.ENSBTAP00000032877	9913.ENSBTAP00000008976	0	0	0	0	0.064	0	0.600	0.369	0.743
ADCY3	ADORA2B	9913.ENSBTAP00000032877	9913.ENSBTAP00000009974	0	0	0	0	0.061	0.060	0.900	0.111	0.911
ADCY3	PACS1	9913.ENSBTAP00000032877	9913.ENSBTAP00000011884	0	0	0	0	0.063	0	0	0.506	0.517
ADCY3	SLC9B2	9913.ENSBTAP00000032877	9913.ENSBTAP00000012761	0	0	0	0	0.063	0.074	0	0.370	0.405
ADCY3	PDE4C	9913.ENSBTAP00000032877	9913.ENSBTAP00000014100	0	0	0	0	0.118	0.121	0.650	0.169	0.744
ADCY3	GPR84	9913.ENSBTAP00000032877	9913.ENSBTAP00000020710	0	0	0	0	0.061	0.060	0.900	0.070	0.906
ADCY3	PAX8	9913.ENSBTAP00000032877	9913.ENSBTAP00000025783	0	0	0	0	0	0	0	0.425	0.425
ADCY3	POLR3K	9913.ENSBTAP00000032877	9913.ENSBTAP00000026386	0	0	0	0	0	0	0.650	0	0.650
ADCY3	RGS2	9913.ENSBTAP00000032877	9913.ENSBTAP00000026460	0	0	0	0	0.061	0.114	0.800	0.333	0.874
ADCY3	ADORA2A	9913.ENSBTAP00000032877	9913.ENSBTAP00000029397	0	0	0	0	0.061	0.060	0.900	0.102	0.910
ADCY3	TTC3	9913.ENSBTAP00000032877	9913.ENSBTAP00000047196	0	0	0	0	0.062	0	0	0.479	0.491
ADCY3	TWISTNB	9913.ENSBTAP00000032877	9913.ENSBTAP00000044811	0	0	0	0	0	0	0.650	0	0.650
ADCY3	POLR2A	9913.ENSBTAP00000032877	9913.ENSBTAP00000055142	0	0	0	0	0	0	0.650	0.093	0.668
ADCY3	PKM	9913.ENSBTAP00000032877	9913.ENSBTAP00000044619	0	0	0	0	0.061	0	0.650	0.101	0.678
ADCY3	CAMK2D	9913.ENSBTAP00000032877	9913.ENSBTAP00000039621	0	0	0	0	0.061	0.159	0.800	0.078	0.834
ADCY3	GNAO1	9913.ENSBTAP00000032877	9913.ENSBTAP00000033570	0	0	0	0	0.062	0.190	0.800	0.203	0.862
ADCY3	CALCRL	9913.ENSBTAP00000032877	9913.ENSBTAP00000056622	0	0	0	0	0	0.084	0.900	0.279	0.928
ADCY3	PRKAR1B	9913.ENSBTAP00000032877	9913.ENSBTAP00000056637	0.044	0	0	0	0.119	0.166	0.900	0.183	0.932
ADD3	LIN7C	9913.ENSBTAP00000049254	9913.ENSBTAP00000001914	0	0	0	0	0.051	0.409	0	0	0.415
ADD3	ROCK2	9913.ENSBTAP00000049254	9913.ENSBTAP00000007691	0	0	0	0	0.061	0.423	0	0.119	0.480
ADD3	TCEAL4	9913.ENSBTAP00000049254	9913.ENSBTAP00000011172	0	0	0	0	0	0	0	0.432	0.432
ADD3	APIP	9913.ENSBTAP00000049254	9913.ENSBTAP00000024300	0	0	0	0	0	0	0	0.438	0.438
ADD3	ATP6V0C	9913.ENSBTAP00000049254	9913.ENSBTAP00000037385	0.084	0	0	0	0	0	0	0.441	0.466
ADH5	N4BP2	9913.ENSBTAP00000021304	9913.ENSBTAP00000000200	0	0	0	0	0	0	0	0.616	0.616
ADH5	CYP4V2	9913.ENSBTAP00000021304	9913.ENSBTAP00000002785	0.043	0	0	0	0.062	0	0	0.457	0.470
ADH5	GSTP1	9913.ENSBTAP00000021304	9913.ENSBTAP00000004615	0	0	0	0	0.062	0	0.650	0.261	0.736
ADH5	GPI	9913.ENSBTAP00000021304	9913.ENSBTAP00000008386	0.100	0	0	0	0.063	0	0	0.469	0.513
ADH5	AOX1	9913.ENSBTAP00000021304	9913.ENSBTAP00000012827	0	0	0	0	0.063	0	0.650	0.249	0.732
ADH5	SCLY	9913.ENSBTAP00000021304	9913.ENSBTAP00000013719	0	0	0	0	0	0	0	0.472	0.472
ADH5	LDHB	9913.ENSBTAP00000021304	9913.ENSBTAP00000026118	0	0	0	0	0.091	0	0	0.368	0.401
ADH5	EXTL2	9913.ENSBTAP00000021304	9913.ENSBTAP00000025321	0	0	0	0	0	0	0	0.474	0.474
ADH5	DUS4L	9913.ENSBTAP00000021304	9913.ENSBTAP00000029128	0	0	0	0	0	0.647	0	0	0.647
ADH5	ZNF770	9913.ENSBTAP00000021304	9913.ENSBTAP00000053372	0	0	0	0	0	0	0	0.708	0.708
ADIPOR2	GAPDH	9913.ENSBTAP00000011923	9913.ENSBTAP00000037577	0	0	0	0	0.061	0	0	0.398	0.410
ADIPOR2	CFAP97	9913.ENSBTAP00000011923	9913.ENSBTAP00000017582	0	0	0	0	0	0	0	0.480	0.480
ADIRF	LAMTOR1	9913.ENSBTAP00000043833	9913.ENSBTAP00000003907	0	0	0	0	0	0	0	0.453	0.453
ADK	SHPK	9913.ENSBTAP00000014702	9913.ENSBTAP00000001095	0.044	0	0	0	0.060	0	0	0.442	0.455
ADK	PGM2	9913.ENSBTAP00000014702	9913.ENSBTAP00000007589	0.044	0	0	0	0.063	0	0	0.499	0.512
ADK	ADORA2B	9913.ENSBTAP00000014702	9913.ENSBTAP00000009974	0	0	0	0	0	0	0	0.475	0.475
ADK	DHFR	9913.ENSBTAP00000014702	9913.ENSBTAP00000010103	0.131	0	0	0	0.119	0	0	0.402	0.503
ADK	TALDO1	9913.ENSBTAP00000014702	9913.ENSBTAP00000013650	0.150	0	0	0	0	0	0	0.374	0.445
ADK	PDE4C	9913.ENSBTAP00000014702	9913.ENSBTAP00000014100	0	0	0	0	0	0	0.900	0.072	0.903
ADK	TPI1	9913.ENSBTAP00000014702	9913.ENSBTAP00000026358	0.041	0	0	0	0.063	0	0	0.402	0.416
ADK	SLC29A1	9913.ENSBTAP00000014702	9913.ENSBTAP00000035821	0	0	0	0	0.062	0	0	0.408	0.420
ADK	RBKS	9913.ENSBTAP00000014702	9913.ENSBTAP00000041897	0	0	0	0.578	0.127	0	0	0.808	0.422
ADK	ADORA2A	9913.ENSBTAP00000014702	9913.ENSBTAP00000029397	0	0	0	0	0	0	0	0.463	0.463
ADK	PPAT	9913.ENSBTAP00000014702	9913.ENSBTAP00000047788	0.150	0	0	0	0.086	0.156	0	0.343	0.512
ADK	GDA	9913.ENSBTAP00000014702	9913.ENSBTAP00000015339	0.044	0	0	0	0.062	0	0	0.568	0.579
ADK	AHCY	9913.ENSBTAP00000014702	9913.ENSBTAP00000024092	0.117	0	0	0	0.376	0.239	0	0.595	0.807
ADK	NT5C	9913.ENSBTAP00000014702	9913.ENSBTAP00000015317	0	0	0	0	0.051	0	0.900	0	0.901
ADK	DCK	9913.ENSBTAP00000014702	9913.ENSBTAP00000016449	0	0	0	0	0.062	0	0.800	0.524	0.902
ADK	TAF9	9913.ENSBTAP00000014702	9913.ENSBTAP00000040135	0.115	0	0	0	0.063	0	0.900	0	0.909
ADORA2A	LRRK1	9913.ENSBTAP00000029397	9913.ENSBTAP00000002052	0	0	0	0	0	0.069	0	0.445	0.461
ADORA2A	GNB4	9913.ENSBTAP00000029397	9913.ENSBTAP00000003589	0	0	0	0	0	0.552	0.900	0.054	0.953
ADORA2A	GNG2	9913.ENSBTAP00000029397	9913.ENSBTAP00000003959	0	0	0	0	0	0.786	0.900	0.355	0.984
ADORA2A	FOS	9913.ENSBTAP00000029397	9913.ENSBTAP00000005660	0	0	0	0	0	0.041	0	0.472	0.472
ADORA2A	LPAR2	9913.ENSBTAP00000029397	9913.ENSBTAP00000006105	0	0	0	0.631	0	0	0.800	0.130	0.806
ADORA2A	GNB2	9913.ENSBTAP00000029397	9913.ENSBTAP00000008508	0	0	0	0	0	0.552	0.900	0.046	0.953
ADORA2A	ADORA2B	9913.ENSBTAP00000029397	9913.ENSBTAP00000009974	0	0	0	0.951	0	0	0.900	0.878	0.904
ADORA2A	ATP12A	9913.ENSBTAP00000029397	9913.ENSBTAP00000019264	0	0	0	0	0	0	0	0.574	0.574
ADORA2A	GPR84	9913.ENSBTAP00000029397	9913.ENSBTAP00000020710	0	0	0	0	0.062	0	0.900	0.087	0.906
ADORA2A	SLC29A1	9913.ENSBTAP00000029397	9913.ENSBTAP00000035821	0	0	0	0	0	0.165	0	0.429	0.503
ADORA2A	CALCRL	9913.ENSBTAP00000029397	9913.ENSBTAP00000056622	0	0	0	0	0	0	0.900	0.319	0.928
ADORA2B	GNB4	9913.ENSBTAP00000009974	9913.ENSBTAP00000003589	0	0	0	0	0	0.440	0.900	0.046	0.941
ADORA2B	GNG2	9913.ENSBTAP00000009974	9913.ENSBTAP00000003959	0	0	0	0	0	0.657	0.900	0.117	0.967
ADORA2B	LPAR2	9913.ENSBTAP00000009974	9913.ENSBTAP00000006105	0	0	0	0.639	0	0	0.800	0.214	0.813
ADORA2B	GNB2	9913.ENSBTAP00000009974	9913.ENSBTAP00000008508	0	0	0	0	0	0.440	0.900	0.046	0.941
ADORA2B	P2RY12	9913.ENSBTAP00000009974	9913.ENSBTAP00000041984	0	0	0	0	0	0	0	0.430	0.430
ADORA2B	P2RY6	9913.ENSBTAP00000009974	9913.ENSBTAP00000048939	0	0	0	0	0	0	0	0.438	0.438
ADORA2B	SLC29A1	9913.ENSBTAP00000009974	9913.ENSBTAP00000035821	0	0	0	0	0	0.165	0	0.465	0.534
ADORA2B	CALCRL	9913.ENSBTAP00000009974	9913.ENSBTAP00000056622	0	0	0	0	0	0	0.900	0.093	0.905
ADORA2B	GPR84	9913.ENSBTAP00000009974	9913.ENSBTAP00000020710	0	0	0	0	0.061	0	0.900	0.299	0.928
ADRBK2	RAPGEF3	9913.ENSBTAP00000000005	9913.ENSBTAP00000008976	0	0	0	0	0	0	0	0.436	0.436
ADRBK2	PTPRF	9913.ENSBTAP00000000005	9913.ENSBTAP00000024046	0	0	0	0	0.061	0.429	0	0	0.440
ADRBK2	GNG2	9913.ENSBTAP00000000005	9913.ENSBTAP00000003959	0	0	0	0	0	0.428	0	0.075	0.448
ADRBK2	CCR9	9913.ENSBTAP00000000005	9913.ENSBTAP00000041919	0	0	0	0	0	0	0.600	0	0.600
ADRBK2	CXCR5	9913.ENSBTAP00000000005	9913.ENSBTAP00000056601	0	0	0	0	0	0	0.600	0.048	0.602
ADRBK2	CXCR3	9913.ENSBTAP00000000005	9913.ENSBTAP00000019690	0	0	0	0	0	0	0.600	0.092	0.621
ADRBK2	CSNK1E	9913.ENSBTAP00000000005	9913.ENSBTAP00000009931	0	0	0	0	0	0	0.600	0.106	0.627
ADRBK2	CX3CR1	9913.ENSBTAP00000000005	9913.ENSBTAP00000003797	0	0	0	0	0.081	0	0.600	0.083	0.633
ADRBK2	CCR1	9913.ENSBTAP00000000005	9913.ENSBTAP00000025880	0	0	0	0	0	0.098	0.600	0.091	0.643
ADRBK2	PPWD1	9913.ENSBTAP00000000005	9913.ENSBTAP00000012520	0	0	0	0	0	0.666	0	0	0.666
AFAP1L1	NCF1	9913.ENSBTAP00000013389	9913.ENSBTAP00000004279	0	0	0	0	0	0	0.540	0	0.540
AFAP1L1	SH3GL1	9913.ENSBTAP00000013389	9913.ENSBTAP00000007890	0	0	0	0	0	0	0.540	0	0.540
AFAP1L2	ENSBTAG00000000667	9913.ENSBTAP00000006439	9913.ENSBTAP00000000878	0	0	0	0	0	0	0	0.595	0.595
AFAP1L2	RHBDF2	9913.ENSBTAP00000006439	9913.ENSBTAP00000004463	0	0	0	0	0	0	0	0.657	0.657
AFAP1L2	MRO	9913.ENSBTAP00000006439	9913.ENSBTAP00000055968	0	0	0	0	0	0	0	0.404	0.404
AFF3	FRA10AC1	9913.ENSBTAP00000053656	9913.ENSBTAP00000000570	0	0	0	0	0	0	0	0.624	0.624
AFF3	CLECL1	9913.ENSBTAP00000053656	9913.ENSBTAP00000051719	0	0	0	0	0	0	0	0.464	0.463
AGMAT	CBS	9913.ENSBTAP00000042200	9913.ENSBTAP00000000184	0.080	0	0	0	0.063	0	0	0.400	0.438
AGMAT	DHTKD1	9913.ENSBTAP00000042200	9913.ENSBTAP00000000364	0	0	0	0	0.063	0	0	0.726	0.733
AGMAT	SAT2	9913.ENSBTAP00000042200	9913.ENSBTAP00000005531	0	0	0	0	0.062	0	0.900	0.111	0.909
AGMAT	HAAO	9913.ENSBTAP00000042200	9913.ENSBTAP00000006132	0	0	0	0	0.110	0	0	0.557	0.589
AGMAT	SLC7A1	9913.ENSBTAP00000042200	9913.ENSBTAP00000019060	0.044	0	0	0	0	0	0	0.428	0.430
AGMAT	RNPC3	9913.ENSBTAP00000042200	9913.ENSBTAP00000025416	0	0	0	0	0.062	0.409	0	0	0.421
AGMAT	MSRA	9913.ENSBTAP00000042200	9913.ENSBTAP00000028825	0.042	0	0	0	0.064	0	0	0.424	0.439
AGMAT	SNRPB2	9913.ENSBTAP00000042200	9913.ENSBTAP00000039319	0	0	0	0	0.062	0.447	0	0	0.459
AGMAT	PRODH	9913.ENSBTAP00000042200	9913.ENSBTAP00000056646	0.121	0	0	0	0.063	0	0	0.597	0.639
AGMAT	KYNU	9913.ENSBTAP00000042200	9913.ENSBTAP00000043129	0	0	0	0	0.080	0	0	0.688	0.700
AGPAT4	DGKE	9913.ENSBTAP00000010089	9913.ENSBTAP00000005830	0	0	0	0	0.051	0	0.650	0.067	0.663
AGPAT4	KCNK1	9913.ENSBTAP00000010089	9913.ENSBTAP00000005929	0	0	0	0	0	0	0	0.540	0.540
AGPAT4	DGKG	9913.ENSBTAP00000010089	9913.ENSBTAP00000006711	0	0	0	0	0.052	0	0.650	0.101	0.675
AGPAT4	PLD3	9913.ENSBTAP00000010089	9913.ENSBTAP00000041666	0	0	0	0	0	0	0.650	0.059	0.656
AGPAT4	PPAPDC1B	9913.ENSBTAP00000010089	9913.ENSBTAP00000039585	0.044	0	0	0	0	0	0.650	0.090	0.668
AGPAT4	MAP4K3	9913.ENSBTAP00000010089	9913.ENSBTAP00000053863	0	0	0	0	0	0	0	0.680	0.680
AGPAT4	PLD2	9913.ENSBTAP00000010089	9913.ENSBTAP00000035115	0.044	0	0	0	0.061	0.084	0.650	0.109	0.696
AGPAT4	MBOAT7	9913.ENSBTAP00000010089	9913.ENSBTAP00000021152	0	0	0	0	0.062	0.156	0.800	0.224	0.860
AGPAT4	MBOAT1	9913.ENSBTAP00000010089	9913.ENSBTAP00000021975	0	0	0	0	0.063	0.156	0.800	0.332	0.880
AGPAT4	AGPAT9	9913.ENSBTAP00000010089	9913.ENSBTAP00000023396	0	0	0	0	0	0	0.650	0.725	0.899
AGPAT9	ARHGAP24	9913.ENSBTAP00000023396	9913.ENSBTAP00000005165	0	0	0	0	0	0	0	0.426	0.426
AGPAT9	SDAD1	9913.ENSBTAP00000023396	9913.ENSBTAP00000007240	0	0	0	0	0.061	0	0	0.400	0.412
AGPAT9	SLC39A8	9913.ENSBTAP00000023396	9913.ENSBTAP00000007448	0	0	0	0	0	0	0	0.488	0.488
AGPAT9	MBOAT1	9913.ENSBTAP00000023396	9913.ENSBTAP00000021975	0	0	0	0	0.062	0.156	0.650	0.222	0.755
AGTPBP1	TTLL12	9913.ENSBTAP00000001662	9913.ENSBTAP00000002240	0	0	0	0	0	0	0	0.408	0.408
AGTRAP	ZNF652	9913.ENSBTAP00000012348	9913.ENSBTAP00000002495	0	0	0	0	0	0	0	0.631	0.631
AGTRAP	DNAJC7	9913.ENSBTAP00000012348	9913.ENSBTAP00000003437	0	0	0	0	0	0	0	0.502	0.502
AGTRAP	WDR31	9913.ENSBTAP00000012348	9913.ENSBTAP00000007735	0	0	0	0	0	0.159	0	0.333	0.415
AGTRAP	OSBPL5	9913.ENSBTAP00000012348	9913.ENSBTAP00000041753	0	0	0	0	0	0	0	0.474	0.474
AGTRAP	SMC5	9913.ENSBTAP00000012348	9913.ENSBTAP00000053371	0	0	0	0	0	0	0	0.641	0.641
AGTRAP	FAM175A	9913.ENSBTAP00000012348	9913.ENSBTAP00000018700	0	0	0	0	0	0	0	0.677	0.677
AHCY	CBS	9913.ENSBTAP00000024092	9913.ENSBTAP00000000184	0.121	0	0	0	0.063	0	0.900	0.668	0.969
AHCY	TKT	9913.ENSBTAP00000024092	9913.ENSBTAP00000004892	0.117	0	0	0	0.183	0.060	0	0.431	0.563
AHCY	DNMT3B	9913.ENSBTAP00000024092	9913.ENSBTAP00000005094	0	0	0	0	0.063	0	0.900	0.173	0.915
AHCY	GPI	9913.ENSBTAP00000024092	9913.ENSBTAP00000008386	0.042	0	0	0	0.122	0	0	0.441	0.488
AHCY	RNMT	9913.ENSBTAP00000024092	9913.ENSBTAP00000012047	0	0	0	0	0.063	0.376	0	0.187	0.483
AHCY	MTHFD1	9913.ENSBTAP00000024092	9913.ENSBTAP00000012704	0	0	0	0	0.152	0	0	0.328	0.406
AHCY	ALDOA	9913.ENSBTAP00000024092	9913.ENSBTAP00000017177	0	0	0	0	0.080	0	0	0.455	0.477
AHCY	MYO18A	9913.ENSBTAP00000024092	9913.ENSBTAP00000023111	0	0	0	0	0	0.424	0	0	0.424
AHCY	TBK1	9913.ENSBTAP00000024092	9913.ENSBTAP00000023134	0	0	0	0	0	0	0	0.555	0.555
AHCY	CAB39L	9913.ENSBTAP00000024092	9913.ENSBTAP00000037730	0	0	0	0	0	0	0	0.402	0.402
AHCY	RBKS	9913.ENSBTAP00000024092	9913.ENSBTAP00000041897	0.117	0	0	0	0.149	0.181	0	0.175	0.424
AHCY	XIAP	9913.ENSBTAP00000024092	9913.ENSBTAP00000053449	0	0	0	0	0.061	0.642	0	0	0.649
AHCY	TPI1	9913.ENSBTAP00000024092	9913.ENSBTAP00000026358	0	0	0	0	0.161	0.200	0	0.581	0.694
AHCY	SDS	9913.ENSBTAP00000024092	9913.ENSBTAP00000042524	0.043	0	0	0	0.120	0	0.800	0.249	0.856
AHI1	ROM1	9913.ENSBTAP00000023877	9913.ENSBTAP00000001574	0	0	0	0	0	0	0	0.546	0.546
AHI1	NEDD1	9913.ENSBTAP00000023877	9913.ENSBTAP00000002464	0	0	0	0	0.070	0	0.900	0.059	0.904
AHI1	HAUS1	9913.ENSBTAP00000023877	9913.ENSBTAP00000003262	0	0	0	0	0.076	0	0.900	0	0.903
AHI1	KIAA1009	9913.ENSBTAP00000023877	9913.ENSBTAP00000004386	0	0	0	0	0.087	0	0.900	0.526	0.952
AHI1	RPGR	9913.ENSBTAP00000023877	9913.ENSBTAP00000005090	0	0	0	0	0.089	0	0	0.377	0.408
AHI1	CCP110	9913.ENSBTAP00000023877	9913.ENSBTAP00000005166	0	0	0	0	0.102	0	0.900	0.369	0.938
AHI1	CEP290	9913.ENSBTAP00000023877	9913.ENSBTAP00000005450	0	0	0	0	0.089	0	0.900	0.895	0.989
AHI1	SGK1	9913.ENSBTAP00000023877	9913.ENSBTAP00000005592	0	0	0	0	0	0	0	0.423	0.423
AHI1	BBS7	9913.ENSBTAP00000023877	9913.ENSBTAP00000006505	0	0	0	0	0.105	0	0	0.427	0.466
AHI1	CEP63	9913.ENSBTAP00000023877	9913.ENSBTAP00000009235	0	0	0	0	0	0	0.900	0.165	0.912
AHI1	CSNK1E	9913.ENSBTAP00000023877	9913.ENSBTAP00000009931	0	0	0	0	0.063	0	0.900	0.069	0.905
AHI1	CETN2	9913.ENSBTAP00000023877	9913.ENSBTAP00000010319	0	0	0	0	0	0	0.900	0.310	0.928
AHI1	DPY30	9913.ENSBTAP00000023877	9913.ENSBTAP00000012183	0	0	0	0	0	0.335	0	0.203	0.447
AHI1	CEP135	9913.ENSBTAP00000023877	9913.ENSBTAP00000012468	0	0	0	0	0.097	0.095	0.900	0.134	0.919
AHI1	IQCB1	9913.ENSBTAP00000023877	9913.ENSBTAP00000017379	0	0	0	0	0.064	0.048	0.900	0.572	0.956
AHI1	HAUS5	9913.ENSBTAP00000023877	9913.ENSBTAP00000017877	0	0	0	0	0	0	0.900	0	0.900
AHI1	CEP164	9913.ENSBTAP00000023877	9913.ENSBTAP00000018792	0	0	0	0	0.084	0	0.900	0.454	0.945
AHI1	CETN3	9913.ENSBTAP00000023877	9913.ENSBTAP00000019111	0	0	0	0	0	0	0	0.495	0.495
AHI1	WDR19	9913.ENSBTAP00000023877	9913.ENSBTAP00000019294	0	0	0	0	0.095	0	0	0.419	0.451
AHI1	IFT80	9913.ENSBTAP00000023877	9913.ENSBTAP00000042227	0	0	0	0	0.093	0	0	0.373	0.407
AHI1	TWF2	9913.ENSBTAP00000023877	9913.ENSBTAP00000043205	0	0	0	0.553	0.062	0.342	0	0.211	0.407
AHI1	TMEM138	9913.ENSBTAP00000023877	9913.ENSBTAP00000028789	0	0	0	0	0	0	0	0.446	0.446
AHI1	DYX1C1	9913.ENSBTAP00000023877	9913.ENSBTAP00000053323	0	0	0	0	0.151	0.202	0	0.249	0.446
AHI1	BCLAF1	9913.ENSBTAP00000023877	9913.ENSBTAP00000052174	0	0	0	0	0.098	0	0	0.433	0.466
AHI1	RPGRIP1	9913.ENSBTAP00000023877	9913.ENSBTAP00000050597	0	0	0	0	0.063	0	0	0.593	0.603
AHI1	SPATA7	9913.ENSBTAP00000023877	9913.ENSBTAP00000040596	0	0	0	0	0	0	0	0.623	0.623
AHI1	CEP70	9913.ENSBTAP00000023877	9913.ENSBTAP00000046962	0	0	0	0	0	0	0.900	0	0.900
AHI1	TCTN1	9913.ENSBTAP00000023877	9913.ENSBTAP00000056056	0	0	0	0	0	0	0.900	0.587	0.956
AHI1	B9D2	9913.ENSBTAP00000023877	9913.ENSBTAP00000031913	0	0	0	0	0.092	0.189	0.900	0.655	0.971
AIMP1	PSMA3	9913.ENSBTAP00000005542	9913.ENSBTAP00000003636	0	0	0	0	0.544	0.063	0	0.044	0.555
AIMP1	NSA2	9913.ENSBTAP00000005542	9913.ENSBTAP00000003989	0	0	0	0	0.520	0	0	0.170	0.585
AIMP1	TARS2	9913.ENSBTAP00000005542	9913.ENSBTAP00000004948	0	0	0	0	0.164	0.259	0	0.318	0.540
AIMP1	TWF2	9913.ENSBTAP00000005542	9913.ENSBTAP00000043205	0	0	0	0	0.062	0.393	0	0	0.406
AIMP1	ESF1	9913.ENSBTAP00000005542	9913.ENSBTAP00000009384	0	0	0	0	0.228	0	0	0.393	0.511
AIMP1	SDF2	9913.ENSBTAP00000005542	9913.ENSBTAP00000017066	0.100	0	0	0	0.062	0	0	0.494	0.535
AIMP1	SYNJ2	9913.ENSBTAP00000005542	9913.ENSBTAP00000038897	0	0	0	0	0	0	0	0.555	0.555
AIMP1	SARS	9913.ENSBTAP00000005542	9913.ENSBTAP00000017232	0.100	0	0	0	0.095	0	0	0.528	0.581
AIMP1	RWDD1	9913.ENSBTAP00000005542	9913.ENSBTAP00000012779	0	0	0	0	0.587	0	0	0	0.587
AIMP1	RARS2	9913.ENSBTAP00000005542	9913.ENSBTAP00000022568	0.103	0	0	0	0.170	0.409	0	0.541	0.771
AKAP5	HSPB8	9913.ENSBTAP00000012705	9913.ENSBTAP00000001720	0	0	0	0	0	0	0	0.414	0.414
AKAP5	EFCAB7	9913.ENSBTAP00000012705	9913.ENSBTAP00000003365	0	0	0	0	0	0.430	0	0	0.430
AKAP5	RAPGEF3	9913.ENSBTAP00000012705	9913.ENSBTAP00000008976	0	0	0	0	0	0	0	0.597	0.597
AKAP5	RBBP6	9913.ENSBTAP00000012705	9913.ENSBTAP00000012423	0	0	0	0	0.075	0	0	0.393	0.414
AKAP5	PRAP1	9913.ENSBTAP00000012705	9913.ENSBTAP00000018224	0	0	0	0	0	0	0	0.438	0.438
AKAP5	SLC9A3R1	9913.ENSBTAP00000012705	9913.ENSBTAP00000034568	0	0	0	0	0	0	0	0.465	0.465
AKAP5	CAMK2D	9913.ENSBTAP00000012705	9913.ENSBTAP00000039621	0	0	0	0	0	0	0.900	0	0.900
AKAP5	DLG1	9913.ENSBTAP00000012705	9913.ENSBTAP00000027161	0	0	0	0	0.059	0.187	0.900	0.567	0.962
AKNA	HDHD3	9913.ENSBTAP00000023012	9913.ENSBTAP00000000314	0	0	0	0	0	0	0	0.670	0.670
AKNA	GSTP1	9913.ENSBTAP00000023012	9913.ENSBTAP00000004615	0	0	0	0	0	0	0	0.439	0.439
AKNA	LOC515418	9913.ENSBTAP00000023012	9913.ENSBTAP00000050624	0	0	0	0	0.061	0	0	0.405	0.417
AKNA	CD40	9913.ENSBTAP00000023012	9913.ENSBTAP00000027630	0	0	0	0	0.061	0	0	0.495	0.505
ALDH6A1	DHTKD1	9913.ENSBTAP00000024584	9913.ENSBTAP00000000364	0	0	0	0	0.286	0	0	0.462	0.599
ALDH6A1	ECHDC1	9913.ENSBTAP00000024584	9913.ENSBTAP00000005072	0	0	0	0	0.143	0.082	0.900	0.204	0.928
ALDH6A1	DBT	9913.ENSBTAP00000024584	9913.ENSBTAP00000008292	0	0	0	0	0.198	0	0.900	0.394	0.947
ALDH6A1	HIBCH	9913.ENSBTAP00000024584	9913.ENSBTAP00000010242	0	0	0	0	0.414	0.198	0	0.748	0.871
ALDH6A1	AOX1	9913.ENSBTAP00000024584	9913.ENSBTAP00000012827	0	0	0	0	0.090	0	0.900	0.064	0.907
ALDH6A1	TMEM106B	9913.ENSBTAP00000024584	9913.ENSBTAP00000026319	0	0	0	0	0.101	0	0	0.365	0.404
ALDH6A1	TPI1	9913.ENSBTAP00000024584	9913.ENSBTAP00000026358	0	0	0	0	0	0.201	0	0.372	0.476
ALDOA	PFKP	9913.ENSBTAP00000017177	9913.ENSBTAP00000003472	0	0	0	0	0.204	0	0.900	0.752	0.978
ALDOA	TKT	9913.ENSBTAP00000017177	9913.ENSBTAP00000004892	0.117	0	0	0	0.063	0.178	0.900	0.732	0.978
ALDOA	TGFB2	9913.ENSBTAP00000017177	9913.ENSBTAP00000007053	0	0	0	0	0	0	0.900	0.091	0.905
ALDOA	GYS1	9913.ENSBTAP00000017177	9913.ENSBTAP00000007423	0	0	0	0	0.198	0	0	0.717	0.763
ALDOA	PGM2	9913.ENSBTAP00000017177	9913.ENSBTAP00000007589	0	0	0	0	0.063	0	0.800	0.444	0.886
ALDOA	HP	9913.ENSBTAP00000017177	9913.ENSBTAP00000008335	0	0	0	0	0.063	0	0.900	0.060	0.904
ALDOA	GPI	9913.ENSBTAP00000017177	9913.ENSBTAP00000008386	0	0	0	0	0.755	0	0.800	0.794	0.989
ALDOA	CCNG1	9913.ENSBTAP00000017177	9913.ENSBTAP00000008669	0	0	0	0	0	0	0	0.454	0.454
ALDOA	TALDO1	9913.ENSBTAP00000017177	9913.ENSBTAP00000013650	0.057	0	0	0	0.082	0.178	0.900	0.726	0.976
ALDOA	B2M	9913.ENSBTAP00000017177	9913.ENSBTAP00000016359	0	0	0	0	0	0	0.900	0.101	0.906
ALDOA	C9H6orf57	9913.ENSBTAP00000017177	9913.ENSBTAP00000038565	0	0	0	0	0	0	0	0.413	0.412
ALDOA	RBKS	9913.ENSBTAP00000017177	9913.ENSBTAP00000041897	0	0	0	0	0.063	0	0	0.447	0.460
ALDOA	HSPA1A	9913.ENSBTAP00000017177	9913.ENSBTAP00000017500	0	0	0	0	0.063	0.087	0	0.466	0.503
ALDOA	LHPP	9913.ENSBTAP00000017177	9913.ENSBTAP00000047621	0	0	0	0	0.051	0	0	0.542	0.546
ALDOA	SARS	9913.ENSBTAP00000017177	9913.ENSBTAP00000017232	0	0	0	0	0.110	0	0	0.525	0.559
ALDOA	GLYCTK	9913.ENSBTAP00000017177	9913.ENSBTAP00000028914	0	0	0	0	0.062	0	0.800	0.086	0.813
ALDOA	GAS6	9913.ENSBTAP00000017177	9913.ENSBTAP00000035185	0	0	0	0	0	0	0.900	0.049	0.900
ALDOA	LYZ	9913.ENSBTAP00000017177	9913.ENSBTAP00000038081	0	0	0	0	0	0	0.900	0	0.900
ALDOA	TOR4A	9913.ENSBTAP00000017177	9913.ENSBTAP00000032552	0	0	0	0	0	0	0.900	0	0.900
ALDOA	TGFB1	9913.ENSBTAP00000017177	9913.ENSBTAP00000027261	0	0	0	0	0	0	0.900	0.050	0.900
ALDOA	CXCL2	9913.ENSBTAP00000017177	9913.ENSBTAP00000039327	0	0	0	0	0	0	0.900	0.057	0.901
ALDOA	OLFM4	9913.ENSBTAP00000017177	9913.ENSBTAP00000030886	0	0	0	0	0.061	0.048	0.900	0	0.902
ALDOA	QSOX1	9913.ENSBTAP00000017177	9913.ENSBTAP00000018869	0	0	0	0	0.062	0	0.900	0	0.902
ALDOA	CFP	9913.ENSBTAP00000017177	9913.ENSBTAP00000021009	0	0	0	0	0.062	0	0.900	0.053	0.903
ALDOA	APOOL	9913.ENSBTAP00000017177	9913.ENSBTAP00000029044	0	0	0	0	0.082	0	0.900	0	0.904
ALDOA	APP	9913.ENSBTAP00000017177	9913.ENSBTAP00000045951	0	0	0	0	0.063	0	0.900	0.067	0.905
ALDOA	CTSS	9913.ENSBTAP00000017177	9913.ENSBTAP00000022774	0	0	0	0	0.051	0	0.900	0.098	0.906
ALDOA	CNN2	9913.ENSBTAP00000017177	9913.ENSBTAP00000027670	0	0	0	0	0.080	0.084	0.900	0.107	0.914
ALDOA	G6PD	9913.ENSBTAP00000017177	9913.ENSBTAP00000025996	0	0	0	0	0.079	0	0.800	0.648	0.929
ALDOA	LDHB	9913.ENSBTAP00000017177	9913.ENSBTAP00000026118	0	0	0	0	0.165	0.107	0.800	0.677	0.945
ALDOA	PKM	9913.ENSBTAP00000017177	9913.ENSBTAP00000044619	0.123	0.002	0	0	0.438	0.178	0.800	0.789	0.979
ALDOA	GAPDH	9913.ENSBTAP00000017177	9913.ENSBTAP00000037577	0.103	0	0	0	0.577	0.204	0.900	0.688	0.988
ALDOA	TPI1	9913.ENSBTAP00000017177	9913.ENSBTAP00000026358	0.041	0	0	0	0.581	0	0.900	0.889	0.994
ALG10	CLGN	9913.ENSBTAP00000040876	9913.ENSBTAP00000002071	0	0	0	0	0.086	0	0	0.397	0.425
ALG10	ENSBTAG00000004586	9913.ENSBTAP00000040876	9913.ENSBTAP00000006020	0	0	0	0	0.097	0	0	0.640	0.661
ALG10	DPM1	9913.ENSBTAP00000040876	9913.ENSBTAP00000010153	0	0	0	0	0.075	0.372	0	0.643	0.775
ALG10	ALG13	9913.ENSBTAP00000040876	9913.ENSBTAP00000020287	0	0	0	0	0.063	0	0	0.523	0.534
ALG13	ENSBTAG00000004586	9913.ENSBTAP00000020287	9913.ENSBTAP00000006020	0	0.598	0	0	0	0	0.800	0.063	0.918
ALG13	ATP6V0A2	9913.ENSBTAP00000020287	9913.ENSBTAP00000009563	0	0	0	0	0.063	0	0	0.495	0.506
ALG13	DPM1	9913.ENSBTAP00000020287	9913.ENSBTAP00000010153	0	0	0	0	0	0	0	0.444	0.444
ALG13	PPP2R3A	9913.ENSBTAP00000020287	9913.ENSBTAP00000011215	0	0	0	0	0.063	0	0	0.479	0.490
ALG13	UBB	9913.ENSBTAP00000020287	9913.ENSBTAP00000022919	0	0	0	0	0.061	0.409	0	0.059	0.432
ALG13	USP54	9913.ENSBTAP00000020287	9913.ENSBTAP00000053743	0	0	0	0	0.063	0	0	0.424	0.437
ALOX5AP	GSS	9913.ENSBTAP00000017570	9913.ENSBTAP00000004559	0	0	0	0	0	0	0	0.424	0.424
ALOX5AP	COBLL1	9913.ENSBTAP00000017570	9913.ENSBTAP00000007231	0	0	0	0	0.062	0	0	0.401	0.414
ALOX5AP	COTL1	9913.ENSBTAP00000017570	9913.ENSBTAP00000021704	0	0	0	0	0.094	0	0	0.423	0.454
ALOX5AP	CTSS	9913.ENSBTAP00000017570	9913.ENSBTAP00000022774	0	0	0	0	0.434	0	0	0.093	0.464
AMHR2	TGFB2	9913.ENSBTAP00000024657	9913.ENSBTAP00000007053	0	0	0	0	0	0.327	0	0.156	0.407
AMHR2	PAX8	9913.ENSBTAP00000024657	9913.ENSBTAP00000025783	0	0	0	0	0	0.109	0	0.391	0.434
AMHR2	SMAD5	9913.ENSBTAP00000024657	9913.ENSBTAP00000029021	0	0	0	0	0.063	0.260	0	0.306	0.477
AMHR2	PGRMC1	9913.ENSBTAP00000024657	9913.ENSBTAP00000026053	0	0	0	0	0	0.067	0	0.564	0.576
AMMECR1	MREG	9913.ENSBTAP00000030108	9913.ENSBTAP00000017586	0	0	0	0	0	0	0	0.596	0.596
AMMECR1	ANKH	9913.ENSBTAP00000030108	9913.ENSBTAP00000017818	0	0	0	0	0	0	0	0.496	0.496
AMMECR1	LRP10	9913.ENSBTAP00000030108	9913.ENSBTAP00000021782	0	0	0	0	0	0.063	0	0.538	0.549
AMMECR1	RTN4IP1	9913.ENSBTAP00000030108	9913.ENSBTAP00000023334	0	0	0	0	0.410	0	0	0	0.410
AMN1	UPP1	9913.ENSBTAP00000018812	9913.ENSBTAP00000011088	0	0	0	0	0.051	0	0	0.579	0.583
AMN1	DPYSL3	9913.ENSBTAP00000018812	9913.ENSBTAP00000014091	0	0	0	0	0	0	0	0.476	0.476
AMN1	PSMF1	9913.ENSBTAP00000018812	9913.ENSBTAP00000024505	0	0	0	0	0.061	0	0	0.629	0.636
ANAPC13	FBXO17	9913.ENSBTAP00000019228	9913.ENSBTAP00000002336	0	0	0	0	0	0	0.900	0	0.900
ANAPC13	ARG2	9913.ENSBTAP00000019228	9913.ENSBTAP00000002529	0	0	0	0	0	0	0	0.480	0.480
ANAPC13	ANAPC5	9913.ENSBTAP00000019228	9913.ENSBTAP00000004025	0	0	0	0	0	0.850	0.900	0.525	0.992
ANAPC13	UBE2D4	9913.ENSBTAP00000019228	9913.ENSBTAP00000005220	0	0	0	0	0.081	0.262	0.900	0	0.926
ANAPC13	SOCS1	9913.ENSBTAP00000019228	9913.ENSBTAP00000005753	0	0	0	0	0	0	0.900	0.045	0.900
ANAPC13	UBA6	9913.ENSBTAP00000019228	9913.ENSBTAP00000008985	0	0	0	0	0	0	0.900	0.046	0.900
ANAPC13	CEP63	9913.ENSBTAP00000019228	9913.ENSBTAP00000009235	0	0	0	0	0	0.347	0	0.315	0.533
ANAPC13	FBXW7	9913.ENSBTAP00000019228	9913.ENSBTAP00000010457	0	0	0	0	0	0	0.900	0	0.900
ANAPC13	RNF19B	9913.ENSBTAP00000019228	9913.ENSBTAP00000010969	0	0	0	0	0	0	0.900	0	0.900
ANAPC13	RBBP6	9913.ENSBTAP00000019228	9913.ENSBTAP00000012423	0	0	0	0	0	0	0.900	0	0.900
ANAPC13	KBTBD8	9913.ENSBTAP00000019228	9913.ENSBTAP00000014711	0	0	0	0	0	0	0.900	0	0.900
ANAPC13	CDC14B	9913.ENSBTAP00000019228	9913.ENSBTAP00000015397	0	0	0	0	0	0	0.600	0.048	0.602
ANAPC13	UBE2L6	9913.ENSBTAP00000019228	9913.ENSBTAP00000017267	0	0	0	0	0	0.262	0.900	0	0.923
ANAPC13	NEDD4	9913.ENSBTAP00000019228	9913.ENSBTAP00000018331	0	0	0	0	0	0	0.900	0	0.900
ANAPC13	RNF111	9913.ENSBTAP00000019228	9913.ENSBTAP00000018858	0	0	0	0	0	0	0.900	0	0.900
ANAPC13	CDC26	9913.ENSBTAP00000019228	9913.ENSBTAP00000019191	0	0	0	0	0.186	0.849	0.900	0.539	0.993
ANAPC13	PPP3CC	9913.ENSBTAP00000019228	9913.ENSBTAP00000026818	0	0	0	0	0.061	0	0.600	0	0.608
ANAPC13	FBXO5	9913.ENSBTAP00000019228	9913.ENSBTAP00000052733	0	0	0	0	0	0.840	0	0.204	0.867
ANAPC13	UFL1	9913.ENSBTAP00000019228	9913.ENSBTAP00000027202	0	0	0	0	0	0	0.900	0	0.900
ANAPC13	SPSB2	9913.ENSBTAP00000019228	9913.ENSBTAP00000045818	0	0	0	0	0	0	0.900	0	0.900
ANAPC13	ATG7	9913.ENSBTAP00000019228	9913.ENSBTAP00000041507	0	0	0	0	0	0	0.900	0	0.900
ANAPC13	KCTD7	9913.ENSBTAP00000019228	9913.ENSBTAP00000023179	0	0	0	0	0	0	0.900	0	0.900
ANAPC13	KLHL20	9913.ENSBTAP00000019228	9913.ENSBTAP00000033909	0	0	0	0	0	0	0.900	0	0.900
ANAPC13	ASB11	9913.ENSBTAP00000019228	9913.ENSBTAP00000038650	0	0	0	0	0	0	0.900	0	0.900
ANAPC13	TRIM32	9913.ENSBTAP00000019228	9913.ENSBTAP00000022801	0	0	0	0	0	0	0.900	0	0.900
ANAPC13	FBXO4	9913.ENSBTAP00000019228	9913.ENSBTAP00000022583	0	0	0	0	0	0	0.900	0	0.900
ANAPC13	GLMN	9913.ENSBTAP00000019228	9913.ENSBTAP00000024943	0	0	0	0	0.068	0	0.900	0	0.902
ANAPC13	UBE2V2	9913.ENSBTAP00000019228	9913.ENSBTAP00000031532	0	0	0	0	0.082	0	0.900	0	0.904
ANAPC13	MAD2L1	9913.ENSBTAP00000019228	9913.ENSBTAP00000046657	0	0	0	0	0.068	0.796	0.600	0	0.917
ANAPC13	UBB	9913.ENSBTAP00000019228	9913.ENSBTAP00000022919	0	0	0	0	0	0.199	0.900	0.075	0.919
ANAPC13	UBE2E2	9913.ENSBTAP00000019228	9913.ENSBTAP00000056246	0	0	0	0	0	0.262	0.900	0	0.923
ANAPC13	LNX1	9913.ENSBTAP00000019228	9913.ENSBTAP00000027531	0	0	0	0	0	0	0.900	0.304	0.927
ANAPC5	FBXO17	9913.ENSBTAP00000004025	9913.ENSBTAP00000002336	0	0	0	0	0	0	0.900	0	0.900
ANAPC5	MSH2	9913.ENSBTAP00000004025	9913.ENSBTAP00000003556	0	0	0	0	0.314	0.467	0	0.070	0.630
ANAPC5	PSMA3	9913.ENSBTAP00000004025	9913.ENSBTAP00000003636	0	0	0	0	0.051	0	0.900	0.048	0.901
ANAPC5	E2F2	9913.ENSBTAP00000004025	9913.ENSBTAP00000023554	0	0	0	0	0.063	0.108	0	0.351	0.410
ANAPC5	ZFAND1	9913.ENSBTAP00000004025	9913.ENSBTAP00000004666	0	0	0	0	0	0	0	0.426	0.426
ANAPC5	MCRS1	9913.ENSBTAP00000004025	9913.ENSBTAP00000043553	0	0	0	0	0.063	0	0	0.484	0.496
ANAPC5	CCNG2	9913.ENSBTAP00000004025	9913.ENSBTAP00000029017	0	0	0	0	0	0	0	0.514	0.514
ANAPC5	CFP	9913.ENSBTAP00000004025	9913.ENSBTAP00000021009	0	0	0	0	0.088	0	0	0.562	0.583
ANAPC5	NCAPG	9913.ENSBTAP00000004025	9913.ENSBTAP00000028759	0	0	0	0	0.126	0	0	0.550	0.589
ANAPC5	PPP3CC	9913.ENSBTAP00000004025	9913.ENSBTAP00000026818	0	0	0	0	0.061	0	0.600	0.045	0.609
ANAPC5	CDC14B	9913.ENSBTAP00000004025	9913.ENSBTAP00000015397	0	0	0	0	0.061	0.046	0.600	0	0.610
ANAPC5	FBXO5	9913.ENSBTAP00000004025	9913.ENSBTAP00000052733	0	0	0	0	0.061	0.776	0	0.240	0.826
ANAPC5	KBTBD8	9913.ENSBTAP00000004025	9913.ENSBTAP00000014711	0	0	0	0	0	0	0.900	0	0.900
ANAPC5	SPSB2	9913.ENSBTAP00000004025	9913.ENSBTAP00000045818	0	0	0	0	0	0	0.900	0	0.900
ANAPC5	NEDD4	9913.ENSBTAP00000004025	9913.ENSBTAP00000018331	0	0	0	0	0	0	0.900	0	0.900
ANAPC5	KCTD7	9913.ENSBTAP00000004025	9913.ENSBTAP00000023179	0	0	0	0	0	0	0.900	0	0.900
ANAPC5	KLHL20	9913.ENSBTAP00000004025	9913.ENSBTAP00000033909	0	0	0	0	0	0	0.900	0	0.900
ANAPC5	ASB11	9913.ENSBTAP00000004025	9913.ENSBTAP00000038650	0	0	0	0	0	0	0.900	0	0.900
ANAPC5	FBXO4	9913.ENSBTAP00000004025	9913.ENSBTAP00000022583	0	0	0	0	0	0	0.900	0	0.900
ANAPC5	SOCS1	9913.ENSBTAP00000004025	9913.ENSBTAP00000005753	0	0	0	0	0	0	0.900	0	0.900
ANAPC5	RNF111	9913.ENSBTAP00000004025	9913.ENSBTAP00000018858	0	0	0	0	0	0	0.900	0	0.900
ANAPC5	UBB	9913.ENSBTAP00000004025	9913.ENSBTAP00000022919	0	0	0	0	0	0	0.900	0	0.900
ANAPC5	PSMF1	9913.ENSBTAP00000004025	9913.ENSBTAP00000024505	0	0	0	0	0	0	0.900	0	0.900
ANAPC5	RNF19B	9913.ENSBTAP00000004025	9913.ENSBTAP00000010969	0	0	0	0	0	0	0.900	0	0.900
ANAPC5	RBBP6	9913.ENSBTAP00000004025	9913.ENSBTAP00000012423	0	0	0	0	0.051	0	0.900	0	0.901
ANAPC5	UFL1	9913.ENSBTAP00000004025	9913.ENSBTAP00000027202	0	0	0	0	0.061	0	0.900	0	0.902
ANAPC5	LNX1	9913.ENSBTAP00000004025	9913.ENSBTAP00000027531	0	0	0	0	0.061	0	0.900	0	0.902
ANAPC5	GLMN	9913.ENSBTAP00000004025	9913.ENSBTAP00000024943	0	0	0	0	0.079	0	0.900	0	0.903
ANAPC5	UBE2V2	9913.ENSBTAP00000004025	9913.ENSBTAP00000031532	0	0	0	0	0.062	0	0.900	0.059	0.904
ANAPC5	ATG7	9913.ENSBTAP00000004025	9913.ENSBTAP00000041507	0	0	0	0	0.079	0	0.900	0.043	0.904
ANAPC5	FBXW7	9913.ENSBTAP00000004025	9913.ENSBTAP00000010457	0	0	0	0	0.051	0	0.900	0.117	0.908
ANAPC5	UBA6	9913.ENSBTAP00000004025	9913.ENSBTAP00000008985	0	0	0	0	0.061	0	0.900	0.155	0.913
ANAPC5	TRIM32	9913.ENSBTAP00000004025	9913.ENSBTAP00000022801	0	0	0	0	0.051	0.181	0.900	0	0.915
ANAPC5	UBE2L6	9913.ENSBTAP00000004025	9913.ENSBTAP00000017267	0	0	0	0	0	0.219	0.900	0.048	0.919
ANAPC5	UBE2D4	9913.ENSBTAP00000004025	9913.ENSBTAP00000005220	0	0	0	0	0	0.219	0.900	0.064	0.920
ANAPC5	UBE2E2	9913.ENSBTAP00000004025	9913.ENSBTAP00000056246	0	0	0	0	0.061	0.219	0.900	0.064	0.922
ANAPC5	MAD2L1	9913.ENSBTAP00000004025	9913.ENSBTAP00000046657	0	0	0	0	0.063	0.769	0.900	0.246	0.981
ANAPC5	CDC26	9913.ENSBTAP00000004025	9913.ENSBTAP00000019191	0	0	0	0	0	0.849	0.900	0.523	0.992
ANG2	RFX7	9913.ENSBTAP00000049727	9913.ENSBTAP00000000738	0	0	0	0	0	0	0	0.656	0.656
ANG2	RPL22L1	9913.ENSBTAP00000049727	9913.ENSBTAP00000018153	0	0	0	0	0	0	0	0.670	0.670
ANG2	SP140	9913.ENSBTAP00000049727	9913.ENSBTAP00000055603	0	0	0	0	0	0	0	0.615	0.615
ANKH	SEL1L3	9913.ENSBTAP00000017818	9913.ENSBTAP00000002970	0	0	0	0	0	0	0	0.584	0.584
ANKRD12	BDP1	9913.ENSBTAP00000003572	9913.ENSBTAP00000000474	0	0	0	0	0.637	0	0	0	0.637
ANKRD12	PRRC2C	9913.ENSBTAP00000003572	9913.ENSBTAP00000002380	0	0	0	0	0.566	0	0	0.047	0.568
ANKRD12	CHD9	9913.ENSBTAP00000003572	9913.ENSBTAP00000002955	0	0	0	0	0.515	0	0	0.059	0.524
ANKRD12	SREK1	9913.ENSBTAP00000003572	9913.ENSBTAP00000009630	0	0	0	0	0.417	0	0	0	0.416
ANKRD12	SAMD10	9913.ENSBTAP00000003572	9913.ENSBTAP00000015478	0	0	0	0	0	0	0	0.419	0.418
ANKRD12	SMG1	9913.ENSBTAP00000003572	9913.ENSBTAP00000027632	0	0	0	0	0.420	0	0	0	0.420
ANKRD12	RBM25	9913.ENSBTAP00000003572	9913.ENSBTAP00000022826	0	0	0	0	0.393	0	0	0.147	0.460
ANKRD12	PHIP	9913.ENSBTAP00000003572	9913.ENSBTAP00000034268	0	0	0	0	0.511	0	0	0	0.511
ANKRD12	U2SURP	9913.ENSBTAP00000003572	9913.ENSBTAP00000012063	0	0	0	0	0.514	0	0	0	0.514
ANKRD12	BOD1L	9913.ENSBTAP00000003572	9913.ENSBTAP00000033614	0	0	0	0	0.517	0	0	0	0.517
ANKRD12	PGM2	9913.ENSBTAP00000003572	9913.ENSBTAP00000007589	0	0	0	0	0.517	0	0	0	0.517
ANKRD12	ARID4B	9913.ENSBTAP00000003572	9913.ENSBTAP00000053446	0	0	0	0	0.416	0	0	0.249	0.542
ANKRD12	UBN2	9913.ENSBTAP00000003572	9913.ENSBTAP00000005889	0	0	0	0	0.149	0	0	0.541	0.593
ANKRD12	RBBP6	9913.ENSBTAP00000003572	9913.ENSBTAP00000012423	0	0	0	0	0.651	0	0	0	0.651
ANKRD12	IFITM3	9913.ENSBTAP00000003572	9913.ENSBTAP00000025311	0	0	0	0	0	0	0	0.660	0.660
ANKRD12	ZFC3H1	9913.ENSBTAP00000003572	9913.ENSBTAP00000030399	0	0	0	0	0.670	0	0	0	0.670
ANKRD12	THOC2	9913.ENSBTAP00000003572	9913.ENSBTAP00000011040	0	0	0	0	0.694	0	0	0	0.694
ANKRD26	FAM46A	9913.ENSBTAP00000022622	9913.ENSBTAP00000001319	0	0	0	0	0	0	0	0.486	0.485
ANKRD26	SERINC5	9913.ENSBTAP00000022622	9913.ENSBTAP00000002123	0	0	0	0	0	0	0	0.454	0.454
ANKRD26	TARS2	9913.ENSBTAP00000022622	9913.ENSBTAP00000004948	0	0	0	0	0	0	0	0.485	0.485
ANKRD26	ETNK1	9913.ENSBTAP00000022622	9913.ENSBTAP00000007669	0	0	0	0	0	0	0	0.454	0.454
ANKRD26	ZFP2	9913.ENSBTAP00000022622	9913.ENSBTAP00000009371	0	0	0	0	0	0.110	0	0.390	0.433
ANKRD26	SLC44A1	9913.ENSBTAP00000022622	9913.ENSBTAP00000009435	0	0	0	0	0	0	0	0.475	0.475
ANKRD26	MYH9	9913.ENSBTAP00000022622	9913.ENSBTAP00000013737	0	0	0	0	0	0.109	0	0.368	0.413
ANKRD26	SLC38A9	9913.ENSBTAP00000022622	9913.ENSBTAP00000044563	0	0	0	0	0	0	0	0.480	0.480
ANKRD26	WC-7	9913.ENSBTAP00000022622	9913.ENSBTAP00000052853	0	0	0	0	0	0.049	0	0.479	0.483
ANKRD26	ZDHHC2	9913.ENSBTAP00000022622	9913.ENSBTAP00000054219	0	0	0	0	0	0	0	0.535	0.535
ANKRD26	KLHL24	9913.ENSBTAP00000022622	9913.ENSBTAP00000023192	0	0	0	0	0.070	0.122	0	0.493	0.549
ANKRD26	MZT1	9913.ENSBTAP00000022622	9913.ENSBTAP00000034833	0	0	0	0	0	0	0	0.612	0.612
ANKRD26	SMC3	9913.ENSBTAP00000022622	9913.ENSBTAP00000043550	0	0	0	0	0.209	0.064	0	0.675	0.738
ANKRD28	ATP6V0A2	9913.ENSBTAP00000034443	9913.ENSBTAP00000009563	0	0	0	0	0.083	0	0	0.589	0.607
ANKRD28	RABEP1	9913.ENSBTAP00000034443	9913.ENSBTAP00000015290	0	0	0	0	0	0.065	0	0.534	0.545
ANKRD28	PADI4	9913.ENSBTAP00000034443	9913.ENSBTAP00000015991	0	0	0	0	0	0	0	0.429	0.429
ANKRD28	FAM43A	9913.ENSBTAP00000034443	9913.ENSBTAP00000051061	0	0	0	0	0	0	0	0.422	0.422
ANKRD32	TIPIN	9913.ENSBTAP00000008026	9913.ENSBTAP00000000482	0	0	0	0	0.157	0	0	0.449	0.515
ANKRD32	RAD54B	9913.ENSBTAP00000008026	9913.ENSBTAP00000000833	0	0	0	0	0.218	0.222	0	0.282	0.525
ANKRD32	RAD17	9913.ENSBTAP00000008026	9913.ENSBTAP00000002682	0.041	0	0	0	0.219	0.292	0	0.521	0.712
ANKRD32	ZBTB10	9913.ENSBTAP00000008026	9913.ENSBTAP00000004333	0	0	0	0	0.068	0.121	0	0.366	0.435
ANKRD32	ASF1B	9913.ENSBTAP00000008026	9913.ENSBTAP00000005338	0	0	0	0	0.079	0.200	0	0.391	0.512
ANKRD32	PHTF2	9913.ENSBTAP00000008026	9913.ENSBTAP00000006730	0	0	0	0	0.068	0	0	0.480	0.494
ANKRD32	SMC3	9913.ENSBTAP00000008026	9913.ENSBTAP00000043550	0	0	0	0	0.230	0.160	0	0.146	0.400
ANKRD32	DNM1L	9913.ENSBTAP00000008026	9913.ENSBTAP00000037777	0	0	0	0	0.107	0.093	0	0.337	0.416
ANKRD32	ORC3	9913.ENSBTAP00000008026	9913.ENSBTAP00000022571	0	0	0	0	0.362	0	0	0.147	0.432
ANKRD32	REV3L	9913.ENSBTAP00000008026	9913.ENSBTAP00000053310	0	0	0	0	0.191	0.205	0	0.188	0.432
ANKRD32	TMPO	9913.ENSBTAP00000008026	9913.ENSBTAP00000048213	0	0	0	0	0.102	0	0	0.397	0.435
ANKRD32	PIK3C2B	9913.ENSBTAP00000008026	9913.ENSBTAP00000017388	0	0	0	0	0.063	0.357	0	0.153	0.445
ANKRD32	ATL2	9913.ENSBTAP00000008026	9913.ENSBTAP00000053652	0	0	0	0	0.067	0	0	0.452	0.466
ANKRD32	SMG1	9913.ENSBTAP00000008026	9913.ENSBTAP00000027632	0	0	0	0	0.101	0.357	0	0.153	0.467
ANKRD32	KBTBD8	9913.ENSBTAP00000008026	9913.ENSBTAP00000014711	0	0	0	0	0.071	0.043	0	0.453	0.471
ANKRD32	MPHOSPH9	9913.ENSBTAP00000008026	9913.ENSBTAP00000011147	0	0	0	0	0.088	0	0	0.453	0.480
ANKRD32	PIK3CA	9913.ENSBTAP00000008026	9913.ENSBTAP00000012168	0	0	0	0	0.124	0.357	0	0.153	0.481
ANKRD32	CAB39L	9913.ENSBTAP00000008026	9913.ENSBTAP00000037730	0	0	0	0	0	0	0	0.493	0.493
ANKRD32	SMC5	9913.ENSBTAP00000008026	9913.ENSBTAP00000053371	0	0	0	0	0.248	0.160	0	0.279	0.505
ANKRD32	CDK16	9913.ENSBTAP00000008026	9913.ENSBTAP00000022303	0	0	0	0	0.061	0.409	0	0.188	0.510
ANKRD32	RECQL	9913.ENSBTAP00000008026	9913.ENSBTAP00000028079	0	0	0	0	0.191	0.073	0	0.422	0.529
ANKRD32	POPDC3	9913.ENSBTAP00000008026	9913.ENSBTAP00000056630	0	0	0	0	0	0	0	0.539	0.539
ANKRD32	ORC2	9913.ENSBTAP00000008026	9913.ENSBTAP00000042074	0	0	0	0	0.257	0	0	0.418	0.549
ANKRD32	WRN	9913.ENSBTAP00000008026	9913.ENSBTAP00000028778	0	0	0	0	0.169	0.156	0	0.415	0.554
ANKRD32	TMEM241	9913.ENSBTAP00000008026	9913.ENSBTAP00000031027	0	0	0	0	0.051	0	0	0.554	0.558
ANKRD32	ZNF367	9913.ENSBTAP00000008026	9913.ENSBTAP00000008649	0	0	0	0	0.083	0.121	0	0.537	0.594
ANKRD32	SMARCAD1	9913.ENSBTAP00000008026	9913.ENSBTAP00000045084	0	0	0	0	0.155	0.413	0	0.279	0.611
ANKRD32	DBF4	9913.ENSBTAP00000008026	9913.ENSBTAP00000035016	0	0	0	0	0.171	0.278	0	0.407	0.614
ANKRD32	MDC1	9913.ENSBTAP00000008026	9913.ENSBTAP00000035767	0	0	0	0	0.097	0.379	0	0.388	0.627
ANKRD32	ATM	9913.ENSBTAP00000008026	9913.ENSBTAP00000039884	0	0	0	0	0.102	0.377	0	0.558	0.731
ANKRD32	CDC7	9913.ENSBTAP00000008026	9913.ENSBTAP00000021696	0	0	0	0	0.340	0.423	0	0.546	0.812
ANKRD32	FAM178A	9913.ENSBTAP00000008026	9913.ENSBTAP00000048207	0	0	0	0	0.101	0.645	0	0.682	0.889
ANKRD34A	XKRX	9913.ENSBTAP00000043164	9913.ENSBTAP00000007077	0	0	0	0	0	0	0	0.450	0.450
ANKRD34A	XKR8	9913.ENSBTAP00000043164	9913.ENSBTAP00000011592	0	0	0	0	0	0	0	0.450	0.450
ANKRD34A	NUDT17	9913.ENSBTAP00000043164	9913.ENSBTAP00000028830	0	0	0	0	0	0	0	0.404	0.404
ANTXR2	JKAMP	9913.ENSBTAP00000019050	9913.ENSBTAP00000004373	0	0	0	0	0	0	0	0.417	0.416
ANTXR2	DENND4A	9913.ENSBTAP00000019050	9913.ENSBTAP00000022733	0	0	0	0	0	0	0	0.431	0.431
ANTXR2	SERINC2	9913.ENSBTAP00000019050	9913.ENSBTAP00000037843	0	0	0	0	0	0	0	0.450	0.450
ANTXR2	NUFIP2	9913.ENSBTAP00000019050	9913.ENSBTAP00000044207	0	0	0	0	0	0	0	0.472	0.472
ANTXR2	TBKBP1	9913.ENSBTAP00000019050	9913.ENSBTAP00000040836	0	0	0	0	0	0	0	0.486	0.486
AOX1	UPB1	9913.ENSBTAP00000012827	9913.ENSBTAP00000001749	0	0	0	0	0.124	0	0.800	0.242	0.855
AOX1	ECHDC1	9913.ENSBTAP00000012827	9913.ENSBTAP00000005072	0	0	0	0	0	0	0.800	0.063	0.804
AOX1	DBT	9913.ENSBTAP00000012827	9913.ENSBTAP00000008292	0	0	0	0	0.063	0	0.800	0	0.804
AOX1	CYB5A	9913.ENSBTAP00000012827	9913.ENSBTAP00000015944	0	0	0	0	0.062	0	0	0.436	0.449
AOX1	GDA	9913.ENSBTAP00000012827	9913.ENSBTAP00000015339	0.119	0	0.230	0	0.084	0	0	0.249	0.470
AOX1	POPDC3	9913.ENSBTAP00000012827	9913.ENSBTAP00000056630	0	0	0	0	0.061	0	0	0.486	0.496
AOX1	DHRS4	9913.ENSBTAP00000012827	9913.ENSBTAP00000023493	0	0	0	0	0.051	0	0.900	0.157	0.913
AP2S1	CLHC1	9913.ENSBTAP00000013989	9913.ENSBTAP00000000369	0	0	0	0	0.061	0.190	0	0.456	0.550
AP2S1	LDLRAP1	9913.ENSBTAP00000013989	9913.ENSBTAP00000001393	0	0	0	0	0	0	0.900	0.067	0.902
AP2S1	LAMTOR1	9913.ENSBTAP00000013989	9913.ENSBTAP00000003907	0	0	0	0	0.523	0	0	0	0.523
AP2S1	AP4B1	9913.ENSBTAP00000013989	9913.ENSBTAP00000004711	0	0	0	0	0.062	0.758	0	0.682	0.921
AP2S1	SH3GL1	9913.ENSBTAP00000013989	9913.ENSBTAP00000007890	0	0	0	0	0	0	0.900	0.202	0.916
AP2S1	ATP6V1F	9913.ENSBTAP00000013989	9913.ENSBTAP00000009961	0	0	0	0	0.669	0	0	0	0.669
AP2S1	AP4S1	9913.ENSBTAP00000013989	9913.ENSBTAP00000043387	0	0	0	0.904	0.088	0	0.360	0.400	0.413
AP2S1	SARS	9913.ENSBTAP00000013989	9913.ENSBTAP00000017232	0	0	0	0	0.062	0	0	0.411	0.423
AP2S1	RAB24	9913.ENSBTAP00000013989	9913.ENSBTAP00000051902	0	0	0	0	0.062	0	0	0.448	0.460
AP2S1	RABAC1	9913.ENSBTAP00000013989	9913.ENSBTAP00000024793	0	0	0	0	0.663	0	0	0	0.663
AP2S1	CD74	9913.ENSBTAP00000013989	9913.ENSBTAP00000020261	0	0	0	0	0	0	0.900	0	0.900
AP2S1	FZD5	9913.ENSBTAP00000013989	9913.ENSBTAP00000041785	0	0	0	0	0	0	0.900	0	0.900
AP2S1	DSB	9913.ENSBTAP00000013989	9913.ENSBTAP00000020679	0	0	0	0	0	0	0.900	0	0.900
AP2S1	PACSIN1	9913.ENSBTAP00000013989	9913.ENSBTAP00000021459	0	0	0	0	0	0	0.900	0	0.900
AP2S1	LA-DQB	9913.ENSBTAP00000013989	9913.ENSBTAP00000026100	0	0	0	0	0	0	0.900	0	0.900
AP2S1	SYT8	9913.ENSBTAP00000013989	9913.ENSBTAP00000052023	0	0	0	0	0	0	0.900	0.045	0.900
AP2S1	IL7R	9913.ENSBTAP00000013989	9913.ENSBTAP00000026608	0	0	0	0	0	0	0.900	0	0.900
AP2S1	BoLA-DQA	9913.ENSBTAP00000013989	9913.ENSBTAP00000019939	0	0	0	0	0	0	0.900	0	0.900
AP2S1	BOLA-DRA	9913.ENSBTAP00000013989	9913.ENSBTAP00000014072	0	0	0	0	0	0	0.900	0	0.900
AP2S1	BOLA-DRB3	9913.ENSBTAP00000013989	9913.ENSBTAP00000018484	0	0	0	0	0	0	0.900	0	0.900
AP2S1	FNBP1	9913.ENSBTAP00000013989	9913.ENSBTAP00000027072	0	0	0	0	0.051	0	0.900	0.047	0.901
AP2S1	UBB	9913.ENSBTAP00000013989	9913.ENSBTAP00000022919	0	0	0	0	0.051	0.048	0.900	0	0.901
AP2S1	DNM2	9913.ENSBTAP00000013989	9913.ENSBTAP00000035986	0	0	0	0	0.063	0	0.900	0.091	0.907
AP2S1	DNM1	9913.ENSBTAP00000013989	9913.ENSBTAP00000032672	0	0	0	0	0.063	0	0.900	0.280	0.926
AP2S1	SYNJ2	9913.ENSBTAP00000013989	9913.ENSBTAP00000038897	0	0	0	0	0.063	0	0.900	0.292	0.927
AP2S1	FCHO1	9913.ENSBTAP00000013989	9913.ENSBTAP00000047176	0	0	0	0	0	0.207	0.900	0.264	0.936
AP4B1	CLHC1	9913.ENSBTAP00000004711	9913.ENSBTAP00000000369	0	0	0	0	0.131	0.409	0	0.314	0.616
AP4B1	LDLRAP1	9913.ENSBTAP00000004711	9913.ENSBTAP00000001393	0	0	0	0	0	0.550	0	0.066	0.561
AP4B1	ARL5C	9913.ENSBTAP00000004711	9913.ENSBTAP00000002636	0	0	0	0	0	0.420	0	0.050	0.425
AP4B1	ARL5B	9913.ENSBTAP00000004711	9913.ENSBTAP00000053341	0	0	0	0	0	0.420	0	0.050	0.425
AP4B1	RAB24	9913.ENSBTAP00000004711	9913.ENSBTAP00000051902	0	0	0	0	0	0	0	0.451	0.451
AP4B1	BCL2L15	9913.ENSBTAP00000004711	9913.ENSBTAP00000016482	0	0	0	0	0	0	0	0.496	0.495
AP4B1	PHTF1	9913.ENSBTAP00000004711	9913.ENSBTAP00000026132	0	0	0	0	0	0	0	0.496	0.495
AP4B1	PNPLA1	9913.ENSBTAP00000004711	9913.ENSBTAP00000020115	0	0	0	0	0.061	0	0	0.538	0.547
AP4B1	TPD52	9913.ENSBTAP00000004711	9913.ENSBTAP00000049200	0	0	0	0	0	0	0.900	0	0.900
AP4B1	BLOC1S6	9913.ENSBTAP00000004711	9913.ENSBTAP00000016245	0	0	0	0	0	0	0.900	0	0.900
AP4B1	SNX2	9913.ENSBTAP00000004711	9913.ENSBTAP00000035453	0	0	0	0	0.052	0.043	0.900	0	0.901
AP4B1	TXNDC5	9913.ENSBTAP00000004711	9913.ENSBTAP00000025617	0	0	0	0	0.062	0	0.900	0	0.902
AP4B1	APP	9913.ENSBTAP00000004711	9913.ENSBTAP00000045951	0	0	0	0	0	0	0.900	0.152	0.911
AP4B1	DNM2	9913.ENSBTAP00000004711	9913.ENSBTAP00000035986	0	0	0	0	0.063	0.200	0.900	0.190	0.931
AP4B1	ARF1	9913.ENSBTAP00000004711	9913.ENSBTAP00000010159	0	0	0	0	0	0.420	0.900	0.528	0.970
AP4B1	AP4S1	9913.ENSBTAP00000004711	9913.ENSBTAP00000043387	0	0	0	0	0.063	0.577	0.900	0.849	0.993
AP4S1	ARL5C	9913.ENSBTAP00000043387	9913.ENSBTAP00000002636	0	0	0	0	0.063	0.359	0	0.120	0.425
AP4S1	ARF1	9913.ENSBTAP00000043387	9913.ENSBTAP00000010159	0	0	0	0	0.063	0.359	0	0.422	0.622
AP4S1	ATP6AP1	9913.ENSBTAP00000043387	9913.ENSBTAP00000016073	0	0	0	0	0	0	0	0.515	0.515
AP4S1	ARL5B	9913.ENSBTAP00000043387	9913.ENSBTAP00000053341	0	0	0	0	0.063	0.359	0	0.120	0.425
AP4S1	AP5B1	9913.ENSBTAP00000043387	9913.ENSBTAP00000054921	0	0	0	0	0	0	0.720	0.063	0.726
AP4S1	APP	9913.ENSBTAP00000043387	9913.ENSBTAP00000045951	0	0	0	0	0	0	0.900	0.090	0.905
AP5B1	EHD1	9913.ENSBTAP00000054921	9913.ENSBTAP00000002174	0	0	0	0	0.081	0	0	0.460	0.482
AP5B1	GABBR1	9913.ENSBTAP00000054921	9913.ENSBTAP00000022907	0	0	0	0	0	0	0	0.425	0.424
AP5B1	TNFSF10	9913.ENSBTAP00000054921	9913.ENSBTAP00000025281	0	0	0	0	0	0	0	0.476	0.476
APAF1	TNFRSF1A	9913.ENSBTAP00000028867	9913.ENSBTAP00000005522	0	0	0	0	0	0	0	0.547	0.547
APAF1	CCNG1	9913.ENSBTAP00000028867	9913.ENSBTAP00000008669	0	0	0	0	0.061	0	0	0.515	0.525
APAF1	MAPK8	9913.ENSBTAP00000028867	9913.ENSBTAP00000010361	0	0	0	0	0.087	0	0	0.557	0.578
APAF1	FIS1	9913.ENSBTAP00000028867	9913.ENSBTAP00000010389	0	0	0	0	0	0.396	0	0.464	0.662
APAF1	MYC	9913.ENSBTAP00000028867	9913.ENSBTAP00000011066	0	0	0	0	0	0	0	0.442	0.442
APAF1	LOC515736	9913.ENSBTAP00000028867	9913.ENSBTAP00000012869	0	0	0	0	0.064	0.780	0	0.111	0.801
APAF1	TADA1	9913.ENSBTAP00000028867	9913.ENSBTAP00000013804	0	0	0	0	0	0.426	0	0.076	0.446
APAF1	MFN1	9913.ENSBTAP00000028867	9913.ENSBTAP00000013860	0	0	0	0	0.088	0.172	0	0.385	0.495
APAF1	XRN1	9913.ENSBTAP00000028867	9913.ENSBTAP00000015318	0	0	0	0	0.205	0.423	0	0.237	0.620
APAF1	NLRX1	9913.ENSBTAP00000028867	9913.ENSBTAP00000016601	0	0	0	0	0.061	0	0	0.430	0.442
APAF1	HSPA1A	9913.ENSBTAP00000028867	9913.ENSBTAP00000017500	0	0	0	0	0	0.112	0	0.649	0.675
APAF1	LEO1	9913.ENSBTAP00000028867	9913.ENSBTAP00000018400	0	0	0	0	0.063	0.683	0	0.249	0.757
APAF1	APIP	9913.ENSBTAP00000028867	9913.ENSBTAP00000024300	0	0	0	0	0	0.244	0	0.537	0.635
APAF1	FADD	9913.ENSBTAP00000028867	9913.ENSBTAP00000024322	0	0	0	0	0	0	0	0.742	0.742
APAF1	TNFSF10	9913.ENSBTAP00000028867	9913.ENSBTAP00000025281	0	0	0	0	0	0	0	0.480	0.480
APAF1	SMG1	9913.ENSBTAP00000028867	9913.ENSBTAP00000027632	0	0	0	0	0.369	0.170	0	0.132	0.505
APAF1	ENSBTAG00000027980	9913.ENSBTAP00000028867	9913.ENSBTAP00000035237	0	0	0	0	0	0.409	0	0	0.408
APAF1	DMXL1	9913.ENSBTAP00000028867	9913.ENSBTAP00000056112	0	0	0	0	0.279	0.108	0	0.163	0.414
APAF1	DNM2	9913.ENSBTAP00000028867	9913.ENSBTAP00000035986	0	0	0	0	0.061	0.200	0	0.286	0.416
APAF1	DNM1L	9913.ENSBTAP00000028867	9913.ENSBTAP00000037777	0	0	0	0	0.061	0.200	0	0.286	0.416
APAF1	DNM1	9913.ENSBTAP00000028867	9913.ENSBTAP00000032672	0	0	0	0	0.061	0.200	0	0.294	0.423
APAF1	TNFRSF10D	9913.ENSBTAP00000028867	9913.ENSBTAP00000054922	0	0	0	0	0	0.158	0	0.362	0.440
APAF1	NOD1	9913.ENSBTAP00000028867	9913.ENSBTAP00000053171	0	0	0	0	0.061	0	0	0.436	0.448
APAF1	BHLHE41	9913.ENSBTAP00000028867	9913.ENSBTAP00000054651	0	0	0	0	0	0	0	0.504	0.504
APAF1	ATM	9913.ENSBTAP00000028867	9913.ENSBTAP00000039884	0	0	0	0	0.161	0	0	0.451	0.519
APAF1	GAPDH	9913.ENSBTAP00000028867	9913.ENSBTAP00000037577	0	0	0	0	0	0	0	0.625	0.625
APAF1	BIRC3	9913.ENSBTAP00000028867	9913.ENSBTAP00000034604	0	0	0	0	0	0.450	0	0.441	0.679
APAF1	BCL2L11	9913.ENSBTAP00000028867	9913.ENSBTAP00000046015	0	0	0	0	0	0	0	0.707	0.707
APAF1	WDFY4	9913.ENSBTAP00000028867	9913.ENSBTAP00000031248	0	0	0	0	0.085	0.655	0	0.180	0.718
APAF1	XIAP	9913.ENSBTAP00000028867	9913.ENSBTAP00000053449	0	0	0	0	0.364	0.450	0	0.754	0.906
APC	PSMA3	9913.ENSBTAP00000025099	9913.ENSBTAP00000003636	0	0	0	0	0	0	0.900	0	0.900
APC	CSNK1E	9913.ENSBTAP00000025099	9913.ENSBTAP00000009931	0	0	0	0	0.063	0.340	0	0.190	0.455
APC	FRAT1	9913.ENSBTAP00000025099	9913.ENSBTAP00000010458	0	0	0	0	0	0	0.900	0.131	0.909
APC	MYC	9913.ENSBTAP00000025099	9913.ENSBTAP00000011066	0	0	0	0	0	0.260	0	0.628	0.713
APC	NLK	9913.ENSBTAP00000025099	9913.ENSBTAP00000019742	0	0	0	0	0.063	0.201	0	0.322	0.448
APC	AXIN1	9913.ENSBTAP00000025099	9913.ENSBTAP00000022053	0	0	0	0	0.063	0.850	0.900	0.790	0.996
APC	UBB	9913.ENSBTAP00000025099	9913.ENSBTAP00000022919	0	0	0	0	0.061	0	0.900	0.064	0.904
APC	RGS9	9913.ENSBTAP00000025099	9913.ENSBTAP00000023605	0	0	0	0	0.050	0.419	0	0	0.424
APC	PSMF1	9913.ENSBTAP00000025099	9913.ENSBTAP00000024505	0	0	0	0	0	0	0.900	0	0.900
APC	DLG1	9913.ENSBTAP00000025099	9913.ENSBTAP00000027161	0	0	0	0	0.182	0.196	0	0.168	0.405
APC	MACF1	9913.ENSBTAP00000025099	9913.ENSBTAP00000033188	0	0	0	0	0.123	0.213	0	0.217	0.413
APC	RGS3	9913.ENSBTAP00000025099	9913.ENSBTAP00000053205	0	0	0	0	0.050	0.419	0	0	0.424
APC	RGS2	9913.ENSBTAP00000025099	9913.ENSBTAP00000026460	0	0	0	0	0.050	0.419	0	0.051	0.430
APC	CRKL	9913.ENSBTAP00000025099	9913.ENSBTAP00000055171	0	0	0	0	0.052	0.428	0	0.076	0.455
APC	KRAS	9913.ENSBTAP00000025099	9913.ENSBTAP00000040751	0	0	0	0	0.081	0.159	0	0.593	0.658
APC	GSK3A	9913.ENSBTAP00000025099	9913.ENSBTAP00000027660	0	0	0	0	0.062	0.545	0	0.302	0.676
APC	TCF7L2	9913.ENSBTAP00000025099	9913.ENSBTAP00000054093	0	0	0	0	0	0.195	0.900	0.543	0.960
APEX1	MSH6	9913.ENSBTAP00000003559	9913.ENSBTAP00000001867	0.102	0	0	0	0.150	0	0	0.601	0.669
APEX1	FANCM	9913.ENSBTAP00000003559	9913.ENSBTAP00000003379	0	0	0	0	0.119	0.371	0	0.466	0.678
APEX1	MSH2	9913.ENSBTAP00000003559	9913.ENSBTAP00000003556	0.102	0	0	0	0.183	0	0	0.549	0.640
APEX1	PPP1R13L	9913.ENSBTAP00000003559	9913.ENSBTAP00000027570	0	0	0	0	0.052	0	0	0.429	0.435
APEX1	GAPDH	9913.ENSBTAP00000003559	9913.ENSBTAP00000037577	0.100	0	0	0	0.063	0	0	0.394	0.445
APEX1	RAD51C	9913.ENSBTAP00000003559	9913.ENSBTAP00000020012	0	0	0	0	0.119	0.068	0	0.381	0.447
APEX1	MSH3	9913.ENSBTAP00000003559	9913.ENSBTAP00000010107	0.102	0	0	0	0.097	0	0	0.399	0.470
APEX1	MYC	9913.ENSBTAP00000003559	9913.ENSBTAP00000011066	0	0	0	0	0.086	0	0	0.472	0.497
APEX1	XRCC6	9913.ENSBTAP00000003559	9913.ENSBTAP00000008020	0	0	0	0	0.063	0.187	0	0.396	0.500
APEX1	RECQL	9913.ENSBTAP00000003559	9913.ENSBTAP00000028079	0.107	0	0	0	0.062	0	0	0.453	0.502
APEX1	XPC	9913.ENSBTAP00000003559	9913.ENSBTAP00000009683	0	0	0	0	0.063	0	0	0.515	0.526
APEX1	RAD52	9913.ENSBTAP00000003559	9913.ENSBTAP00000052915	0	0	0	0	0.063	0.211	0	0.434	0.545
APEX1	WRN	9913.ENSBTAP00000003559	9913.ENSBTAP00000028778	0.107	0	0	0	0.149	0	0	0.472	0.564
APEX1	ATM	9913.ENSBTAP00000003559	9913.ENSBTAP00000039884	0	0	0	0	0.063	0	0	0.557	0.567
APEX1	REV3L	9913.ENSBTAP00000003559	9913.ENSBTAP00000053310	0	0	0	0	0.148	0.235	0	0.442	0.605
APEX1	TDG	9913.ENSBTAP00000003559	9913.ENSBTAP00000028828	0.134	0	0	0	0.063	0	0	0.673	0.712
APEX1	XPA	9913.ENSBTAP00000003559	9913.ENSBTAP00000012834	0	0	0	0	0.063	0.235	0	0.668	0.741
APH1B	BACE2	9913.ENSBTAP00000014064	9913.ENSBTAP00000000507	0	0	0	0	0	0	0	0.592	0.592
APH1B	CYP4V2	9913.ENSBTAP00000014064	9913.ENSBTAP00000002785	0	0	0	0	0	0	0	0.432	0.432
APH1B	APP	9913.ENSBTAP00000014064	9913.ENSBTAP00000045951	0	0	0	0	0.051	0	0	0.757	0.760
APIP	UBA6	9913.ENSBTAP00000024300	9913.ENSBTAP00000008985	0	0	0	0	0.051	0.084	0	0.512	0.539
APIP	ENSBTAG00000009859	9913.ENSBTAP00000024300	9913.ENSBTAP00000013000	0	0	0	0	0.080	0.165	0	0.284	0.401
APIP	IP6K1	9913.ENSBTAP00000024300	9913.ENSBTAP00000015405	0	0	0	0	0	0	0	0.534	0.534
APIP	DNM1L	9913.ENSBTAP00000024300	9913.ENSBTAP00000037777	0	0	0	0	0.060	0	0	0.405	0.417
APOOL	TGFB2	9913.ENSBTAP00000029044	9913.ENSBTAP00000007053	0	0	0	0	0	0	0.900	0	0.900
APOOL	QSOX1	9913.ENSBTAP00000029044	9913.ENSBTAP00000018869	0	0	0	0	0.060	0	0.900	0	0.901
APOOL	TGFB1	9913.ENSBTAP00000029044	9913.ENSBTAP00000027261	0	0	0	0	0	0	0.900	0	0.900
APOOL	CHCHD10	9913.ENSBTAP00000029044	9913.ENSBTAP00000029468	0	0	0	0	0	0.068	0	0.583	0.594
APOOL	APP	9913.ENSBTAP00000029044	9913.ENSBTAP00000045951	0	0	0	0	0	0	0.900	0	0.900
APOOL	TOR4A	9913.ENSBTAP00000029044	9913.ENSBTAP00000032552	0	0	0	0	0	0	0.900	0	0.900
APOOL	GAS6	9913.ENSBTAP00000029044	9913.ENSBTAP00000035185	0	0	0	0	0	0	0.900	0	0.900
APP	S1PR4	9913.ENSBTAP00000045951	9913.ENSBTAP00000000492	0	0	0	0	0	0	0.900	0.049	0.900
APP	BACE2	9913.ENSBTAP00000045951	9913.ENSBTAP00000000507	0	0	0	0	0.061	0.187	0	0.754	0.795
APP	ENSBTAG00000000667	9913.ENSBTAP00000045951	9913.ENSBTAP00000000878	0	0	0	0	0	0	0.900	0.106	0.906
APP	HOMER3	9913.ENSBTAP00000045951	9913.ENSBTAP00000001076	0	0	0	0	0	0.187	0	0.306	0.412
APP	PIKFYVE	9913.ENSBTAP00000045951	9913.ENSBTAP00000002824	0	0	0	0	0	0	0	0.522	0.522
APP	GNB4	9913.ENSBTAP00000045951	9913.ENSBTAP00000003589	0	0	0	0	0.062	0	0.900	0.051	0.903
APP	CX3CR1	9913.ENSBTAP00000045951	9913.ENSBTAP00000003797	0	0	0	0	0	0	0.900	0.270	0.923
APP	GNG2	9913.ENSBTAP00000045951	9913.ENSBTAP00000003959	0	0	0	0	0.055	0	0.900	0.049	0.902
APP	NECAB3	9913.ENSBTAP00000045951	9913.ENSBTAP00000005154	0	0	0	0	0.062	0.187	0	0.277	0.400
APP	JUN	9913.ENSBTAP00000045951	9913.ENSBTAP00000005279	0	0	0	0	0.064	0.048	0	0.491	0.506
APP	FOS	9913.ENSBTAP00000045951	9913.ENSBTAP00000005660	0	0	0	0	0.061	0.048	0	0.525	0.539
APP	LPAR2	9913.ENSBTAP00000045951	9913.ENSBTAP00000006105	0	0	0	0	0	0.044	0.900	0.096	0.906
APP	MAPK9	9913.ENSBTAP00000045951	9913.ENSBTAP00000006183	0	0	0	0	0.063	0.077	0	0.394	0.430
APP	TGFB2	9913.ENSBTAP00000045951	9913.ENSBTAP00000007053	0	0	0	0	0.084	0.273	0.900	0.105	0.932
APP	GPR132	9913.ENSBTAP00000045951	9913.ENSBTAP00000007420	0	0	0	0	0	0	0.900	0.052	0.901
APP	GPR18	9913.ENSBTAP00000045951	9913.ENSBTAP00000007469	0	0	0	0	0	0	0.900	0	0.900
APP	ENSBTAG00000032084	9913.ENSBTAP00000045951	9913.ENSBTAP00000007471	0	0	0	0	0.063	0	0.900	0	0.902
APP	HP	9913.ENSBTAP00000045951	9913.ENSBTAP00000008335	0	0	0	0	0	0	0	0.603	0.603
APP	GGA1	9913.ENSBTAP00000045951	9913.ENSBTAP00000008477	0	0	0	0	0	0.395	0	0.423	0.636
APP	GNB2	9913.ENSBTAP00000045951	9913.ENSBTAP00000008508	0	0	0	0	0.062	0	0.900	0.050	0.903
APP	FFAR2	9913.ENSBTAP00000045951	9913.ENSBTAP00000008619	0	0	0	0	0	0	0.900	0	0.900
APP	SSTR1	9913.ENSBTAP00000045951	9913.ENSBTAP00000008645	0	0	0	0	0.062	0.044	0.900	0.093	0.907
APP	CCL4	9913.ENSBTAP00000045951	9913.ENSBTAP00000009446	0	0	0	0	0	0	0.900	0.175	0.914
APP	CCL5	9913.ENSBTAP00000045951	9913.ENSBTAP00000009463	0	0	0	0	0	0	0.900	0.146	0.911
APP	ATP6V0A2	9913.ENSBTAP00000045951	9913.ENSBTAP00000009563	0	0	0	0	0	0	0	0.473	0.473
APP	MAPK8	9913.ENSBTAP00000045951	9913.ENSBTAP00000010361	0	0	0	0	0.051	0.084	0	0.534	0.559
APP	MYC	9913.ENSBTAP00000045951	9913.ENSBTAP00000011066	0	0	0	0	0.113	0	0	0.455	0.496
APP	SHISA5	9913.ENSBTAP00000045951	9913.ENSBTAP00000012101	0	0	0	0	0	0	0.900	0	0.900
APP	PIK3CA	9913.ENSBTAP00000045951	9913.ENSBTAP00000012168	0	0	0	0	0	0.077	0.900	0.086	0.908
APP	XCL2	9913.ENSBTAP00000045951	9913.ENSBTAP00000013116	0	0	0	0	0	0	0.900	0	0.900
APP	FLOT2	9913.ENSBTAP00000045951	9913.ENSBTAP00000013288	0	0	0	0	0.052	0.205	0	0.503	0.593
APP	NAE1	9913.ENSBTAP00000045951	9913.ENSBTAP00000013367	0	0	0	0	0	0.437	0.800	0.545	0.944
APP	MGAT4A	9913.ENSBTAP00000045951	9913.ENSBTAP00000013715	0	0	0	0	0	0	0.900	0.104	0.906
APP	LOC524576	9913.ENSBTAP00000045951	9913.ENSBTAP00000017482	0	0	0	0	0	0	0.900	0.073	0.903
APP	HSPA1A	9913.ENSBTAP00000045951	9913.ENSBTAP00000017500	0	0	0	0	0	0.151	0	0.364	0.437
APP	FFAR3	9913.ENSBTAP00000045951	9913.ENSBTAP00000018317	0	0	0	0	0	0	0.900	0	0.900
APP	QSOX1	9913.ENSBTAP00000045951	9913.ENSBTAP00000018869	0	0	0	0	0.106	0	0.900	0	0.906
APP	CXCR3	9913.ENSBTAP00000045951	9913.ENSBTAP00000019690	0	0	0	0	0	0.044	0.900	0.061	0.902
APP	CD74	9913.ENSBTAP00000045951	9913.ENSBTAP00000020261	0	0	0	0	0.121	0.082	0	0.570	0.623
APP	LRP10	9913.ENSBTAP00000045951	9913.ENSBTAP00000021782	0	0	0	0	0	0.068	0	0.502	0.516
APP	GABBR1	9913.ENSBTAP00000045951	9913.ENSBTAP00000022907	0	0	0	0	0.104	0	0.900	0.129	0.915
APP	MIA3	9913.ENSBTAP00000045951	9913.ENSBTAP00000025055	0	0	0	0	0	0	0.900	0	0.900
APP	ITPKB	9913.ENSBTAP00000045951	9913.ENSBTAP00000025755	0	0	0	0	0	0	0	0.529	0.529
APP	IGFBP7	9913.ENSBTAP00000045951	9913.ENSBTAP00000025803	0	0	0	0	0.093	0	0.900	0.062	0.907
APP	CNR2	9913.ENSBTAP00000045951	9913.ENSBTAP00000025809	0	0	0	0	0	0.044	0.900	0.083	0.904
APP	CCR1	9913.ENSBTAP00000045951	9913.ENSBTAP00000025880	0	0	0	0	0	0.044	0.900	0.053	0.901
APP	THY1	9913.ENSBTAP00000045951	9913.ENSBTAP00000026146	0	0	0	0	0.087	0	0	0.581	0.601
APP	CXCL8	9913.ENSBTAP00000045951	9913.ENSBTAP00000026275	0	0	0	0	0	0	0.900	0.306	0.927
APP	C3AR1	9913.ENSBTAP00000045951	9913.ENSBTAP00000026308	0	0	0	0	0	0	0.900	0.189	0.915
APP	GSN	9913.ENSBTAP00000045951	9913.ENSBTAP00000026534	0	0	0	0	0.090	0.187	0	0.285	0.425
APP	TGFB1	9913.ENSBTAP00000045951	9913.ENSBTAP00000027261	0	0	0	0	0	0.266	0.900	0.177	0.934
APP	PARK7	9913.ENSBTAP00000045951	9913.ENSBTAP00000027339	0	0	0	0	0	0	0	0.428	0.428
APP	GSK3A	9913.ENSBTAP00000045951	9913.ENSBTAP00000027660	0	0	0	0	0.060	0.187	0	0.280	0.401
APP	CXCL12	9913.ENSBTAP00000045951	9913.ENSBTAP00000031235	0	0	0	0	0.061	0	0.900	0.109	0.909
APP	TOR4A	9913.ENSBTAP00000045951	9913.ENSBTAP00000032552	0	0	0	0	0	0	0.900	0.053	0.901
APP	DNM1	9913.ENSBTAP00000045951	9913.ENSBTAP00000032672	0	0	0	0	0.063	0.176	0	0.400	0.496
APP	GNAO1	9913.ENSBTAP00000045951	9913.ENSBTAP00000033570	0	0	0	0	0.063	0.430	0	0.139	0.500
APP	GAS6	9913.ENSBTAP00000045951	9913.ENSBTAP00000035185	0	0	0	0	0.097	0	0.900	0.069	0.908
APP	GAPDH	9913.ENSBTAP00000045951	9913.ENSBTAP00000037577	0	0	0	0	0.049	0.164	0.800	0.693	0.944
APP	PTAFR	9913.ENSBTAP00000045951	9913.ENSBTAP00000038567	0	0	0	0	0	0	0.900	0.048	0.900
APP	CXCL10	9913.ENSBTAP00000045951	9913.ENSBTAP00000039324	0	0	0	0	0	0	0.900	0.123	0.908
APP	CXCL2	9913.ENSBTAP00000045951	9913.ENSBTAP00000039327	0	0	0	0	0	0	0.900	0.064	0.902
APP	KRAS	9913.ENSBTAP00000045951	9913.ENSBTAP00000040751	0	0	0	0	0.063	0	0	0.424	0.437
APP	KTN1	9913.ENSBTAP00000045951	9913.ENSBTAP00000041243	0	0	0	0	0.051	0	0.900	0.047	0.901
APP	ATG7	9913.ENSBTAP00000045951	9913.ENSBTAP00000041507	0	0	0	0	0	0.154	0	0.343	0.420
APP	PLD3	9913.ENSBTAP00000045951	9913.ENSBTAP00000041666	0	0	0	0	0.062	0	0	0.413	0.426
APP	CCR9	9913.ENSBTAP00000045951	9913.ENSBTAP00000041919	0	0	0	0	0	0.044	0.900	0.047	0.900
APP	P2RY12	9913.ENSBTAP00000045951	9913.ENSBTAP00000041984	0	0	0	0	0	0	0.900	0.129	0.909
APP	PRNP	9913.ENSBTAP00000045951	9913.ENSBTAP00000043233	0	0	0	0	0.090	0.195	0	0.618	0.696
APP	HMOX2	9913.ENSBTAP00000045951	9913.ENSBTAP00000044292	0	0	0	0	0	0.187	0	0.301	0.407
APP	CCL1	9913.ENSBTAP00000045951	9913.ENSBTAP00000044839	0	0	0	0	0	0	0.900	0.047	0.900
APP	ITGAM	9913.ENSBTAP00000045951	9913.ENSBTAP00000054571	0	0	0	0	0.063	0	0	0.391	0.404
APP	TARDBP	9913.ENSBTAP00000045951	9913.ENSBTAP00000054152	0	0	0	0	0	0	0	0.404	0.404
APP	IGHE	9913.ENSBTAP00000045951	9913.ENSBTAP00000056315	0	0	0	0	0	0.409	0	0	0.408
APP	LOC524810	9913.ENSBTAP00000045951	9913.ENSBTAP00000054179	0	0	0	0	0	0.409	0	0	0.408
APP	LRP8	9913.ENSBTAP00000045951	9913.ENSBTAP00000050885	0	0	0	0	0.062	0.081	0	0.714	0.732
APP	LOC515697	9913.ENSBTAP00000045951	9913.ENSBTAP00000049096	0	0	0	0	0	0	0.900	0	0.900
APP	FFAR1	9913.ENSBTAP00000045951	9913.ENSBTAP00000055089	0	0	0	0	0	0	0.900	0.068	0.902
APP	CXCR5	9913.ENSBTAP00000045951	9913.ENSBTAP00000056601	0	0	0	0	0	0.044	0.900	0.069	0.903
APP	HCAR3	9913.ENSBTAP00000045951	9913.ENSBTAP00000055596	0	0	0	0	0	0.044	0.900	0.073	0.903
APP	OPRL1	9913.ENSBTAP00000045951	9913.ENSBTAP00000055794	0	0	0	0	0.062	0.044	0.900	0.080	0.906
APP	RCN1	9913.ENSBTAP00000045951	9913.ENSBTAP00000056127	0	0	0	0	0.130	0	0.900	0	0.909
APP	P2RY6	9913.ENSBTAP00000045951	9913.ENSBTAP00000048939	0	0	0	0	0	0	0.900	0.141	0.910
AQP3	PLOD3	9913.ENSBTAP00000011196	9913.ENSBTAP00000000447	0	0	0	0	0.063	0	0	0.509	0.521
AQP3	NIPAL2	9913.ENSBTAP00000011196	9913.ENSBTAP00000024232	0	0	0	0	0.102	0	0	0.365	0.405
AQP3	UBLCP1	9913.ENSBTAP00000011196	9913.ENSBTAP00000011999	0	0	0	0	0.063	0	0	0.430	0.443
AQP3	CD44	9913.ENSBTAP00000011196	9913.ENSBTAP00000048925	0	0	0	0	0	0	0	0.498	0.499
ARAP1	ARF1	9913.ENSBTAP00000039693	9913.ENSBTAP00000010159	0	0	0	0	0	0.160	0	0.495	0.557
ARAP1	STARD6	9913.ENSBTAP00000039693	9913.ENSBTAP00000010736	0	0	0	0	0	0	0	0.529	0.529
ARAP1	MTSS1L	9913.ENSBTAP00000039693	9913.ENSBTAP00000012316	0	0	0	0	0	0	0	0.477	0.477
ARAP1	RAC2	9913.ENSBTAP00000039693	9913.ENSBTAP00000014666	0	0	0	0	0.111	0.160	0.900	0.085	0.922
ARAP1	RHOH	9913.ENSBTAP00000039693	9913.ENSBTAP00000017893	0	0	0	0	0.060	0.160	0.900	0.126	0.921
ARAP1	FGD2	9913.ENSBTAP00000039693	9913.ENSBTAP00000018834	0	0	0	0	0.098	0.064	0	0.373	0.424
ARAP1	RHOT1	9913.ENSBTAP00000039693	9913.ENSBTAP00000035196	0	0	0	0	0	0.160	0.900	0.109	0.918
ARAP1	BMS1	9913.ENSBTAP00000039693	9913.ENSBTAP00000045796	0	0	0	0	0.061	0	0	0.416	0.428
ARAP1	RHOB	9913.ENSBTAP00000039693	9913.ENSBTAP00000054785	0	0	0	0	0	0.160	0.900	0.045	0.912
ARAP1	RHOBTB2	9913.ENSBTAP00000039693	9913.ENSBTAP00000042655	0	0	0	0	0.061	0.160	0.900	0.045	0.914
ARF1	BDP1	9913.ENSBTAP00000010159	9913.ENSBTAP00000000474	0	0	0	0	0	0	0	0.435	0.435
ARF1	LOC539132	9913.ENSBTAP00000010159	9913.ENSBTAP00000001068	0	0	0	0	0.070	0	0.900	0	0.903
ARF1	CD59	9913.ENSBTAP00000010159	9913.ENSBTAP00000002967	0	0	0	0	0	0	0.900	0.103	0.906
ARF1	RAB11B	9913.ENSBTAP00000010159	9913.ENSBTAP00000003206	0	0	0	0	0.063	0.698	0	0.430	0.824
ARF1	KIF3B	9913.ENSBTAP00000010159	9913.ENSBTAP00000004174	0	0	0	0	0.051	0.153	0.900	0.084	0.916
ARF1	PLIN2	9913.ENSBTAP00000010159	9913.ENSBTAP00000007519	0	0	0	0	0	0.187	0	0.315	0.419
ARF1	TRIP11	9913.ENSBTAP00000010159	9913.ENSBTAP00000007595	0	0	0	0	0	0.084	0.900	0.466	0.946
ARF1	DNASE2	9913.ENSBTAP00000010159	9913.ENSBTAP00000007993	0	0	0	0	0	0	0.900	0	0.900
ARF1	GGA1	9913.ENSBTAP00000010159	9913.ENSBTAP00000008477	0	0	0	0	0	0.968	0	0.658	0.988
ARF1	GNB2	9913.ENSBTAP00000010159	9913.ENSBTAP00000008508	0	0	0	0	0.195	0.175	0	0.175	0.405
ARF1	RAC2	9913.ENSBTAP00000010159	9913.ENSBTAP00000014666	0	0	0	0	0.063	0.048	0	0.405	0.423
ARF1	PACS1	9913.ENSBTAP00000010159	9913.ENSBTAP00000011884	0	0	0	0	0	0	0	0.433	0.433
ARF1	MYC	9913.ENSBTAP00000010159	9913.ENSBTAP00000011066	0	0	0	0	0	0.156	0	0.392	0.464
ARF1	GAPDH	9913.ENSBTAP00000010159	9913.ENSBTAP00000037577	0	0	0	0	0.209	0.095	0	0.331	0.480
ARF1	EXOC7	9913.ENSBTAP00000010159	9913.ENSBTAP00000034589	0	0	0	0	0.062	0.206	0	0.412	0.524
ARF1	RAB4A	9913.ENSBTAP00000010159	9913.ENSBTAP00000046611	0	0	0	0	0	0	0	0.557	0.557
ARF1	HSD17B1	9913.ENSBTAP00000010159	9913.ENSBTAP00000054286	0	0	0	0	0	0.084	0	0.553	0.573
ARF1	LA-DQB	9913.ENSBTAP00000010159	9913.ENSBTAP00000026100	0	0	0	0	0	0	0.900	0	0.900
ARF1	BoLA-DQA	9913.ENSBTAP00000010159	9913.ENSBTAP00000019939	0	0	0	0	0	0	0.900	0	0.900
ARF1	BOLA-DRA	9913.ENSBTAP00000010159	9913.ENSBTAP00000014072	0	0	0	0	0	0	0.900	0.050	0.900
ARF1	DSB	9913.ENSBTAP00000010159	9913.ENSBTAP00000020679	0	0	0	0	0	0	0.900	0	0.900
ARF1	BOLA-DRB3	9913.ENSBTAP00000010159	9913.ENSBTAP00000018484	0	0	0	0	0	0	0.900	0	0.900
ARF1	CD74	9913.ENSBTAP00000010159	9913.ENSBTAP00000020261	0	0	0	0	0	0.054	0.900	0	0.901
ARF1	TXNDC5	9913.ENSBTAP00000010159	9913.ENSBTAP00000025617	0	0	0	0	0.061	0.074	0.900	0.073	0.908
ARF1	TPD52	9913.ENSBTAP00000010159	9913.ENSBTAP00000049200	0	0	0	0	0.051	0	0.900	0.109	0.908
ARF1	SNX2	9913.ENSBTAP00000010159	9913.ENSBTAP00000035453	0	0	0	0	0	0	0.900	0.230	0.919
ARF1	KIF23	9913.ENSBTAP00000010159	9913.ENSBTAP00000013163	0	0	0	0	0.061	0.156	0.900	0.111	0.920
ARF1	KIFC2	9913.ENSBTAP00000010159	9913.ENSBTAP00000010194	0	0	0	0	0.063	0.153	0.900	0.132	0.921
ARF1	KIF20B	9913.ENSBTAP00000010159	9913.ENSBTAP00000032911	0	0	0	0	0.061	0.153	0.900	0.141	0.922
ARF1	PLD2	9913.ENSBTAP00000010159	9913.ENSBTAP00000035115	0	0	0	0	0.050	0.187	0.800	0.616	0.932
ARF1	DNM1	9913.ENSBTAP00000010159	9913.ENSBTAP00000032672	0.041	0	0	0	0.090	0.068	0.900	0.344	0.936
ARF1	DNM2	9913.ENSBTAP00000010159	9913.ENSBTAP00000035986	0.041	0	0	0	0.090	0.068	0.900	0.377	0.940
ARF1	USO1	9913.ENSBTAP00000010159	9913.ENSBTAP00000022642	0	0	0	0	0.063	0.045	0.900	0.448	0.944
ARG2	SDS	9913.ENSBTAP00000002529	9913.ENSBTAP00000042524	0	0	0	0	0.062	0	0	0.388	0.401
ARG2	GAPDH	9913.ENSBTAP00000002529	9913.ENSBTAP00000037577	0	0	0	0	0.083	0	0	0.377	0.404
ARG2	HAL	9913.ENSBTAP00000002529	9913.ENSBTAP00000021649	0.150	0	0	0	0.145	0	0	0.258	0.413
ARG2	MCCC1	9913.ENSBTAP00000002529	9913.ENSBTAP00000008604	0.097	0	0	0	0.062	0	0	0.370	0.419
ARG2	QRSL1	9913.ENSBTAP00000002529	9913.ENSBTAP00000023342	0.101	0	0	0	0.061	0	0	0.370	0.421
ARG2	DDAH2	9913.ENSBTAP00000002529	9913.ENSBTAP00000017991	0.061	0	0	0	0	0	0	0.446	0.457
ARG2	ARHGEF12	9913.ENSBTAP00000002529	9913.ENSBTAP00000028453	0	0	0	0	0	0	0	0.476	0.476
ARG2	PRODH	9913.ENSBTAP00000002529	9913.ENSBTAP00000056646	0.121	0	0	0	0.063	0	0	0.504	0.556
ARG2	EPB41L4B	9913.ENSBTAP00000002529	9913.ENSBTAP00000022699	0	0	0	0	0.062	0	0	0.552	0.561
ARGLU1	PRPF4B	9913.ENSBTAP00000020126	9913.ENSBTAP00000002695	0	0	0	0	0.401	0	0	0	0.401
ARGLU1	LUC7L3	9913.ENSBTAP00000020126	9913.ENSBTAP00000002938	0	0	0	0	0.554	0	0	0	0.554
ARGLU1	SREK1	9913.ENSBTAP00000020126	9913.ENSBTAP00000009630	0	0	0	0	0.245	0.503	0	0	0.609
ARGLU1	HNRNPH1	9913.ENSBTAP00000020126	9913.ENSBTAP00000012357	0	0	0	0	0.361	0	0	0.401	0.601
ARGLU1	CHPF2	9913.ENSBTAP00000020126	9913.ENSBTAP00000019108	0	0	0	0	0	0	0	0.670	0.670
ARGLU1	DIS3	9913.ENSBTAP00000020126	9913.ENSBTAP00000026500	0	0	0	0	0	0	0	0.506	0.506
ARGLU1	SRSF7	9913.ENSBTAP00000020126	9913.ENSBTAP00000033048	0	0	0	0	0.118	0	0	0.517	0.556
ARGLU1	RBM25	9913.ENSBTAP00000020126	9913.ENSBTAP00000022826	0	0	0	0	0.342	0.495	0	0	0.653
ARGLU1	SFRS18	9913.ENSBTAP00000020126	9913.ENSBTAP00000026293	0	0	0	0	0.714	0	0	0	0.714
ARGLU1	SRSF11	9913.ENSBTAP00000020126	9913.ENSBTAP00000020564	0	0	0	0	0.614	0.769	0	0	0.907
ARHGAP10	PAK2	9913.ENSBTAP00000003283	9913.ENSBTAP00000054939	0	0	0	0	0.062	0.187	0	0.413	0.513
ARHGAP10	PKN3	9913.ENSBTAP00000003283	9913.ENSBTAP00000013461	0	0	0	0	0	0.159	0	0.692	0.729
ARHGAP10	RHOT1	9913.ENSBTAP00000003283	9913.ENSBTAP00000035196	0	0	0	0	0.051	0.049	0.900	0	0.901
ARHGAP10	RHOBTB2	9913.ENSBTAP00000003283	9913.ENSBTAP00000042655	0	0	0	0	0	0.070	0.900	0	0.903
ARHGAP10	RHOH	9913.ENSBTAP00000003283	9913.ENSBTAP00000017893	0	0	0	0	0	0.070	0.900	0.049	0.903
ARHGAP10	RAC2	9913.ENSBTAP00000003283	9913.ENSBTAP00000014666	0	0	0	0	0	0.084	0.900	0.075	0.907
ARHGAP10	RHOB	9913.ENSBTAP00000003283	9913.ENSBTAP00000054785	0	0	0	0	0.057	0.078	0.900	0.076	0.908
ARHGAP12	LIN7C	9913.ENSBTAP00000016846	9913.ENSBTAP00000001914	0	0	0	0	0.086	0	0	0.528	0.550
ARHGAP12	CHD9	9913.ENSBTAP00000016846	9913.ENSBTAP00000002955	0	0	0	0	0.074	0	0	0.496	0.514
ARHGAP12	CRIM1	9913.ENSBTAP00000016846	9913.ENSBTAP00000011877	0	0	0	0	0	0.060	0	0.549	0.558
ARHGAP12	RAC2	9913.ENSBTAP00000016846	9913.ENSBTAP00000014666	0	0	0	0	0.063	0.224	0.900	0.176	0.932
ARHGAP12	NIFK	9913.ENSBTAP00000016846	9913.ENSBTAP00000031516	0	0	0	0	0	0.423	0	0	0.422
ARHGAP12	PHF3	9913.ENSBTAP00000016846	9913.ENSBTAP00000025476	0	0	0	0	0.112	0	0	0.724	0.744
ARHGAP12	RHOT1	9913.ENSBTAP00000016846	9913.ENSBTAP00000035196	0	0	0	0	0	0.095	0.900	0	0.905
ARHGAP12	RHOBTB2	9913.ENSBTAP00000016846	9913.ENSBTAP00000042655	0	0	0	0	0	0.161	0.900	0.082	0.916
ARHGAP12	RHOH	9913.ENSBTAP00000016846	9913.ENSBTAP00000017893	0	0	0	0	0.051	0.161	0.900	0.082	0.917
ARHGAP12	RHOB	9913.ENSBTAP00000016846	9913.ENSBTAP00000054785	0	0	0	0	0	0.202	0.900	0.352	0.943
ARHGAP18	RAC2	9913.ENSBTAP00000020443	9913.ENSBTAP00000014666	0	0	0	0	0.061	0.155	0.900	0.063	0.915
ARHGAP18	RHOH	9913.ENSBTAP00000020443	9913.ENSBTAP00000017893	0	0	0	0	0	0.084	0.900	0.059	0.906
ARHGAP18	PTPRF	9913.ENSBTAP00000020443	9913.ENSBTAP00000024046	0	0	0	0	0.061	0	0	0.391	0.403
ARHGAP18	RSRC1	9913.ENSBTAP00000020443	9913.ENSBTAP00000042183	0	0	0	0	0	0	0	0.475	0.475
ARHGAP18	RHOT1	9913.ENSBTAP00000020443	9913.ENSBTAP00000035196	0	0	0	0	0	0.061	0.900	0	0.902
ARHGAP18	RHOBTB2	9913.ENSBTAP00000020443	9913.ENSBTAP00000042655	0	0	0	0	0.056	0.167	0.900	0.175	0.926
ARHGAP18	RHOB	9913.ENSBTAP00000020443	9913.ENSBTAP00000054785	0	0	0	0	0	0.164	0.900	0.238	0.930
ARHGAP24	MYBPC2	9913.ENSBTAP00000005165	9913.ENSBTAP00000026756	0	0	0	0	0	0	0	0.400	0.400
ARHGAP24	LY75	9913.ENSBTAP00000005165	9913.ENSBTAP00000053737	0	0	0	0	0	0	0	0.405	0.405
ARHGAP24	WDFY4	9913.ENSBTAP00000005165	9913.ENSBTAP00000031248	0	0	0	0	0.119	0	0	0.363	0.414
ARHGAP24	MYO1E	9913.ENSBTAP00000005165	9913.ENSBTAP00000053355	0	0	0	0	0.063	0	0	0.429	0.442
ARHGAP24	LIAS	9913.ENSBTAP00000005165	9913.ENSBTAP00000019299	0	0	0	0	0	0	0	0.459	0.459
ARHGAP24	ZNF608	9913.ENSBTAP00000005165	9913.ENSBTAP00000021480	0	0	0	0	0	0	0	0.527	0.527
ARHGAP24	CTSO	9913.ENSBTAP00000005165	9913.ENSBTAP00000014691	0	0	0	0	0.061	0	0	0.551	0.560
ARHGAP24	RHOT1	9913.ENSBTAP00000005165	9913.ENSBTAP00000035196	0	0	0	0	0	0.150	0.900	0.062	0.913
ARHGAP24	RHOBTB2	9913.ENSBTAP00000005165	9913.ENSBTAP00000042655	0	0	0	0	0.055	0.201	0.900	0.051	0.918
ARHGAP24	RHOH	9913.ENSBTAP00000005165	9913.ENSBTAP00000017893	0	0	0	0	0	0.201	0.900	0.075	0.919
ARHGAP24	RAC2	9913.ENSBTAP00000005165	9913.ENSBTAP00000014666	0	0	0	0	0.050	0.201	0.900	0.157	0.927
ARHGAP24	RHOB	9913.ENSBTAP00000005165	9913.ENSBTAP00000054785	0	0	0	0	0.061	0.201	0.900	0.191	0.931
ARHGAP31	RHOT1	9913.ENSBTAP00000000253	9913.ENSBTAP00000035196	0	0	0	0	0	0.070	0.900	0	0.903
ARHGAP31	RHOH	9913.ENSBTAP00000000253	9913.ENSBTAP00000017893	0	0	0	0	0	0.110	0.900	0.041	0.907
ARHGAP31	RHOBTB2	9913.ENSBTAP00000000253	9913.ENSBTAP00000042655	0	0	0	0	0	0.110	0.900	0.041	0.907
ARHGAP31	RAC2	9913.ENSBTAP00000000253	9913.ENSBTAP00000014666	0	0	0	0	0.053	0.117	0.900	0.102	0.914
ARHGAP31	RHOB	9913.ENSBTAP00000000253	9913.ENSBTAP00000054785	0	0	0	0	0.061	0.110	0.900	0.093	0.914
ARHGEF10L	SWAP70	9913.ENSBTAP00000000909	9913.ENSBTAP00000002578	0	0	0	0	0.051	0	0	0.400	0.406
ARHGEF10L	CSNK1E	9913.ENSBTAP00000000909	9913.ENSBTAP00000009931	0	0	0	0	0.071	0	0	0.398	0.417
ARHGEF10L	RHOH	9913.ENSBTAP00000000909	9913.ENSBTAP00000017893	0	0	0	0	0	0.115	0.900	0.064	0.909
ARHGEF10L	RHOT1	9913.ENSBTAP00000000909	9913.ENSBTAP00000035196	0	0	0	0	0	0.115	0.900	0.068	0.910
ARHGEF10L	RHOBTB2	9913.ENSBTAP00000000909	9913.ENSBTAP00000042655	0	0	0	0	0.061	0.115	0.900	0.064	0.911
ARHGEF10L	RHOB	9913.ENSBTAP00000000909	9913.ENSBTAP00000054785	0	0	0	0	0.061	0.115	0.900	0.114	0.916
ARHGEF10L	RAC2	9913.ENSBTAP00000000909	9913.ENSBTAP00000014666	0	0	0	0	0	0.115	0.900	0.294	0.932
ARHGEF12	SEMA4D	9913.ENSBTAP00000028453	9913.ENSBTAP00000002525	0	0	0	0	0	0	0.900	0.322	0.929
ARHGEF12	CHD9	9913.ENSBTAP00000028453	9913.ENSBTAP00000002955	0	0	0	0	0.368	0.116	0	0.082	0.442
ARHGEF12	MKL1	9913.ENSBTAP00000028453	9913.ENSBTAP00000003407	0	0	0	0	0	0	0	0.431	0.431
ARHGEF12	GNB4	9913.ENSBTAP00000028453	9913.ENSBTAP00000003589	0	0	0	0	0.070	0.071	0.900	0.073	0.909
ARHGEF12	GNG2	9913.ENSBTAP00000028453	9913.ENSBTAP00000003959	0	0	0	0	0	0	0.900	0	0.900
ARHGEF12	ROCK2	9913.ENSBTAP00000028453	9913.ENSBTAP00000007691	0	0	0	0	0.121	0.195	0.900	0.363	0.948
ARHGEF12	GNB2	9913.ENSBTAP00000028453	9913.ENSBTAP00000008508	0	0	0	0	0	0.071	0.900	0.159	0.915
ARHGEF12	BBX	9913.ENSBTAP00000028453	9913.ENSBTAP00000009058	0	0	0	0	0.416	0	0	0	0.416
ARHGEF12	CD209	9913.ENSBTAP00000028453	9913.ENSBTAP00000009621	0	0	0	0	0	0	0.800	0.076	0.807
ARHGEF12	RAC2	9913.ENSBTAP00000028453	9913.ENSBTAP00000014666	0	0	0	0	0	0.292	0.900	0.173	0.936
ARHGEF12	RHOH	9913.ENSBTAP00000028453	9913.ENSBTAP00000017893	0	0	0	0	0	0.292	0.900	0.112	0.931
ARHGEF12	QSER1	9913.ENSBTAP00000028453	9913.ENSBTAP00000019146	0	0	0	0	0.322	0	0	0.204	0.437
ARHGEF12	PLXNB2	9913.ENSBTAP00000028453	9913.ENSBTAP00000019923	0	0	0	0	0.062	0.217	0.800	0.264	0.877
ARHGEF12	GABPA	9913.ENSBTAP00000028453	9913.ENSBTAP00000025345	0	0	0	0	0	0	0	0.448	0.448
ARHGEF12	SMG1	9913.ENSBTAP00000028453	9913.ENSBTAP00000027632	0	0	0	0	0.246	0.122	0	0.178	0.408
ARHGEF12	CD44	9913.ENSBTAP00000028453	9913.ENSBTAP00000048925	0	0	0	0	0	0.187	0.800	0.173	0.853
ARHGEF12	RHOT1	9913.ENSBTAP00000028453	9913.ENSBTAP00000035196	0	0	0	0	0	0.185	0.900	0	0.915
ARHGEF12	RHOBTB2	9913.ENSBTAP00000028453	9913.ENSBTAP00000042655	0	0	0	0	0.060	0.292	0.900	0.131	0.934
ARHGEF12	RHOB	9913.ENSBTAP00000028453	9913.ENSBTAP00000054785	0	0	0	0	0.061	0.645	0.900	0.652	0.986
ARID4B	RAD54B	9913.ENSBTAP00000053446	9913.ENSBTAP00000000833	0	0	0	0	0	0.418	0	0.090	0.447
ARID4B	PRRC2C	9913.ENSBTAP00000053446	9913.ENSBTAP00000002380	0	0	0	0	0.401	0	0	0	0.401
ARID4B	PRPF4B	9913.ENSBTAP00000053446	9913.ENSBTAP00000002695	0	0	0	0	0.432	0	0	0.484	0.695
ARID4B	YEATS4	9913.ENSBTAP00000053446	9913.ENSBTAP00000002913	0	0	0	0	0.051	0.407	0	0.353	0.604
ARID4B	LUC7L3	9913.ENSBTAP00000053446	9913.ENSBTAP00000002938	0	0	0	0	0.181	0	0	0.501	0.574
ARID4B	CHD9	9913.ENSBTAP00000053446	9913.ENSBTAP00000002955	0	0	0	0	0.364	0.418	0	0.175	0.667
ARID4B	PRPF39	9913.ENSBTAP00000053446	9913.ENSBTAP00000003373	0	0	0	0	0.219	0	0	0.489	0.584
ARID4B	HDAC9	9913.ENSBTAP00000053446	9913.ENSBTAP00000004971	0	0	0	0	0.063	0.438	0	0.095	0.481
ARID4B	ASH1L	9913.ENSBTAP00000053446	9913.ENSBTAP00000005172	0	0	0	0	0.739	0.167	0	0.064	0.779
ARID4B	HELLS	9913.ENSBTAP00000053446	9913.ENSBTAP00000007848	0	0	0	0	0.063	0.418	0	0.090	0.460
ARID4B	SREK1	9913.ENSBTAP00000053446	9913.ENSBTAP00000009630	0	0	0	0	0.281	0	0	0.518	0.639
ARID4B	THOC2	9913.ENSBTAP00000053446	9913.ENSBTAP00000011040	0	0	0	0	0.664	0	0	0	0.664
ARID4B	DOCK9	9913.ENSBTAP00000053446	9913.ENSBTAP00000013726	0	0	0	0	0.085	0	0	0.435	0.461
ARID4B	SRSF11	9913.ENSBTAP00000053446	9913.ENSBTAP00000020564	0	0	0	0	0.517	0	0	0.060	0.526
ARID4B	TMEM127	9913.ENSBTAP00000053446	9913.ENSBTAP00000020807	0	0	0	0	0	0	0	0.476	0.476
ARID4B	STX10	9913.ENSBTAP00000053446	9913.ENSBTAP00000021753	0	0	0	0	0	0	0	0.400	0.400
ARID4B	RBM25	9913.ENSBTAP00000053446	9913.ENSBTAP00000022826	0	0	0	0	0.493	0	0	0	0.493
ARID4B	TET2	9913.ENSBTAP00000053446	9913.ENSBTAP00000023517	0	0	0	0	0.366	0.216	0	0	0.481
ARID4B	KMT2A	9913.ENSBTAP00000053446	9913.ENSBTAP00000024084	0	0	0	0	0.420	0.121	0	0.133	0.519
ARID4B	PHF3	9913.ENSBTAP00000053446	9913.ENSBTAP00000025476	0	0	0	0	0.393	0	0	0.063	0.407
ARID4B	SFRS18	9913.ENSBTAP00000053446	9913.ENSBTAP00000026293	0	0	0	0	0.431	0	0	0.563	0.741
ARID4B	ERCC6L2	9913.ENSBTAP00000053446	9913.ENSBTAP00000027486	0	0	0	0	0.132	0.418	0	0.090	0.500
ARID4B	SMG1	9913.ENSBTAP00000053446	9913.ENSBTAP00000027632	0	0	0	0	0.376	0.161	0	0	0.454
ARID4B	CHD1L	9913.ENSBTAP00000053446	9913.ENSBTAP00000027762	0	0	0	0	0.089	0.418	0	0.176	0.525
ARID4B	SMARCD3	9913.ENSBTAP00000053446	9913.ENSBTAP00000028051	0	0	0	0	0.098	0.358	0	0.218	0.507
ARID4B	ZFC3H1	9913.ENSBTAP00000053446	9913.ENSBTAP00000030399	0	0	0	0	0.527	0	0	0	0.527
ARID4B	PHIP	9913.ENSBTAP00000053446	9913.ENSBTAP00000034268	0	0	0	0	0.523	0	0	0	0.523
ARID4B	HLTF	9913.ENSBTAP00000053446	9913.ENSBTAP00000034398	0	0	0	0	0.091	0.418	0	0.090	0.476
ARID4B	ZBTB7A	9913.ENSBTAP00000053446	9913.ENSBTAP00000035733	0	0	0	0	0	0.126	0	0.377	0.432
ARID4B	ZRANB3	9913.ENSBTAP00000053446	9913.ENSBTAP00000038188	0	0	0	0	0.063	0.418	0	0.090	0.460
ARID4B	HIST1H2BI	9913.ENSBTAP00000053446	9913.ENSBTAP00000039503	0	0	0	0	0	0.413	0	0.058	0.423
ARID4B	HIST1H2BL	9913.ENSBTAP00000053446	9913.ENSBTAP00000042634	0	0	0	0	0	0.413	0	0.058	0.423
ARID4B	HIST1H2BM	9913.ENSBTAP00000053446	9913.ENSBTAP00000051456	0	0	0	0	0	0.413	0	0.050	0.418
ARID4B	HIST1H3G	9913.ENSBTAP00000053446	9913.ENSBTAP00000051924	0	0	0	0	0.051	0.394	0	0.114	0.445
ARID4B	ATRX	9913.ENSBTAP00000053446	9913.ENSBTAP00000053333	0	0	0	0	0.745	0.418	0	0.090	0.853
ARID4B	SMC5	9913.ENSBTAP00000053446	9913.ENSBTAP00000053371	0	0	0	0	0.828	0.061	0	0.076	0.837
ARID4B	HDAC5	9913.ENSBTAP00000053446	9913.ENSBTAP00000053450	0	0	0	0	0.063	0.438	0	0.095	0.481
ARID4B	H4	9913.ENSBTAP00000053446	9913.ENSBTAP00000054635	0	0	0	0	0	0.504	0	0.188	0.580
ARID5B	RBM41	9913.ENSBTAP00000008847	9913.ENSBTAP00000001264	0	0	0	0	0	0	0	0.432	0.432
ARID5B	FBXO17	9913.ENSBTAP00000008847	9913.ENSBTAP00000002336	0	0	0	0	0	0	0	0.420	0.420
ARID5B	ZMYM2	9913.ENSBTAP00000008847	9913.ENSBTAP00000027190	0	0	0	0	0.069	0	0	0.413	0.430
ARID5B	PWWP2A	9913.ENSBTAP00000008847	9913.ENSBTAP00000013651	0	0	0	0	0	0	0	0.463	0.463
ARID5B	SMARCD3	9913.ENSBTAP00000008847	9913.ENSBTAP00000028051	0	0	0	0	0.063	0.358	0	0.259	0.515
ARL1	VPS54	9913.ENSBTAP00000015767	9913.ENSBTAP00000000123	0	0	0	0	0	0.271	0.900	0.301	0.944
ARL1	ZRANB2	9913.ENSBTAP00000015767	9913.ENSBTAP00000003402	0	0	0	0	0	0	0	0.423	0.422
ARL1	VPS52	9913.ENSBTAP00000015767	9913.ENSBTAP00000003427	0	0	0	0	0.051	0.072	0.900	0.153	0.915
ARL1	FAM98A	9913.ENSBTAP00000015767	9913.ENSBTAP00000011270	0	0	0	0	0.426	0	0	0	0.426
ARL1	STX7	9913.ENSBTAP00000015767	9913.ENSBTAP00000022780	0	0	0	0	0.063	0.068	0	0.462	0.489
ARL1	USO1	9913.ENSBTAP00000015767	9913.ENSBTAP00000022642	0	0	0	0	0.512	0.045	0	0.155	0.571
ARL1	ATP11C	9913.ENSBTAP00000015767	9913.ENSBTAP00000021914	0	0	0	0	0	0.155	0	0.534	0.589
ARL1	GOLGA4	9913.ENSBTAP00000015767	9913.ENSBTAP00000022033	0	0	0	0	0.071	0.213	0.900	0.530	0.961
ARL1	GCC2	9913.ENSBTAP00000015767	9913.ENSBTAP00000021345	0	0	0	0	0.087	0.411	0.900	0.422	0.964
ARL5B	VPS54	9913.ENSBTAP00000053341	9913.ENSBTAP00000000123	0	0	0	0	0	0.198	0	0.365	0.468
ARL5B	VPS52	9913.ENSBTAP00000053341	9913.ENSBTAP00000003427	0	0	0	0	0.051	0.198	0	0.383	0.489
ARL5B	GGA1	9913.ENSBTAP00000053341	9913.ENSBTAP00000008477	0	0	0	0	0	0.436	0	0.064	0.449
ARL5B	BLOC1S6	9913.ENSBTAP00000053341	9913.ENSBTAP00000016245	0	0	0	0	0	0	0	0.493	0.493
ARL5B	C2orf42	9913.ENSBTAP00000053341	9913.ENSBTAP00000022529	0	0	0	0	0	0	0	0.414	0.414
ARL5B	STX7	9913.ENSBTAP00000053341	9913.ENSBTAP00000022780	0	0	0	0	0.062	0.062	0	0.428	0.453
ARL5B	NSUN6	9913.ENSBTAP00000053341	9913.ENSBTAP00000029347	0	0	0	0	0	0	0	0.810	0.810
ARL5B	DUSP11	9913.ENSBTAP00000053341	9913.ENSBTAP00000044476	0	0	0	0	0	0	0	0.542	0.542
ARL5C	UPF3B	9913.ENSBTAP00000002636	9913.ENSBTAP00000027792	0	0	0	0	0.061	0	0	0.418	0.430
ARL5C	HIVEP3	9913.ENSBTAP00000002636	9913.ENSBTAP00000027644	0	0	0	0	0	0.078	0	0.421	0.443
ARL5C	GGA1	9913.ENSBTAP00000002636	9913.ENSBTAP00000008477	0	0	0	0	0	0.436	0	0.361	0.624
ARL5C	NSUN6	9913.ENSBTAP00000002636	9913.ENSBTAP00000029347	0	0	0	0	0	0	0	0.660	0.660
ARMC1	WDR75	9913.ENSBTAP00000021138	9913.ENSBTAP00000003908	0	0	0	0	0.548	0	0	0	0.548
ARMC1	SNAPC5	9913.ENSBTAP00000021138	9913.ENSBTAP00000006862	0	0	0	0	0	0	0	0.671	0.671
ARMC1	BLNK	9913.ENSBTAP00000021138	9913.ENSBTAP00000051686	0	0	0	0	0	0	0	0.472	0.472
ARMC1	PNRC2	9913.ENSBTAP00000021138	9913.ENSBTAP00000040573	0	0	0	0	0.138	0	0	0.555	0.600
ARMC1	HELB	9913.ENSBTAP00000021138	9913.ENSBTAP00000054741	0	0	0	0	0	0	0	0.619	0.619
ARMCX5	ENSBTAG00000047213	9913.ENSBTAP00000013340	9913.ENSBTAP00000054365	0	0.012	0	0	0.129	0	0	0.534	0.576
ARPC1B	DAAM1	9913.ENSBTAP00000056302	9913.ENSBTAP00000007855	0	0	0	0	0	0.209	0	0.317	0.436
ARPC1B	MYH9	9913.ENSBTAP00000056302	9913.ENSBTAP00000013737	0	0	0	0	0.079	0.167	0.900	0.301	0.939
ARPC1B	PFN2	9913.ENSBTAP00000056302	9913.ENSBTAP00000014805	0	0	0	0	0.051	0.218	0	0.277	0.416
ARPC1B	NT5C	9913.ENSBTAP00000056302	9913.ENSBTAP00000015317	0	0	0	0	0.071	0.270	0	0.213	0.419
ARPC1B	COTL1	9913.ENSBTAP00000056302	9913.ENSBTAP00000021704	0	0	0	0	0.624	0	0	0.207	0.689
ARPC1B	DIAPH1	9913.ENSBTAP00000056302	9913.ENSBTAP00000023082	0	0	0	0	0.050	0	0	0.553	0.557
ARPC1B	MYO1C	9913.ENSBTAP00000056302	9913.ENSBTAP00000029554	0	0	0	0	0.062	0.167	0.900	0.239	0.932
ARPC1B	FCGR3A	9913.ENSBTAP00000056302	9913.ENSBTAP00000033639	0	0	0	0	0.063	0	0.900	0	0.902
ARPC1B	EFNA4	9913.ENSBTAP00000056302	9913.ENSBTAP00000033875	0	0	0	0	0	0	0	0.476	0.476
ARPC1B	CORO1A	9913.ENSBTAP00000056302	9913.ENSBTAP00000051462	0	0	0	0	0.781	0.042	0	0.151	0.807
ARPC1B	MYO1E	9913.ENSBTAP00000056302	9913.ENSBTAP00000053355	0	0	0	0	0.052	0.221	0	0.326	0.459
ARPC1B	PAK2	9913.ENSBTAP00000056302	9913.ENSBTAP00000054939	0	0	0	0	0.052	0.154	0	0.312	0.400
ARPC1B	ARPC4	9913.ENSBTAP00000056302	9913.ENSBTAP00000056585	0	0	0	0	0.051	0.816	0	0.063	0.822
ARPC4	ATAT1	9913.ENSBTAP00000056585	9913.ENSBTAP00000009111	0	0	0	0	0.149	0	0	0.408	0.475
ASB11	FBXO17	9913.ENSBTAP00000038650	9913.ENSBTAP00000002336	0	0	0	0	0	0.046	0.900	0	0.900
ASB11	COMMD3	9913.ENSBTAP00000038650	9913.ENSBTAP00000004668	0	0	0	0	0	0.045	0.900	0	0.900
ASB11	UBE2D4	9913.ENSBTAP00000038650	9913.ENSBTAP00000005220	0	0	0	0	0	0.140	0.900	0.659	0.968
ASB11	SOCS1	9913.ENSBTAP00000038650	9913.ENSBTAP00000005753	0	0	0	0	0	0.041	0.900	0	0.900
ASB11	UBA6	9913.ENSBTAP00000038650	9913.ENSBTAP00000008985	0	0	0	0	0.061	0.122	0.900	0	0.910
ASB11	FBXW7	9913.ENSBTAP00000038650	9913.ENSBTAP00000010457	0	0	0	0	0	0.128	0.900	0	0.909
ASB11	RNF19B	9913.ENSBTAP00000038650	9913.ENSBTAP00000010969	0	0	0	0	0	0.074	0.900	0.619	0.961
ASB11	RBBP6	9913.ENSBTAP00000038650	9913.ENSBTAP00000012423	0	0	0	0	0	0	0.900	0.064	0.902
ASB11	NAE1	9913.ENSBTAP00000038650	9913.ENSBTAP00000013367	0	0	0	0	0	0.122	0.900	0	0.908
ASB11	KBTBD8	9913.ENSBTAP00000038650	9913.ENSBTAP00000014711	0	0	0	0	0	0.043	0.900	0	0.900
ASB11	DCUN1D1	9913.ENSBTAP00000038650	9913.ENSBTAP00000017002	0	0	0	0	0.061	0.075	0.900	0	0.905
ASB11	UBE2L6	9913.ENSBTAP00000038650	9913.ENSBTAP00000017267	0	0	0	0	0	0.112	0.900	0	0.907
ASB11	COPS2	9913.ENSBTAP00000038650	9913.ENSBTAP00000017862	0	0	0	0	0	0.213	0.900	0	0.917
ASB11	NEDD4	9913.ENSBTAP00000038650	9913.ENSBTAP00000018331	0	0	0	0	0	0.102	0.900	0.241	0.925
ASB11	RNF111	9913.ENSBTAP00000038650	9913.ENSBTAP00000018858	0	0	0	0	0	0.042	0.900	0	0.900
ASB11	CDC26	9913.ENSBTAP00000038650	9913.ENSBTAP00000019191	0	0	0	0	0	0	0.900	0	0.900
ASB11	COMMD7	9913.ENSBTAP00000038650	9913.ENSBTAP00000021846	0	0	0	0	0	0.045	0.900	0	0.900
ASB11	FBXO4	9913.ENSBTAP00000038650	9913.ENSBTAP00000022583	0	0	0	0	0	0	0.900	0	0.900
ASB11	TRIM32	9913.ENSBTAP00000038650	9913.ENSBTAP00000022801	0	0	0	0	0	0.091	0.900	0.064	0.907
ASB11	UBB	9913.ENSBTAP00000038650	9913.ENSBTAP00000022919	0	0	0	0	0.052	0.167	0.900	0.045	0.914
ASB11	KCTD7	9913.ENSBTAP00000038650	9913.ENSBTAP00000023179	0	0	0	0	0.051	0	0.900	0	0.901
ASB11	GLMN	9913.ENSBTAP00000038650	9913.ENSBTAP00000024943	0	0	0	0	0	0	0.900	0	0.900
ASB11	UFL1	9913.ENSBTAP00000038650	9913.ENSBTAP00000027202	0	0	0	0	0	0	0.900	0	0.900
ASB11	LNX1	9913.ENSBTAP00000038650	9913.ENSBTAP00000027531	0	0	0	0	0	0.201	0.900	0	0.916
ASB11	CISH	9913.ENSBTAP00000038650	9913.ENSBTAP00000030624	0	0	0	0	0	0.041	0.900	0.316	0.928
ASB11	UBE2V2	9913.ENSBTAP00000038650	9913.ENSBTAP00000031532	0	0	0	0	0	0	0.900	0	0.900
ASB11	KLHL20	9913.ENSBTAP00000038650	9913.ENSBTAP00000033909	0	0	0	0	0	0.043	0.900	0	0.900
ASB11	SPSB2	9913.ENSBTAP00000038650	9913.ENSBTAP00000045818	0	0	0	0	0	0	0.900	0	0.900
ASB11	COMMD8	9913.ENSBTAP00000038650	9913.ENSBTAP00000039416	0	0	0	0	0	0.045	0.900	0	0.900
ASB11	ATG7	9913.ENSBTAP00000038650	9913.ENSBTAP00000041507	0	0	0	0	0	0.122	0.900	0.056	0.909
ASB11	UBE2E2	9913.ENSBTAP00000038650	9913.ENSBTAP00000056246	0	0	0	0	0	0.140	0.900	0	0.910
ASF1A	WRN	9913.ENSBTAP00000002664	9913.ENSBTAP00000028778	0	0	0	0	0.119	0.121	0	0.289	0.401
ASF1A	WC-7	9913.ENSBTAP00000002664	9913.ENSBTAP00000052853	0	0	0	0	0	0	0	0.417	0.416
ASF1A	ORC5	9913.ENSBTAP00000002664	9913.ENSBTAP00000045872	0	0	0	0	0.121	0	0	0.365	0.417
ASF1A	MSH3	9913.ENSBTAP00000002664	9913.ENSBTAP00000010107	0	0	0	0	0.151	0.073	0	0.346	0.440
ASF1A	NCOA7	9913.ENSBTAP00000002664	9913.ENSBTAP00000046766	0	0	0	0	0.063	0	0	0.431	0.444
ASF1A	ATM	9913.ENSBTAP00000002664	9913.ENSBTAP00000039884	0	0	0	0	0	0.156	0	0.389	0.462
ASF1A	RBM43	9913.ENSBTAP00000002664	9913.ENSBTAP00000021579	0	0	0	0	0.063	0.356	0	0.188	0.467
ASF1A	PRIM1	9913.ENSBTAP00000002664	9913.ENSBTAP00000027860	0	0	0	0	0.437	0	0	0.125	0.486
ASF1A	HIST1H2BL	9913.ENSBTAP00000002664	9913.ENSBTAP00000042634	0	0	0	0	0.062	0.225	0	0.357	0.491
ASF1A	HIST1H2BI	9913.ENSBTAP00000002664	9913.ENSBTAP00000039503	0	0	0	0	0.062	0.225	0	0.356	0.491
ASF1A	RAD17	9913.ENSBTAP00000002664	9913.ENSBTAP00000002682	0	0	0	0	0.119	0.263	0	0.307	0.511
ASF1A	MAD2L1	9913.ENSBTAP00000002664	9913.ENSBTAP00000046657	0	0	0	0	0.447	0	0	0.155	0.513
ASF1A	H2AFJ	9913.ENSBTAP00000002664	9913.ENSBTAP00000040641	0	0	0	0	0.063	0.449	0	0.201	0.551
ASF1A	H4	9913.ENSBTAP00000002664	9913.ENSBTAP00000054635	0	0	0	0	0.063	0.423	0	0.252	0.560
ASF1A	RAD52	9913.ENSBTAP00000002664	9913.ENSBTAP00000052915	0	0	0	0	0.063	0.263	0	0.420	0.565
ASF1A	ATRX	9913.ENSBTAP00000002664	9913.ENSBTAP00000053333	0	0	0	0	0.061	0.197	0	0.487	0.579
ASF1A	SMC3	9913.ENSBTAP00000002664	9913.ENSBTAP00000043550	0	0	0	0	0.532	0	0	0.203	0.611
ASF1A	SUPT16H	9913.ENSBTAP00000002664	9913.ENSBTAP00000027214	0	0	0	0	0.063	0.219	0	0.524	0.621
ASF1A	HIST1H2AK	9913.ENSBTAP00000002664	9913.ENSBTAP00000043357	0	0	0	0	0.063	0.449	0	0.354	0.637
ASF1A	SMC5	9913.ENSBTAP00000002664	9913.ENSBTAP00000053371	0	0	0	0	0.520	0	0	0.281	0.640
ASF1A	MSH2	9913.ENSBTAP00000002664	9913.ENSBTAP00000003556	0	0	0	0	0.533	0.149	0	0.221	0.664
ASF1A	HIST1H3G	9913.ENSBTAP00000002664	9913.ENSBTAP00000051924	0	0	0	0	0.061	0.675	0	0.182	0.728
ASF1A	HIST2H2AB	9913.ENSBTAP00000002664	9913.ENSBTAP00000042479	0	0	0	0	0.081	0.663	0	0.355	0.783
ASF1A	HIST1H1C	9913.ENSBTAP00000002664	9913.ENSBTAP00000015499	0	0	0	0	0.063	0.356	0.900	0.188	0.944
ASF1A	HAT1	9913.ENSBTAP00000002664	9913.ENSBTAP00000013355	0	0	0	0	0.739	0.586	0	0.616	0.955
ASF1A	NASP	9913.ENSBTAP00000002664	9913.ENSBTAP00000020401	0	0	0	0	0.578	0.760	0	0.768	0.974
ASF1B	RAD17	9913.ENSBTAP00000005338	9913.ENSBTAP00000002682	0	0	0	0	0.119	0.263	0	0.261	0.478
ASF1B	MSH2	9913.ENSBTAP00000005338	9913.ENSBTAP00000003556	0	0	0	0	0.516	0.149	0	0.202	0.642
ASF1B	ZNF367	9913.ENSBTAP00000005338	9913.ENSBTAP00000008649	0	0	0	0	0.063	0	0	0.390	0.403
ASF1B	WRN	9913.ENSBTAP00000005338	9913.ENSBTAP00000028778	0	0	0	0	0.119	0.121	0	0.292	0.404
ASF1B	ATM	9913.ENSBTAP00000005338	9913.ENSBTAP00000039884	0	0	0	0	0	0.156	0	0.329	0.409
ASF1B	FBXO5	9913.ENSBTAP00000005338	9913.ENSBTAP00000052733	0	0	0	0	0.409	0	0	0	0.409
ASF1B	TMEM241	9913.ENSBTAP00000005338	9913.ENSBTAP00000031027	0	0	0	0	0.063	0	0	0.419	0.433
ASF1B	CFDP2	9913.ENSBTAP00000005338	9913.ENSBTAP00000012929	0	0	0	0	0.079	0.112	0	0.371	0.440
ASF1B	HIST1H1C	9913.ENSBTAP00000005338	9913.ENSBTAP00000015499	0	0	0	0	0.063	0.356	0	0.188	0.467
ASF1B	RBM43	9913.ENSBTAP00000005338	9913.ENSBTAP00000021579	0	0	0	0	0.063	0.356	0	0.188	0.467
ASF1B	PRIM1	9913.ENSBTAP00000005338	9913.ENSBTAP00000027860	0	0	0	0	0.419	0	0	0.125	0.469
ASF1B	ATRX	9913.ENSBTAP00000005338	9913.ENSBTAP00000053333	0	0	0	0	0.051	0.197	0	0.402	0.505
ASF1B	ORC5	9913.ENSBTAP00000005338	9913.ENSBTAP00000045872	0	0	0	0	0.145	0	0	0.461	0.520
ASF1B	H2AFJ	9913.ENSBTAP00000005338	9913.ENSBTAP00000040641	0	0	0	0	0.063	0.449	0	0.201	0.551
ASF1B	RAD52	9913.ENSBTAP00000005338	9913.ENSBTAP00000052915	0	0	0	0	0.063	0.263	0	0.422	0.566
ASF1B	SMC3	9913.ENSBTAP00000005338	9913.ENSBTAP00000043550	0	0	0	0	0.506	0	0	0.203	0.589
ASF1B	NCAPG	9913.ENSBTAP00000005338	9913.ENSBTAP00000028759	0	0	0	0	0.591	0	0	0	0.591
ASF1B	HIST1H3G	9913.ENSBTAP00000005338	9913.ENSBTAP00000051924	0	0	0	0	0.061	0.514	0	0.182	0.594
ASF1B	HELLS	9913.ENSBTAP00000005338	9913.ENSBTAP00000007848	0	0	0	0	0.290	0.197	0	0.345	0.594
ASF1B	HIST1H2AK	9913.ENSBTAP00000005338	9913.ENSBTAP00000043357	0	0	0	0	0.063	0.449	0	0.293	0.603
ASF1B	H4	9913.ENSBTAP00000005338	9913.ENSBTAP00000054635	0	0	0	0	0.063	0.423	0	0.328	0.605
ASF1B	SUPT16H	9913.ENSBTAP00000005338	9913.ENSBTAP00000027214	0	0	0	0	0.063	0.219	0	0.524	0.621
ASF1B	SMC5	9913.ENSBTAP00000005338	9913.ENSBTAP00000053371	0	0	0	0	0.520	0	0	0.283	0.641
ASF1B	MAD2L1	9913.ENSBTAP00000005338	9913.ENSBTAP00000046657	0	0	0	0	0.596	0	0	0.152	0.643
ASF1B	NUF2	9913.ENSBTAP00000005338	9913.ENSBTAP00000009536	0	0	0	0	0.572	0	0	0.207	0.646
ASF1B	HMMR	9913.ENSBTAP00000005338	9913.ENSBTAP00000019652	0	0	0	0	0.600	0	0	0.234	0.681
ASF1B	KIF23	9913.ENSBTAP00000005338	9913.ENSBTAP00000013163	0	0	0	0	0.680	0	0	0.049	0.682
ASF1B	HIST2H2AB	9913.ENSBTAP00000005338	9913.ENSBTAP00000042479	0	0	0	0	0.081	0.663	0	0.293	0.762
ASF1B	HAT1	9913.ENSBTAP00000005338	9913.ENSBTAP00000013355	0	0	0	0	0.660	0.586	0	0.619	0.941
ASF1B	NASP	9913.ENSBTAP00000005338	9913.ENSBTAP00000020401	0	0	0	0	0.603	0.760	0	0.747	0.973
ASH1L	PLOD3	9913.ENSBTAP00000005172	9913.ENSBTAP00000000447	0	0	0	0	0	0.063	0.650	0.043	0.658
ASH1L	RFX7	9913.ENSBTAP00000005172	9913.ENSBTAP00000000738	0	0	0	0	0.416	0.042	0	0	0.416
ASH1L	PRRC2C	9913.ENSBTAP00000005172	9913.ENSBTAP00000002380	0	0	0	0	0.599	0	0	0	0.599
ASH1L	PRPF4B	9913.ENSBTAP00000005172	9913.ENSBTAP00000002695	0	0	0	0	0.633	0.047	0	0	0.635
ASH1L	CHD9	9913.ENSBTAP00000005172	9913.ENSBTAP00000002955	0	0	0	0	0.454	0.159	0	0.171	0.586
ASH1L	MPHOSPH8	9913.ENSBTAP00000005172	9913.ENSBTAP00000053300	0	0	0	0	0.098	0.196	0	0.241	0.401
ASH1L	UBN2	9913.ENSBTAP00000005172	9913.ENSBTAP00000005889	0	0	0	0	0.326	0	0	0.160	0.410
ASH1L	MACF1	9913.ENSBTAP00000005172	9913.ENSBTAP00000033188	0	0	0	0	0.363	0.115	0	0	0.412
ASH1L	ZFC3H1	9913.ENSBTAP00000005172	9913.ENSBTAP00000030399	0	0	0	0	0.369	0.110	0	0	0.414
ASH1L	TPR	9913.ENSBTAP00000005172	9913.ENSBTAP00000015848	0	0	0	0	0.420	0	0	0	0.420
ASH1L	ZMYM4	9913.ENSBTAP00000005172	9913.ENSBTAP00000027998	0	0	0	0	0.442	0	0	0.042	0.443
ASH1L	TWF2	9913.ENSBTAP00000005172	9913.ENSBTAP00000043205	0	0	0	0	0	0.205	0	0.343	0.455
ASH1L	PHIP	9913.ENSBTAP00000005172	9913.ENSBTAP00000034268	0	0	0	0	0.378	0.073	0	0.147	0.465
ASH1L	KDM4B	9913.ENSBTAP00000005172	9913.ENSBTAP00000020586	0	0	0	0	0.063	0.071	0	0.449	0.478
ASH1L	REV3L	9913.ENSBTAP00000005172	9913.ENSBTAP00000053310	0	0	0	0	0.388	0.178	0	0.048	0.479
ASH1L	EED	9913.ENSBTAP00000005172	9913.ENSBTAP00000010324	0	0	0	0	0	0.274	0	0.316	0.482
ASH1L	THOC2	9913.ENSBTAP00000005172	9913.ENSBTAP00000011040	0	0	0	0	0.506	0	0	0	0.506
ASH1L	PGM2	9913.ENSBTAP00000005172	9913.ENSBTAP00000007589	0	0	0	0	0.512	0	0	0	0.512
ASH1L	SFRS18	9913.ENSBTAP00000005172	9913.ENSBTAP00000026293	0	0	0	0	0.507	0.062	0	0	0.518
ASH1L	USP47	9913.ENSBTAP00000005172	9913.ENSBTAP00000014505	0	0	0	0	0.515	0.107	0	0	0.548
ASH1L	SMC5	9913.ENSBTAP00000005172	9913.ENSBTAP00000053371	0	0	0	0	0.526	0.071	0	0.113	0.575
ASH1L	ATRX	9913.ENSBTAP00000005172	9913.ENSBTAP00000053333	0	0	0	0	0.418	0.159	0	0.249	0.600
ASH1L	VCPKMT	9913.ENSBTAP00000005172	9913.ENSBTAP00000007295	0	0	0	0	0	0	0	0.619	0.619
ASH1L	SMG1	9913.ENSBTAP00000005172	9913.ENSBTAP00000027632	0	0	0	0	0.653	0.150	0	0.058	0.697
ASH1L	PHF3	9913.ENSBTAP00000005172	9913.ENSBTAP00000025476	0	0	0	0	0.655	0	0	0.164	0.699
ASH1L	TET2	9913.ENSBTAP00000005172	9913.ENSBTAP00000023517	0	0	0	0	0.678	0	0	0.103	0.699
ASH1L	KMT2A	9913.ENSBTAP00000005172	9913.ENSBTAP00000024084	0	0	0	0.539	0.847	0.446	0	0.544	0.933
ASXL2	KIF3B	9913.ENSBTAP00000026618	9913.ENSBTAP00000004174	0	0	0	0	0	0	0	0.463	0.463
ASXL2	PHC3	9913.ENSBTAP00000026618	9913.ENSBTAP00000018519	0	0	0	0	0.516	0.150	0	0.082	0.589
ASXL2	MGA	9913.ENSBTAP00000026618	9913.ENSBTAP00000020143	0	0	0	0	0.516	0	0	0	0.516
ASXL2	UBB	9913.ENSBTAP00000026618	9913.ENSBTAP00000022919	0	0	0	0	0	0.155	0.900	0	0.911
ASXL2	TET2	9913.ENSBTAP00000026618	9913.ENSBTAP00000023517	0	0	0	0	0.191	0	0	0.317	0.423
ASXL2	KMT2A	9913.ENSBTAP00000026618	9913.ENSBTAP00000024084	0	0	0	0	0.380	0.202	0	0.417	0.686
ASXL2	SMG1	9913.ENSBTAP00000026618	9913.ENSBTAP00000027632	0	0	0	0	0.810	0	0	0.249	0.851
ASXL2	HIST2H2AB	9913.ENSBTAP00000026618	9913.ENSBTAP00000042479	0	0	0	0	0	0	0.900	0.396	0.937
ATAT1	TTLL12	9913.ENSBTAP00000009111	9913.ENSBTAP00000002240	0	0	0	0	0	0	0	0.726	0.726
ATAT1	PLGRKT	9913.ENSBTAP00000009111	9913.ENSBTAP00000023306	0	0	0	0	0	0	0	0.487	0.487
ATF7IP	RBM41	9913.ENSBTAP00000004182	9913.ENSBTAP00000001264	0	0	0	0	0.067	0	0	0.537	0.549
ATF7IP	ENSBTAG00000009859	9913.ENSBTAP00000004182	9913.ENSBTAP00000013000	0	0	0	0	0	0.288	0	0.200	0.406
ATF7IP	RAD51C	9913.ENSBTAP00000004182	9913.ENSBTAP00000020012	0	0	0	0	0	0	0	0.409	0.408
ATF7IP	PMF1	9913.ENSBTAP00000004182	9913.ENSBTAP00000012411	0	0	0	0	0	0	0	0.445	0.445
ATF7IP	SMG1	9913.ENSBTAP00000004182	9913.ENSBTAP00000027632	0	0	0	0	0.446	0	0	0	0.446
ATF7IP	HELLS	9913.ENSBTAP00000004182	9913.ENSBTAP00000007848	0	0	0	0	0	0	0	0.453	0.453
ATF7IP	KMT2A	9913.ENSBTAP00000004182	9913.ENSBTAP00000024084	0	0	0	0	0.304	0.207	0	0.090	0.453
ATF7IP	HM13	9913.ENSBTAP00000004182	9913.ENSBTAP00000011640	0	0	0	0	0	0	0	0.481	0.481
ATF7IP	ZMYM3	9913.ENSBTAP00000004182	9913.ENSBTAP00000011195	0	0	0	0	0.091	0	0	0.476	0.503
ATF7IP	PHIP	9913.ENSBTAP00000004182	9913.ENSBTAP00000034268	0	0	0	0	0.513	0	0	0	0.513
ATF7IP	CEBPZ	9913.ENSBTAP00000004182	9913.ENSBTAP00000050307	0	0	0	0	0	0	0	0.642	0.642
ATF7IP	ZMYM4	9913.ENSBTAP00000004182	9913.ENSBTAP00000027998	0	0	0	0	0.193	0	0	0.587	0.652
ATG14	MAP1LC3A	9913.ENSBTAP00000014296	9913.ENSBTAP00000008072	0	0	0	0	0	0	0	0.680	0.680
ATG14	ATG2A	9913.ENSBTAP00000014296	9913.ENSBTAP00000009283	0	0	0	0	0	0	0	0.627	0.627
ATG14	TECPR2	9913.ENSBTAP00000014296	9913.ENSBTAP00000016110	0	0	0	0	0	0	0	0.412	0.412
ATG14	ATG7	9913.ENSBTAP00000014296	9913.ENSBTAP00000041507	0	0	0	0	0.061	0	0	0.868	0.870
ATG14	PRKAB2	9913.ENSBTAP00000014296	9913.ENSBTAP00000019129	0	0	0	0	0	0	0.900	0	0.900
ATG2A	PDIK1L	9913.ENSBTAP00000009283	9913.ENSBTAP00000001982	0	0	0	0	0.135	0.113	0	0.296	0.412
ATG2A	EHD1	9913.ENSBTAP00000009283	9913.ENSBTAP00000002174	0	0	0	0	0	0	0	0.640	0.640
ATG2A	PIKFYVE	9913.ENSBTAP00000009283	9913.ENSBTAP00000002824	0	0	0	0	0.331	0	0	0.381	0.568
ATG2A	PPM1K	9913.ENSBTAP00000009283	9913.ENSBTAP00000007563	0	0	0	0	0.063	0	0	0.432	0.445
ATG2A	MAP1LC3A	9913.ENSBTAP00000009283	9913.ENSBTAP00000008072	0	0	0	0	0.063	0	0	0.514	0.525
ATG2A	CTDSP1	9913.ENSBTAP00000009283	9913.ENSBTAP00000011010	0	0	0	0	0.117	0	0	0.439	0.483
ATG2A	WDFY4	9913.ENSBTAP00000009283	9913.ENSBTAP00000031248	0	0	0	0	0.570	0.175	0	0.249	0.710
ATG2A	ATG7	9913.ENSBTAP00000009283	9913.ENSBTAP00000041507	0	0	0	0	0.063	0	0	0.732	0.738
ATG7	PDIK1L	9913.ENSBTAP00000041507	9913.ENSBTAP00000001982	0	0	0	0	0.063	0.312	0	0.374	0.561
ATG7	LRRK1	9913.ENSBTAP00000041507	9913.ENSBTAP00000002052	0	0	0	0	0.061	0.198	0	0.285	0.415
ATG7	FBXO17	9913.ENSBTAP00000041507	9913.ENSBTAP00000002336	0	0	0	0	0.064	0	0.900	0	0.902
ATG7	UBE2D4	9913.ENSBTAP00000041507	9913.ENSBTAP00000005220	0.043	0	0	0	0.062	0.213	0.900	0.083	0.923
ATG7	VPS36	9913.ENSBTAP00000041507	9913.ENSBTAP00000005646	0	0	0	0	0.062	0.064	0	0.401	0.429
ATG7	SOCS1	9913.ENSBTAP00000041507	9913.ENSBTAP00000005753	0	0	0	0	0	0	0.900	0.053	0.901
ATG7	MAP1LC3A	9913.ENSBTAP00000041507	9913.ENSBTAP00000008072	0	0	0	0	0.081	0.649	0.900	0.855	0.994
ATG7	UBA6	9913.ENSBTAP00000041507	9913.ENSBTAP00000008985	0	0	0	0	0.084	0.192	0.900	0.398	0.949
ATG7	CPB2	9913.ENSBTAP00000041507	9913.ENSBTAP00000009300	0	0	0	0	0.437	0	0	0	0.437
ATG7	MAPK8	9913.ENSBTAP00000041507	9913.ENSBTAP00000010361	0	0	0	0	0.066	0	0	0.618	0.628
ATG7	FIS1	9913.ENSBTAP00000041507	9913.ENSBTAP00000010389	0	0	0	0	0.069	0	0	0.471	0.486
ATG7	FBXW7	9913.ENSBTAP00000041507	9913.ENSBTAP00000010457	0	0	0	0	0.063	0.084	0.900	0.093	0.911
ATG7	RNF19B	9913.ENSBTAP00000041507	9913.ENSBTAP00000010969	0	0	0	0	0.062	0	0.900	0	0.902
ATG7	MYC	9913.ENSBTAP00000041507	9913.ENSBTAP00000011066	0	0	0	0	0	0.049	0	0.464	0.469
ATG7	RBBP6	9913.ENSBTAP00000041507	9913.ENSBTAP00000012423	0	0	0	0	0	0	0.900	0.058	0.901
ATG7	MFN1	9913.ENSBTAP00000041507	9913.ENSBTAP00000013860	0	0	0	0	0.061	0.084	0	0.452	0.487
ATG7	KBTBD8	9913.ENSBTAP00000041507	9913.ENSBTAP00000014711	0	0	0	0	0.061	0.103	0.900	0	0.908
ATG7	UBE2L6	9913.ENSBTAP00000041507	9913.ENSBTAP00000017267	0.043	0	0	0	0	0.213	0.900	0.097	0.922
ATG7	TBCE	9913.ENSBTAP00000041507	9913.ENSBTAP00000018249	0	0	0	0	0.415	0	0	0	0.414
ATG7	NEDD4	9913.ENSBTAP00000041507	9913.ENSBTAP00000018331	0	0	0	0	0.062	0.078	0.900	0.228	0.924
ATG7	RNF111	9913.ENSBTAP00000041507	9913.ENSBTAP00000018858	0	0	0	0	0.063	0.048	0.900	0	0.903
ATG7	CDC26	9913.ENSBTAP00000041507	9913.ENSBTAP00000019191	0	0	0	0	0	0	0.900	0	0.900
ATG7	CPA3	9913.ENSBTAP00000041507	9913.ENSBTAP00000019982	0	0	0	0	0.437	0	0	0	0.437
ATG7	OPTN	9913.ENSBTAP00000041507	9913.ENSBTAP00000021808	0	0	0	0	0	0	0	0.471	0.471
ATG7	RPS6KB1	9913.ENSBTAP00000041507	9913.ENSBTAP00000022415	0	0	0	0	0.063	0	0	0.467	0.480
ATG7	FBXO4	9913.ENSBTAP00000041507	9913.ENSBTAP00000022583	0	0	0	0	0	0	0.900	0.106	0.906
ATG7	TRIM32	9913.ENSBTAP00000041507	9913.ENSBTAP00000022801	0	0	0	0	0	0.048	0.900	0.080	0.904
ATG7	UBB	9913.ENSBTAP00000041507	9913.ENSBTAP00000022919	0	0	0	0	0.061	0.222	0.900	0.133	0.928
ATG7	KCTD7	9913.ENSBTAP00000041507	9913.ENSBTAP00000023179	0	0	0	0	0	0	0.900	0	0.900
ATG7	FADD	9913.ENSBTAP00000041507	9913.ENSBTAP00000024322	0	0	0	0	0.064	0.230	0	0.319	0.466
ATG7	GLMN	9913.ENSBTAP00000041507	9913.ENSBTAP00000024943	0	0	0	0	0.051	0	0.900	0.060	0.903
ATG7	ITPKB	9913.ENSBTAP00000041507	9913.ENSBTAP00000025755	0	0	0	0	0	0	0	0.473	0.473
ATG7	UFL1	9913.ENSBTAP00000041507	9913.ENSBTAP00000027202	0	0	0	0	0.063	0	0.900	0.066	0.904
ATG7	LNX1	9913.ENSBTAP00000041507	9913.ENSBTAP00000027531	0	0	0	0	0	0.048	0.900	0.086	0.905
ATG7	UBE2V2	9913.ENSBTAP00000041507	9913.ENSBTAP00000031532	0	0	0	0	0.050	0	0.900	0.076	0.904
ATG7	KLHL20	9913.ENSBTAP00000041507	9913.ENSBTAP00000033909	0	0	0	0	0.063	0.103	0.900	0.095	0.913
ATG7	GAPDH	9913.ENSBTAP00000041507	9913.ENSBTAP00000037577	0	0	0	0	0	0.057	0	0.726	0.730
ATG7	DNM1L	9913.ENSBTAP00000041507	9913.ENSBTAP00000037777	0	0	0	0	0.063	0.203	0	0.301	0.432
ATG7	EIF4EBP1	9913.ENSBTAP00000041507	9913.ENSBTAP00000039615	0	0	0	0	0.069	0	0	0.469	0.485
ATG7	RPAP2	9913.ENSBTAP00000041507	9913.ENSBTAP00000041791	0	0	0	0	0.435	0	0	0	0.435
ATG7	RAB24	9913.ENSBTAP00000041507	9913.ENSBTAP00000051902	0	0	0	0	0.099	0	0	0.564	0.590
ATG7	SPSB2	9913.ENSBTAP00000041507	9913.ENSBTAP00000045818	0	0	0	0	0.062	0	0.900	0	0.902
ATG7	UBE2E2	9913.ENSBTAP00000041507	9913.ENSBTAP00000056246	0.043	0	0	0	0.062	0.213	0.900	0.211	0.934
ATL2	PHTF2	9913.ENSBTAP00000053652	9913.ENSBTAP00000006730	0	0	0	0	0.081	0	0	0.391	0.416
ATL2	ZNF367	9913.ENSBTAP00000053652	9913.ENSBTAP00000008649	0	0	0	0	0	0.048	0	0.452	0.456
ATL2	TMEM241	9913.ENSBTAP00000053652	9913.ENSBTAP00000031027	0	0	0	0	0	0	0	0.463	0.463
ATL2	CAB39L	9913.ENSBTAP00000053652	9913.ENSBTAP00000037730	0	0	0	0	0.063	0	0	0.411	0.424
ATL2	DNM1L	9913.ENSBTAP00000053652	9913.ENSBTAP00000037777	0	0	0	0	0.129	0	0	0.345	0.406
ATL2	KTN1	9913.ENSBTAP00000053652	9913.ENSBTAP00000041243	0	0	0	0	0.076	0	0	0.379	0.401
ATL2	PRKAR1B	9913.ENSBTAP00000053652	9913.ENSBTAP00000056637	0	0	0	0	0.061	0	0	0.717	0.723
ATM	N4BP2	9913.ENSBTAP00000039884	9913.ENSBTAP00000000200	0	0	0	0	0.386	0	0	0.064	0.401
ATM	BDP1	9913.ENSBTAP00000039884	9913.ENSBTAP00000000474	0	0	0	0	0.656	0	0	0	0.656
ATM	TIPIN	9913.ENSBTAP00000039884	9913.ENSBTAP00000000482	0	0	0	0	0	0.154	0.900	0.646	0.967
ATM	HSPB2	9913.ENSBTAP00000039884	9913.ENSBTAP00000000561	0	0	0	0	0	0	0	0.402	0.402
ATM	RAD54B	9913.ENSBTAP00000039884	9913.ENSBTAP00000000833	0	0	0	0	0.110	0.104	0	0.622	0.672
ATM	BRCA2	9913.ENSBTAP00000039884	9913.ENSBTAP00000001311	0	0	0	0	0.118	0.187	0.900	0.910	0.992
ATM	MSH6	9913.ENSBTAP00000039884	9913.ENSBTAP00000001867	0	0	0	0	0.129	0.219	0	0.775	0.834
ATM	RAD17	9913.ENSBTAP00000039884	9913.ENSBTAP00000002682	0	0	0	0	0.164	0.455	0.900	0.882	0.993
ATM	PIKFYVE	9913.ENSBTAP00000039884	9913.ENSBTAP00000002824	0	0	0	0	0.621	0	0	0.107	0.647
ATM	FANCM	9913.ENSBTAP00000039884	9913.ENSBTAP00000003379	0	0	0	0	0.096	0	0	0.682	0.700
ATM	MSH2	9913.ENSBTAP00000039884	9913.ENSBTAP00000003556	0	0	0	0	0.088	0.377	0	0.736	0.837
ATM	GNL3L	9913.ENSBTAP00000039884	9913.ENSBTAP00000004772	0	0	0	0	0	0	0	0.456	0.456
ATM	XRCC6	9913.ENSBTAP00000039884	9913.ENSBTAP00000008020	0	0	0	0	0.061	0.200	0.900	0.910	0.992
ATM	MDM4	9913.ENSBTAP00000039884	9913.ENSBTAP00000008209	0	0	0	0	0.172	0.187	0.900	0.695	0.976
ATM	PALB2	9913.ENSBTAP00000039884	9913.ENSBTAP00000008398	0	0	0	0	0.080	0	0.900	0.758	0.975
ATM	CEP63	9913.ENSBTAP00000039884	9913.ENSBTAP00000009235	0	0	0	0	0	0	0	0.526	0.526
ATM	PDGFRA	9913.ENSBTAP00000039884	9913.ENSBTAP00000009441	0	0	0	0	0.051	0	0	0.478	0.483
ATM	MSH3	9913.ENSBTAP00000039884	9913.ENSBTAP00000010107	0	0	0	0	0.131	0.189	0	0.638	0.723
ATM	MAPK8	9913.ENSBTAP00000039884	9913.ENSBTAP00000010361	0	0	0	0	0	0	0.900	0.572	0.955
ATM	FBXW7	9913.ENSBTAP00000039884	9913.ENSBTAP00000010457	0	0	0	0	0.063	0	0	0.602	0.611
ATM	MYC	9913.ENSBTAP00000039884	9913.ENSBTAP00000011066	0	0	0	0	0	0.048	0	0.733	0.735
ATM	PIK3CA	9913.ENSBTAP00000039884	9913.ENSBTAP00000012168	0	0	0	0.540	0.169	0.252	0	0.485	0.490
ATM	XPA	9913.ENSBTAP00000039884	9913.ENSBTAP00000012834	0	0	0	0	0.063	0.152	0	0.674	0.718
ATM	ENSBTAG00000009859	9913.ENSBTAP00000039884	9913.ENSBTAP00000013000	0	0	0	0	0.062	0.115	0.900	0.418	0.945
ATM	RAD50	9913.ENSBTAP00000039884	9913.ENSBTAP00000014945	0	0	0	0	0.188	0.677	0.900	0.578	0.987
ATM	TPR	9913.ENSBTAP00000039884	9913.ENSBTAP00000015848	0	0	0	0	0.220	0	0	0.413	0.523
ATM	DCK	9913.ENSBTAP00000039884	9913.ENSBTAP00000016449	0	0	0	0	0	0	0	0.501	0.501
ATM	FAM175A	9913.ENSBTAP00000039884	9913.ENSBTAP00000018700	0	0	0	0	0	0	0.900	0.371	0.934
ATM	RAD51C	9913.ENSBTAP00000039884	9913.ENSBTAP00000020012	0	0	0	0	0.061	0.204	0.900	0.776	0.981
ATM	KDM4B	9913.ENSBTAP00000039884	9913.ENSBTAP00000020586	0	0	0	0	0.061	0	0.900	0.146	0.912
ATM	CDC7	9913.ENSBTAP00000039884	9913.ENSBTAP00000021696	0	0	0	0	0.090	0	0	0.601	0.622
ATM	ATP11C	9913.ENSBTAP00000039884	9913.ENSBTAP00000021914	0	0	0	0	0.207	0	0	0.285	0.409
ATM	RPS6KB1	9913.ENSBTAP00000039884	9913.ENSBTAP00000022415	0	0	0	0	0.122	0	0	0.472	0.517
ATM	UBB	9913.ENSBTAP00000039884	9913.ENSBTAP00000022919	0	0	0	0	0	0	0.900	0.063	0.902
ATM	E2F2	9913.ENSBTAP00000039884	9913.ENSBTAP00000023554	0	0	0	0	0.072	0.075	0	0.393	0.433
ATM	ITPKB	9913.ENSBTAP00000039884	9913.ENSBTAP00000025755	0	0	0	0	0	0	0	0.663	0.663
ATM	CXCL8	9913.ENSBTAP00000039884	9913.ENSBTAP00000026275	0	0	0	0	0	0	0	0.460	0.460
ATM	DCLRE1A	9913.ENSBTAP00000039884	9913.ENSBTAP00000026896	0	0	0	0	0.079	0.187	0	0.312	0.440
ATM	SBNO1	9913.ENSBTAP00000039884	9913.ENSBTAP00000027325	0	0	0	0	0.507	0	0	0	0.507
ATM	SMG1	9913.ENSBTAP00000039884	9913.ENSBTAP00000027632	0	0	0	0.542	0.301	0.252	0	0.533	0.583
ATM	RIF1	9913.ENSBTAP00000039884	9913.ENSBTAP00000027997	0	0	0	0	0.835	0	0.900	0.281	0.987
ATM	RECQL	9913.ENSBTAP00000039884	9913.ENSBTAP00000028079	0	0	0	0	0.081	0.206	0	0.339	0.475
ATM	WRN	9913.ENSBTAP00000039884	9913.ENSBTAP00000028778	0	0	0	0	0.388	0.565	0.900	0.884	0.996
ATM	UBE2V2	9913.ENSBTAP00000039884	9913.ENSBTAP00000031532	0	0	0	0	0	0	0.900	0.221	0.918
ATM	EEPD1	9913.ENSBTAP00000039884	9913.ENSBTAP00000033621	0	0	0	0	0	0	0	0.511	0.511
ATM	PHIP	9913.ENSBTAP00000039884	9913.ENSBTAP00000034268	0	0	0	0	0.650	0	0	0.055	0.655
ATM	HLTF	9913.ENSBTAP00000039884	9913.ENSBTAP00000034398	0	0	0	0	0.324	0.104	0	0.380	0.592
ATM	DBF4	9913.ENSBTAP00000039884	9913.ENSBTAP00000035016	0	0	0	0	0	0	0	0.515	0.515
ATM	MDC1	9913.ENSBTAP00000039884	9913.ENSBTAP00000035767	0	0	0	0	0.119	0.348	0.900	0.948	0.996
ATM	GAPDH	9913.ENSBTAP00000039884	9913.ENSBTAP00000037577	0	0	0	0	0	0	0	0.694	0.694
ATM	ZRANB3	9913.ENSBTAP00000039884	9913.ENSBTAP00000038188	0	0	0	0	0.133	0.104	0	0.346	0.448
ATM	HIST1H2BI	9913.ENSBTAP00000039884	9913.ENSBTAP00000039503	0	0	0	0	0	0	0	0.482	0.482
ATM	EIF4EBP1	9913.ENSBTAP00000039884	9913.ENSBTAP00000039615	0	0	0	0	0	0.187	0	0.492	0.570
ATM	ORC2	9913.ENSBTAP00000039884	9913.ENSBTAP00000042074	0	0	0	0	0.096	0	0	0.381	0.416
ATM	XIAP	9913.ENSBTAP00000039884	9913.ENSBTAP00000053449	0	0	0	0	0.184	0	0	0.335	0.434
ATM	HELB	9913.ENSBTAP00000039884	9913.ENSBTAP00000054741	0	0	0	0	0.122	0.158	0	0.312	0.447
ATM	HELQ	9913.ENSBTAP00000039884	9913.ENSBTAP00000055509	0	0	0	0	0.109	0.207	0	0.357	0.506
ATM	REV3L	9913.ENSBTAP00000039884	9913.ENSBTAP00000053310	0	0	0	0	0.183	0	0	0.533	0.603
ATM	H2AFJ	9913.ENSBTAP00000039884	9913.ENSBTAP00000040641	0	0	0	0	0	0.171	0	0.598	0.652
ATM	H4	9913.ENSBTAP00000039884	9913.ENSBTAP00000054635	0	0	0	0	0	0.192	0	0.593	0.657
ATM	SMARCAD1	9913.ENSBTAP00000039884	9913.ENSBTAP00000045084	0	0	0	0	0.441	0.300	0	0.193	0.657
ATM	KRAS	9913.ENSBTAP00000039884	9913.ENSBTAP00000040751	0	0	0	0	0.102	0.202	0	0.591	0.681
ATM	DMXL1	9913.ENSBTAP00000039884	9913.ENSBTAP00000056112	0	0	0	0	0.663	0	0	0.099	0.683
ATM	SMC5	9913.ENSBTAP00000039884	9913.ENSBTAP00000053371	0	0	0	0	0.233	0.159	0	0.597	0.718
ATM	SMC3	9913.ENSBTAP00000039884	9913.ENSBTAP00000043550	0	0	0	0	0.127	0.162	0	0.702	0.763
ATM	ATRX	9913.ENSBTAP00000039884	9913.ENSBTAP00000053333	0	0	0	0	0.403	0.104	0	0.647	0.794
ATM	HIST1H2AK	9913.ENSBTAP00000039884	9913.ENSBTAP00000043357	0	0	0	0	0	0.171	0	0.818	0.842
ATM	TERF1	9913.ENSBTAP00000039884	9913.ENSBTAP00000044076	0	0	0	0	0.070	0.181	0	0.842	0.869
ATM	HIST2H2AB	9913.ENSBTAP00000039884	9913.ENSBTAP00000042479	0	0	0	0	0	0.200	0	0.845	0.871
ATM	HIST1H2BL	9913.ENSBTAP00000039884	9913.ENSBTAP00000042634	0	0	0	0	0	0	0.900	0.477	0.945
ATM	RAD52	9913.ENSBTAP00000039884	9913.ENSBTAP00000052915	0	0	0	0	0.061	0.261	0.900	0.903	0.992
ATP10D	OCIAD1	9913.ENSBTAP00000000601	9913.ENSBTAP00000014028	0	0	0	0	0	0	0	0.652	0.652
ATP10D	CLECL1	9913.ENSBTAP00000000601	9913.ENSBTAP00000051719	0	0	0	0	0	0	0	0.660	0.660
ATP10D	TMEM86B	9913.ENSBTAP00000000601	9913.ENSBTAP00000016167	0	0	0	0	0	0	0	0.683	0.683
ATP11A	CD59	9913.ENSBTAP00000042566	9913.ENSBTAP00000002967	0	0	0	0	0	0	0.900	0.046	0.900
ATP11A	LAMTOR1	9913.ENSBTAP00000042566	9913.ENSBTAP00000003907	0	0	0	0	0	0	0.900	0	0.900
ATP11A	TMBIM1	9913.ENSBTAP00000042566	9913.ENSBTAP00000005137	0	0	0	0	0.063	0	0.900	0	0.902
ATP11A	LOC407171	9913.ENSBTAP00000042566	9913.ENSBTAP00000005286	0	0	0	0	0	0	0.900	0	0.900
ATP11A	OLR1	9913.ENSBTAP00000042566	9913.ENSBTAP00000005975	0	0	0	0	0	0	0.900	0	0.900
ATP11A	PLAU	9913.ENSBTAP00000042566	9913.ENSBTAP00000007806	0	0	0	0	0	0.105	0.900	0	0.906
ATP11A	SCAMP1	9913.ENSBTAP00000042566	9913.ENSBTAP00000009693	0	0	0	0	0.051	0.066	0.900	0	0.903
ATP11A	HVCN1	9913.ENSBTAP00000042566	9913.ENSBTAP00000012146	0	0	0	0	0	0	0.900	0.125	0.908
ATP11A	TOM1	9913.ENSBTAP00000042566	9913.ENSBTAP00000013932	0	0	0	0	0	0.072	0.900	0	0.903
ATP11A	ATP8A1	9913.ENSBTAP00000042566	9913.ENSBTAP00000014818	0	0	0	0.826	0	0	0.900	0.723	0.912
ATP11A	CLEC12A	9913.ENSBTAP00000042566	9913.ENSBTAP00000017022	0	0	0	0	0	0	0.900	0	0.900
ATP11A	GPR84	9913.ENSBTAP00000042566	9913.ENSBTAP00000020710	0	0	0	0	0.053	0	0.900	0	0.901
ATP11A	MMP25	9913.ENSBTAP00000042566	9913.ENSBTAP00000021843	0	0	0	0	0	0	0.900	0.044	0.900
ATP11A	PGRMC1	9913.ENSBTAP00000042566	9913.ENSBTAP00000026053	0	0	0	0	0	0	0.900	0	0.900
ATP11A	C3AR1	9913.ENSBTAP00000042566	9913.ENSBTAP00000026308	0	0	0	0	0	0	0.900	0	0.900
ATP11A	FCER1G	9913.ENSBTAP00000042566	9913.ENSBTAP00000033956	0	0	0	0	0	0	0.900	0	0.900
ATP11A	ATP6V0C	9913.ENSBTAP00000042566	9913.ENSBTAP00000037385	0	0	0	0	0.061	0.048	0.900	0.246	0.923
ATP11A	PTAFR	9913.ENSBTAP00000042566	9913.ENSBTAP00000038567	0	0	0	0	0	0	0.900	0	0.900
ATP11A	SLC2A3	9913.ENSBTAP00000042566	9913.ENSBTAP00000040493	0	0	0	0	0.061	0	0.900	0.054	0.903
ATP11A	HMOX2	9913.ENSBTAP00000042566	9913.ENSBTAP00000044292	0	0	0	0	0	0	0.900	0.045	0.900
ATP11A	TARM1	9913.ENSBTAP00000042566	9913.ENSBTAP00000056508	0	0	0	0	0	0	0.900	0	0.900
ATP11A	ITGAM	9913.ENSBTAP00000042566	9913.ENSBTAP00000054571	0	0	0	0	0	0.046	0.900	0.048	0.901
ATP11A	MGAM	9913.ENSBTAP00000042566	9913.ENSBTAP00000054515	0	0	0	0	0.062	0.043	0.900	0.402	0.939
ATP11C	BDP1	9913.ENSBTAP00000021914	9913.ENSBTAP00000000474	0	0	0	0	0.123	0	0	0.460	0.506
ATP11C	FAM46A	9913.ENSBTAP00000021914	9913.ENSBTAP00000001319	0	0	0	0	0.063	0	0	0.511	0.522
ATP11C	RPP30	9913.ENSBTAP00000021914	9913.ENSBTAP00000003871	0	0	0	0	0.052	0	0	0.401	0.407
ATP11C	XKR8	9913.ENSBTAP00000021914	9913.ENSBTAP00000011592	0	0	0	0	0	0	0	0.846	0.846
ATP12A	LRRK1	9913.ENSBTAP00000019264	9913.ENSBTAP00000002052	0.043	0	0	0	0.052	0.155	0	0.455	0.527
ATP12A	SEL1L3	9913.ENSBTAP00000019264	9913.ENSBTAP00000002970	0.041	0	0	0	0	0	0	0.638	0.638
ATP12A	ATP6V0A4	9913.ENSBTAP00000019264	9913.ENSBTAP00000005588	0.041	0	0	0	0.062	0.156	0	0.549	0.611
ATP12A	ATP6V0A2	9913.ENSBTAP00000019264	9913.ENSBTAP00000009563	0.041	0	0	0	0.062	0.156	0	0.585	0.642
ATP12A	OPRL1	9913.ENSBTAP00000019264	9913.ENSBTAP00000055794	0	0	0	0	0.062	0	0	0.395	0.408
ATP12A	P2RY12	9913.ENSBTAP00000019264	9913.ENSBTAP00000041984	0	0	0	0	0	0	0	0.462	0.461
ATP12A	ATP6V0C	9913.ENSBTAP00000019264	9913.ENSBTAP00000037385	0	0	0	0	0	0.048	0	0.528	0.531
ATP12A	LHPP	9913.ENSBTAP00000019264	9913.ENSBTAP00000047621	0	0	0	0	0.049	0	0.900	0.486	0.946
ATP13A2	LRRK1	9913.ENSBTAP00000010946	9913.ENSBTAP00000002052	0.043	0	0	0	0.089	0.155	0	0.360	0.466
ATP13A2	UHRF1BP1L	9913.ENSBTAP00000010946	9913.ENSBTAP00000007936	0	0	0	0	0	0	0	0.657	0.657
ATP13A2	DCAF17	9913.ENSBTAP00000010946	9913.ENSBTAP00000010105	0	0	0	0	0	0	0	0.583	0.583
ATP13A2	PRNP	9913.ENSBTAP00000010946	9913.ENSBTAP00000043233	0	0	0	0	0.061	0	0	0.452	0.463
ATP13A2	CTSF	9913.ENSBTAP00000010946	9913.ENSBTAP00000014587	0	0	0	0	0.062	0	0	0.523	0.534
ATP13A2	VPS13C	9913.ENSBTAP00000010946	9913.ENSBTAP00000053327	0	0	0	0	0.051	0.049	0	0.540	0.549
ATP13A2	MFSD8	9913.ENSBTAP00000010946	9913.ENSBTAP00000053313	0	0	0	0	0	0	0	0.565	0.565
ATP13A2	CLN5	9913.ENSBTAP00000010946	9913.ENSBTAP00000025093	0	0	0	0	0	0	0	0.672	0.672
ATP13A2	KCTD7	9913.ENSBTAP00000010946	9913.ENSBTAP00000023179	0	0	0	0	0.062	0	0	0.718	0.724
ATP13A2	PARK7	9913.ENSBTAP00000010946	9913.ENSBTAP00000027339	0.041	0	0	0	0	0	0	0.851	0.851
ATP2B1	G2E3	9913.ENSBTAP00000012570	9913.ENSBTAP00000002121	0	0	0	0	0.061	0.049	0	0.433	0.450
ATP2B1	EFCAB7	9913.ENSBTAP00000012570	9913.ENSBTAP00000003365	0	0	0	0	0.061	0.351	0	0.121	0.417
ATP2B1	GNB2	9913.ENSBTAP00000012570	9913.ENSBTAP00000008508	0	0	0	0	0.051	0.192	0	0.333	0.444
ATP2B1	STIM2	9913.ENSBTAP00000012570	9913.ENSBTAP00000044394	0	0	0	0	0.061	0.102	0	0.348	0.403
ATP2B1	TTC32	9913.ENSBTAP00000012570	9913.ENSBTAP00000020704	0	0	0	0	0.061	0.048	0	0.425	0.441
ATP2B1	ZNF365	9913.ENSBTAP00000012570	9913.ENSBTAP00000014000	0	0	0	0	0.061	0	0	0.455	0.466
ATP2B1	MBOAT7	9913.ENSBTAP00000012570	9913.ENSBTAP00000021152	0	0	0	0	0	0.042	0	0.472	0.472
ATP2B1	ITPR3	9913.ENSBTAP00000012570	9913.ENSBTAP00000047648	0	0	0	0	0.084	0.228	0	0.350	0.500
ATP2B1	ITPR1	9913.ENSBTAP00000012570	9913.ENSBTAP00000047903	0	0	0	0	0.084	0.182	0	0.441	0.545
ATP6	ATP6V0A2	9913.ENSBTAP00000053155	9913.ENSBTAP00000009563	0.042	0	0	0	0	0	0.540	0.211	0.621
ATP6	ZNF365	9913.ENSBTAP00000053155	9913.ENSBTAP00000014000	0	0	0	0	0	0	0	0.569	0.569
ATP6	ATP6AP1	9913.ENSBTAP00000053155	9913.ENSBTAP00000016073	0	0	0	0	0	0	0.360	0.273	0.514
ATP6	TMEM70	9913.ENSBTAP00000053155	9913.ENSBTAP00000017169	0	0	0	0	0.051	0	0	0.537	0.542
ATP6	MTIF2	9913.ENSBTAP00000053155	9913.ENSBTAP00000020573	0	0	0	0	0.063	0	0	0.476	0.488
ATP6	UBB	9913.ENSBTAP00000053155	9913.ENSBTAP00000022919	0	0	0	0	0.536	0.082	0	0.051	0.560
ATP6	RPL11	9913.ENSBTAP00000053155	9913.ENSBTAP00000027850	0.106	0	0	0	0.360	0	0	0.526	0.705
ATP6	TRMT10C	9913.ENSBTAP00000053155	9913.ENSBTAP00000033017	0	0	0	0	0	0	0	0.539	0.539
ATP6	ATP6V0C	9913.ENSBTAP00000053155	9913.ENSBTAP00000037385	0.130	0	0	0	0.524	0.498	0.540	0.607	0.955
ATP6	LHPP	9913.ENSBTAP00000053155	9913.ENSBTAP00000047621	0.042	0	0	0	0.050	0	0.650	0.067	0.663
ATP6	COX1	9913.ENSBTAP00000053155	9913.ENSBTAP00000053147	0	0	0.240	0	0.808	0.105	0	0.931	0.989
ATP6	ND4	9913.ENSBTAP00000053155	9913.ENSBTAP00000053150	0.153	0	0.217	0	0.983	0	0	0.959	0.999
ATP6	COX2	9913.ENSBTAP00000053155	9913.ENSBTAP00000053151	0	0	0.231	0	0.969	0	0	0.930	0.998
ATP6	ND5	9913.ENSBTAP00000053155	9913.ENSBTAP00000053152	0.147	0	0	0	0.777	0	0	0.921	0.983
ATP6	ND4L	9913.ENSBTAP00000053155	9913.ENSBTAP00000053153	0	0	0	0	0.739	0	0	0.958	0.988
ATP6	MTERF1	9913.ENSBTAP00000053155	9913.ENSBTAP00000054987	0	0	0	0	0	0	0	0.467	0.467
ATP6	ND6	9913.ENSBTAP00000053155	9913.ENSBTAP00000053156	0	0	0	0	0.505	0	0	0.947	0.972
ATP6	ND2	9913.ENSBTAP00000053155	9913.ENSBTAP00000053160	0.147	0	0.254	0	0.933	0	0	0.958	0.998
ATP6AP1	NEDD1	9913.ENSBTAP00000016073	9913.ENSBTAP00000002464	0	0	0	0	0	0	0	0.460	0.460
ATP6AP1	CXXC5	9913.ENSBTAP00000016073	9913.ENSBTAP00000005204	0	0	0	0	0	0	0	0.462	0.461
ATP6AP1	ATP6V0A4	9913.ENSBTAP00000016073	9913.ENSBTAP00000005588	0	0	0	0	0.093	0.570	0.900	0.582	0.981
ATP6AP1	ATP6V0A2	9913.ENSBTAP00000016073	9913.ENSBTAP00000009563	0	0	0	0	0.088	0.570	0.900	0.625	0.983
ATP6AP1	ATP6V1F	9913.ENSBTAP00000016073	9913.ENSBTAP00000009961	0	0	0	0	0.151	0.182	0.900	0.518	0.962
ATP6AP1	STXBP2	9913.ENSBTAP00000016073	9913.ENSBTAP00000012094	0	0	0	0	0.111	0	0	0.402	0.446
ATP6AP1	OCIAD1	9913.ENSBTAP00000016073	9913.ENSBTAP00000014028	0	0	0	0	0.051	0	0	0.438	0.443
ATP6AP1	ENSBTAG00000047213	9913.ENSBTAP00000016073	9913.ENSBTAP00000054365	0	0	0	0	0	0	0	0.406	0.406
ATP6AP1	CLN5	9913.ENSBTAP00000016073	9913.ENSBTAP00000025093	0	0	0	0	0.062	0	0	0.471	0.483
ATP6AP1	LHPP	9913.ENSBTAP00000016073	9913.ENSBTAP00000047621	0	0	0	0	0	0	0.650	0.249	0.725
ATP6AP1	ATP6V0C	9913.ENSBTAP00000016073	9913.ENSBTAP00000037385	0	0	0	0	0.257	0	0.900	0.707	0.976
ATP6V0A2	STX12	9913.ENSBTAP00000009563	9913.ENSBTAP00000001580	0	0	0	0	0	0.202	0	0.421	0.518
ATP6V0A2	PIKFYVE	9913.ENSBTAP00000009563	9913.ENSBTAP00000002824	0	0	0	0	0.120	0.213	0	0.221	0.413
ATP6V0A2	ATP6V0A4	9913.ENSBTAP00000009563	9913.ENSBTAP00000005588	0	0	0	0.947	0	0.410	0.900	0.625	0.940
ATP6V0A2	DMXL1	9913.ENSBTAP00000009563	9913.ENSBTAP00000056112	0	0	0	0	0.193	0.202	0	0.293	0.505
ATP6V0A2	UBB	9913.ENSBTAP00000009563	9913.ENSBTAP00000022919	0	0.009	0	0	0.063	0.607	0	0.064	0.625
ATP6V0A2	LHPP	9913.ENSBTAP00000009563	9913.ENSBTAP00000047621	0	0	0	0	0.061	0	0.650	0.510	0.825
ATP6V0A2	ATP6V1F	9913.ENSBTAP00000009563	9913.ENSBTAP00000009961	0.119	0	0	0	0	0.639	0.900	0.610	0.985
ATP6V0A2	ATP6V0C	9913.ENSBTAP00000009563	9913.ENSBTAP00000037385	0.098	0	0	0	0.079	0.677	0.900	0.716	0.991
ATP6V0A4	STX12	9913.ENSBTAP00000005588	9913.ENSBTAP00000001580	0	0	0	0	0	0.202	0	0.421	0.518
ATP6V0A4	PIKFYVE	9913.ENSBTAP00000005588	9913.ENSBTAP00000002824	0	0	0	0	0.063	0.213	0	0.441	0.551
ATP6V0A4	STXBP2	9913.ENSBTAP00000005588	9913.ENSBTAP00000012094	0	0	0	0	0.063	0.071	0	0.397	0.429
ATP6V0A4	CAB39L	9913.ENSBTAP00000005588	9913.ENSBTAP00000037730	0	0	0	0	0.062	0	0	0.433	0.446
ATP6V0A4	DMXL1	9913.ENSBTAP00000005588	9913.ENSBTAP00000056112	0	0	0	0	0.119	0.202	0	0.293	0.459
ATP6V0A4	DPM1	9913.ENSBTAP00000005588	9913.ENSBTAP00000010153	0.081	0	0	0	0.062	0	0	0.590	0.616
ATP6V0A4	UBB	9913.ENSBTAP00000005588	9913.ENSBTAP00000022919	0	0.011	0	0	0.063	0.607	0	0.073	0.628
ATP6V0A4	LHPP	9913.ENSBTAP00000005588	9913.ENSBTAP00000047621	0	0	0	0	0.061	0	0.650	0.588	0.852
ATP6V0A4	ATP6V1F	9913.ENSBTAP00000005588	9913.ENSBTAP00000009961	0.119	0	0	0	0	0.639	0.900	0.527	0.982
ATP6V0A4	ATP6V0C	9913.ENSBTAP00000005588	9913.ENSBTAP00000037385	0.098	0	0	0	0.079	0.677	0.900	0.538	0.985
ATP6V0C	CDC40	9913.ENSBTAP00000037385	9913.ENSBTAP00000000526	0	0	0	0	0.051	0	0	0.652	0.656
ATP6V0C	RAB3D	9913.ENSBTAP00000037385	9913.ENSBTAP00000002783	0	0	0	0	0	0	0.900	0	0.900
ATP6V0C	CD59	9913.ENSBTAP00000037385	9913.ENSBTAP00000002967	0	0	0	0	0	0	0.900	0	0.900
ATP6V0C	LAMTOR1	9913.ENSBTAP00000037385	9913.ENSBTAP00000003907	0	0	0	0	0.206	0	0.900	0.305	0.940
ATP6V0C	LOC407171	9913.ENSBTAP00000037385	9913.ENSBTAP00000005286	0	0	0	0	0	0	0.900	0	0.900
ATP6V0C	OLR1	9913.ENSBTAP00000037385	9913.ENSBTAP00000005975	0	0	0	0	0	0	0.900	0.045	0.900
ATP6V0C	NFAM1	9913.ENSBTAP00000037385	9913.ENSBTAP00000006606	0	0	0	0	0	0	0.900	0	0.900
ATP6V0C	PLAU	9913.ENSBTAP00000037385	9913.ENSBTAP00000007806	0	0	0	0	0	0	0.900	0	0.900
ATP6V0C	ATP6V1F	9913.ENSBTAP00000037385	9913.ENSBTAP00000009961	0.114	0	0	0	0.193	0.464	0.900	0.709	0.986
ATP6V0C	TOM1	9913.ENSBTAP00000037385	9913.ENSBTAP00000013932	0	0	0	0	0.110	0	0.900	0.059	0.908
ATP6V0C	ATP8A1	9913.ENSBTAP00000037385	9913.ENSBTAP00000014818	0	0	0	0	0.061	0.048	0.900	0.064	0.905
ATP6V0C	CLEC12A	9913.ENSBTAP00000037385	9913.ENSBTAP00000017022	0	0	0	0	0	0	0.900	0.045	0.900
ATP6V0C	GPR84	9913.ENSBTAP00000037385	9913.ENSBTAP00000020710	0	0	0	0	0.061	0	0.900	0	0.902
ATP6V0C	RFX5	9913.ENSBTAP00000037385	9913.ENSBTAP00000023377	0	0	0	0	0	0	0	0.575	0.575
ATP6V0C	C3AR1	9913.ENSBTAP00000037385	9913.ENSBTAP00000026308	0	0	0	0	0.061	0	0.900	0	0.902
ATP6V0C	PIGR	9913.ENSBTAP00000037385	9913.ENSBTAP00000026377	0	0	0	0	0	0	0.900	0	0.900
ATP6V0C	FCER1G	9913.ENSBTAP00000037385	9913.ENSBTAP00000033956	0	0	0	0	0	0	0.900	0	0.900
ATP6V0C	ND5	9913.ENSBTAP00000037385	9913.ENSBTAP00000053152	0.095	0	0	0	0.061	0	0	0.401	0.446
ATP6V0C	ND2	9913.ENSBTAP00000037385	9913.ENSBTAP00000053160	0.095	0	0	0	0.061	0	0	0.401	0.446
ATP6V0C	ND4	9913.ENSBTAP00000037385	9913.ENSBTAP00000053150	0.103	0	0	0	0.085	0	0	0.538	0.588
ATP6V0C	LHPP	9913.ENSBTAP00000037385	9913.ENSBTAP00000047621	0	0	0	0	0.061	0	0.650	0	0.657
ATP6V0C	ITGAM	9913.ENSBTAP00000037385	9913.ENSBTAP00000054571	0	0	0	0	0	0	0.900	0	0.900
ATP6V0C	PTAFR	9913.ENSBTAP00000037385	9913.ENSBTAP00000038567	0	0	0	0	0	0	0.900	0	0.900
ATP6V0C	TARM1	9913.ENSBTAP00000037385	9913.ENSBTAP00000056508	0	0	0	0	0	0	0.900	0	0.900
ATP6V0C	SLC2A3	9913.ENSBTAP00000037385	9913.ENSBTAP00000040493	0	0	0	0	0	0	0.900	0.050	0.900
ATP6V0C	MGAM	9913.ENSBTAP00000037385	9913.ENSBTAP00000054515	0	0	0	0	0.051	0	0.900	0	0.901
ATP6V1F	CDC40	9913.ENSBTAP00000009961	9913.ENSBTAP00000000526	0	0	0	0	0	0	0	0.684	0.684
ATP6V1F	TTLL12	9913.ENSBTAP00000009961	9913.ENSBTAP00000002240	0	0	0	0	0	0.594	0	0	0.594
ATP6V1F	ZRANB2	9913.ENSBTAP00000009961	9913.ENSBTAP00000003402	0	0	0	0	0	0.608	0	0	0.608
ATP6V1F	LAMTOR1	9913.ENSBTAP00000009961	9913.ENSBTAP00000003907	0	0	0	0	0.603	0	0.600	0	0.834
ATP6V1F	POLR2A	9913.ENSBTAP00000009961	9913.ENSBTAP00000055142	0.079	0	0	0	0	0.411	0	0	0.434
ATP6V1F	CDC42SE1	9913.ENSBTAP00000009961	9913.ENSBTAP00000020417	0	0	0	0	0	0	0	0.452	0.452
ATP6V1F	RABAC1	9913.ENSBTAP00000009961	9913.ENSBTAP00000024793	0	0	0	0	0.603	0	0	0.076	0.617
ATP6V1F	LHPP	9913.ENSBTAP00000009961	9913.ENSBTAP00000047621	0	0	0	0	0.064	0	0.650	0	0.658
ATP8A1	BDP1	9913.ENSBTAP00000014818	9913.ENSBTAP00000000474	0	0	0	0	0.093	0	0	0.385	0.418
ATP8A1	EHD1	9913.ENSBTAP00000014818	9913.ENSBTAP00000002174	0	0	0	0	0.063	0.049	0	0.433	0.450
ATP8A1	RAB3D	9913.ENSBTAP00000014818	9913.ENSBTAP00000002783	0	0	0	0	0	0.042	0.900	0.059	0.901
ATP8A1	CD59	9913.ENSBTAP00000014818	9913.ENSBTAP00000002967	0	0	0	0	0	0	0.900	0.050	0.900
ATP8A1	LAMTOR1	9913.ENSBTAP00000014818	9913.ENSBTAP00000003907	0	0	0	0	0	0	0.900	0	0.900
ATP8A1	TMBIM1	9913.ENSBTAP00000014818	9913.ENSBTAP00000005137	0	0	0	0	0.063	0	0.900	0.112	0.909
ATP8A1	OLR1	9913.ENSBTAP00000014818	9913.ENSBTAP00000005975	0	0	0	0	0	0	0.900	0.042	0.900
ATP8A1	NFAM1	9913.ENSBTAP00000014818	9913.ENSBTAP00000006606	0	0	0	0	0	0	0.900	0.182	0.914
ATP8A1	PLAU	9913.ENSBTAP00000014818	9913.ENSBTAP00000007806	0	0	0	0	0	0.105	0.900	0	0.906
ATP8A1	SCAMP1	9913.ENSBTAP00000014818	9913.ENSBTAP00000009693	0	0	0	0	0.073	0.066	0.900	0.093	0.911
ATP8A1	HVCN1	9913.ENSBTAP00000014818	9913.ENSBTAP00000012146	0	0	0	0	0	0	0.900	0.114	0.907
ATP8A1	TOM1	9913.ENSBTAP00000014818	9913.ENSBTAP00000013932	0	0	0	0	0	0.072	0.900	0	0.903
ATP8A1	MYOF	9913.ENSBTAP00000014818	9913.ENSBTAP00000038769	0	0	0	0	0.063	0	0	0.415	0.428
ATP8A1	HMOX2	9913.ENSBTAP00000014818	9913.ENSBTAP00000044292	0	0	0	0	0	0	0.900	0.045	0.900
ATP8A1	CLEC12A	9913.ENSBTAP00000014818	9913.ENSBTAP00000017022	0	0	0	0	0	0	0.900	0	0.900
ATP8A1	TARM1	9913.ENSBTAP00000014818	9913.ENSBTAP00000056508	0	0	0	0	0	0	0.900	0	0.900
ATP8A1	MMP25	9913.ENSBTAP00000014818	9913.ENSBTAP00000021843	0	0	0	0	0	0	0.900	0.044	0.900
ATP8A1	PIGR	9913.ENSBTAP00000014818	9913.ENSBTAP00000026377	0	0	0	0	0	0	0.900	0	0.900
ATP8A1	PGRMC1	9913.ENSBTAP00000014818	9913.ENSBTAP00000026053	0	0	0	0	0	0	0.900	0	0.900
ATP8A1	C3AR1	9913.ENSBTAP00000014818	9913.ENSBTAP00000026308	0	0	0	0	0.051	0	0.900	0	0.901
ATP8A1	SLC2A3	9913.ENSBTAP00000014818	9913.ENSBTAP00000040493	0	0	0	0	0	0	0.900	0.052	0.901
ATP8A1	GPR84	9913.ENSBTAP00000014818	9913.ENSBTAP00000020710	0	0	0	0	0.053	0	0.900	0	0.901
ATP8A1	ITGAM	9913.ENSBTAP00000014818	9913.ENSBTAP00000054571	0	0	0	0	0	0.046	0.900	0.074	0.904
ATRX	BDP1	9913.ENSBTAP00000053333	9913.ENSBTAP00000000474	0	0	0	0	0.899	0.069	0	0	0.901
ATRX	BRCA2	9913.ENSBTAP00000053333	9913.ENSBTAP00000001311	0	0	0	0	0.107	0.075	0	0.768	0.792
ATRX	RAD17	9913.ENSBTAP00000053333	9913.ENSBTAP00000002682	0.044	0	0	0	0	0.150	0	0.350	0.425
ATRX	CHD9	9913.ENSBTAP00000053333	9913.ENSBTAP00000002955	0	0	0	0.543	0.525	0	0	0.147	0.549
ATRX	FANCM	9913.ENSBTAP00000053333	9913.ENSBTAP00000003379	0	0	0	0	0.064	0.184	0	0.318	0.433
ATRX	ZNF106	9913.ENSBTAP00000053333	9913.ENSBTAP00000005329	0	0	0	0	0.497	0.116	0	0	0.536
ATRX	XKRX	9913.ENSBTAP00000053333	9913.ENSBTAP00000007077	0	0	0	0	0	0	0	0.500	0.500
ATRX	ROCK2	9913.ENSBTAP00000053333	9913.ENSBTAP00000007691	0	0	0	0	0.389	0.057	0	0.093	0.432
ATRX	XRCC6	9913.ENSBTAP00000053333	9913.ENSBTAP00000008020	0	0	0	0	0.051	0.190	0	0.731	0.775
ATRX	CBX5	9913.ENSBTAP00000053333	9913.ENSBTAP00000008198	0	0	0	0	0.061	0.221	0	0.339	0.474
ATRX	PALB2	9913.ENSBTAP00000053333	9913.ENSBTAP00000008398	0	0	0	0	0	0	0	0.457	0.457
ATRX	BBX	9913.ENSBTAP00000053333	9913.ENSBTAP00000009058	0	0	0	0	0.655	0	0	0	0.655
ATRX	THOC2	9913.ENSBTAP00000053333	9913.ENSBTAP00000011040	0	0	0	0	0.807	0.114	0	0.108	0.834
ATRX	FUBP1	9913.ENSBTAP00000053333	9913.ENSBTAP00000011751	0	0	0	0	0.063	0.082	0	0.524	0.555
ATRX	PIK3CA	9913.ENSBTAP00000053333	9913.ENSBTAP00000012168	0	0	0	0	0.377	0.157	0	0.281	0.590
ATRX	XPA	9913.ENSBTAP00000053333	9913.ENSBTAP00000012834	0	0	0	0	0.081	0.155	0	0.526	0.600
ATRX	ENSBTAG00000009859	9913.ENSBTAP00000053333	9913.ENSBTAP00000013000	0	0	0	0	0.061	0.200	0	0.449	0.550
ATRX	ZNF644	9913.ENSBTAP00000053333	9913.ENSBTAP00000014875	0	0	0	0	0.372	0.116	0	0.093	0.453
ATRX	RAD50	9913.ENSBTAP00000053333	9913.ENSBTAP00000014945	0.074	0	0	0	0.225	0.186	0	0.363	0.578
ATRX	CASP8AP2	9913.ENSBTAP00000053333	9913.ENSBTAP00000015037	0	0	0	0	0.482	0	0	0	0.482
ATRX	XRN1	9913.ENSBTAP00000053333	9913.ENSBTAP00000015318	0	0	0	0	0.430	0.049	0	0	0.435
ATRX	TPR	9913.ENSBTAP00000053333	9913.ENSBTAP00000015848	0	0	0	0	0.807	0	0	0	0.807
ATRX	YTHDC2	9913.ENSBTAP00000053333	9913.ENSBTAP00000018745	0	0	0	0	0.377	0.091	0	0.064	0.424
ATRX	RAD51C	9913.ENSBTAP00000053333	9913.ENSBTAP00000020012	0	0	0	0	0	0.208	0	0.564	0.640
ATRX	MGA	9913.ENSBTAP00000053333	9913.ENSBTAP00000020143	0	0	0	0	0.414	0.165	0	0.045	0.491
ATRX	CDC7	9913.ENSBTAP00000053333	9913.ENSBTAP00000021696	0	0	0	0	0.090	0.104	0	0.345	0.419
ATRX	KLHL24	9913.ENSBTAP00000053333	9913.ENSBTAP00000023192	0	0	0	0	0.354	0.137	0	0	0.418
ATRX	TET2	9913.ENSBTAP00000053333	9913.ENSBTAP00000023517	0	0	0	0	0.358	0.043	0	0.157	0.437
ATRX	KMT2A	9913.ENSBTAP00000053333	9913.ENSBTAP00000024084	0	0	0	0	0.290	0.159	0	0.078	0.402
ATRX	PHF3	9913.ENSBTAP00000053333	9913.ENSBTAP00000025476	0	0	0	0	0.680	0	0	0	0.680
ATRX	METAP2	9913.ENSBTAP00000053333	9913.ENSBTAP00000026568	0	0	0	0	0.067	0.069	0	0.425	0.456
ATRX	SMG1	9913.ENSBTAP00000053333	9913.ENSBTAP00000027632	0	0	0	0	0.512	0.157	0	0.068	0.583
ATRX	ZMYM4	9913.ENSBTAP00000053333	9913.ENSBTAP00000027998	0	0	0	0	0.527	0	0	0	0.527
ATRX	RECQL	9913.ENSBTAP00000053333	9913.ENSBTAP00000028079	0.044	0	0	0	0.067	0.205	0	0.362	0.487
ATRX	WRN	9913.ENSBTAP00000053333	9913.ENSBTAP00000028778	0.044	0	0	0	0.109	0.225	0	0.624	0.718
ATRX	ESCO1	9913.ENSBTAP00000053333	9913.ENSBTAP00000031022	0	0	0	0	0.261	0.150	0	0.250	0.488
ATRX	PHIP	9913.ENSBTAP00000053333	9913.ENSBTAP00000034268	0	0	0	0	0.926	0.194	0	0.157	0.945
ATRX	MDC1	9913.ENSBTAP00000053333	9913.ENSBTAP00000035767	0	0	0	0	0.063	0.202	0	0.382	0.497
ATRX	BCNT2	9913.ENSBTAP00000053333	9913.ENSBTAP00000040820	0	0	0	0	0.380	0.207	0	0.053	0.494
ATRX	HIST2H2AB	9913.ENSBTAP00000053333	9913.ENSBTAP00000042479	0	0	0	0	0.060	0.192	0	0.281	0.406
ATRX	RANBP2	9913.ENSBTAP00000053333	9913.ENSBTAP00000042908	0	0	0	0	0.358	0.071	0	0.109	0.422
ATRX	SMC3	9913.ENSBTAP00000053333	9913.ENSBTAP00000043550	0.044	0	0	0	0.335	0.261	0	0.292	0.623
ATRX	SMARCAD1	9913.ENSBTAP00000053333	9913.ENSBTAP00000045084	0	0	0	0.569	0.217	0.151	0	0.538	0.462
ATRX	NAF1	9913.ENSBTAP00000053333	9913.ENSBTAP00000049022	0	0	0	0	0.062	0.409	0	0	0.421
ATRX	BCLAF1	9913.ENSBTAP00000053333	9913.ENSBTAP00000052174	0	0	0	0	0.361	0.063	0	0.156	0.450
ATRX	RAD52	9913.ENSBTAP00000053333	9913.ENSBTAP00000052915	0	0	0	0	0	0.196	0	0.898	0.914
ATRX	MPHOSPH8	9913.ENSBTAP00000053333	9913.ENSBTAP00000053300	0	0	0	0	0.135	0.238	0	0.204	0.429
ATRX	REV3L	9913.ENSBTAP00000053333	9913.ENSBTAP00000053310	0.046	0	0	0	0.178	0.105	0	0.369	0.498
ATRX	VPS13C	9913.ENSBTAP00000053333	9913.ENSBTAP00000053327	0	0	0	0	0.387	0	0	0.064	0.401
ATRX	DMXL1	9913.ENSBTAP00000053333	9913.ENSBTAP00000056112	0	0	0	0	0.640	0	0	0.133	0.674
ATRX	SMC5	9913.ENSBTAP00000053333	9913.ENSBTAP00000053371	0.044	0	0	0	0.833	0.159	0	0.320	0.896
AXIN1	PSMA3	9913.ENSBTAP00000022053	9913.ENSBTAP00000003636	0	0	0	0	0	0	0.900	0	0.900
AXIN1	CSRNP1	9913.ENSBTAP00000022053	9913.ENSBTAP00000005016	0	0	0	0	0.086	0	0	0.529	0.551
AXIN1	GYS1	9913.ENSBTAP00000022053	9913.ENSBTAP00000007423	0	0	0	0	0.090	0	0	0.377	0.409
AXIN1	CSNK1E	9913.ENSBTAP00000022053	9913.ENSBTAP00000009931	0	0	0	0	0.094	0.200	0.800	0.475	0.913
AXIN1	FRAT1	9913.ENSBTAP00000022053	9913.ENSBTAP00000010458	0	0	0	0	0.061	0.156	0.900	0.544	0.959
AXIN1	MYC	9913.ENSBTAP00000022053	9913.ENSBTAP00000011066	0	0	0	0	0.061	0.084	0	0.684	0.705
AXIN1	MAP3K1	9913.ENSBTAP00000022053	9913.ENSBTAP00000018325	0	0	0	0	0	0.409	0	0.402	0.631
AXIN1	RNF111	9913.ENSBTAP00000022053	9913.ENSBTAP00000018858	0	0	0	0	0.104	0.376	0	0.214	0.522
AXIN1	GAPDH	9913.ENSBTAP00000022053	9913.ENSBTAP00000037577	0	0	0	0	0	0	0	0.405	0.405
AXIN1	SNRNP25	9913.ENSBTAP00000022053	9913.ENSBTAP00000026387	0	0	0	0	0	0	0	0.409	0.408
AXIN1	RBM25	9913.ENSBTAP00000022053	9913.ENSBTAP00000022826	0	0	0	0	0	0.416	0	0	0.416
AXIN1	RYK	9913.ENSBTAP00000022053	9913.ENSBTAP00000022607	0	0	0	0	0.052	0.057	0	0.420	0.436
AXIN1	MACF1	9913.ENSBTAP00000022053	9913.ENSBTAP00000033188	0	0	0	0	0.063	0.213	0	0.335	0.466
AXIN1	PPP2R2C	9913.ENSBTAP00000022053	9913.ENSBTAP00000042335	0	0	0	0	0.061	0.446	0	0.088	0.484
AXIN1	ITPKB	9913.ENSBTAP00000022053	9913.ENSBTAP00000025755	0	0	0	0	0	0	0	0.523	0.523
AXIN1	POLR3K	9913.ENSBTAP00000022053	9913.ENSBTAP00000026386	0	0	0	0	0	0	0	0.569	0.569
AXIN1	TCF7L2	9913.ENSBTAP00000022053	9913.ENSBTAP00000054093	0	0	0	0	0.114	0.314	0.600	0.602	0.890
AXIN1	PSMF1	9913.ENSBTAP00000022053	9913.ENSBTAP00000024505	0	0	0	0	0	0	0.900	0	0.900
AXIN1	GSK3A	9913.ENSBTAP00000022053	9913.ENSBTAP00000027660	0	0	0	0	0.113	0.683	0	0.698	0.907
AXIN1	UBB	9913.ENSBTAP00000022053	9913.ENSBTAP00000022919	0	0	0	0	0	0.205	0.900	0.049	0.917
AXIN1	FZD5	9913.ENSBTAP00000022053	9913.ENSBTAP00000041785	0	0	0	0	0.062	0	0.900	0.364	0.935
B2M	PLCG2	9913.ENSBTAP00000016359	9913.ENSBTAP00000002717	0	0	0	0	0.062	0	0.900	0.047	0.902
B2M	CEP290	9913.ENSBTAP00000016359	9913.ENSBTAP00000005450	0	0	0	0	0	0	0.900	0.076	0.903
B2M	VAV2	9913.ENSBTAP00000016359	9913.ENSBTAP00000005932	0	0	0	0	0	0	0.900	0.069	0.902
B2M	HPSE	9913.ENSBTAP00000016359	9913.ENSBTAP00000007550	0	0	0	0	0.062	0	0.900	0.048	0.902
B2M	HP	9913.ENSBTAP00000016359	9913.ENSBTAP00000008335	0	0	0	0	0.062	0	0.900	0.244	0.922
B2M	LOC616942	9913.ENSBTAP00000016359	9913.ENSBTAP00000009299	0	0	0	0	0.101	0.595	0	0.105	0.645
B2M	JSP.1	9913.ENSBTAP00000016359	9913.ENSBTAP00000011795	0	0	0	0	0.180	0.595	0	0.105	0.676
B2M	PIK3CA	9913.ENSBTAP00000016359	9913.ENSBTAP00000012168	0	0	0	0	0.049	0	0.900	0.118	0.908
B2M	ENSBTAG00000012208	9913.ENSBTAP00000016359	9913.ENSBTAP00000016194	0	0	0	0	0.102	0.595	0	0.582	0.835
B2M	POLR2A	9913.ENSBTAP00000016359	9913.ENSBTAP00000055142	0	0	0	0	0	0	0	0.417	0.417
B2M	FAM213A	9913.ENSBTAP00000016359	9913.ENSBTAP00000028551	0	0	0	0	0	0	0	0.425	0.425
B2M	LCN2	9913.ENSBTAP00000016359	9913.ENSBTAP00000018806	0	0	0	0	0.061	0	0	0.413	0.425
B2M	CXCL10	9913.ENSBTAP00000016359	9913.ENSBTAP00000039324	0	0	0	0	0.178	0	0	0.363	0.454
B2M	LOC524810	9913.ENSBTAP00000016359	9913.ENSBTAP00000054179	0	0	0	0	0.068	0.429	0	0.076	0.465
B2M	CXCL8	9913.ENSBTAP00000016359	9913.ENSBTAP00000026275	0	0	0	0	0.063	0	0	0.460	0.472
B2M	IGHE	9913.ENSBTAP00000016359	9913.ENSBTAP00000056315	0	0	0	0	0	0.429	0	0.116	0.474
B2M	CD38	9913.ENSBTAP00000016359	9913.ENSBTAP00000018042	0	0	0	0	0.061	0	0	0.569	0.578
B2M	LA-DQB	9913.ENSBTAP00000016359	9913.ENSBTAP00000026100	0	0	0	0.767	0.126	0	0.540	0.186	0.595
B2M	LOC788634	9913.ENSBTAP00000016359	9913.ENSBTAP00000026794	0	0	0	0	0.085	0.595	0	0.105	0.639
B2M	CD74	9913.ENSBTAP00000016359	9913.ENSBTAP00000020261	0	0	0	0	0.412	0	0	0.421	0.645
B2M	RANBP2	9913.ENSBTAP00000016359	9913.ENSBTAP00000042908	0	0	0	0	0	0.682	0	0	0.682
B2M	GAPDH	9913.ENSBTAP00000016359	9913.ENSBTAP00000037577	0	0	0	0	0.052	0	0	0.823	0.825
B2M	OLFM4	9913.ENSBTAP00000016359	9913.ENSBTAP00000030886	0	0	0	0	0	0	0.900	0	0.900
B2M	CNN2	9913.ENSBTAP00000016359	9913.ENSBTAP00000027670	0	0	0	0	0.063	0	0.900	0	0.902
B2M	BPI	9913.ENSBTAP00000016359	9913.ENSBTAP00000018669	0	0	0	0	0.067	0	0.900	0.049	0.903
B2M	QSOX1	9913.ENSBTAP00000016359	9913.ENSBTAP00000018869	0	0	0	0	0.063	0	0.900	0.052	0.903
B2M	CFP	9913.ENSBTAP00000016359	9913.ENSBTAP00000021009	0	0	0	0	0.061	0	0.900	0.049	0.903
B2M	PLCG1	9913.ENSBTAP00000016359	9913.ENSBTAP00000023383	0	0	0	0	0.060	0	0.900	0.073	0.905
B2M	CXCL2	9913.ENSBTAP00000016359	9913.ENSBTAP00000039327	0	0	0	0	0	0	0.900	0.133	0.909
B2M	CHI3L1	9913.ENSBTAP00000016359	9913.ENSBTAP00000024253	0	0	0	0	0.061	0	0.900	0.131	0.911
B2M	LYZ	9913.ENSBTAP00000016359	9913.ENSBTAP00000038081	0	0	0	0	0.062	0	0.900	0.177	0.916
B2M	CD1D	9913.ENSBTAP00000016359	9913.ENSBTAP00000033859	0	0	0	0	0.059	0.445	0.900	0.258	0.956
B2M	CTSS	9913.ENSBTAP00000016359	9913.ENSBTAP00000022774	0	0	0	0	0.561	0	0.900	0.274	0.965
B2M	LOC515418	9913.ENSBTAP00000016359	9913.ENSBTAP00000050624	0	0	0	0	0.061	0.681	0.900	0.135	0.970
B2M	CD8A	9913.ENSBTAP00000016359	9913.ENSBTAP00000028175	0	0	0	0	0.099	0.822	0.900	0.093	0.983
B3GALT2	DSE	9913.ENSBTAP00000022206	9913.ENSBTAP00000006855	0	0	0	0	0	0	0	0.453	0.453
B3GALT2	GGTA1	9913.ENSBTAP00000022206	9913.ENSBTAP00000016033	0	0	0	0	0	0	0.900	0.103	0.906
B3GALT2	B3GALT5	9913.ENSBTAP00000022206	9913.ENSBTAP00000031835	0	0	0	0.908	0.061	0	0.800	0.791	0.818
B3GALT2	ST3GAL4	9913.ENSBTAP00000022206	9913.ENSBTAP00000044614	0	0	0	0	0	0	0.900	0.093	0.905
B3GALT5	ST6GAL1	9913.ENSBTAP00000031835	9913.ENSBTAP00000012565	0	0	0	0	0	0	0	0.670	0.670
B3GALT5	GGTA1	9913.ENSBTAP00000031835	9913.ENSBTAP00000016033	0	0	0	0	0	0	0.900	0	0.900
B3GALT5	ST3GAL4	9913.ENSBTAP00000031835	9913.ENSBTAP00000044614	0	0	0	0	0	0	0.900	0.482	0.945
B3GALT5	GBGT1	9913.ENSBTAP00000031835	9913.ENSBTAP00000040428	0	0	0	0	0	0	0.900	0.596	0.957
B3GAT1	PRF1	9913.ENSBTAP00000039256	9913.ENSBTAP00000001336	0	0	0	0	0	0	0	0.527	0.527
B3GAT1	CHST10	9913.ENSBTAP00000039256	9913.ENSBTAP00000005667	0	0	0	0	0.063	0	0.900	0.557	0.954
B3GAT1	CD19	9913.ENSBTAP00000039256	9913.ENSBTAP00000008598	0	0	0	0	0	0	0	0.463	0.463
B3GAT1	CD38	9913.ENSBTAP00000039256	9913.ENSBTAP00000018042	0	0	0	0	0	0	0	0.525	0.525
B3GAT1	KLRG1	9913.ENSBTAP00000039256	9913.ENSBTAP00000018130	0	0	0	0	0	0	0	0.462	0.461
B3GAT1	CHPF2	9913.ENSBTAP00000039256	9913.ENSBTAP00000019108	0	0	0	0	0	0	0	0.424	0.424
B3GAT1	NCR3	9913.ENSBTAP00000039256	9913.ENSBTAP00000024407	0	0	0	0	0	0	0	0.446	0.446
B3GAT1	EXTL2	9913.ENSBTAP00000039256	9913.ENSBTAP00000025321	0	0	0	0	0.061	0	0	0.473	0.483
B3GAT1	TIA1	9913.ENSBTAP00000039256	9913.ENSBTAP00000025528	0	0	0	0	0	0	0	0.416	0.416
B3GAT1	IL7R	9913.ENSBTAP00000039256	9913.ENSBTAP00000026608	0	0	0	0	0	0	0	0.442	0.442
B3GAT1	SDC3	9913.ENSBTAP00000039256	9913.ENSBTAP00000037854	0	0	0	0	0.060	0	0.900	0.240	0.922
B3GAT1	CXCR5	9913.ENSBTAP00000039256	9913.ENSBTAP00000056601	0	0	0	0	0	0	0	0.427	0.426
B3GAT1	SELL	9913.ENSBTAP00000039256	9913.ENSBTAP00000044113	0	0	0	0	0	0	0	0.498	0.498
B3GNT7	FNIP1	9913.ENSBTAP00000048335	9913.ENSBTAP00000000917	0	0	0	0	0	0	0	0.540	0.540
B3GNT7	GNB4	9913.ENSBTAP00000048335	9913.ENSBTAP00000003589	0	0	0	0	0.050	0	0	0.500	0.504
B3GNT7	MUC13	9913.ENSBTAP00000048335	9913.ENSBTAP00000013702	0	0	0	0	0	0	0.900	0.058	0.901
B3GNT7	LYPD3	9913.ENSBTAP00000048335	9913.ENSBTAP00000024068	0	0	0	0	0	0	0	0.481	0.481
B3GNT7	PPP1R13L	9913.ENSBTAP00000048335	9913.ENSBTAP00000027570	0	0	0	0	0	0	0	0.421	0.420
B3GNT7	FYTTD1	9913.ENSBTAP00000048335	9913.ENSBTAP00000043895	0	0	0	0	0	0	0	0.481	0.481
B3GNT7	OGN	9913.ENSBTAP00000048335	9913.ENSBTAP00000055245	0	0	0	0	0.051	0	0.900	0.270	0.924
B4GALT6	DPM1	9913.ENSBTAP00000053706	9913.ENSBTAP00000010153	0	0	0	0	0	0	0	0.426	0.426
B4GALT6	MUC13	9913.ENSBTAP00000053706	9913.ENSBTAP00000013702	0	0	0	0	0	0	0.900	0.106	0.906
B4GALT6	GLB1	9913.ENSBTAP00000053706	9913.ENSBTAP00000020296	0	0	0	0	0	0	0.800	0.440	0.883
B4GALT6	FADS3	9913.ENSBTAP00000053706	9913.ENSBTAP00000020612	0	0	0	0	0	0	0	0.436	0.436
B4GALT6	SERINC2	9913.ENSBTAP00000053706	9913.ENSBTAP00000037843	0	0	0	0	0	0	0	0.580	0.580
B4GALT6	OGN	9913.ENSBTAP00000053706	9913.ENSBTAP00000055245	0	0	0	0	0	0	0.900	0	0.900
B9D2	CENPC1	9913.ENSBTAP00000031913	9913.ENSBTAP00000001748	0	0	0	0	0	0	0.900	0	0.900
B9D2	NEDD1	9913.ENSBTAP00000031913	9913.ENSBTAP00000002464	0	0	0	0	0	0	0.900	0	0.900
B9D2	HAUS1	9913.ENSBTAP00000031913	9913.ENSBTAP00000003262	0	0	0	0	0	0	0.900	0	0.900
B9D2	KIF3B	9913.ENSBTAP00000031913	9913.ENSBTAP00000004174	0	0	0	0	0.087	0	0	0.396	0.425
B9D2	KIAA1009	9913.ENSBTAP00000031913	9913.ENSBTAP00000004386	0	0	0	0	0	0	0.900	0.432	0.940
B9D2	CCP110	9913.ENSBTAP00000031913	9913.ENSBTAP00000005166	0	0	0	0	0	0	0.900	0.211	0.917
B9D2	CEP290	9913.ENSBTAP00000031913	9913.ENSBTAP00000005450	0	0	0	0	0	0	0.900	0.764	0.975
B9D2	BBS7	9913.ENSBTAP00000031913	9913.ENSBTAP00000006505	0	0	0	0	0.334	0	0	0.359	0.555
B9D2	CEP63	9913.ENSBTAP00000031913	9913.ENSBTAP00000009235	0	0	0	0	0	0	0.900	0	0.900
B9D2	NUF2	9913.ENSBTAP00000031913	9913.ENSBTAP00000009536	0	0	0	0	0	0	0.900	0	0.900
B9D2	CSNK1E	9913.ENSBTAP00000031913	9913.ENSBTAP00000009931	0	0	0	0	0	0	0.900	0.045	0.900
B9D2	CETN2	9913.ENSBTAP00000031913	9913.ENSBTAP00000010319	0	0	0	0	0	0	0.900	0	0.900
B9D2	PMF1	9913.ENSBTAP00000031913	9913.ENSBTAP00000012411	0	0	0	0	0.110	0	0.900	0	0.907
B9D2	CEP135	9913.ENSBTAP00000031913	9913.ENSBTAP00000012468	0	0	0	0	0.063	0	0.900	0	0.902
B9D2	IQCB1	9913.ENSBTAP00000031913	9913.ENSBTAP00000017379	0	0	0	0	0	0	0.900	0.554	0.953
B9D2	HAUS5	9913.ENSBTAP00000031913	9913.ENSBTAP00000017877	0	0	0	0	0	0	0.900	0	0.900
B9D2	CEP164	9913.ENSBTAP00000031913	9913.ENSBTAP00000018792	0	0	0	0	0.093	0	0.900	0.272	0.928
B9D2	WDR19	9913.ENSBTAP00000031913	9913.ENSBTAP00000019294	0	0	0	0	0.121	0	0	0.591	0.625
B9D2	CENPQ	9913.ENSBTAP00000031913	9913.ENSBTAP00000027600	0	0	0	0	0	0	0.900	0	0.900
B9D2	CENPI	9913.ENSBTAP00000031913	9913.ENSBTAP00000028322	0	0	0	0	0	0	0.900	0	0.900
B9D2	TMEM138	9913.ENSBTAP00000031913	9913.ENSBTAP00000028789	0	0	0	0	0	0	0	0.540	0.540
B9D2	IFT80	9913.ENSBTAP00000031913	9913.ENSBTAP00000042227	0	0	0	0	0.362	0	0	0.316	0.545
B9D2	CEP70	9913.ENSBTAP00000031913	9913.ENSBTAP00000046962	0	0	0	0	0	0	0.900	0	0.900
B9D2	SGOL2	9913.ENSBTAP00000031913	9913.ENSBTAP00000042237	0	0	0	0	0	0	0.900	0	0.900
B9D2	CENPK	9913.ENSBTAP00000031913	9913.ENSBTAP00000053277	0	0	0	0	0	0	0.900	0	0.900
B9D2	SMC3	9913.ENSBTAP00000031913	9913.ENSBTAP00000043550	0	0	0	0	0	0	0.900	0	0.900
B9D2	MAD2L1	9913.ENSBTAP00000031913	9913.ENSBTAP00000046657	0	0	0	0	0.063	0	0.900	0	0.902
B9D2	NUP43	9913.ENSBTAP00000031913	9913.ENSBTAP00000042789	0	0	0	0	0	0.063	0.900	0	0.902
B9D2	RANBP2	9913.ENSBTAP00000031913	9913.ENSBTAP00000042908	0	0	0	0	0.052	0	0.900	0.087	0.905
B9D2	TCTN1	9913.ENSBTAP00000031913	9913.ENSBTAP00000056056	0	0	0	0	0.060	0.761	0.900	0.607	0.989
BACE2	NECAB3	9913.ENSBTAP00000000507	9913.ENSBTAP00000005154	0	0	0	0	0.062	0	0	0.569	0.579
BAD	MAPK9	9913.ENSBTAP00000016610	9913.ENSBTAP00000006183	0	0	0	0	0	0.274	0.800	0.090	0.856
BAD	MAPK8	9913.ENSBTAP00000016610	9913.ENSBTAP00000010361	0	0	0	0	0	0.356	0.900	0.175	0.942
BAD	PPP3CC	9913.ENSBTAP00000016610	9913.ENSBTAP00000026818	0	0	0	0	0	0.151	0.900	0	0.911
BAD	BCL2L11	9913.ENSBTAP00000016610	9913.ENSBTAP00000046015	0	0	0	0	0	0.155	0.900	0.401	0.944
BANK1	TNFAIP3	9913.ENSBTAP00000020342	9913.ENSBTAP00000000557	0	0	0	0	0	0	0	0.453	0.453
BANK1	DNAJB14	9913.ENSBTAP00000020342	9913.ENSBTAP00000005799	0	0	0	0	0	0	0	0.567	0.567
BANK1	MS4A1	9913.ENSBTAP00000020342	9913.ENSBTAP00000006236	0	0	0	0	0.289	0	0	0.215	0.418
BANK1	IRF5	9913.ENSBTAP00000020342	9913.ENSBTAP00000006567	0	0	0	0	0.061	0	0	0.529	0.539
BANK1	BLK	9913.ENSBTAP00000020342	9913.ENSBTAP00000006659	0	0	0	0	0.086	0.067	0	0.572	0.603
BANK1	SLC39A8	9913.ENSBTAP00000020342	9913.ENSBTAP00000007448	0	0	0	0	0	0	0	0.657	0.657
BANK1	DAPP1	9913.ENSBTAP00000020342	9913.ENSBTAP00000010415	0	0	0	0	0.091	0	0	0.556	0.579
BANK1	RNASE6	9913.ENSBTAP00000020342	9913.ENSBTAP00000011585	0	0	0	0	0.106	0	0	0.555	0.585
BANK1	IRF7	9913.ENSBTAP00000020342	9913.ENSBTAP00000056564	0	0	0	0	0.061	0	0	0.421	0.433
BANK1	FCRLA	9913.ENSBTAP00000020342	9913.ENSBTAP00000024098	0	0	0	0	0.177	0	0	0.359	0.450
BBIP1	LZTFL1	9913.ENSBTAP00000056231	9913.ENSBTAP00000001942	0	0	0	0	0	0	0	0.555	0.555
BBIP1	BBS7	9913.ENSBTAP00000056231	9913.ENSBTAP00000006505	0	0	0	0	0	0	0	0.656	0.656
BBS7	LZTFL1	9913.ENSBTAP00000006505	9913.ENSBTAP00000001942	0	0	0	0	0.063	0.498	0.900	0.794	0.989
BBS7	KIF3B	9913.ENSBTAP00000006505	9913.ENSBTAP00000004174	0	0	0	0	0.063	0	0	0.699	0.706
BBS7	CEP290	9913.ENSBTAP00000006505	9913.ENSBTAP00000005450	0	0	0	0	0.076	0.103	0	0.622	0.659
BBS7	RAC2	9913.ENSBTAP00000006505	9913.ENSBTAP00000014666	0	0	0	0	0	0.070	0	0.425	0.442
BBS7	RABEP1	9913.ENSBTAP00000006505	9913.ENSBTAP00000015290	0	0	0	0	0	0	0	0.462	0.462
BBS7	CLUAP1	9913.ENSBTAP00000006505	9913.ENSBTAP00000048673	0	0	0	0	0.092	0.223	0	0.337	0.491
BBS7	TRIM32	9913.ENSBTAP00000006505	9913.ENSBTAP00000022801	0	0	0	0	0.061	0	0	0.548	0.557
BBS7	IFT74	9913.ENSBTAP00000006505	9913.ENSBTAP00000026073	0	0	0	0	0.154	0	0	0.742	0.773
BBS7	IFT80	9913.ENSBTAP00000006505	9913.ENSBTAP00000042227	0	0	0	0	0.341	0	0	0.794	0.858
BBS7	WDR19	9913.ENSBTAP00000006505	9913.ENSBTAP00000019294	0	0	0	0	0.150	0.205	0	0.813	0.863
BBX	PRRC2C	9913.ENSBTAP00000009058	9913.ENSBTAP00000002380	0	0	0	0	0.431	0	0	0	0.431
BBX	CHD9	9913.ENSBTAP00000009058	9913.ENSBTAP00000002955	0	0	0	0	0.513	0	0	0	0.513
BBX	SRR	9913.ENSBTAP00000009058	9913.ENSBTAP00000005532	0	0	0	0	0	0	0	0.483	0.483
BBX	UBN2	9913.ENSBTAP00000009058	9913.ENSBTAP00000005889	0	0	0	0	0.562	0	0	0	0.562
BBX	LOC515330	9913.ENSBTAP00000009058	9913.ENSBTAP00000009780	0	0	0	0	0.412	0	0	0	0.412
BBX	MGA	9913.ENSBTAP00000009058	9913.ENSBTAP00000020143	0	0	0	0	0.420	0	0	0	0.420
BBX	ELL3	9913.ENSBTAP00000009058	9913.ENSBTAP00000022860	0	0	0	0	0	0	0	0.454	0.454
BBX	PHC3	9913.ENSBTAP00000009058	9913.ENSBTAP00000018519	0	0	0	0	0.507	0	0	0	0.507
BBX	TET2	9913.ENSBTAP00000009058	9913.ENSBTAP00000023517	0	0	0	0	0.508	0	0	0	0.508
BBX	KMT2A	9913.ENSBTAP00000009058	9913.ENSBTAP00000024084	0	0	0	0	0.513	0	0	0	0.513
BBX	SMG1	9913.ENSBTAP00000009058	9913.ENSBTAP00000027632	0	0	0	0	0.514	0	0	0	0.514
BBX	PNLDC1	9913.ENSBTAP00000009058	9913.ENSBTAP00000020180	0	0	0	0	0	0	0	0.528	0.528
BBX	THEMIS	9913.ENSBTAP00000009058	9913.ENSBTAP00000020742	0	0	0	0	0	0	0	0.633	0.633
BBX	PHIP	9913.ENSBTAP00000009058	9913.ENSBTAP00000034268	0	0	0	0	0.782	0	0	0	0.782
BCAP29	KBTBD2	9913.ENSBTAP00000029129	9913.ENSBTAP00000004051	0	0	0	0	0.064	0	0	0.414	0.428
BCAP29	CISD1	9913.ENSBTAP00000029129	9913.ENSBTAP00000004739	0	0	0	0	0.080	0.444	0	0	0.466
BCAP29	FIS1	9913.ENSBTAP00000029129	9913.ENSBTAP00000010389	0	0	0	0	0	0.108	0	0.393	0.435
BCAP29	RTN4IP1	9913.ENSBTAP00000029129	9913.ENSBTAP00000023334	0	0	0	0	0.569	0	0	0	0.569
BCAP29	GPX7	9913.ENSBTAP00000029129	9913.ENSBTAP00000024329	0	0	0	0	0.413	0	0	0.058	0.423
BCAP29	CBLL1	9913.ENSBTAP00000029129	9913.ENSBTAP00000024413	0	0	0	0	0	0	0	0.564	0.564
BCAP29	TRNT1	9913.ENSBTAP00000029129	9913.ENSBTAP00000026029	0	0	0	0	0.400	0	0	0	0.400
BCAP29	DUS4L	9913.ENSBTAP00000029129	9913.ENSBTAP00000029128	0	0.282	0	0	0.083	0	0	0.898	0.927
BCAP29	CISD2	9913.ENSBTAP00000029129	9913.ENSBTAP00000039580	0	0	0	0	0.068	0.444	0	0	0.459
BCAP29	TWISTNB	9913.ENSBTAP00000029129	9913.ENSBTAP00000044811	0	0	0	0	0.063	0	0	0.639	0.647
BCAS2	CWC27	9913.ENSBTAP00000022204	9913.ENSBTAP00000000040	0	0	0	0	0.110	0.362	0.900	0.075	0.940
BCAS2	CDC40	9913.ENSBTAP00000022204	9913.ENSBTAP00000000526	0	0	0	0	0.148	0.776	0.900	0.458	0.988
BCAS2	SNRNP200	9913.ENSBTAP00000022204	9913.ENSBTAP00000001130	0	0	0	0	0.063	0.787	0.900	0.612	0.991
BCAS2	LLPH	9913.ENSBTAP00000022204	9913.ENSBTAP00000002597	0	0	0	0	0.528	0	0	0	0.528
BCAS2	FKBP3	9913.ENSBTAP00000022204	9913.ENSBTAP00000003377	0	0	0	0	0.184	0	0	0.472	0.550
BCAS2	SF3B14	9913.ENSBTAP00000022204	9913.ENSBTAP00000004418	0	0	0	0	0.164	0.073	0.900	0.122	0.922
BCAS2	MAGOH	9913.ENSBTAP00000022204	9913.ENSBTAP00000004528	0	0	0	0	0.306	0.432	0.900	0.061	0.958
BCAS2	PRPF4	9913.ENSBTAP00000022204	9913.ENSBTAP00000006004	0	0	0	0	0.119	0	0.900	0	0.908
BCAS2	PPIL3	9913.ENSBTAP00000022204	9913.ENSBTAP00000007126	0	0	0	0	0.158	0.362	0.900	0.075	0.943
BCAS2	HNRNPA2B1	9913.ENSBTAP00000022204	9913.ENSBTAP00000007527	0	0	0	0	0.097	0.234	0.900	0.085	0.928
BCAS2	ZFP2	9913.ENSBTAP00000022204	9913.ENSBTAP00000009371	0	0	0	0	0	0	0	0.677	0.677
BCAS2	DHX8	9913.ENSBTAP00000022204	9913.ENSBTAP00000010976	0	0	0	0	0.052	0.740	0	0.167	0.776
BCAS2	CSTF3	9913.ENSBTAP00000022204	9913.ENSBTAP00000011369	0	0	0	0	0.084	0	0.900	0	0.904
BCAS2	U2SURP	9913.ENSBTAP00000022204	9913.ENSBTAP00000012063	0	0	0	0	0.080	0	0.900	0.335	0.933
BCAS2	HNRNPH1	9913.ENSBTAP00000022204	9913.ENSBTAP00000012357	0	0	0	0	0.063	0	0.900	0	0.902
BCAS2	PPWD1	9913.ENSBTAP00000022204	9913.ENSBTAP00000012520	0	0	0	0	0.074	0	0.900	0.085	0.907
BCAS2	CCDC58	9913.ENSBTAP00000022204	9913.ENSBTAP00000014792	0	0	0	0	0.419	0	0	0	0.419
BCAS2	MYBL1	9913.ENSBTAP00000022204	9913.ENSBTAP00000015897	0	0	0	0	0	0.420	0	0.122	0.468
BCAS2	HSPA1A	9913.ENSBTAP00000022204	9913.ENSBTAP00000017500	0	0	0	0	0.061	0.533	0	0.098	0.570
BCAS2	PRPF3	9913.ENSBTAP00000022204	9913.ENSBTAP00000018533	0	0	0	0	0.063	0.776	0.900	0.301	0.983
BCAS2	YTHDC2	9913.ENSBTAP00000022204	9913.ENSBTAP00000018745	0	0	0	0	0.051	0.410	0	0.096	0.449
BCAS2	SRSF11	9913.ENSBTAP00000022204	9913.ENSBTAP00000020564	0	0	0	0	0.063	0	0.900	0	0.902
BCAS2	HSPA14	9913.ENSBTAP00000022204	9913.ENSBTAP00000021872	0	0	0	0	0.180	0.327	0	0.088	0.452
BCAS2	PLD2	9913.ENSBTAP00000022204	9913.ENSBTAP00000035115	0	0	0	0	0	0.402	0	0.049	0.406
BCAS2	RANBP2	9913.ENSBTAP00000022204	9913.ENSBTAP00000042908	0	0	0	0	0.063	0.362	0	0.096	0.412
BCAS2	RBM34	9913.ENSBTAP00000022204	9913.ENSBTAP00000052119	0	0	0	0	0.240	0.234	0	0.085	0.420
BCAS2	DMTF1	9913.ENSBTAP00000022204	9913.ENSBTAP00000033722	0	0	0	0	0	0.420	0	0.122	0.468
BCAS2	TTF1	9913.ENSBTAP00000022204	9913.ENSBTAP00000024905	0	0	0	0	0	0.420	0	0.122	0.468
BCAS2	IGIP	9913.ENSBTAP00000022204	9913.ENSBTAP00000035241	0	0	0	0	0	0	0	0.470	0.470
BCAS2	RRS1	9913.ENSBTAP00000022204	9913.ENSBTAP00000022217	0	0	0	0	0.155	0	0	0.399	0.470
BCAS2	VBP1	9913.ENSBTAP00000022204	9913.ENSBTAP00000022946	0	0	0	0	0.532	0	0	0.197	0.608
BCAS2	RNPC3	9913.ENSBTAP00000022204	9913.ENSBTAP00000025416	0	0	0	0	0.061	0.654	0	0	0.661
BCAS2	TCERG1	9913.ENSBTAP00000022204	9913.ENSBTAP00000053509	0	0	0	0	0.051	0.776	0	0.057	0.782
BCAS2	SNRPB2	9913.ENSBTAP00000022204	9913.ENSBTAP00000039319	0	0	0	0	0.382	0.817	0	0.048	0.883
BCAS2	SRSF4	9913.ENSBTAP00000022204	9913.ENSBTAP00000037803	0	0	0	0	0.061	0	0.900	0	0.902
BCAS2	HNRNPU	9913.ENSBTAP00000022204	9913.ENSBTAP00000048368	0	0	0	0	0.063	0	0.900	0.045	0.902
BCAS2	UPF3B	9913.ENSBTAP00000022204	9913.ENSBTAP00000027792	0	0	0	0	0.061	0	0.900	0	0.902
BCAS2	DNAJC8	9913.ENSBTAP00000022204	9913.ENSBTAP00000024465	0	0	0	0	0.097	0	0.900	0	0.905
BCAS2	POLR2A	9913.ENSBTAP00000022204	9913.ENSBTAP00000055142	0	0	0	0	0	0	0.900	0.112	0.907
BCAS2	SRSF2	9913.ENSBTAP00000022204	9913.ENSBTAP00000024299	0	0	0	0	0.063	0	0.900	0.147	0.913
BCAS2	SRSF7	9913.ENSBTAP00000022204	9913.ENSBTAP00000033048	0	0	0	0	0.278	0	0.900	0.064	0.926
BCAS2	PPIL4	9913.ENSBTAP00000022204	9913.ENSBTAP00000022582	0	0	0	0	0.063	0.362	0.900	0.075	0.937
BCAS2	MFAP1	9913.ENSBTAP00000022204	9913.ENSBTAP00000022877	0	0	0	0	0.151	0.776	0	0.708	0.939
BCAS2	DDX46	9913.ENSBTAP00000022204	9913.ENSBTAP00000028682	0	0	0	0	0.063	0.269	0.900	0.494	0.960
BCCIP	TMEM126A	9913.ENSBTAP00000007617	9913.ENSBTAP00000000576	0	0	0	0	0.422	0	0	0	0.422
BCCIP	BRCA2	9913.ENSBTAP00000007617	9913.ENSBTAP00000001311	0	0	0	0	0	0.187	0	0.823	0.851
BCCIP	FAM46A	9913.ENSBTAP00000007617	9913.ENSBTAP00000001319	0	0	0	0	0	0.069	0	0.561	0.574
BCCIP	LLPH	9913.ENSBTAP00000007617	9913.ENSBTAP00000002597	0	0	0	0	0.574	0	0	0	0.574
BCCIP	WDR75	9913.ENSBTAP00000007617	9913.ENSBTAP00000003908	0	0	0	0	0.458	0	0	0	0.458
BCCIP	NSA2	9913.ENSBTAP00000007617	9913.ENSBTAP00000003989	0	0	0	0	0.783	0	0	0	0.783
BCCIP	MSMO1	9913.ENSBTAP00000007617	9913.ENSBTAP00000003991	0	0	0	0	0	0	0	0.412	0.412
BCCIP	LYAR	9913.ENSBTAP00000007617	9913.ENSBTAP00000004763	0	0	0	0	0.826	0	0	0.437	0.897
BCCIP	GNL3L	9913.ENSBTAP00000007617	9913.ENSBTAP00000004772	0	0	0	0	0.714	0.444	0	0.059	0.837
BCCIP	GNL2	9913.ENSBTAP00000007617	9913.ENSBTAP00000005018	0	0	0	0	0.528	0.207	0	0.059	0.617
BCCIP	CXXC5	9913.ENSBTAP00000007617	9913.ENSBTAP00000005204	0	0	0	0	0	0	0	0.498	0.498
BCCIP	HDLBP	9913.ENSBTAP00000007617	9913.ENSBTAP00000005656	0	0	0	0	0	0	0	0.574	0.574
BCCIP	FAM204A	9913.ENSBTAP00000007617	9913.ENSBTAP00000006666	0	0	0	0	0.133	0	0	0.341	0.404
BCCIP	SDAD1	9913.ENSBTAP00000007617	9913.ENSBTAP00000007240	0	0	0	0	0.760	0	0	0	0.760
BCCIP	NOP58	9913.ENSBTAP00000007617	9913.ENSBTAP00000007254	0	0	0	0	0.654	0	0	0.111	0.679
BCCIP	SSB	9913.ENSBTAP00000007617	9913.ENSBTAP00000011484	0	0	0	0	0.412	0	0	0	0.412
BCCIP	TAF9	9913.ENSBTAP00000007617	9913.ENSBTAP00000040135	0	0	0	0	0.418	0	0	0	0.418
BCCIP	MPHOSPH10	9913.ENSBTAP00000007617	9913.ENSBTAP00000012993	0	0	0	0	0.420	0	0	0	0.420
BCCIP	NUCKS1	9913.ENSBTAP00000007617	9913.ENSBTAP00000049804	0	0	0	0	0.063	0	0	0.415	0.428
BCCIP	EFNA4	9913.ENSBTAP00000007617	9913.ENSBTAP00000033875	0	0	0	0	0	0	0	0.439	0.439
BCCIP	MRPL1	9913.ENSBTAP00000007617	9913.ENSBTAP00000042782	0	0	0	0	0.479	0	0	0	0.479
BCCIP	CEBPZ	9913.ENSBTAP00000007617	9913.ENSBTAP00000050307	0	0	0	0	0.483	0	0	0	0.483
BCCIP	NOC3L	9913.ENSBTAP00000007617	9913.ENSBTAP00000015105	0	0	0	0	0.497	0	0	0	0.497
BCCIP	UTP3	9913.ENSBTAP00000007617	9913.ENSBTAP00000048599	0	0	0	0	0.520	0	0	0	0.520
BCCIP	RWDD1	9913.ENSBTAP00000007617	9913.ENSBTAP00000012779	0	0	0	0	0.529	0	0	0	0.529
BCCIP	SNX22	9913.ENSBTAP00000007617	9913.ENSBTAP00000022377	0	0	0	0	0	0	0	0.537	0.537
BCCIP	PAPD5	9913.ENSBTAP00000007617	9913.ENSBTAP00000010440	0	0	0	0	0.063	0.191	0	0.477	0.569
BCCIP	BMS1	9913.ENSBTAP00000007617	9913.ENSBTAP00000045796	0	0	0	0	0.597	0	0	0	0.597
BCCIP	DNTTIP2	9913.ENSBTAP00000007617	9913.ENSBTAP00000010317	0	0	0	0	0.436	0	0	0.358	0.622
BCCIP	UTP6	9913.ENSBTAP00000007617	9913.ENSBTAP00000020740	0	0	0	0	0.627	0	0	0	0.627
BCCIP	FCF1	9913.ENSBTAP00000007617	9913.ENSBTAP00000027167	0	0	0	0	0.636	0	0	0	0.636
BCCIP	WDR43	9913.ENSBTAP00000007617	9913.ENSBTAP00000024220	0	0	0	0	0.690	0	0	0	0.690
BCCIP	NSUN6	9913.ENSBTAP00000007617	9913.ENSBTAP00000029347	0	0	0	0	0.715	0	0	0.087	0.728
BCCIP	LTV1	9913.ENSBTAP00000007617	9913.ENSBTAP00000021934	0	0	0	0	0.739	0	0	0	0.739
BCCIP	RIOK2	9913.ENSBTAP00000007617	9913.ENSBTAP00000015624	0	0	0	0	0.766	0	0	0	0.766
BCCIP	ESF1	9913.ENSBTAP00000007617	9913.ENSBTAP00000009384	0	0	0	0	0.784	0	0	0	0.784
BCCIP	RSL1D1	9913.ENSBTAP00000007617	9913.ENSBTAP00000019422	0	0	0	0	0.786	0	0	0	0.786
BCCIP	RBM34	9913.ENSBTAP00000007617	9913.ENSBTAP00000052119	0	0	0	0	0.800	0	0	0	0.800
BCCIP	NMD3	9913.ENSBTAP00000007617	9913.ENSBTAP00000021594	0	0	0	0	0.780	0.137	0	0	0.802
BCCIP	TWISTNB	9913.ENSBTAP00000007617	9913.ENSBTAP00000044811	0	0	0	0	0.805	0	0	0	0.805
BCCIP	RPF1	9913.ENSBTAP00000007617	9913.ENSBTAP00000010676	0	0	0	0	0.815	0	0	0	0.815
BCCIP	RRS1	9913.ENSBTAP00000007617	9913.ENSBTAP00000022217	0	0	0	0	0.822	0	0	0	0.822
BCCIP	BRIX1	9913.ENSBTAP00000007617	9913.ENSBTAP00000025572	0	0	0	0	0.829	0	0	0	0.829
BCCIP	ZNHIT6	9913.ENSBTAP00000007617	9913.ENSBTAP00000028038	0	0	0	0	0.504	0	0	0.714	0.852
BCCIP	NIFK	9913.ENSBTAP00000007617	9913.ENSBTAP00000031516	0	0	0	0	0.859	0	0	0	0.859
BCCIP	RPF2	9913.ENSBTAP00000007617	9913.ENSBTAP00000022060	0	0	0	0	0.890	0	0	0	0.890
BCCIP	GNL3	9913.ENSBTAP00000007617	9913.ENSBTAP00000019339	0	0	0	0	0.808	0.676	0	0.059	0.936
BCL11A	SPIB	9913.ENSBTAP00000021985	9913.ENSBTAP00000053467	0	0	0	0	0.061	0.068	0	0.390	0.419
BCL11A	TCF4	9913.ENSBTAP00000021985	9913.ENSBTAP00000030974	0	0	0	0	0.061	0.084	0	0.396	0.435
BCL2L11	MAPK7	9913.ENSBTAP00000046015	9913.ENSBTAP00000001347	0	0	0	0	0	0.103	0	0.455	0.491
BCL2L11	PPP1R15A	9913.ENSBTAP00000046015	9913.ENSBTAP00000001702	0	0	0	0	0	0	0	0.517	0.517
BCL2L11	JUN	9913.ENSBTAP00000046015	9913.ENSBTAP00000005279	0	0	0	0	0	0	0	0.662	0.662
BCL2L11	MAPK9	9913.ENSBTAP00000046015	9913.ENSBTAP00000006183	0	0	0	0	0	0.187	0	0.402	0.493
BCL2L11	CD274	9913.ENSBTAP00000046015	9913.ENSBTAP00000008067	0	0	0	0	0.061	0	0	0.541	0.550
BCL2L11	MAPK8	9913.ENSBTAP00000046015	9913.ENSBTAP00000010361	0	0	0	0	0	0.156	0.900	0.836	0.985
BCL2L11	MYC	9913.ENSBTAP00000046015	9913.ENSBTAP00000011066	0	0	0	0	0	0	0	0.800	0.801
BCL2L11	TRIM2	9913.ENSBTAP00000046015	9913.ENSBTAP00000011609	0	0	0	0	0	0.430	0	0.171	0.507
BCL2L11	PIK3CA	9913.ENSBTAP00000046015	9913.ENSBTAP00000012168	0	0	0	0	0	0	0	0.407	0.407
BCL2L11	HSPA1A	9913.ENSBTAP00000046015	9913.ENSBTAP00000017500	0	0	0	0	0	0.068	0	0.452	0.467
BCL2L11	IL7	9913.ENSBTAP00000046015	9913.ENSBTAP00000021659	0	0	0	0	0	0	0	0.461	0.461
BCL2L11	ERN1	9913.ENSBTAP00000046015	9913.ENSBTAP00000022347	0	0	0	0	0.061	0.292	0	0.245	0.454
BCL2L11	RPS6KB1	9913.ENSBTAP00000046015	9913.ENSBTAP00000022415	0	0	0	0	0	0	0	0.528	0.528
BCL2L11	FADD	9913.ENSBTAP00000046015	9913.ENSBTAP00000024322	0	0	0	0	0.061	0	0	0.596	0.604
BCL2L11	TNFSF10	9913.ENSBTAP00000046015	9913.ENSBTAP00000025281	0	0	0	0	0	0	0	0.459	0.459
BCL2L11	ITPKB	9913.ENSBTAP00000046015	9913.ENSBTAP00000025755	0	0	0	0	0	0	0	0.560	0.560
BCL2L11	FOXO6	9913.ENSBTAP00000046015	9913.ENSBTAP00000033192	0	0	0	0	0	0.071	0	0.619	0.630
BCL2L11	GAPDH	9913.ENSBTAP00000046015	9913.ENSBTAP00000037577	0	0	0	0	0	0	0	0.721	0.721
BCL2L11	KRAS	9913.ENSBTAP00000046015	9913.ENSBTAP00000040751	0	0	0	0	0	0	0	0.560	0.560
BCL2L11	TRAF1	9913.ENSBTAP00000046015	9913.ENSBTAP00000041215	0	0	0	0	0.061	0	0	0.404	0.417
BCL2L11	XIAP	9913.ENSBTAP00000046015	9913.ENSBTAP00000053449	0	0	0	0	0	0	0	0.720	0.720
BCL2L15	ZRANB3	9913.ENSBTAP00000016482	9913.ENSBTAP00000038188	0	0	0	0	0	0	0	0.412	0.412
BCL2L15	PRICKLE3	9913.ENSBTAP00000016482	9913.ENSBTAP00000021427	0	0	0	0	0	0	0	0.472	0.472
BCL2L15	ZPBP2	9913.ENSBTAP00000016482	9913.ENSBTAP00000040673	0	0	0	0	0	0	0	0.479	0.479
BCL2L15	PHTF1	9913.ENSBTAP00000016482	9913.ENSBTAP00000026132	0	0	0	0	0	0	0	0.599	0.599
BCLAF1	RBM41	9913.ENSBTAP00000052174	9913.ENSBTAP00000001264	0	0	0	0	0.080	0	0	0.401	0.425
BCLAF1	PRPF4B	9913.ENSBTAP00000052174	9913.ENSBTAP00000002695	0	0	0	0	0.371	0.168	0	0	0.454
BCLAF1	LUC7L3	9913.ENSBTAP00000052174	9913.ENSBTAP00000002938	0	0	0	0	0.133	0.236	0	0.297	0.494
BCLAF1	ZRANB2	9913.ENSBTAP00000052174	9913.ENSBTAP00000003402	0	0	0	0	0.569	0	0	0.513	0.781
BCLAF1	SENP6	9913.ENSBTAP00000052174	9913.ENSBTAP00000007718	0	0	0	0	0.453	0	0	0	0.453
BCLAF1	CWF19L1	9913.ENSBTAP00000052174	9913.ENSBTAP00000009988	0	0	0	0	0	0	0	0.418	0.418
BCLAF1	U2SURP	9913.ENSBTAP00000052174	9913.ENSBTAP00000012063	0	0	0	0	0.561	0	0	0	0.561
BCLAF1	TPR	9913.ENSBTAP00000052174	9913.ENSBTAP00000015848	0	0	0	0	0.508	0	0	0	0.508
BCLAF1	RBM25	9913.ENSBTAP00000052174	9913.ENSBTAP00000022826	0	0	0	0	0.287	0	0	0.242	0.436
BCLAF1	TMEM256	9913.ENSBTAP00000052174	9913.ENSBTAP00000023810	0	0	0	0	0	0	0	0.473	0.473
BCLAF1	THOC1	9913.ENSBTAP00000052174	9913.ENSBTAP00000025584	0	0	0	0	0.124	0.230	0	0.424	0.578
BCLAF1	SBNO1	9913.ENSBTAP00000052174	9913.ENSBTAP00000027325	0	0	0	0	0.402	0	0	0	0.402
BCLAF1	RIF1	9913.ENSBTAP00000052174	9913.ENSBTAP00000027997	0	0	0	0	0.528	0	0	0	0.528
BCLAF1	DDX46	9913.ENSBTAP00000052174	9913.ENSBTAP00000028682	0	0	0	0	0.521	0.084	0	0	0.543
BCLAF1	MATR3	9913.ENSBTAP00000052174	9913.ENSBTAP00000051115	0	0	0	0	0.559	0	0	0.361	0.706
BCLAF1	TCERG1	9913.ENSBTAP00000052174	9913.ENSBTAP00000053509	0	0	0	0	0.523	0	0	0.174	0.589
BCNT2	CHD9	9913.ENSBTAP00000040820	9913.ENSBTAP00000002955	0	0	0	0	0.218	0.207	0	0.133	0.415
BCNT2	CEP290	9913.ENSBTAP00000040820	9913.ENSBTAP00000005450	0	0	0	0	0.122	0.159	0	0.314	0.449
BCNT2	PGM2	9913.ENSBTAP00000040820	9913.ENSBTAP00000007589	0	0	0	0	0.513	0	0	0	0.513
BCNT2	SFRS18	9913.ENSBTAP00000040820	9913.ENSBTAP00000026293	0	0	0	0	0.512	0	0	0	0.512
BCNT2	ZFC3H1	9913.ENSBTAP00000040820	9913.ENSBTAP00000030399	0	0	0	0	0.632	0	0	0	0.632
BCNT2	RAD52	9913.ENSBTAP00000040820	9913.ENSBTAP00000052915	0	0	0	0	0	0.409	0	0	0.408
BCNT2	SMC3	9913.ENSBTAP00000040820	9913.ENSBTAP00000043550	0	0	0	0	0.326	0.152	0	0.090	0.434
BCNT2	SMC5	9913.ENSBTAP00000040820	9913.ENSBTAP00000053371	0	0	0	0	0.375	0.072	0	0.322	0.572
BCNT2	RPGRIP1	9913.ENSBTAP00000040820	9913.ENSBTAP00000050597	0	0	0	0	0	0.622	0	0.405	0.765
BDP1	N4BP2	9913.ENSBTAP00000000474	9913.ENSBTAP00000000200	0	0	0	0	0.632	0	0	0	0.632
BDP1	RUFY1	9913.ENSBTAP00000000474	9913.ENSBTAP00000000317	0	0	0	0	0	0	0	0.460	0.459
BDP1	QSER1	9913.ENSBTAP00000000474	9913.ENSBTAP00000019146	0	0	0	0	0.401	0	0	0	0.400
BDP1	SMARCAD1	9913.ENSBTAP00000000474	9913.ENSBTAP00000045084	0	0	0	0	0.401	0	0	0	0.401
BDP1	XRN1	9913.ENSBTAP00000000474	9913.ENSBTAP00000015318	0	0	0	0	0.414	0	0	0	0.414
BDP1	SMC5	9913.ENSBTAP00000000474	9913.ENSBTAP00000053371	0	0	0	0	0.420	0	0	0.044	0.421
BDP1	PTER	9913.ENSBTAP00000000474	9913.ENSBTAP00000022174	0	0	0	0	0	0	0	0.432	0.432
BDP1	MYO5C	9913.ENSBTAP00000000474	9913.ENSBTAP00000004905	0	0	0	0	0.108	0	0	0.422	0.462
BDP1	PIKFYVE	9913.ENSBTAP00000000474	9913.ENSBTAP00000002824	0	0	0	0	0.425	0	0	0.106	0.463
BDP1	CHML	9913.ENSBTAP00000000474	9913.ENSBTAP00000014310	0	0	0	0	0.475	0	0	0	0.475
BDP1	RAB11B	9913.ENSBTAP00000000474	9913.ENSBTAP00000003206	0	0	0	0	0.063	0	0	0.479	0.491
BDP1	PGM2	9913.ENSBTAP00000000474	9913.ENSBTAP00000007589	0	0	0	0	0.500	0	0	0	0.499
BDP1	POLR2A	9913.ENSBTAP00000000474	9913.ENSBTAP00000055142	0	0	0	0	0	0.402	0	0.199	0.500
BDP1	TMTC3	9913.ENSBTAP00000000474	9913.ENSBTAP00000011881	0	0	0	0	0.508	0	0	0.051	0.513
BDP1	CASP8AP2	9913.ENSBTAP00000000474	9913.ENSBTAP00000015037	0	0	0	0	0.519	0	0	0	0.519
BDP1	ROCK2	9913.ENSBTAP00000000474	9913.ENSBTAP00000007691	0	0	0	0	0.520	0	0	0	0.520
BDP1	THOC2	9913.ENSBTAP00000000474	9913.ENSBTAP00000011040	0	0	0	0	0.524	0	0	0	0.524
BDP1	PRRC2C	9913.ENSBTAP00000000474	9913.ENSBTAP00000002380	0	0	0	0	0.563	0	0	0	0.563
BDP1	NFAT5	9913.ENSBTAP00000000474	9913.ENSBTAP00000017847	0	0	0	0	0.568	0	0	0	0.568
BDP1	EHD1	9913.ENSBTAP00000000474	9913.ENSBTAP00000002174	0	0	0	0	0.063	0	0	0.567	0.577
BDP1	FCHO1	9913.ENSBTAP00000000474	9913.ENSBTAP00000047176	0	0	0	0	0	0.108	0	0.587	0.615
BDP1	RAB4A	9913.ENSBTAP00000000474	9913.ENSBTAP00000046611	0	0	0	0	0	0	0	0.651	0.651
BDP1	TRIP11	9913.ENSBTAP00000000474	9913.ENSBTAP00000007595	0	0	0	0	0.652	0	0	0	0.652
BDP1	SBNO1	9913.ENSBTAP00000000474	9913.ENSBTAP00000027325	0	0	0	0	0.655	0	0	0	0.655
BDP1	SMG1	9913.ENSBTAP00000000474	9913.ENSBTAP00000027632	0	0	0	0	0.661	0	0	0	0.661
BDP1	CHD9	9913.ENSBTAP00000000474	9913.ENSBTAP00000002955	0	0	0	0	0.831	0.069	0	0.059	0.839
BDP1	MGA	9913.ENSBTAP00000000474	9913.ENSBTAP00000020143	0	0	0	0	0.876	0	0	0	0.876
BDP1	POU2F1	9913.ENSBTAP00000000474	9913.ENSBTAP00000034020	0	0	0	0	0.081	0	0.900	0	0.904
BDP1	SNAPC5	9913.ENSBTAP00000000474	9913.ENSBTAP00000006862	0	0	0	0	0	0	0.900	0.098	0.905
BDP1	RIF1	9913.ENSBTAP00000000474	9913.ENSBTAP00000027997	0	0	0	0	0.919	0	0	0	0.919
BDP1	DMXL1	9913.ENSBTAP00000000474	9913.ENSBTAP00000056112	0	0	0	0	0.921	0	0	0	0.921
BDP1	PHIP	9913.ENSBTAP00000000474	9913.ENSBTAP00000034268	0	0	0	0	0.926	0	0	0	0.926
BDP1	POLR3K	9913.ENSBTAP00000000474	9913.ENSBTAP00000026386	0	0	0	0	0.061	0.605	0.900	0.224	0.967
BDP1	BRF2	9913.ENSBTAP00000000474	9913.ENSBTAP00000039624	0	0	0	0	0.303	0.771	0.900	0.549	0.991
BHLHA15	CELA1	9913.ENSBTAP00000055623	9913.ENSBTAP00000011718	0	0	0	0	0	0	0	0.660	0.660
BHLHA15	TCF3	9913.ENSBTAP00000055623	9913.ENSBTAP00000028599	0	0	0	0	0.050	0.414	0	0.206	0.519
BHLHA15	TCF4	9913.ENSBTAP00000055623	9913.ENSBTAP00000030974	0	0	0	0	0.050	0.414	0	0.130	0.473
BHLHE41	CSNK1E	9913.ENSBTAP00000054651	9913.ENSBTAP00000009931	0	0	0	0	0.062	0.817	0	0.300	0.869
BHLHE41	NFIL3	9913.ENSBTAP00000054651	9913.ENSBTAP00000023618	0	0	0	0	0	0.108	0	0.758	0.775
BHLHE41	GSK3A	9913.ENSBTAP00000054651	9913.ENSBTAP00000027660	0	0	0	0	0	0.679	0	0	0.679
BHLHE41	CCNG2	9913.ENSBTAP00000054651	9913.ENSBTAP00000029017	0	0	0	0	0	0	0	0.442	0.442
BHLHE41	HSF2	9913.ENSBTAP00000054651	9913.ENSBTAP00000037874	0	0	0	0	0.520	0	0	0.133	0.566
BHLHE41	RORC	9913.ENSBTAP00000054651	9913.ENSBTAP00000041645	0	0	0	0	0	0.106	0	0.554	0.585
BHLHE41	CLOCK	9913.ENSBTAP00000054651	9913.ENSBTAP00000053232	0	0	0	0	0	0.846	0	0.566	0.930
BIRC3	LTA	9913.ENSBTAP00000034604	9913.ENSBTAP00000000018	0	0	0	0	0.063	0.353	0.900	0.175	0.943
BIRC3	TNFAIP3	9913.ENSBTAP00000034604	9913.ENSBTAP00000000557	0	0	0	0	0.102	0.113	0.900	0.676	0.970
BIRC3	PSMA3	9913.ENSBTAP00000034604	9913.ENSBTAP00000003636	0	0	0	0	0	0	0.900	0.125	0.908
BIRC3	LOC618599	9913.ENSBTAP00000034604	9913.ENSBTAP00000004225	0	0	0	0	0	0.418	0	0.327	0.591
BIRC3	JUN	9913.ENSBTAP00000034604	9913.ENSBTAP00000005279	0	0	0	0	0	0	0	0.418	0.418
BIRC3	TNFRSF1A	9913.ENSBTAP00000034604	9913.ENSBTAP00000005522	0	0	0	0	0.051	0.224	0.900	0.521	0.960
BIRC3	TLR4	9913.ENSBTAP00000034604	9913.ENSBTAP00000008190	0	0	0	0	0.067	0.772	0.900	0.207	0.980
BIRC3	CTSF	9913.ENSBTAP00000034604	9913.ENSBTAP00000014587	0	0	0	0	0	0	0.600	0	0.600
BIRC3	CTSO	9913.ENSBTAP00000034604	9913.ENSBTAP00000014691	0	0	0	0	0	0	0.600	0.071	0.612
BIRC3	TRAF5	9913.ENSBTAP00000034604	9913.ENSBTAP00000015940	0	0	0	0	0.052	0.219	0.800	0.102	0.849
BIRC3	MAP3K1	9913.ENSBTAP00000034604	9913.ENSBTAP00000018325	0	0	0	0	0	0.649	0	0.322	0.752
BIRC3	CD14	9913.ENSBTAP00000034604	9913.ENSBTAP00000020009	0	0	0	0	0.062	0	0.900	0.069	0.905
BIRC3	CTSS	9913.ENSBTAP00000034604	9913.ENSBTAP00000022774	0	0	0	0	0.108	0	0.600	0.082	0.644
BIRC3	UBB	9913.ENSBTAP00000034604	9913.ENSBTAP00000022919	0	0	0	0	0	0.130	0.900	0.058	0.910
BIRC3	TBK1	9913.ENSBTAP00000034604	9913.ENSBTAP00000023134	0	0	0	0	0.119	0.218	0	0.224	0.419
BIRC3	FADD	9913.ENSBTAP00000034604	9913.ENSBTAP00000024322	0	0	0	0	0	0.201	0	0.537	0.614
BIRC3	PSMF1	9913.ENSBTAP00000034604	9913.ENSBTAP00000024505	0	0	0	0	0	0	0.900	0.051	0.901
BIRC3	TNFSF10	9913.ENSBTAP00000034604	9913.ENSBTAP00000025281	0	0	0	0	0.062	0.067	0	0.495	0.519
BIRC3	CXCL8	9913.ENSBTAP00000034604	9913.ENSBTAP00000026275	0	0	0	0	0.092	0	0	0.471	0.499
BIRC3	TAB1	9913.ENSBTAP00000034604	9913.ENSBTAP00000026418	0	0	0	0	0	0.216	0.900	0.167	0.929
BIRC3	CD40	9913.ENSBTAP00000034604	9913.ENSBTAP00000027630	0	0	0	0	0.102	0.664	0.900	0.404	0.979
BIRC3	CTSW	9913.ENSBTAP00000034604	9913.ENSBTAP00000027681	0	0	0	0	0.052	0	0.600	0	0.604
BIRC3	GAPDH	9913.ENSBTAP00000034604	9913.ENSBTAP00000037577	0	0	0	0	0.061	0	0	0.391	0.403
BIRC3	TNFRSF10D	9913.ENSBTAP00000034604	9913.ENSBTAP00000054922	0	0	0	0	0	0	0	0.425	0.425
BIRC3	USP13	9913.ENSBTAP00000034604	9913.ENSBTAP00000053221	0	0	0	0	0	0.298	0	0.237	0.441
BIRC3	TANK	9913.ENSBTAP00000034604	9913.ENSBTAP00000043495	0	0	0	0	0.117	0.414	0	0.124	0.507
BIRC3	TNFRSF13C	9913.ENSBTAP00000034604	9913.ENSBTAP00000037486	0	0	0	0	0.061	0	0.900	0.135	0.911
BIRC3	NOD1	9913.ENSBTAP00000034604	9913.ENSBTAP00000053171	0	0	0	0	0.052	0.060	0.900	0.374	0.936
BIRC3	XIAP	9913.ENSBTAP00000034604	9913.ENSBTAP00000053449	0	0	0	0.852	0	0.341	0.900	0.625	0.937
BIRC3	TRAF1	9913.ENSBTAP00000034604	9913.ENSBTAP00000041215	0	0	0	0	0.085	0.441	0.900	0.652	0.979
BLK	TNFAIP3	9913.ENSBTAP00000006659	9913.ENSBTAP00000000557	0	0	0	0	0.062	0.084	0	0.376	0.417
BLK	FCRL3	9913.ENSBTAP00000006659	9913.ENSBTAP00000001279	0	0	0	0	0.087	0.062	0	0.361	0.405
BLK	LDLRAP1	9913.ENSBTAP00000006659	9913.ENSBTAP00000001393	0	0	0	0	0	0.057	0	0.516	0.524
BLK	CD79A	9913.ENSBTAP00000006659	9913.ENSBTAP00000002451	0	0	0	0	0.279	0.187	0	0.279	0.541
BLK	PLCG2	9913.ENSBTAP00000006659	9913.ENSBTAP00000002717	0	0	0	0.557	0.083	0.348	0	0.209	0.425
BLK	SLC15A1	9913.ENSBTAP00000006659	9913.ENSBTAP00000005822	0	0	0	0	0	0	0	0.689	0.689
BLK	IRF5	9913.ENSBTAP00000006659	9913.ENSBTAP00000006567	0	0	0	0	0.080	0.070	0	0.482	0.518
BLK	MGAT4A	9913.ENSBTAP00000006659	9913.ENSBTAP00000013715	0	0	0	0	0	0	0	0.412	0.412
BLK	CD79B	9913.ENSBTAP00000006659	9913.ENSBTAP00000053195	0	0	0	0	0.210	0.187	0	0.270	0.491
BLK	CHD1L	9913.ENSBTAP00000006659	9913.ENSBTAP00000027762	0	0	0	0	0	0.057	0	0.489	0.497
BLK	WDFY4	9913.ENSBTAP00000006659	9913.ENSBTAP00000031248	0	0	0	0	0.389	0.048	0	0.249	0.525
BLK	CD19	9913.ENSBTAP00000006659	9913.ENSBTAP00000008598	0	0	0	0	0.390	0.075	0	0.251	0.541
BLK	CDIPT	9913.ENSBTAP00000006659	9913.ENSBTAP00000010454	0.041	0	0	0	0	0	0	0.542	0.542
BLK	FCRLA	9913.ENSBTAP00000006659	9913.ENSBTAP00000024098	0	0	0	0	0.372	0	0	0.368	0.586
BLK	GLMN	9913.ENSBTAP00000006659	9913.ENSBTAP00000024943	0	0	0	0	0	0.056	0	0.692	0.696
BLNK	CMTM7	9913.ENSBTAP00000051686	9913.ENSBTAP00000002243	0	0	0	0	0	0.272	0	0.312	0.477
BLNK	CD79A	9913.ENSBTAP00000051686	9913.ENSBTAP00000002451	0	0	0	0	0.083	0.187	0.900	0.727	0.976
BLNK	PLCG2	9913.ENSBTAP00000051686	9913.ENSBTAP00000002717	0	0	0	0	0.091	0.391	0.900	0.602	0.975
BLNK	VAV2	9913.ENSBTAP00000051686	9913.ENSBTAP00000005932	0	0	0	0	0.061	0.227	0.800	0.258	0.877
BLNK	CD19	9913.ENSBTAP00000051686	9913.ENSBTAP00000008598	0	0	0	0	0.063	0	0.900	0.489	0.947
BLNK	INSL6	9913.ENSBTAP00000051686	9913.ENSBTAP00000008739	0	0	0	0	0	0	0	0.422	0.422
BLNK	CFB	9913.ENSBTAP00000051686	9913.ENSBTAP00000009800	0	0	0	0	0.062	0	0	0.392	0.405
BLNK	DAPP1	9913.ENSBTAP00000051686	9913.ENSBTAP00000010415	0	0	0	0	0.088	0	0.900	0.340	0.934
BLNK	CD72	9913.ENSBTAP00000051686	9913.ENSBTAP00000015162	0	0	0	0	0.063	0.187	0	0.428	0.526
BLNK	CD22	9913.ENSBTAP00000051686	9913.ENSBTAP00000015781	0	0	0	0	0.079	0.044	0	0.482	0.504
BLNK	PAX5	9913.ENSBTAP00000051686	9913.ENSBTAP00000016584	0	0	0	0	0.051	0	0	0.416	0.422
BLNK	CA8	9913.ENSBTAP00000051686	9913.ENSBTAP00000023308	0	0	0	0	0	0	0	0.530	0.530
BLNK	PLCG1	9913.ENSBTAP00000051686	9913.ENSBTAP00000023383	0	0	0	0	0.063	0.270	0.900	0.220	0.939
BLNK	THY1	9913.ENSBTAP00000051686	9913.ENSBTAP00000026146	0	0	0	0	0	0	0	0.484	0.484
BLNK	MZB1	9913.ENSBTAP00000051686	9913.ENSBTAP00000047624	0	0	0	0	0.086	0	0	0.447	0.472
BLNK	HCK	9913.ENSBTAP00000051686	9913.ENSBTAP00000051020	0	0	0	0	0.109	0.154	0	0.403	0.511
BLNK	CRKL	9913.ENSBTAP00000051686	9913.ENSBTAP00000055171	0	0	0	0	0	0.187	0	0.348	0.447
BLNK	CD79B	9913.ENSBTAP00000051686	9913.ENSBTAP00000053195	0	0	0	0	0.099	0.092	0.900	0.581	0.961
BLOC1S6	STX12	9913.ENSBTAP00000016245	9913.ENSBTAP00000001580	0	0	0	0	0.062	0.187	0	0.508	0.592
BLOC1S6	HPS5	9913.ENSBTAP00000016245	9913.ENSBTAP00000006797	0	0	0	0	0.069	0	0	0.460	0.475
BLOC1S6	KCNQ5	9913.ENSBTAP00000016245	9913.ENSBTAP00000010251	0	0	0	0	0	0	0	0.420	0.420
BLOC1S6	LOC519172	9913.ENSBTAP00000016245	9913.ENSBTAP00000014217	0	0	0	0	0	0.118	0	0.635	0.664
BLOC1S6	HPS4	9913.ENSBTAP00000016245	9913.ENSBTAP00000050301	0	0	0	0	0	0	0	0.526	0.526
BLOC1S6	EBAG9	9913.ENSBTAP00000016245	9913.ENSBTAP00000047911	0	0	0	0	0.112	0	0	0.511	0.547
BLOC1S6	TXNDC5	9913.ENSBTAP00000016245	9913.ENSBTAP00000025617	0	0	0	0	0	0	0.900	0	0.900
BLOC1S6	TPD52	9913.ENSBTAP00000016245	9913.ENSBTAP00000049200	0	0	0	0	0.068	0	0.900	0.045	0.903
BLOC1S6	SNX2	9913.ENSBTAP00000016245	9913.ENSBTAP00000035453	0	0	0	0	0.071	0	0.900	0.076	0.906
BLVRB	HM13	9913.ENSBTAP00000013889	9913.ENSBTAP00000011640	0	0	0	0	0	0	0	0.494	0.493
BLVRB	TALDO1	9913.ENSBTAP00000013889	9913.ENSBTAP00000013650	0	0	0	0	0.194	0	0	0.319	0.428
BLVRB	MTSS1	9913.ENSBTAP00000013889	9913.ENSBTAP00000027195	0	0	0	0	0	0	0	0.456	0.456
BLVRB	HMOX2	9913.ENSBTAP00000013889	9913.ENSBTAP00000044292	0	0	0	0	0.070	0.155	0.900	0.598	0.964
BMS1	SLC25A43	9913.ENSBTAP00000045796	9913.ENSBTAP00000001337	0	0	0	0	0	0	0	0.415	0.414
BMS1	FTSJ2	9913.ENSBTAP00000045796	9913.ENSBTAP00000003214	0	0	0	0	0.551	0	0	0.051	0.555
BMS1	WDR75	9913.ENSBTAP00000045796	9913.ENSBTAP00000003908	0	0	0	0	0.862	0.811	0.900	0.524	0.998
BMS1	NSA2	9913.ENSBTAP00000045796	9913.ENSBTAP00000003989	0	0	0	0	0.735	0.557	0	0	0.877
BMS1	LYAR	9913.ENSBTAP00000045796	9913.ENSBTAP00000004763	0	0	0	0	0.808	0	0	0.053	0.810
BMS1	GNL3L	9913.ENSBTAP00000045796	9913.ENSBTAP00000004772	0	0	0	0	0.762	0	0	0.092	0.774
[truncated: 11,620 more rows]
