# Supplementary material for: Transcriptome Characterization of Short Distance Transport Stress in Beef Cattle Blood
Source: Front Genet. 2021 Feb 10;12:616388. doi: 10.3389/fgene.2021.616388 (PMC7902800; doi:10.3389/fgene.2021.616388)
Supplement: Supplementary Material 1 — DEGs list. [file Data_Sheet_1.ZIP › Supplementary material/supplement 9 turquoise module cytphubba degree.csv]

node_name	Degree
UBB	147
GAPDH	145
POLR2A	94
RBM25	91
APP	91
MYC	86
CXCL8	83
ITGAM	79
ATM	76
NOP58	73
ITPKB	71
MAPK8	71
CD40	71
TLR4	70
RANBP2	70
SMC3	68
NIFK	68
KRAS	67
BRIX1	67
CD19	66
SMG1	66
ESF1	66
SMC5	66
JUN	65
CXCL10	63
CCL5	62
PIK3CA	61
UTP15	61
NSA2	61
C3AR1	60
CD86	59
SNRNP200	59
HIST1H2BL	59
SRSF7	59
TWISTNB	59
RPF2	59
RPL11	58
RRS1	58
BMS1	57
ENSBTAG00000009859	57
HSPA1A	57
SDAD1	57
ATRX	56
CXCR5	56
GNB2	56
GNB4	56
UTP6	56
WDR75	56
MPHOSPH10	55
CD44	55
GNG2	55
DDX39B	54
UTP3	54
CSTF3	54
YTHDC2	54
CEP290	54
SRSF11	53
U2SURP	53
RAC2	53
WDR43	53
GNL3	53
NOC3L	53
ABCE1	53
RSL1D1	52
SRSF2	52
XRN1	52
CXCL2	52
NMD3	52
WRN	51
LYAR	50
HNRNPA2B1	50
CWC27	50
CDC40	50
HNRNPH1	50
THOC2	50
MSH2	50
UBE2V2	50
RBBP6	50
CXCR3	50
GNL2	50
DDX46	49
PLCG1	49
ATG7	49
MAD2L1	49
TPI1	49
RSRC1	49
RBM34	48
NSUN6	48
XRCC6	48
CEBPZ	48
UPF3B	48
GNL3L	48
RPF1	47
BCCIP	47
PLCG2	47
RIOK2	47
TLR2	46
FCF1	46
RAD52	46
H2AFJ	46
SSB	45
IL15	44
BCAS2	44
CCL4	44
MAPK9	44
SOCS1	44
SRSF4	43
CXCL12	43
FBXW7	43
PRPF3	43
LTV1	43
DNTTIP2	43
HNRNPU	42
TCERG1	42
SUPT16H	42
PRPF4B	42
MDC1	42
FTSJ2	41
CD274	41
PRIM1	41
PSMA3	41
SNRPB2	41
MAGOH	40
SELL	40
TPR	40
LUC7L3	40
DNM2	40
BDP1	40
ANAPC5	40
MRPS15	40
LNX1	40
SFRS18	39
ARID4B	39
FBXO4	39
NEDD4	39
UBA6	39
LPAR2	39
PKM	39
HSPE1	39
IL18	38
NSUN3	38
IRF7	38
BRCA2	38
KBTBD8	38
CX3CR1	38
PRPF39	38
LAMTOR1	38
MNAT1	37
EXOSC4	37
IL7	37
MRPL1	37
PRPF4	37
TIA1	37
COPS2	37
REV3L	37
TRIM32	37
UBE2L6	37
PGM2	37
RHOB	37
METAP2	37
MSH6	37
RAD50	36
HELLS	36
ARF1	36
ZFC3H1	36
KCTD7	36
FBXO17	36
B2M	36
PTAFR	36
GPR84	36
ALDOA	36
FOS	36
CCNT2	35
PHAX	35
GTF2H2	35
NCAPG	35
UBE2E2	35
CDC26	35
RNF111	35
CETN2	35
TBK1	35
CCR1	35
CD59	35
QSOX1	35
RPL15	35
CD79B	34
PPIL3	34
NUF2	34
RECQL	34
RNPC3	34
P2RY12	34
SLC2A3	34
ATP6V0C	34
WDR31	34
TAF13	33
DDX50	33
HAT1	33
RAB11B	33
DNM1	33
RAD17	33
ASB11	33
KLHL20	33
SPSB2	33
CCR9	33
TOM1	33
PIKFYVE	33
EIF5B	33
DNAJC8	32
VBP1	32
SF3B14	32
CD38	32
MTIF2	32
HIST2H2AB	32
KIF23	32
IL7R	32
ORC2	32
ANKRD32	32
UFL1	32
ANAPC13	32
CSNK1E	32
MMP25	32
OLR1	32
TRA2A	31
NASP	31
H4	31
HLTF	31
BIRC3	31
GABBR1	31
BOLA-DRA	31
CD74	31
CDC7	31
SMARCAD1	31
ASF1B	31
RAD54B	31
SREK1	31
CHD9	31
B9D2	31
HAUS5	31
GAR1	31
DMTF1	31
MAPK13	30
THOC1	30
KMT2A	30
THY1	30
RAD51C	30
APAF1	30
GLMN	30
UBE2D4	30
XIAP	30
DHFR	30
MYBL1	30
FCER1G	30
PLAU	30
MRPS18C	29
PPIL4	29
PRF1	29
HMMR	29
OPRL1	29
PARK7	29
XPA	29
LA-DQB	29
RNF19B	29
CEP63	29
AHI1	29
PPWD1	29
GPI	29
PGRMC1	29
CLEC12A	29
HSPA14	29
USP8	28
NDUFA5	28
SENP6	28
ZRANB2	28
ASH1L	28
CCL1	28
CNR2	28
SSTR1	28
GPR18	28
S1PR4	28
WDFY4	28
MZT1	28
PHIP	28
CEP135	28
CCP110	28
ADAM8	28
G6PD	28
RHOBTB2	28
RHOT1	28
TIAL1	27
SLTM	27
DHX8	27
HIST1H2AK	27
COMMD8	27
FCGR3A	27
HIST1H2BI	27
HCAR3	27
LOC524810	27
ENSBTAG00000032084	27
FANCM	27
TNFRSF1A	27
TWF2	27
TAF9	27
SCAMP1	27
HNRNPA3	26
PUS7L	26
EXOSC8	26
CD79A	26
CD14	26
NUP43	26
TRMT10C	26
RPS6KB1	26
ASF1A	26
DCUN1D1	26
DIS3	26
RAB4A	26
EXOC7	26
XPC	26
MSH3	26
FADD	26
BOLA-DRB3	26
AP2S1	26
TIPIN	26
CEP164	26
ATP8A1	26
GPN3	26
TGFB1	26
CCDC58	26
RHOH	26
RPL22L1	26
NOL8	25
CD22	25
MAPK7	25
LLPH	25
MPHOSPH8	25
TARDBP	25
XCL2	25
LEO1	25
BoLA-DQA	25
CEP70	25
NEDD1	25
NCF1	25
TARM1	25
TARS2	25
DNAJC2	24
PRDM1	24
MRPS6	24
DNAJC10	24
RPRD1A	24
ISG20	24
MPHOSPH6	24
PAX5	24
MFAP1	24
TNFAIP3	24
FYTTD1	24
KIF3B	24
ENSBTAG00000027980	24
HP	24
HMOX2	24
ATP11A	24
TMBIM1	24
POLR3K	24
ZCRB1	23
IL2RA	23
INTS2	23
PTCD3	23
POU2F1	23
RIF1	23
COMMD3	23
HIST1H3G	23
USO1	23
NAE1	23
BCL2L11	23
DSB	23
CTSS	23
SYNJ2	23
IQCB1	23
HAUS1	23
LDHB	23
ROCK2	23
NDUFB5	23
ACTN1	23
SYNCRIP	23
LIAS	23
MTRF1L	22
CR2	22
BORA	22
TCRB	22
CDIPT	22
TCF3	22
MATR3	22
CENPK	22
CENPI	22
MAP3K1	22
STX12	22
TERF1	22
OPTN	22
AXIN1	22
FNBP1	22
PRRC2C	22
CDC14B	22
CNN2	22
TALDO1	22
GAS6	22
ACTN4	22
IDI1	22
HIBCH	22
UPF2	22
EIF2AK4	22
DUSP1	21
SERBP1	21
SEC61A2	21
POU2F2	21
DDX20	21
MTG1	21
HCK	21
LTA	21
TTF1	21
VAV2	21
CBX5	21
RAB3D	21
VPS52	21
KTN1	21
NOD1	21
PACSIN1	21
ORC3	21
CFP	21
GYS1	21
PLD2	21
ADCY3	21
MGAM	21
HSD17B12	21
DCP2	21
NFU1	21
CPSF6	20
PRPF38B	20
IRAK4	20
CLK1	20
TRAF1	20
ZNHIT6	20
COX1	20
DCLRE1A	20
RPAP2	20
ORC5	20
COMMD7	20
ARHGEF12	20
KIF20B	20
RCN1	20
CRKL	20
RAB24	20
DNM1L	20
SLC38A9	20
DPM1	20
LYZ	20
TKT	20
HVCN1	20
TPM2	20
MYH9	20
MEF2C	19
INPP5B	19
ZCCHC8	19
VPS45	19
JUNB	19
PLCD4	19
ICE2	19
TAF8	19
PMS1	19
CHML	19
PAPD5	19
NAF1	19
EIF4EBP1	19
PHC3	19
BLNK	19
STX7	19
CHD1L	19
PAK2	19
FBXO5	19
PPP3CC	19
OLFM4	19
DNMT3B	19
ENSBTAG00000000667	19
SH3GL1	19
DCK	19
DBF4	19
RARS2	19
LOC506989	18
EXOC5	18
RSRC2	18
USP16	18
PRPF40B	18
EPCAM	18
UQCRB	18
CYP51A1	18
RUNX1	18
LOC618599	18
TCF4	18
SGOL2	18
KLRG1	18
CHI3L1	18
BPI	18
ATP6	18
ITPR1	18
PDGFRA	18
PRKAB2	18
CISH	18
SNAPC5	18
GGA1	18
GSK3A	18
MFN1	18
UBN2	18
BCLAF1	18
DNAJC7	18
CBS	18
TRMT5	18
CETN3	18
DENR	18
NAA50	18
RRN3	17
GABPB1	17
TAF15	17
YTHDC1	17
ORC6	17
RICTOR	17
TLR6	17
LGALS3	17
GCFC1	17
IKZF3	17
LARP7	17
HMGCS1	17
TMEM126A	17
FKBP3	17
ELL3	17
CD1D	17
STXBP2	17
ND2	17
ND5	17
G2E3	17
SBNO1	17
KDM4B	17
HIST1H1C	17
HDAC5	17
APEX1	17
APC	17
EHD1	17
TXNDC5	17
AP4B1	17
LDLRAP1	17
PIK3C2B	17
ANKRD12	17
PSMF1	17
RWDD1	17
SARS	17
TCTN1	17
SGK1	17
RPGR	17
RPP30	17
KLHL24	17
MRPL54	16
MAPKAPK2	16
DIS3L	16
SRBD1	16
USP24	16
IMPA2	16
THOC7	16
ZCCHC7	16
TMEM126B	16
SASS6	16
HABP4	16
TGS1	16
WDR89	16
CIITA	16
PDCD1LG2	16
BOLA-DOA	16
UHRF2	16
USP13	16
TAB1	16
BLK	16
FUBP1	16
PIGR	16
ND6	16
COX2	16
MAP1LC3A	16
GCC2	16
BBX	16
MGAT4A	16
TCF7L2	16
DMXL1	16
TNFSF10	16
SNX2	16
SYT8	16
CDK16	16
FAM46A	16
KIAA1009	16
RNMT	16
FAM175A	16
LRRK1	16
ADK	16
GNAO1	16
LOC407171	16
CAMK2D	16
LSS	16
PRKCI	15
GABPB2	15
NDUFA3	15
TRIT1	15
CHM	15
FDFT1	15
TUBGCP5	15
TAF7	15
TLR10	15
RAB32	15
MEF2A	15
SNX4	15
DNAJC19	15
POU2AF1	15
BTLA	15
MND1	15
FUCA1	15
UNC13D	15
NFAT5	15
DAPP1	15
CENPC1	15
ND4	15
ITPR3	15
CTSF	15
HELQ	15
PMF1	15
CORO1A	15
DIAPH1	15
VPS54	15
TET2	15
PHF3	15
MIA3	15
FFAR2	15
COTL1	15
PFKP	15
IFT80	15
DPY30	15
PLD3	15
P2RY6	15
AHCY	15
TRNT1	15
LPCAT2	15
ELOVL6	15
LOC539132	15
DBT	15
NUBPL	15
PUS3	14
PEBP1	14
RALB	14
FOSB	14
DHX57	14
ZFP36	14
PSTPIP1	14
IL16	14
DARS2	14
CACYBP	14
C3H1orf109	14
PIN4	14
GPR174	14
LOC786717	14
CCAR1	14
CFB	14
TRAF5	14
FCRLA	14
IRF5	14
MS4A1	14
CENPQ	14
PPP2R2C	14
SNRNP25	14
ND4L	14
VPS13C	14
PALB2	14
MGA	14
EED	14
CD209	14
TRIP11	14
FFAR1	14
FFAR3	14
SHISA5	14
GPR132	14
DENND4A	14
MPHOSPH9	14
RABEP1	14
ATP6V0A2	14
CAB39L	14
RBKS	14
FCHO1	14
TMTC3	14
YEATS4	14
ARHGAP24	14
CTSO	14
ACSL3	14
LYRM4	14
SCLY	14
RBM27	13
SLC3A2	13
GRPEL2	13
NCF2	13
RALGPS2	13
EHBP1	13
TK2	13
KMO	13
RPS6KA2	13
CBX3	13
CD244	13
CCDC59	13
PARP14	13
BOLA-DOB	13
LOC519172	13
TNFRSF13C	13
PPP1R15A	13
B3GAT1	13
LCN2	13
HPSE	13
ESCO1	13
ATP6V0A4	13
CPB2	13
ARPC1B	13
GOLGA4	13
STX10	13
FIS1	13
ATP6AP1	13
ATP6V1F	13
CLHC1	13
CYB5A	13
ETNK1	13
ANKRD26	13
CCNG2	13
DYX1C1	13
WDR19	13
BBS7	13
DGKG	13
KYNU	13
NT5C	13
LIN7C	13
ADORA2A	13
DUSP11	13
CCDC66	13
INPP1	13
RNFT1	13
TUBB2B	13
CLGN	13
SLC44A1	13
E2F2	13
NEMF	13
MAPKAPK3	12
TMEM38A	12
SRGAP3	12
ETS2	12
RRAGB	12
SC5DL	12
TAF1D	12
NFATC2	12
MYO1F	12
SEPT5	12
LOC534630	12
SCFD1	12
RASAL3	12
THBD	12
CD82	12
CCND3	12
RFX2	12
GEMIN2	12
CBLC	12
CBFA2T3	12
KCNJ16	12
MAN2B1	12
PEX12	12
CD72	12
SPIB	12
MSMO1	12
GLB1	12
NCR3	12
MDM4	12
HSPB2	12
ATF7IP	12
USP47	12
ZMYM4	12
PNRC2	12
ZMYM2	12
HIST1H2BM	12
HDAC9	12
HAL	12
KIFC2	12
LOC515697	12
LRP8	12
IGFBP7	12
LOC524576	12
PHTF2	12
ZDHHC2	12
LHPP	12
ROM1	12
MBOAT1	12
SLC7A1	12
ADORA2B	12
RAPGEF3	12
ACTR6	12
MYO1C	12
TGFB2	12
NAA25	12
ZNF367	12
SENP1	11
USPL1	11
GSDMB	11
RBM26	11
FES	11
GTPBP10	11
SUB1	11
CPM	11
TOR1B	11
STAMBPL1	11
DCAF16	11
TAF1A	11
MAP3K11	11
CEP170	11
LMO2	11
DNAJB4	11
PIGH	11
SHFM1	11
SLC15A1	11
CLOCK	11
NFIL3	11
HDLBP	11
DNAJB14	11
ST3GAL4	11
DCAF17	11
EFNA4	11
PFN2	11
DAAM1	11
ZRANB3	11
ZBTB7A	11
ERCC6L2	11
GABPA	11
MTSS1L	11
IGHE	11
MACF1	11
BLOC1S6	11
FZD5	11
TMPO	11
LOC515418	11
DLG1	11
MSRA	11
PAX8	11
IP6K1	11
TTLL12	11
SMAD5	11
BCNT2	11
CFDP2	11
CKB	11
GSN	11
ITGA4	11
ELOVL5	11
ZPBP2	11
TMED5	11
DUS4L	11
NOL9	11
ZNF507	10
USP45	10
STRBP	10
NUDT4	10
MRPS36	10
LIMD1	10
RUNX1T1	10
DUSP4	10
GGT1	10
DNAJC28	10
ZCCHC11	10
ZHX2	10
MYEF2	10
PEX13	10
FRS2	10
ZC3H7A	10
RAB39	10
DENND5B	10
POFUT2	10
LIMK2	10
LRRCC1	10
HCST	10
ICAM3	10
EBF1	10
CNOT2	10
ZNF207	10
LOC507820	10
SOX5	10
MAP3K8	10
EML4	10
CNN3	10
PBDC1	10
GALNS	10
KCNQ5	10
TANK	10
MYO5C	10
NUCKS1	10
GPX7	10
BCAP29	10
LOC515330	10
IFT74	10
BANK1	10
LYPD3	10
CD8A	10
LOC616942	10
CASP8AP2	10
ATP13A2	10
EEPD1	10
HELB	10
QSER1	10
SEMA4D	10
ARHGAP12	10
ARGLU1	10
ARAP1	10
UBLCP1	10
TDG	10
ARL5B	10
DHRS4	10
TMEM241	10
SERINC5	10
ARG2	10
UPP1	10
GSS	10
GLYCTK	10
AIMP1	10
SPATA7	10
TMEM138	10
SDS	10
DGKE	10
AGPAT4	10
DHTKD1	10
AGMAT	10
ADRBK2	10
GDA	10
GSTP1	10
ADH5	10
PRKAR1B	10
RGS2	10
COQ2	10
SPRY2	10
RFX7	10
APOOL	10
TOR4A	10
TNNT3	10
MBOAT7	10
ACADSB	10
ITPK1	9
SLC38A1	9
PAIP2	9
PHF20	9
DUSP5	9
MTF2	9
TATDN1	9
SYNGAP1	9
JADE1	9
HNRNPH3	9
HNRNPLL	9
SREK1IP1	9
LONP2	9
GMIP	9
GGPS1	9
FAM184B	9
P4HA2	9
UGDH	9
TUBB3	9
OSM	9
INPP5F	9
PSIP1	9
ZEB2	9
TDP2	9
COX17	9
CROCC	9
EHD3	9
EAF2	9
ZBTB1	9
TPRKB	9
CCDC50	9
CFL2	9
ZBTB38	9
PLXNA3	9
CACNB1	9
SLC16A3	9
IMMP1L	9
CD180	9
MED14	9
COL11A2	9
MUC13	9
ENSBTAG00000012208	9
MYOF	9
RFX5	9
ATP2B1	9
MFSD8	9
TBCE	9
VPS36	9
ATG2A	9
ARL1	9
SMARCD3	9
ZNF608	9
MCCC1	9
FGD2	9
RGS3	9
NLK	9
TADA1	9
XKRX	9
FAM178A	9
DPYSL3	9
CCNG1	9
RPGRIP1	9
ATP12A	9
PPAT	9
AOX1	9
N4BP2	9
PACS1	9
IGLL1	9
FHL2	9
USP54	9
NFAM1	9
ABCB7	9
LYRM7	8
KCNC3	8
INPP4A	8
TULP3	8
MBNL2	8
SEPT8	8
THUMPD2	8
PPP1R3B	8
SIRT3	8
HHEX	8
FAM13B	8
RNF185	8
IGBP1	8
STK40	8
EGR2	8
TRIB1	8
ID3	8
DIRAS2	8
MBIP	8
MBNL3	8
FADS1	8
RAB11FIP5	8
PRKD3	8
SLC25A17	8
FMNL1	8
NOL4L	8
ZNF605	8
CLIC2	8
NKAP	8
NOX1	8
GCFC2	8
PRRT2	8
NUDT12	8
CCDC86	8
CCDC14	8
FOXRED2	8
GBP5	8
IFNLR1	8
C4orf33	8
LRRC8B	8
C20H5orf22	8
DNAJC24	8
MARK2	8
LOC509513	8
CHURC1	8
RORC	8
CISD2	8
LOC788634	8
JSP.1	8
ZNF644	8
ZNF106	8
UHRF1BP1L	8
ZMYM3	8
ASXL2	8
PLOD3	8
PRNP	8
BHLHE41	8
TPD52	8
AP4S1	8
SERINC2	8
ATL2	8
ZBTB10	8
SP140	8
MCRS1	8
RTN4IP1	8
AKAP5	8
ZNF652	8
HAAO	8
SHPK	8
PDLIM2	8
PLIN2	8
ACOT7	8
ALDH6A1	8
TCFL5	8
ECHDC1	8
CNOT6L	8
SRFBP1	8
IBTK	8
LOC532875	8
TMEM201	7
THUMPD3	7
ZZZ3	7
SUGP2	7
MAPK8IP2	7
LOC539009	7
NEK4	7
KLHL17	7
TMEM194B	7
GSDMA	7
GOLPH3L	7
PLEKHG2	7
SYTL1	7
SOX4	7
GALNT7	7
NKG7	7
ORMDL1	7
SEMA4B	7
DPM3	7
TJAP1	7
ZC3H12C	7
PDCD4	7
SLC43A2	7
LIPT1	7
HOMER2	7
R3HDM4	7
FGR	7
PECR	7
CRAT	7
SPRN	7
FCER1A	7
UCP2	7
ZC3H12D	7
HPCAL1	7
PTPLAD2	7
HS3ST1	7
ZBTB18	7
PTP4A2	7
ENSBTAG00000023026	7
FAIM3	7
GOT1L1	7
GPATCH11	7
CCDC76	7
C14H8orf59	7
METTL18	7
HPS4	7
MZB1	7
BRF2	7
ERN1	7
SNX22	7
CISD1	7
KBTBD2	7
SRR	7
CLUAP1	7
LZTFL1	7
FNIP1	7
B3GNT7	7
DSE	7
RYK	7
MTERF1	7
TMEM70	7
ZNF365	7
CLN5	7
VCPKMT	7
RBM43	7
ARHGEF10L	7
ARHGAP18	7
ARHGAP10	7
HOMER3	7
RGS9	7
UPB1	7
JKAMP	7
IFITM3	7
PPP2R3A	7
ALG13	7
SDF2	7
MAP4K3	7
PRODH	7
SLC29A1	7
CALCRL	7
TTC3	7
FPGT	7
MYO1E	7
NEB	7
PRDX5	7
CERK	7
PTER	7
LRP10	7
PLEKHF1	7
SLC7A7	6
LRPAP1	6
KCNT1	6
IFI47	6
PPP1R9A	6
FXYD6	6
TMEM151A	6
MIOS	6
FAM101B	6
SEPT6	6
PHF14	6
FAM69A	6
EMID1	6
LPGAT1	6
METTL20	6
SETBP1	6
DUSP2	6
PQLC3	6
DNAAF2	6
SHANK3	6
KIF13A	6
LCORL	6
PTPN4	6
CYB5R1	6
PIGL	6
NFE2L3	6
COX7A1	6
S100A10	6
ERGIC1	6
ZDHHC21	6
CLIP4	6
ERO1LB	6
EPB41L2	6
SGPP2	6
RNPEPL1	6
EFNA2	6
LYPD8	6
DOC2A	6
CDH17	6
MCFD2	6
ENSBTAG00000006846	6
SH2D1B	6
MAPK1IP1L	6
CCDC97	6
RASGRP3	6
SYN2	6
CA9	6
SMIM14	6
FASTKD3	6
LOC613822	6
CTSW	6
RUFY1	6
CWF19L1	6
THEMIS	6
RNASE6	6
B4GALT6	6
OGN	6
SDC3	6
GBGT1	6
ST6GAL1	6
CXXC5	6
STIM2	6
ATP11C	6
PWWP2A	6
PLXNB2	6
MKL1	6
LY75	6
PKN3	6
CHPF2	6
EPB41L4B	6
FLOT2	6
CHCHD10	6
TNFRSF10D	6
LOC515736	6
ARL5C	6
NUFIP2	6
NUDT17	6
BOD1L	6
SLC9A3R1	6
EFCAB7	6
HSPB8	6
MTHFD1	6
AGTRAP	6
SLC39A8	6
PPAPDC1B	6
RHBDF2	6
EXTL2	6
CYP4V2	6
APIP	6
PDE4C	6
ZFYVE16	6
ACVR2B	6
SH3YL1	6
MYO18A	6
CALD1	6
AGPAT9	6
SCD	6
PHTF1	6
ACP5	6
ACER2	6
SLC19A1	6
CPT1C	6
NSG1	6
FAM193B	6
USP6NL	5
PLEKHF2	5
LYPLAL1	5
LSM12	5
LYPLA1	5
NMI	5
PPIP5K2	5
LRRC3C	5
PMEPA1	5
GPR110	5
STYX	5
NK2A	5
LOC534913	5
KRTCAP3	5
GGCT	5
STOML1	5
SPTSSA	5
FAM129C	5
ST6GALNAC2	5
RCCD1	5
MARCKSL1	5
FAH	5
HOOK2	5
TMEM64	5
SLC39A10	5
PPARGC1B	5
TMEM145	5
FAM48A	5
SERTAD1	5
TM6SF1	5
ST8SIA1	5
TTC7B	5
ETAA1	5
NT5DC2	5
PTPRA	5
KLF6	5
FKTN	5
POMT2	5
LOC618633	5
NELL2	5
SV2A	5
MXI1	5
SERTAD2	5
TBC1D10A	5
TBC1D10B	5
DEDD2	5
ZFP36L2	5
ZBTB26	5
RFFL	5
GBP2	5
HSF4	5
SH2D2A	5
PUS10	5
TRANK1	5
CRISPLD2	5
SEMA4F	5
TSPO	5
PTPRH	5
DENND4C	5
DNAH17	5
LYRM2	5
LYRM1	5
TBC1D30	5
LGALS3BP	5
FCRL5	5
TMEM115	5
LSP1	5
CD200R1L	5
ZNF226	5
CCDC91	5
CHMP4A	5
TRIM59	5
NEUROD4	5
SCN4B	5
CREB3L1	5
TTYH2	5
FNDC3A	5
CA4	5
CYB561A3	5
HPS5	5
FCRL3	5
HSF2	5
FOXO6	5
B3GALT5	5
GGTA1	5
CSRNP1	5
CDC42SE1	5
PPM1K	5
PDIK1L	5
ATG14	5
PLGRKT	5
ARMC1	5
FAM98A	5
RBM41	5
ARID5B	5
DOCK9	5
ARHGAP31	5
MYBPC2	5
PPP1R13L	5
BCL2L15	5
RABAC1	5
ANTXR2	5
FAM43A	5
ZFAND1	5
ENSBTAG00000004586	5
HDHD3	5
KCNK1	5
FRA10AC1	5
PTPRF	5
ADD3	5
ADAT1	5
ACYP1	5
CTNNAL1	5
CIDEC	5
ACRBP	5
BLVRB	5
AP5B1	5
JRKL	5
CERS4	5
AKNA	5
ABTB2	5
ABR	5
ZCCHC10	4
SLC9A7	4
SKIL	4
TMCC3	4
SESN3	4
SLFN11	4
SCML4	4
NIPAL1	4
MFHAS1	4
ZNF192	4
MIC1	4
TMEM185B	4
UPK3B	4
UPK1A	4
NAPSA	4
TNFSF8	4
ZNF181	4
ZNF572	4
UNC93A	4
ZNF296	4
LCOR	4
PIGY	4
EVA1C	4
PLEKHA6	4
FAM84A	4
ESRRA	4
FAM73A	4
ENSBTAG00000047954	4
MITF	4
EML5	4
GPAA1	4
DNAL1	4
LOC522763	4
DMBT1	4
LRRC40	4
ZNF41	4
KLF10	4
CRIP3	4
LOC616948	4
JAGN1	4
NDST1	4
ZDHHC7	4
TRIM6	4
CLEC6A	4
CLCC1	4
HERPUD1	4
G0S2	4
SLC16A5	4
LCAT	4
CDH10	4
MOB1B	4
LOC515674	4
CD96	4
CD84	4
FRMD4B	4
CCDC88A	4
PIBF1	4
TNFAIP8L2	4
CARNS1	4
CAPRIN2	4
SLC4A4	4
LOC504295	4
NAT1	4
BTBD9	4
LRRC17	4
BOLA2B	4
SLC25A43	4
MTSS1	4
EBAG9	4
CA8	4
CMTM7	4
PRICKLE3	4
FAM204A	4
CBLL1	4
BAD	4
FADS3	4
CHST10	4
B3GALT2	4
OCIAD1	4
CPA3	4
CTDSP1	4
HIVEP3	4
QRSL1	4
HSD17B1	4
AQP3	4
FRAT1	4
TBKBP1	4
ANKRD28	4
AMMECR1	4
AMHR2	4
ALOX5AP	4
ALG10	4
OSBPL5	4
SAT2	4
ZNF770	4
SLC9B2	4
BACE2	4
ADAM9	4
GDF1	4
ITGB1BP2	4
CERS1	4
RASAL1	4
HM13	4
FAM213A	4
TSPYL2	3
ZNF146	3
UBXN6	3
THAP4	3
ZNF12	3
SPATS2	3
NAV3	3
POU6F1	3
SLC2A4RG	3
ZCCHC4	3
SLC38A11	3
RASGEF1A	3
LINS	3
KIAA1324	3
RNF144A	3
TESPA1	3
ZNF263	3
SLC35E2B	3
IFFO2	3
LOC616903	3
PRSS53	3
TMA7	3
TLDC1	3
STAC2	3
GPR155	3
GPR151	3
GPR87	3
PFDN4	3
NHLH1	3
IDNK	3
FLVCR2	3
FCRL1	3
PTGR2	3
MXD4	3
FAM207A	3
PHACTR1	3
RUFY2	3
HOPX	3
PLXDC1	3
ELF2	3
MITD1	3
TTC7A	3
R3HDM1	3
ECSCR	3
TBCC	3
MYCBP	3
ZMIZ2	3
SLC27A5	3
DHRS12	3
DGKZ	3
TMEM59	3
MARC1	3
LOC537017	3
SPECC1	3
LOC507055	3
LOC507142	3
CPNE2	3
NCLN	3
CLIC4	3
CHRNB1	3
HOOK3	3
FAM111B	3
CDKL4	3
CDKL2	3
TSPAN32	3
CD6	3
CCS	3
GADD45G	3
ZNF783	3
CCHCR1	3
CCDC82	3
PYROXD1	3
HEXDC	3
FHL3	3
CAPN7	3
SCN3A	3
SPDEF	3
SFT2D1	3
PPP1R16B	3
C3orf17	3
C18orf21	3
C14orf28	3
INSL6	3
BHLHA15	3
TMEM256	3
TRIM2	3
IGIP	3
PNLDC1	3
ATP10D	3
ATAT1	3
ENSBTAG00000047213	3
DDAH2	3
DNASE2	3
NECAB3	3
APH1B	3
NLRX1	3
ANKRD34A	3
POPDC3	3
PADI4	3
WC-7	3
ZFP2	3
SAMD10	3
SEL1L3	3
ANG2	3
AMN1	3
MREG	3
COBLL1	3
TMEM106B	3
MRO	3
AFAP1L2	3
CFAP97	3
IMPG2	3
ADCK2	3
FNDC4	3
ACCS	3
HNMT	3
TUFT1	2
ZSCAN16	2
THAP2	2
ZNF318	2
ZSCAN12	2
TMEM9	2
ZNF585A	2
TYW5	2
TRIQK	2
SSPN	2
ZNF639	2
SYNJ2BP	2
PQLC1	2
SERPINI1	2
TGFBI	2
STXBP4	2
ZNF628	2
ZDHHC18	2
ZNF197	2
TGM3	2
PKNOX2	2
ZNF74	2
P2RX3	2
TMEM205	2
RBAK	2
MTERF2	2
UBALD2	2
LSR	2
LRRC61	2
NREP	2
LIMD2	2
LGR4	2
LOC617785	2
ZMYM6	2
KIAA0513	2
ZNF566	2
KCNK13	2
KCNN4	2
IKBIP	2
VSIR	2
SNX25	2
HOXB7	2
PNMA2	2
HMGN3	2
LOC782657	2
ZBTB32	2
ZER1	2
LOC616782	2
NAAA	2
UBASH3A	2
SYNE2	2
TRIM62	2
GAS7	2
GPR34	2
PTCH1	2
PCYOX1	2
MFSD9	2
OVGP1	2
FAM98B	2
PXDC1	2
THAP5	2
FAM122A	2
IFITM10	2
EVI2A	2
PROX1	2
EPHX4	2
TEX9	2
ZMYM1	2
TM4SF19	2
EPM2AIP1	2
EFR3B	2
PLBD2	2
DTX4	2
DOK3	2
ZHX1	2
FMO4	2
RAP1GAP2	2
PKIA	2
ZNF280B	2
FSTL4	2
ZNF473	2
QPCTL	2
SLC36A4	2
DPEP3	2
LGALS12	2
DBIL5	2
EPSTI1	2
PODXL2	2
CRYBB1	2
SIGLEC10	2
ENSBTAG00000037578	2
MIA	2
STAP1	2
GLIPR2	2
CMTM8	2
CLDN3	2
SMCO4	2
TRAPPC13	2
GZMM	2
TMEM168	2
CELA2A	2
CDC42EP3	2
PVRL2	2
SYCE2	2
CCNB1IP1	2
PDGFD	2
SEC14L1	2
CCDC104	2
CCDC102A	2
PADI3	2
FAM132A	2
C9H6orf203	2
C8orf37	2
C7H5orf30	2
C1orf52	2
C17H4orf29	2
ZAR1L	2
BCL11A	2
BBIP1	2
TTC32	2
NCOA7	2
ARPC4	2
SWAP70	2
CRIM1	2
NIPAL2	2
XKR8	2
ANKH	2
C9H6orf57	2
PRAP1	2
CLECL1	2
AFF3	2
AFAP1L1	2
ADIPOR2	2
TCEAL4	2
ZNF436	2
ADAMTSL5	2
CBR3	2
ZNF19	2
ACBD4	2
RBBP9	2
ABHD2	2
VSIG10L	2
AAED1	2
ZNF852	1
ZNF821	1
ZNF268	1
ZDHHC3	1
ZBTB6	1
UBXN2A	1
TRIM52	1
ZNF200	1
TMEM88	1
TMEM106A	1
ZNF570	1
ZBTB25	1
ZNF43	1
VWCE	1
SLC18B1	1
REEP4	1
TBC1D9	1
PRSS57	1
PRR19	1
PPM1H	1
PAXX	1
ODF2L	1
OCEL1	1
SMIM30	1
SLC16A11	1
ZNF567	1
MT1A	1
MS4A7	1
SLC25A35	1
MMP28	1
MYRF	1
TMEM120B	1
LOC613444	1
LIMS2	1
KREMEN1	1
SLC25A29	1
KLHL14	1
ZNF420	1
NCMAP	1
KCP	1
KCNIP2	1
KBTBD3	1
KATNBL1	1
PPEF2	1
SPA17	1
SLC16A12	1
MSANTD2	1
HMGN4	1
GRAMD1B	1
GLTSCR1L	1
PGA5	1
FXYD3	1
ZFP90	1
HSH2D	1
FBXO24	1
FAM65A	1
LURAP1L	1
FAM173B	1
FAM118A	1
FAM107A	1
WDR92	1
ENSBTAG00000048087	1
LOC514257	1
ENSBTAG00000047605	1
RWDD3	1
DRAM2	1
DPEP2	1
DOC2G	1
ZNF311	1
TDRD10	1
DBNDD2	1
SCIMP	1
KLK1	1
ZFP62	1
FITM1	1
ERMARD	1
CFAP46	1
ZNF527	1
CD97	1
ZNF831	1
TM4SF5	1
KRT17	1
KIAA1143	1
CCDC146	1
CBWD2	1
CAPN1	1
LRIF1	1
CATSPERD	1
C9H6orf211	1
ENSBTAG00000016522	1
LOC509810	1
C2orf76	1
C2orf44	1
C20H5orf34	1
UBTD1	1
C11orf95	1
PI16	1
CELA1	1
TMEM86B	1
TECPR2	1
ARMCX5	1
C2orf42	1
TMEM127	1
STARD6	1
PNPLA1	1
AGTPBP1	1
ADIRF	1
ADAM11	1
ABHD15	1
ABCA10	1
